# Supplementary material for: Alterations to DNA methylation patterns induced by chemotherapy treatment are associated with negative impacts on the olfactory pathway
Source: Breast Cancer Res. 2023 Nov 6;25:136. doi: 10.1186/s13058-023-01730-4 (PMC10626732; doi:10.1186/s13058-023-01730-4)
Supplement: Supplementary file 3 — Additional file 3. Association between chemotherapy and DNA methylation in CpG probes (pre- and post-chemotherapy paired samples in 125 breast cancer patients). Presented here are associations that reached statistical significance at a Bonferroni threshold p-value of <8.49e-8. Standard error = stdev.unscaled * s2.post. [file 13058_2023_1730_MOESM3_ESM.xlsx]

## Sheet: sT sig Probes
Additional file 1. Association between chemotherapy and DNA methylation in CpG probes (pre- and post-chemotherapy paired samples in 125 breast cancer patients). Presented here are associations that reached statistical significance at a Bonferroni threshold p-value (p<8.49e-8). Standard error = stdev.unscaled * s2.post.
		Unadjusted (limma design matrix ~0+time+serial)			Adjusted for monocytes (limma design matrix ~0+time+serial+monocyte's proportion)
Probes	Symbol	Beta	Standard error	p-value	Beta	Standard error	p-value
cg00303773	TOM1L2;TOM1L2;TOM1L2;TOM1L2;TOM1L2;TOM1L2	-0.0386666	6.76419e-05	1.16401e-25	-0.0362161	6.66668e-05	3.85548e-23
cg08173263	LPHN1;LPHN1	0.126924	0.000993149	5.27826e-21	0.130749	0.001033	1.18139e-20
cg26550214		-0.110518	0.000699634	4.7396e-22	-0.109001	0.000733523	2.328e-20
cg11031221	LINC00673	-0.0796876	0.000372558	1.04972e-21	-0.0766071	0.000384562	1.47107e-19
cg14920846	NAV1	0.0428693	0.000139414	2.99937e-18	0.0455178	0.000141258	4.86507e-19
cg02676175	KCTD11;ACAP1	0.0956333	0.000620462	1.07205e-19	0.0972793	0.000649975	6.06155e-19
cg04179952	NAV1	0.0664253	0.000327719	1.62102e-18	0.0687498	0.000340358	2.4305e-18
cg01751245	SPRED2;SPRED2;SPRED2	-0.135741	0.00122933	6.40568e-20	-0.133445	0.00128804	2.76409e-18
cg09565206	ITGA2;ITGA2;ITGA2;ITGA2;ITGA2;ITGA2	-0.0474732	0.000154376	1.44e-19	-0.0470419	0.000162105	3.98274e-18
cg15261712	CDK6;CDK6	0.0710809	0.000339959	8.32131e-20	0.0691795	0.000354499	5.47852e-18
cg02448825	ACAP1	0.0788928	0.000443947	4.89371e-19	0.0789708	0.000466478	7.23403e-18
cg24252430		0.0631217	0.000332583	4.44544e-17	0.0669054	0.000338975	1.02508e-17
cg10843276	PCGF3	0.0737051	0.000394724	8.49206e-19	0.0728629	0.000414208	2.36301e-17
cg01641754		-0.0630504	0.000273659	1.6751e-19	-0.0589608	0.000275286	3.56298e-17
cg01073521	LOC100133286	-0.110655	0.000896775	1.07357e-18	-0.108942	0.000940205	3.60261e-17
cg17501210	RPS6KA2;RPS6KA2	-0.0639901	0.000297788	8.71694e-19	-0.0626799	0.000311566	3.70924e-17
cg27093918		-0.0479791	0.000156923	1.24219e-19	-0.0434589	0.000149865	3.76812e-17
cg10587886	LMCD1-AS1	-0.0947292	0.00063827	4.49922e-19	-0.0893872	0.000649787	7.37357e-17
cg01252023	CORO1B;CORO1B	0.0511379	0.000204779	7.45784e-18	0.051121	0.000215099	1.0203e-16
cg15393490		0.0516645	0.000211473	1.03836e-17	0.0517815	0.000222089	1.20883e-16
cg03301058	GABRR2	-0.0498225	0.000187699	2.7311e-18	-0.0484824	0.000195949	1.43633e-16
cg04782152	LMAN1L	-0.0314819	7.85641e-05	1.05418e-17	-0.0312442	8.25288e-05	2.08666e-16
cg24556382	GALNT7	-0.0783435	0.00046417	2.74224e-18	-0.0751832	0.000480326	2.39036e-16
cg15499265	AKNA	0.0750635	0.000437674	5.92384e-18	0.0725507	0.000455189	3.79133e-16
cg23471095	UXS1;UXS1;UXS1;UXS1	0.0421295	0.000172332	2.36609e-15	0.0449013	0.000175446	4.46488e-16
cg07925670	ACAP1	0.0549318	0.00024978	3.53161e-17	0.0549131	0.000262473	4.49371e-16
cg23379566	TM4SF1;TM4SF1-AS1;TM4SF1-AS1;TM4SF1-AS1	-0.0941711	0.000669968	2.66069e-18	-0.088229	0.000678031	4.57382e-16
cg02485044		0.0888141	0.000626712	1.12505e-17	0.0862388	0.000653671	5.78569e-16
cg09720404		-0.0943393	0.000692382	6.1894e-18	-0.0899215	0.000713243	6.34894e-16
cg09589067	MSI2;MSI2	0.0572411	0.000286011	1.49444e-16	0.058146	0.000299841	7.29691e-16
cg05715492	ARPC1B	0.064081	0.000345557	5.55018e-17	0.0633893	0.00036269	1.14699e-15
cg25953130	ARID5B	-0.0737721	0.000435986	1.41946e-17	-0.0704425	0.000450016	1.29395e-15
cg06850189	SH3BP4	0.040158	0.000168238	1.38474e-14	0.0432281	0.000169851	1.37018e-15
cg14792781	GRHL1	-0.0514233	0.000207178	7.56664e-18	-0.0476633	0.000207314	1.51548e-15
cg20396110	CLK3;CLK3	0.0431392	0.000167873	3.57067e-16	0.0437658	0.000176048	1.81576e-15
cg13518625		-0.0199865	3.17123e-05	1.0998e-17	-0.0186597	3.20341e-05	1.86317e-15
cg27462685	LINC00347;LINC00347	0.066678	0.000396601	2.66109e-16	0.0671123	0.000416599	2.13035e-15
cg20534846		-0.0562311	0.000255429	1.79399e-17	-0.0531074	0.000261208	2.20094e-15
cg20217592	ACAP1	0.0759581	0.000551157	1.56852e-15	0.0786701	0.000573758	2.25679e-15
cg19237798		0.0275748	7.84037e-05	1.04447e-14	0.0293466	8.00717e-05	2.42648e-15
cg03877706	NCAM2	-0.155977	0.0020028	3.03261e-17	-0.149033	0.00206927	2.5539e-15
cg20507228	MAN2A2	0.123956	0.00123072	1.41365e-17	0.115209	0.00123704	2.57777e-15
cg22337620	DLGAP1;DLGAP1;DLGAP1;DLGAP1;DLGAP1;DLGAP1;DLGAP1;DLGAP1;DLGAP1	0.0519505	0.000296038	4.54723e-14	0.0563536	0.000296768	2.75642e-15
cg06688763	CDK6;CDK6	0.120716	0.00121244	4.06622e-17	0.115967	0.00125752	2.79923e-15
cg07573872	SBNO2;SBNO2	-0.0784163	0.000530866	1.11107e-16	-0.0767886	0.000555834	3.4244e-15
cg14002778	BCLAF1;BCLAF1;BCLAF1;BCLAF1	0.0402962	0.000173246	2.36877e-14	0.0431239	0.000176162	3.86663e-15
cg20405811	ELF1;ELF1	0.035665	0.000137989	3.50858e-14	0.0383446	0.000139717	4.17995e-15
cg01296603	LRP8;LRP8;LRP8;LRP8	0.0727272	0.000465716	1.88313e-16	0.0715146	0.000488264	4.69036e-15
cg06388937	TRIM8	0.0243561	8.02218e-05	4.39191e-12	0.027961	7.47173e-05	4.81254e-15
cg07710094		-0.0532234	0.000259817	5.51571e-16	-0.0532417	0.000272953	5.79144e-15
cg25242306	KLF12	0.0290748	7.84025e-05	7.36001e-16	0.0292484	8.23788e-05	5.80092e-15
cg17417856	PRMT1;C19orf76;PRMT1;PRMT1	-0.0483016	0.000210434	3.56156e-16	-0.0478968	0.000220961	5.8303e-15
cg06946797		-0.0298765	7.34944e-05	3.04792e-17	-0.0275561	7.32753e-05	6.10703e-15
cg19940644		-0.0680383	0.000381627	3.15416e-17	-0.0626459	0.000379652	6.49026e-15
cg09618291	EPC2	0.0400798	0.000168852	1.65965e-14	0.0423588	0.00017361	6.52213e-15
cg20100049	SUV420H1;SUV420H1	0.0415023	0.000150536	1.54395e-16	0.0402028	0.000156967	7.14096e-15
cg26709300	YPEL3;YPEL3	0.0677536	0.000441414	1.85274e-15	0.0689276	0.000462783	7.67988e-15
cg08883485	NAV1	0.0435575	0.000219948	1.61667e-13	0.0474873	0.00021969	7.70737e-15
cg16993186	CELF2;CELF2;CELF2;CELF2	0.0622254	0.000388	5.19152e-15	0.0642365	0.000404704	9.07713e-15
cg19087971	PRKAR1B;PRKAR1B;PRKAR1B;PRKAR1B;PRKAR1B;PRKAR1B	0.0571047	0.000309011	1.27783e-15	0.0571094	0.000324616	1.2949e-14
cg07520074	KCTD11;ACAP1	0.065067	0.00042363	5.00868e-15	0.0666987	0.000443138	1.32021e-14
cg03872677		-0.0408832	0.000144793	1.21823e-16	-0.0385714	0.000148236	1.3289e-14
cg15946524		0.0361718	0.000176697	4.27224e-12	0.0410322	0.000168278	1.43238e-14
cg10044470		0.0309389	0.000122701	1.44788e-12	0.0345163	0.000119499	1.5594e-14
cg20677824	EFNA5	-0.0331698	9.84139e-05	2.85923e-16	-0.0319086	0.000102263	1.61096e-14
cg14634473		-0.0740647	0.000479905	1.58596e-16	-0.06938	0.000488127	2.02458e-14
cg13645526	TGFBR2;TGFBR2	0.0186638	5.23482e-05	3.49586e-11	0.0217527	4.79841e-05	2.02539e-14
cg11230822	C8A	0.0620282	0.000368007	1.61983e-15	0.061674	0.000386527	2.12834e-14
cg01164187	CCDC125;CCDC125;CCDC125	-0.0546934	0.000258337	1.12116e-16	-0.0502972	0.000257146	2.14194e-14
cg18480977	NFIX;NFIX;NFIX	0.0168986	3.09323e-05	3.38759e-14	0.0177209	3.20128e-05	2.2946e-14
cg21668652	MSI2	0.0591987	0.000309655	2.06764e-16	0.0554431	0.00031502	2.5999e-14
cg14970550	FBXO39	-0.0228492	4.78763e-05	5.48799e-16	-0.0220526	4.98483e-05	2.61222e-14
cg08897705		0.0435502	0.000300672	9.45325e-11	0.0513669	0.000270811	2.69449e-14
cg19078289	MBNL1;MBNL1;MBNL1;MBNL1;MBNL1;MBNL1;MBNL1;MBNL1;MBNL1;MBNL1;MBNL1;MBNL1	0.0461274	0.000196955	6.99775e-16	0.0447497	0.000205602	2.71619e-14
cg09187087	PRDM11;PRDM11;PRDM11;PRDM11;PRDM11;PRDM11	0.0538742	0.000280151	2.03922e-15	0.053504	0.000294213	2.78228e-14
cg02597894	VARS	0.0537189	0.000274752	1.44176e-15	0.0529514	0.000288203	2.79046e-14
cg17439800		0.0415804	0.000215272	7.79214e-13	0.0455698	0.000214511	3.13624e-14
cg08709672	AVPR1B;AVPR1B	0.0319362	9.78778e-05	1.75692e-15	0.0313795	0.000102468	3.72339e-14
cg05262957	RERE;RERE	0.0289738	0.000116275	7.12482e-12	0.0327543	0.000111669	3.74876e-14
cg23117180	KIRREL;KIRREL	0.0639637	0.00042658	1.36588e-14	0.06545	0.00044668	3.9094e-14
cg26342454	SLC2A9	-0.04802	0.000213812	7.31279e-16	-0.0460316	0.000221795	4.2754e-14
cg21393163		-0.0144119	1.84378e-05	2.33861e-16	-0.0132095	1.83144e-05	4.55403e-14
cg09945032		-0.0400729	0.000149783	8.51949e-16	-0.0384886	0.000155557	4.60552e-14
cg11047325	SOCS3	-0.0631272	0.00035902	3.45372e-16	-0.0585967	0.000362092	5.08404e-14
cg14578275		-0.0112379	1.21913e-05	2.04467e-15	-0.0110015	1.27738e-05	5.17802e-14
cg26376241	SPRED2;SPRED2	-0.045504	0.000228186	5.06787e-14	-0.0474005	0.000237177	5.20397e-14
cg07960624	SAMD12	-0.044392	0.000213438	3.37872e-14	-0.0458956	0.00022265	5.36537e-14
cg11317199	TRIM14;TRIM14;TRIM14;TRIM14	0.0531772	0.000290387	9.45327e-15	0.0536628	0.000304928	5.59051e-14
cg12820223		-0.0424277	0.000203224	8.85031e-14	-0.0445493	0.00021027	5.66428e-14
cg10011999	AGPAT5	0.0323973	9.87895e-05	1.07498e-15	0.031082	0.000102551	5.91911e-14
cg04943374	CAMTA1	-0.0313811	9.21873e-05	9.35261e-16	-0.0298563	9.51755e-05	6.77184e-14
cg15190241		-0.0396379	0.000148899	1.28099e-15	-0.0379985	0.000154494	7.11272e-14
cg00077391	APCDD1L;APCDD1L	-0.0633073	0.00040029	4.78638e-15	-0.0625909	0.000420208	7.5246e-14
cg15396830	GPRIN3	-0.0932	0.000808585	8.09324e-16	-0.0873802	0.00082483	8.86078e-14
cg00711496	C19orf76;PRMT1;PRMT1;PRMT1	-0.0566032	0.000325614	7.34061e-15	-0.0561975	0.00034207	9.41022e-14
cg06721232	ACAP1	0.0474047	0.000224109	4.61264e-15	0.0465424	0.000234895	9.65871e-14
cg09358973	NAV1	0.035938	0.000137118	2.10593e-14	0.0363778	0.000143955	1.03824e-13
cg16097081	CAPN13	-0.0330639	0.000104646	1.65178e-15	-0.0315494	0.000108281	1.03928e-13
cg09225861		0.0755817	0.000580314	7.26191e-15	0.0747599	0.000609264	1.08924e-13
cg10473623	NAV2;NAV2;NAV2;NAV2;NAV2	-0.0823197	0.000640631	1.20285e-15	-0.0774786	0.000655887	1.14762e-13
cg12641545	PTPRM;PTPRM	-0.108828	0.00113826	1.82954e-15	-0.103791	0.00117748	1.1576e-13
cg26377281	CCND2	0.0266874	8.53029e-05	3.34405e-13	0.0283012	8.76629e-05	1.19286e-13
cg23651386	SAE1;SAE1;SAE1;SAE1	0.0494351	0.000323367	2.81005e-12	0.0541695	0.00032321	1.37812e-13
cg05333719	CLK3;CLK3	0.0340315	0.000120576	1.31877e-14	0.0337782	0.000126554	1.61281e-13
cg17407859	LINC01322	-0.0693985	0.000472899	3.13441e-15	-0.0664957	0.000490735	1.63439e-13
cg16555466	C14orf184	-0.0431388	0.000212368	1.13168e-13	-0.0446677	0.000221456	1.63788e-13
cg04387347	ZFPM1	0.0661555	0.00051704	2.46736e-13	0.0694511	0.000535398	1.63941e-13
cg19564893		-0.100444	0.00102802	7.82384e-15	-0.0985127	0.00107761	1.65281e-13
cg03026982	NAV2;NAV2;NAV2;NAV2	-0.0529248	0.000265249	1.25605e-15	-0.0490545	0.000267591	1.70821e-13
cg08384239	TANC1;TANC1	0.0313698	0.000124018	1.00968e-12	0.0337006	0.000126304	1.71066e-13
cg15251748	TRIL	-0.064398	0.000394903	1.44669e-15	-0.0600415	0.000401046	1.724e-13
cg12757570	NRGN;NRGN	0.0181293	3.53955e-05	2.95395e-14	0.0182672	3.71859e-05	1.79153e-13
cg08124030	TM4SF1	-0.0955221	0.000919871	6.0238e-15	-0.0928832	0.000961558	1.79765e-13
cg00685116	RASSF3;RASSF3	0.0345084	0.000173802	1.99719e-11	0.0388808	0.000168566	1.8162e-13
cg04931655	IL21R;IL21R	0.0316595	0.00012876	1.51507e-12	0.0342108	0.000130529	1.82397e-13
cg23462236	TRIM8	0.0658288	0.000483567	6.77263e-14	0.067341	0.000506395	1.8763e-13
cg05438378	SMAD3	-0.036171	0.00012904	3.5029e-15	-0.0346119	0.00013383	1.89319e-13
cg15512469	CORO1B;CORO1B	0.0341575	0.000119195	8.33879e-15	0.0334051	0.000124821	1.94838e-13
cg21733098		0.0445096	0.000237423	3.38941e-13	0.0468217	0.000245436	1.98715e-13
cg13212668	CDH4	0.0663623	0.000419754	1.48165e-15	0.0615174	0.000423724	1.99152e-13
cg19634902	MPP4	-0.0682859	0.000448734	1.89031e-15	-0.0637059	0.000456056	2.15922e-13
cg02431972	CBFA2T3	0.0455167	0.000299752	1.68647e-11	0.0510243	0.00029257	2.16118e-13
cg02544002	PLXND1	-0.0436392	0.000194967	8.78013e-15	-0.0426125	0.000204062	2.16247e-13
cg26657404	KIAA0182;KIAA0182	0.036239	0.000177123	4.1604e-12	0.0396945	0.000177262	2.21489e-13
cg08057120		-0.0273489	7.51994e-05	5.63288e-15	-0.0263595	7.83116e-05	2.30725e-13
cg05512561		-0.0670887	0.000466829	1.20382e-14	-0.0656344	0.000489069	2.71167e-13
cg13702222	MBNL1;MBNL1;MBNL1;MBNL1;MBNL1;MBNL1;MBNL1;MBNL1;MBNL1;MBNL1;MBNL1;MBNL1	0.07293	0.000538428	6.66761e-15	0.0702758	0.000560687	2.71176e-13
cg26799306	LIMCH1;LIMCH1;LIMCH1;LIMCH1;LIMCH1;LIMCH1;LIMCH1	0.0447892	0.000225911	8.35699e-14	0.0456395	0.000236757	2.78349e-13
cg11769995	SLC7A6;SLC7A6	0.0311096	0.000116018	3.41012e-13	0.0325292	0.000120404	2.85193e-13
cg24587305	SHB	-0.0438602	0.000197073	8.91846e-15	-0.0425151	0.000205751	2.87524e-13
cg00263619	CCDC41;CCDC41	0.0542195	0.000299488	7.78702e-15	0.0521771	0.000311612	3.2484e-13
cg04596954	SNED1	0.0290498	0.000106834	1.11159e-12	0.0309326	0.000109546	3.2665e-13
cg09022230	TNRC18	0.0751242	0.000553881	3.0967e-15	0.0699958	0.00056259	3.48622e-13
cg13578465	INF2;INF2;INF2	0.0533859	0.000284864	4.87356e-15	0.0504514	0.000292887	3.6496e-13
cg08818610	FAM65B	0.0667267	0.000547431	5.93259e-13	0.0701719	0.000566607	3.64998e-13
cg07599786	NAV1	0.0370426	0.000153344	7.00645e-14	0.037393	0.000160928	3.6678e-13
cg18563886	PAOX;PAOX;PAOX	-0.0387051	0.000146694	2.9265e-15	-0.0358824	0.0001483	3.72913e-13
cg24531955	LOXL2	-0.0242564	5.7367e-05	2.6282e-15	-0.0223668	5.76624e-05	3.78718e-13
cg21478425	FAM227A;FAM227A	-0.0325064	0.000105433	4.67167e-15	-0.0305676	0.000108041	4.06073e-13
cg06700063	SNTG2	0.014829	3.67919e-05	2.48491e-10	0.0172371	3.43937e-05	4.1614e-13
cg12048225	PSMB8;PSMB8	0.0513966	0.000369394	8.62245e-12	0.056453	0.000369359	4.27275e-13
cg01435315		-0.0426023	0.000193888	2.44105e-14	-0.0418841	0.000203374	4.29889e-13
cg20494891	MYO1E	-0.0358513	0.000124384	2.17693e-15	-0.0323123	0.00012149	4.66095e-13
cg07413467	CDK6;CDK6	0.0584154	0.000368891	3.23201e-14	0.0576098	0.000387078	4.9013e-13
cg18720125	NTM	-0.0622869	0.000407462	1.62687e-14	-0.0601909	0.000424921	5.53852e-13
cg11619900		0.0492744	0.000252418	1.27401e-14	0.0471391	0.0002619	6.1584e-13
cg00591515	LENG8	0.0541579	0.000318643	3.62858e-14	0.0532151	0.00033418	6.32542e-13
cg02610360	TMEM136	0.066766	0.000478866	2.7851e-14	0.0651392	0.000501283	6.48106e-13
cg20836619		0.0434298	0.000240405	1.28384e-12	0.0458435	0.000248305	6.49125e-13
cg19309676	C19orf76;PRMT1;PRMT1;PRMT1	-0.0436145	0.000191676	5.95202e-15	-0.0404175	0.000193809	7.10017e-13
cg01850331	SMAD3	-0.0529838	0.000311153	5.79237e-14	-0.0524715	0.000326796	7.16859e-13
cg18343139		0.0425899	0.000273595	3.74751e-11	0.0475993	0.000269044	7.2375e-13
cg00216055		0.0314166	0.000156549	9.54046e-11	0.0356653	0.000151229	7.4266e-13
cg19214252	MECOM;MECOM	0.0328491	0.000138575	1.50529e-12	0.0346814	0.000143146	7.59128e-13
cg04287574	NAV1	0.0605408	0.000443661	4.2218e-13	0.0623018	0.000463887	8.30888e-13
cg19858882	ZNF207;ZNF207;ZNF207	0.0735124	0.00062366	1.45967e-13	0.0740223	0.000655187	8.40326e-13
cg05092309	SLC35F6	0.0206129	5.36087e-05	1.03446e-12	0.0215731	5.56619e-05	8.44184e-13
cg18301703	PRKCH	0.015363	3.38159e-05	1.39316e-11	0.0168422	3.39284e-05	8.45598e-13
cg07677157		-0.0261952	7.35406e-05	2.63444e-14	-0.0252812	7.66783e-05	9.01989e-13
cg27111250	PRDM8	0.0461755	0.000234574	4.87239e-14	0.0451915	0.000245715	9.58831e-13
cg22761205	PTDSS2	0.0283569	8.66677e-05	3.01134e-14	0.0274011	9.04089e-05	9.75822e-13
cg04082324	SMARCD2	0.0249379	8.44393e-05	4.76717e-12	0.0267525	8.62862e-05	1.00186e-12
cg25440434	PRDM16;PRDM16	0.0469894	0.000253864	1.34121e-13	0.0470311	0.000266694	1.00335e-12
cg13221624	CERK	0.0368386	0.000159532	2.20949e-13	0.0372631	0.000167501	1.01401e-12
cg17694094		0.0804362	0.000758703	2.09081e-13	0.0811586	0.000797006	1.08262e-12
cg14100654	SUN2;SUN2;SUN2	0.0382222	0.000182681	8.53919e-13	0.0396683	0.000190411	1.08321e-12
cg27657924	CORO1B;CORO1B	0.0380394	0.000169496	2.04006e-13	0.038346	0.000177993	1.0917e-12
cg04389058	ARHGEF3	-0.0474044	0.000244267	3.67692e-14	-0.0458857	0.000254895	1.09402e-12
cg26361757	DNAJC11	0.0271686	8.58133e-05	1.72277e-13	0.0272715	9.01841e-05	1.13239e-12
cg15908654	PRKAR1A	0.0212498	7.57526e-05	2.60403e-10	0.0243921	7.23269e-05	1.19441e-12
cg19532728		0.0371003	0.00016732	4.63151e-13	0.0379541	0.000175241	1.21293e-12
cg04705669	HECW2	0.0736544	0.000616187	1.01694e-13	0.0727885	0.000647059	1.31778e-12
cg17103217	B3GALT4	0.0238502	7.49182e-05	2.55192e-12	0.0251331	7.7502e-05	1.45236e-12
cg08899667	VARS	0.0555518	0.000334058	3.33589e-14	0.0531598	0.000346793	1.45831e-12
cg11704631	RUNX1	0.0310827	0.000121606	9.82889e-13	0.0321311	0.000126945	1.52032e-12
cg18265326		0.0918126	0.00090891	3.0403e-14	0.0874414	0.000941101	1.55302e-12
cg23120900	MYO1E	-0.0412915	0.000212658	8.08574e-13	-0.0424446	0.000222522	1.67187e-12
cg23173586	PNP	0.0240181	7.63189e-05	2.80052e-12	0.0252868	7.90242e-05	1.69174e-12
cg20952257		-0.044035	0.000213444	4.93307e-14	-0.042365	0.000222252	1.76343e-12
cg22878489	B3GALT4	0.0375983	0.000174657	6.59394e-13	0.038383	0.000183005	1.88249e-12
cg04929220		-0.0163885	2.92773e-05	3.92904e-14	-0.015619	3.03361e-05	1.92528e-12
cg04846508		0.0326306	0.000152552	1.39314e-11	0.0352806	0.000155138	2.01954e-12
cg27080917	ETV6;RNU6-19P	0.0431561	0.000218285	2.06618e-13	0.0428918	0.000229361	2.03154e-12
cg17996394		-0.0295374	9.22794e-05	1.92614e-14	-0.0273526	9.34602e-05	2.11708e-12
cg04898302	TMEM163	-0.0530877	0.00031565	7.37082e-14	-0.0513272	0.0003294	2.15778e-12
cg10725542	TM4SF1;TM4SF1-AS1;TM4SF1-AS1;TM4SF1-AS1	-0.065845	0.000513167	2.5733e-13	-0.0656608	0.000539226	2.1713e-12
cg07317062	HOXA4;HOXA4	0.0331611	0.000130796	2.86868e-13	0.0330978	0.000137418	2.30904e-12
cg27115863		-0.0493404	0.000286776	2.31344e-13	-0.0489174	0.000301221	2.48246e-12
cg14759944	MSH3	-0.0658201	0.000471353	3.75792e-14	-0.0620673	0.00048494	2.48291e-12
cg04427651	ZDHHC18	0.0279148	0.000119149	4.8446e-11	0.0307607	0.000119217	2.52881e-12
cg05299572	C1orf56;BNIPL;BNIPL	0.0259369	9.41889e-05	8.83965e-12	0.0276961	9.67019e-05	2.55924e-12
cg01526748	FGF12;FGF12	0.0639974	0.000438112	2.519e-14	0.0593667	0.000444504	2.58289e-12
cg27330053		-0.0616962	0.000400215	1.67068e-14	-0.0560383	0.000396923	2.70188e-12
cg09446583		0.0181264	4.96998e-05	3.9544e-11	0.0198747	4.99525e-05	2.73031e-12
cg09225336		0.0921674	0.000946496	6.53904e-14	0.0881079	0.000982548	2.77847e-12
cg25457000		-0.0849921	0.000802945	6.18833e-14	-0.0810303	0.000832202	2.86015e-12
cg24462639	ATP10A	-0.0609875	0.000385709	1.19842e-14	-0.0537996	0.000367182	2.91365e-12
cg00008254	DHRS3	0.021367	6.35603e-05	7.89385e-12	0.0227046	6.54807e-05	2.99245e-12
cg03251378	NLRP2;NLRP2;NLRP2;NLRP2	-0.036756	0.000146273	3.35041e-14	-0.0342455	0.000149074	3.03661e-12
cg19984613		0.0494135	0.00035469	1.82288e-11	0.0533184	0.000361389	3.0403e-12
cg02194129	XRCC3;XRCC3;XRCC3	0.046489	0.000252165	1.86793e-13	0.0455938	0.000264351	3.06191e-12
cg11116464	RERE;RERE	0.0372509	0.000176295	1.19891e-12	0.0381089	0.000184736	3.08049e-12
cg21305555	BTBD11	0.0465731	0.000274979	1.14516e-12	0.0475597	0.000288144	3.17426e-12
cg11387709		0.111805	0.00131473	1.68385e-14	0.100564	0.00128851	3.18484e-12
cg27118035	ZNF267	0.0182121	5.25512e-05	9.35466e-11	0.0202353	5.22158e-05	3.24301e-12
cg13559984		0.0379885	0.000171486	2.80862e-13	0.0375216	0.000180065	3.44568e-12
cg04537723		-0.0375729	0.000152152	3.00948e-14	-0.0346413	0.000153515	3.46144e-12
cg06930757	SHANK1	0.0305016	0.000147403	9.35316e-11	0.033851	0.000146641	3.48621e-12
cg13260233	DAB1	0.0526411	0.000295763	2.38943e-14	0.0480076	0.000295019	3.50544e-12
cg09800781	ACTR1A	0.0480302	0.000262791	1.08693e-13	0.0461458	0.000273512	3.75895e-12
cg15283950	MRVI1;MRVI1;MRVI1;MRVI1;MRVI1	0.052737	0.000312974	8.21981e-14	0.0502364	0.000324195	3.76915e-12
cg15713546	ACAP1;ACAP1	0.0337646	0.000141815	7.63486e-13	0.0340383	0.000148986	3.84822e-12
cg10129063	PRDM8	0.0434772	0.000228593	4.13452e-13	0.0431712	0.000240032	3.97144e-12
cg25693349	PSMB8;PSMB8	0.0345525	0.000235032	3.69397e-09	0.0409522	0.000216814	4.29153e-12
cg21842033	FNBP1	0.0275018	0.000106612	1.01022e-11	0.0291409	0.000109963	4.43624e-12
cg09865488	CARD11	-0.0598879	0.000400493	6.87862e-14	-0.0562856	0.00041131	4.67808e-12
cg10549018	TLL2	0.0483521	0.000343844	2.31518e-11	0.0520026	0.000351498	4.78826e-12
cg02838895	WT1;WT1;WT1;WT1;WT1	0.0425421	0.000233022	1.5895e-12	0.0433432	0.0002443	4.83552e-12
cg12568669	FDFT1	0.0383665	0.000182757	7.3265e-13	0.0384076	0.000192002	4.92361e-12
cg02023728	USP35	0.0731582	0.000586518	4.44719e-14	0.0674314	0.000592138	4.97645e-12
cg13992911		-0.0356712	0.00013511	2.1136e-14	-0.0313661	0.000128311	5.12796e-12
cg18181703	SOCS3	-0.033895	0.000140407	5.20525e-13	-0.0336219	0.000147467	5.15413e-12
cg00533891	ZMIZ1	0.0554181	0.000378907	6.39364e-13	0.0552201	0.000398048	5.22394e-12
cg12559228	C19orf76	-0.0529919	0.000334535	2.97053e-13	-0.051803	0.000350402	5.25222e-12
cg17344906	NFIX	0.0520854	0.000301825	6.31982e-14	0.0485054	0.000307645	5.40434e-12
cg24899334	GOLIM4;GOLIM4	-0.0733426	0.000585783	3.83879e-14	-0.0668714	0.000584779	5.41483e-12
cg17551400		-0.0505145	0.000279031	4.22931e-14	-0.0462042	0.000279548	5.56371e-12
cg08240913	GFRA1;GFRA1;GFRA1	0.0501115	0.00029713	2.55468e-13	0.0487071	0.000310818	5.62275e-12
cg05972906		-0.0430596	0.000200141	3.12041e-14	-0.0386684	0.000196073	5.72389e-12
cg16595241	ADGRG7;ADGRG7;ADGRG7	0.0559265	0.00042551	4.95991e-12	0.0581259	0.000443553	5.85844e-12
cg10637499	GNA15	0.025059	9.47347e-05	3.7617e-11	0.027101	9.64848e-05	5.93564e-12
cg01292810		-0.0463871	0.000274026	1.26079e-12	-0.0468065	0.000287877	5.96486e-12
cg14868212	SERINC5	0.0597967	0.000521745	1.9883e-11	0.0638478	0.00053625	6.09926e-12
cg22530144	PRKCE	-0.0299189	0.000106352	2.79854e-13	-0.0290605	0.000111229	6.25367e-12
cg12761472		-0.0605903	0.000405402	5.31524e-14	-0.0556305	0.000407871	6.33593e-12
cg18740175	NFATC2;NFATC2;NFATC2	0.0352506	0.000191026	5.358e-11	0.038316	0.000193772	6.52423e-12
cg06970472	APBB2;APBB2;APBB2	-0.0226366	7.72349e-05	3.69813e-11	-0.0244318	7.87992e-05	6.54843e-12
cg12980091	BCL11A;BCL11A;BCL11A	0.0347351	0.000172988	1.41262e-11	0.0367886	0.000178686	6.56535e-12
cg12798040	XRCC3;XRCC3;XRCC3	0.0708529	0.000571217	1.05891e-13	0.066602	0.000586877	6.84605e-12
cg01459135	FMNL2	0.0768449	0.000680722	1.4231e-13	0.0729155	0.000703935	6.94815e-12
cg27340201	HMGA2;HMGA2	0.111403	0.00141062	1.03331e-13	0.104511	0.00144749	7.07617e-12
cg07461273	MCM7;MCM7	0.0329535	0.000187128	4.15069e-10	0.0371735	0.000183422	7.30674e-12
cg19748455	LOC100996291	-0.0524079	0.000302811	5.11935e-14	-0.047638	0.000301474	7.4279e-12
cg22573230	DNAH2	-0.04192	0.000207091	2.33521e-13	-0.0402664	0.000215594	7.56897e-12
cg14619304	CRLF3;CRLF3	0.023775	7.82427e-05	7.03579e-12	0.0247594	8.15212e-05	7.58302e-12
cg02779128		-0.048456	0.000268539	1.18992e-13	-0.0455199	0.000275726	7.68262e-12
cg13085630	ERGIC1	0.0499902	0.000306275	5.5348e-13	0.0490807	0.000321128	7.96352e-12
cg12054453	TMEM49	-0.0601202	0.000400659	5.80651e-14	-0.0546178	0.000398777	8.41625e-12
cg03561416	ARID1B;ARID1B;ARID1B	0.0380424	0.000168578	1.79968e-13	0.036103	0.000174352	8.52476e-12
cg27342759	ETS1;ETS1;ETS1	0.0193047	5.83329e-05	7.48551e-11	0.0210203	5.91293e-05	8.59654e-12
cg06991118	NDUFV2	-0.0689765	0.000512871	3.02215e-14	-0.058608	0.000459767	8.63571e-12
cg02222982	CORO1B;CORO1B	0.0368046	0.000171307	1.08735e-12	0.0366487	0.000179966	8.81534e-12
cg20977229	CREB5;CREB5;CREB5;CREB5	-0.0907062	0.000946255	1.35049e-13	-0.085045	0.000970776	9.12253e-12
cg12848831	LIMCH1;LIMCH1;LIMCH1;LIMCH1;LIMCH1;LIMCH1;LIMCH1	0.0223286	6.5575e-05	2.4813e-12	0.022642	6.88359e-05	9.19126e-12
cg00508023		-0.0453344	0.000227039	5.362e-14	-0.0406307	0.000222284	9.71499e-12
cg16127514		-0.0376271	0.00016667	2.28055e-13	-0.0357628	0.000172449	9.98329e-12
cg23605961	PRKAR1B;PRKAR1B;PRKAR1B;PRKAR1B;PRKAR1B;PRKAR1B	0.0719184	0.000605102	1.98367e-13	0.0680827	0.000625065	1.0008e-11
cg27211295	NLRP2;NLRP2;NLRP2;NLRP2	-0.0217986	6.45016e-05	4.74222e-12	-0.0223534	6.75639e-05	1.05577e-11
cg01655226	MPRIP;MPRIP	0.0468828	0.000269022	5.37616e-13	0.0456006	0.00028139	1.07228e-11
cg08969925		0.0403061	0.000279234	3.97228e-10	0.0451653	0.000276059	1.07347e-11
cg23796243	SUV420H1;SUV420H1	0.0479322	0.000380298	2.05612e-10	0.0530156	0.000380515	1.08197e-11
cg26306106	TM4SF1;TM4SF1-AS1;TM4SF1-AS1;TM4SF1-AS1	-0.0815454	0.000921643	7.22087e-12	-0.0843117	0.000962919	1.09426e-11
cg20598190		-0.116296	0.00150113	5.97922e-14	-0.103822	0.00146285	1.13486e-11
cg14825152		0.0278663	0.000150075	2.76232e-09	0.0324003	0.000142489	1.13829e-11
cg07422412	LOC255167;LOC255167	-0.0649842	0.000525967	7.8431e-13	-0.0637246	0.000551522	1.15207e-11
cg01015663	TCEA3	-0.0445052	0.000305337	5.64078e-11	-0.0479087	0.000312361	1.19895e-11
cg08203231	ITGA2;ITGA2;ITGA2;ITGA2;ITGA2;ITGA2	0.071833	0.000679319	2.53037e-12	0.0724113	0.000713588	1.19931e-11
cg07198997	LYPLA2	0.0226251	7.30746e-05	1.29618e-11	0.0236282	7.59861e-05	1.20128e-11
cg07687574	PIK3R5;PIK3R5;PIK3R5;PIK3R5;PIK3R5	-0.0293035	9.42002e-05	4.55823e-14	-0.025282	8.70795e-05	1.22441e-11
cg26140228	TCP11L2;TCP11L2	0.0382726	0.000200804	5.79072e-12	0.0392109	0.000210239	1.31659e-11
cg06297798	SHB	-0.0503329	0.000308924	4.9585e-13	-0.0484788	0.000322082	1.37515e-11
cg18877271	TNNT3;TNNT3;TNNT3;TNNT3	0.0652494	0.000495051	1.72963e-13	0.0606896	0.000504817	1.37779e-11
cg20548954		0.0237368	7.52601e-05	3.41281e-12	0.0239964	7.90322e-05	1.41595e-11
cg15004075	AACS	-0.051426	0.000346387	2.2744e-12	-0.0514883	0.000363919	1.4208e-11
cg26757820	ADK;ADK	0.0564766	0.000467534	2.17048e-11	0.0594105	0.00048494	1.44484e-11
cg24169822	HOXA4	0.0321423	0.000128727	7.91092e-13	0.031313	0.000134747	1.45195e-11
cg00390724		0.0855808	0.000982887	3.75618e-12	0.0866266	0.00103214	1.47611e-11
cg05436254	SLC7A6;SLC7A6	0.0203889	5.43947e-05	2.22856e-12	0.0203844	5.71563e-05	1.47809e-11
cg17183174		-0.0741088	0.00072576	2.73461e-12	-0.0744436	0.000762597	1.48967e-11
cg10996589	NCOR2;NCOR2	0.0666672	0.000532554	3.37636e-13	0.0632763	0.000551092	1.4965e-11
cg14977938	ZFYVE21	0.0417815	0.000268365	5.35777e-11	0.0447264	0.000275501	1.51361e-11
cg18745690	C7orf43;C7orf43;MIR4658	0.0253532	9.53432e-05	2.72559e-11	0.026762	9.86425e-05	1.51584e-11
cg09245419		0.0333036	0.000150284	4.5714e-12	0.0338162	0.000157702	1.55443e-11
cg01181940	SLC9A3	0.0176297	4.62554e-05	2.90503e-11	0.0186206	4.78736e-05	1.59099e-11
cg09644779		0.0481943	0.000309608	3.27048e-12	0.0484799	0.000325262	1.66413e-11
cg18268027	ITPR1;ITPR1;ITPR1	0.0212123	7.45226e-05	2.07664e-10	0.0232848	7.51574e-05	1.71831e-11
cg05914119	ARID3B;ARID3B	0.0649147	0.000527587	8.77244e-13	0.0630985	0.000551942	1.72057e-11
cg25837813	CORO1B;CORO1B	0.0283619	0.000117438	2.00901e-11	0.029655	0.000122093	1.77065e-11
cg02980249	VARS	0.0487696	0.000288498	4.41567e-13	0.0463937	0.000298952	1.78542e-11
cg17420142	MAPRE2;MAPRE2;MAPRE2;MAPRE2;MAPRE2	0.0478881	0.000323989	1.05692e-11	0.0493684	0.000338768	1.81124e-11
cg09415366	INPP5A	-0.0289288	9.47024e-05	9.3414e-14	-0.0256754	9.17293e-05	1.84968e-11
cg00842555	SSBP3;SSBP3;SSBP3	0.0391665	0.000249602	1.51437e-10	0.042662	0.000253264	1.85101e-11
cg17393635	CD37;CD37	0.0251704	8.3381e-05	2.50728e-12	0.0250707	8.74869e-05	1.85672e-11
cg08548559	PIK3IP1;PIK3IP1	0.0230804	8.94761e-05	2.66058e-10	0.0254251	8.99841e-05	1.86353e-11
cg10471113	IFT140;TMEM204	0.0682094	0.000655713	1.00752e-11	0.0701559	0.00068624	1.92305e-11
cg16151803	TFDP2;TFDP2;TFDP2;TFDP2;TFDP2;TFDP2	0.0708823	0.000649484	1.72856e-12	0.0698994	0.000681798	1.95427e-11
cg22440155	GNG7	0.0258618	0.000133844	4.76425e-09	0.030162	0.000126969	1.96007e-11
cg08247321	LINC00423	-0.0242525	8.42292e-05	1.37949e-11	-0.025103	8.79925e-05	1.97933e-11
cg14851122	EWSAT1;MIR548H4	0.0221824	6.62711e-05	4.04148e-12	0.022324	6.95928e-05	1.98166e-11
cg00442581	FAM102A	0.043359	0.000295099	7.88296e-11	0.0465445	0.000302652	1.99809e-11
cg24317478	C9orf171;C9orf171	0.0626698	0.000756102	2.59746e-09	0.0721797	0.000727923	2.00238e-11
cg08324758		0.0236794	9.08968e-05	1.41677e-10	0.0257012	9.24431e-05	2.0668e-11
cg27529588		-0.107249	0.00142221	6.70215e-13	-0.102826	0.0014802	2.08038e-11
cg03051563	SDK1	0.0604472	0.000459239	9.5292e-13	0.0585451	0.000479923	2.08728e-11
cg10207189		0.020545	6.55819e-05	6.52836e-11	0.0219484	6.74579e-05	2.09067e-11
cg16076409	DGKA;DGKA;DGKA;DGKA	0.0363115	0.000226857	4.04162e-10	0.0402281	0.000227071	2.17358e-11
cg25580656	ZFYVE21	0.0267954	8.69835e-05	4.2999e-13	0.0252824	8.97215e-05	2.18867e-11
cg23954423	RCAN2;RCAN2;RCAN2;LOC101926915	-0.0273499	9.15537e-05	5.37689e-13	-0.0259938	9.48674e-05	2.20022e-11
cg05701418	TRIM15;TRIM15	-0.0541261	0.000388698	2.97152e-12	-0.053932	0.0004084	2.20173e-11
cg24277817	NFIX	0.0475704	0.000306509	4.53696e-12	0.0478907	0.00032206	2.20583e-11
cg05743112	WBP2	0.0230373	7.98736e-05	3.59458e-11	0.0242798	8.27997e-05	2.21593e-11
cg12585732	ZMIZ1	0.0379634	0.00023376	1.43047e-10	0.0411148	0.000238239	2.36586e-11
cg08909363		0.022853	7.30611e-05	8.69327e-12	0.0233042	7.65964e-05	2.39985e-11
cg24864397	GRB10;GRB10;GRB10	0.0322374	0.000164063	8.75503e-11	0.034517	0.000168524	2.53662e-11
cg08115371	ODZ4	0.0574307	0.00042435	1.56466e-12	0.0560107	0.000444402	2.60915e-11
cg12853613	AGPAT5	0.0546551	0.000417962	8.72378e-12	0.0556044	0.000438488	2.66783e-11
cg20446912		-0.035237	0.000146999	2.58713e-13	-0.0323167	0.000148182	2.69151e-11
cg05215830	GP6;GP6	-0.0388514	0.00024875	1.90094e-10	-0.0422122	0.00025297	2.72173e-11
cg22739441		-0.045157	0.000251889	6.56388e-13	-0.0428263	0.000260726	2.79089e-11
cg27167000	BTNL10	0.055301	0.000374645	5.48269e-13	0.052123	0.000386257	2.79743e-11
cg00920130	LCP2	0.0265283	0.000145451	7.79533e-09	0.0310942	0.00013749	2.80912e-11
cg15613153	IL15;IL15;IL15	-0.0696674	0.000591592	4.91218e-13	-0.0653244	0.00060771	2.88836e-11
cg03724423	HOXA4	0.0255946	9.4589e-05	1.62148e-11	0.0263584	9.89512e-05	2.89326e-11
cg00420390	MAD1L1;MAD1L1;MAD1L1;MAD1L1;MAD1L1	-0.0620723	0.000508186	2.62911e-12	-0.0611981	0.000533452	2.89775e-11
cg18650367		-0.0292659	0.000115232	3.95561e-12	-0.0291562	0.000121102	2.90677e-11
cg25446789	DTNB;DTNB;DTNB;DTNB;DTNB	-0.0444035	0.00026227	3.13292e-12	-0.0439545	0.000275473	2.95612e-11
cg04460609	LDB2;LDB2	0.0539733	0.000345236	2.64606e-13	0.0492958	0.000346678	2.98635e-11
cg17038235	ERGIC1	0.0534268	0.000342654	3.51574e-13	0.0493635	0.000347869	3.02564e-11
cg01062937	ZFPM1	0.0171698	4.7626e-05	1.32898e-10	0.0184683	4.87028e-05	3.03194e-11
cg17788708	PRDM11;PRDM11;PRDM11	0.0416274	0.000228691	2.66242e-12	0.0409989	0.000240014	3.03737e-11
cg12788862		0.0323911	0.00016987	1.38528e-10	0.0348914	0.00017385	3.04358e-11
cg20701025	MCPH1-AS1;MCPH1	0.0384751	0.000194246	2.36272e-12	0.0377538	0.000203614	3.06336e-11
cg01464849	SMC4;SMC4;SMC4;SMC4;SMC4;SMC4	-0.048388	0.000322551	6.39086e-12	-0.0487042	0.00033891	3.07207e-11
cg07948401	CD37;CD37	0.0415893	0.000340987	3.77534e-09	0.0479252	0.000328642	3.15993e-11
cg03864568		-0.033303	0.000129915	2.04002e-13	-0.0298995	0.000128	3.19947e-11
cg25191140		0.0425261	0.000260765	1.57806e-11	0.0436542	0.000273018	3.23591e-11
cg02445074	WDR53	-0.0717564	0.000633642	6.04991e-13	-0.0674434	0.000652225	3.29015e-11
cg19956914	SUMF2;SUMF2;SUMF2;SUMF2;SUMF2	0.0380148	0.000187362	1.83905e-12	0.0369706	0.000196033	3.30433e-11
cg19567594	MRVI1;MRVI1;MRVI1;MRVI1;MRVI1	0.0434733	0.000240934	1.28908e-12	0.0418406	0.000251218	3.33889e-11
cg23966736	LIMCH1;LIMCH1;LIMCH1;LIMCH1;LIMCH1;LIMCH1;LIMCH1	0.0305745	0.000132683	1.15865e-11	0.0311285	0.000139093	3.35808e-11
cg01001422	NFIX;NFIX;NFIX	0.023284	7.60228e-05	9.11284e-12	0.0235822	7.98294e-05	3.35931e-11
cg05122026	SNORD15B;RPS3	0.0390292	0.00020501	3.98294e-12	0.0387121	0.000215236	3.39256e-11
cg13366903		-0.0443401	0.000237598	4.07401e-13	-0.0409821	0.000241404	3.44239e-11
cg18804719	LIG4;LIG4;LIG4	0.0686861	0.000624437	2.82689e-12	0.0674826	0.000655088	3.49708e-11
cg05067754	PLCL1	0.0560546	0.000360309	1.26312e-13	0.0464661	0.000310904	3.56444e-11
cg13708645	KDM2B;KDM2B	0.0308911	0.00014277	3.21295e-11	0.0321473	0.000148821	3.56783e-11
cg01643006	LDLRAD4;LDLRAD4	0.0299088	0.000124313	7.61561e-12	0.0301067	0.000130551	3.58023e-11
cg01478827	ECE1;ECE1;ECE1;ECE1	0.0487454	0.000312452	2.46947e-12	0.0476756	0.00032745	3.59559e-11
cg01485268		0.0313691	0.00014087	1.37103e-11	0.0320034	0.000147644	3.63791e-11
cg09282482		-0.0630563	0.00050098	1.00478e-12	-0.0599769	0.0005194	3.75223e-11
cg14507310		-0.0364871	0.000172895	1.90453e-12	-0.0353869	0.000180819	3.75618e-11
cg08734066		-0.0378886	0.000202745	1.05017e-11	-0.0383909	0.000212892	3.78022e-11
cg06827038	WFIKKN2;WFIKKN2	0.0197441	5.25913e-05	4.18341e-12	0.019538	5.52385e-05	3.90978e-11
cg04399598	SLC37A1	0.0287805	0.000107466	1.86554e-12	0.027858	0.000112317	3.92071e-11
cg13027206	CCDC88C	0.0169773	3.49879e-05	4.49097e-13	0.0156465	3.54679e-05	3.99966e-11
cg21720175		0.0379459	0.000192677	3.541e-12	0.0373353	0.000202108	4.05928e-11
cg08440485	MLANA;MLANA	0.0463387	0.000267314	7.76254e-13	0.0435515	0.000275172	4.10386e-11
cg17905009	SEMA3A	-0.0745666	0.000671521	4.01742e-13	-0.0682782	0.000676548	4.12843e-11
cg15429472		0.0360788	0.00029219	2.60653e-08	0.0431431	0.00027022	4.15715e-11
cg21865657	PIP5K1C	0.01616	3.42853e-05	2.38953e-12	0.0157224	3.58943e-05	4.1737e-11
cg08899895	KIAA0182;KIAA0182	0.0460562	0.000280624	2.79984e-12	0.0449934	0.000294036	4.1947e-11
cg18537183	XRCC3;XRCC3;XRCC3	0.0401455	0.00021039	2.12215e-12	0.03889	0.000219859	4.26195e-11
cg01343876		-0.0331518	0.000147574	3.79969e-12	-0.0326388	0.000154903	4.28495e-11
cg22292753	RAI1	0.0131843	2.95993e-05	3.37863e-10	0.0143779	3.00605e-05	4.28701e-11
cg08922729		-0.0372234	0.000175641	1.14309e-12	-0.0353632	0.000181981	4.34632e-11
cg11024359	APCDD1L;APCDD1L	-0.0448351	0.000247242	5.97853e-13	-0.0416241	0.000252178	4.36442e-11
cg23539229		0.0424437	0.000262287	1.90534e-11	0.0434407	0.000274818	4.40866e-11
cg10938436	NRGN;NRGN	0.0188957	5.4568e-05	4.80129e-11	0.0197493	5.68157e-05	4.4306e-11
cg01113488		-0.0603991	0.000427333	2.04154e-13	-0.0528566	0.000407167	4.47063e-11
cg26189827	SUGCT;SUGCT;SUGCT;SUGCT	-0.0440261	0.000225643	1.77542e-13	-0.0379536	0.000209961	4.48192e-11
cg04799410		-0.0756467	0.000722276	1.043e-12	-0.0715783	0.000746916	4.4967e-11
cg02016405	CEP68	-0.0389589	0.00017872	2.2926e-13	-0.0343308	0.000172009	4.58934e-11
cg03623025	UNK	0.0203949	7.04552e-05	3.08158e-10	0.0221679	7.17195e-05	4.59085e-11
cg13213009	LY96	-0.036091	0.000158394	4.66634e-13	-0.0329805	0.000159341	4.92406e-11
cg05160449		0.0378673	0.000213239	2.86241e-11	0.0390212	0.000223103	4.94325e-11
cg26995224	KDM2B;KDM2B	0.0309236	0.000156054	1.59627e-10	0.0330861	0.000160457	4.97801e-11
cg07357157	PEX14	-0.0371764	0.000216802	7.79005e-11	-0.0391553	0.000224918	5.05947e-11
cg14159704		0.0651171	0.000632722	3.05531e-11	0.0671288	0.000661871	5.1718e-11
cg20587874	MIR548N	-0.040981	0.000202068	3.69795e-13	-0.0369093	0.000200137	5.19438e-11
cg19238804	YPEL2	0.0515652	0.000470491	6.52128e-10	0.0567975	0.000474195	5.24879e-11
cg10331263	PXYLP1;PXYLP1;PXYLP1	0.0161566	3.66358e-05	9.27138e-12	0.0161659	3.8496e-05	5.45961e-11
cg08462055	ZNF609	0.0413911	0.00031005	9.51099e-10	0.0459097	0.000310789	5.56388e-11
cg06555319	SLC6A3	0.0193391	5.97377e-05	1.08398e-10	0.0204765	6.1832e-05	5.57432e-11
cg17552710		0.0368636	0.000184239	4.62621e-12	0.0361953	0.000193231	5.59094e-11
cg16594273		-0.0372718	0.000173145	7.96284e-13	-0.0346104	0.000176714	5.61187e-11
cg11410718	HOXA4	0.0300312	0.000139198	5.77027e-11	0.0313346	0.000144995	5.72065e-11
cg02009700		-0.0222559	6.35808e-05	1.49047e-12	-0.0211135	6.58615e-05	5.77116e-11
cg04462378	NUMA1	0.0590925	0.000517684	2.69872e-11	0.0605785	0.000542318	5.79718e-11
cg17143376	PAOX;PAOX;PAOX	-0.0266209	9.4418e-05	3.23806e-12	-0.0258537	9.88015e-05	5.82272e-11
cg24490843		0.0438924	0.000281974	2.10923e-11	0.0447004	0.000295816	5.99428e-11
cg08006309	IFT140;TMEM204	0.0490933	0.000382574	9.67747e-11	0.0517239	0.000396839	6.21147e-11
cg02045948		-0.0318313	0.000149754	2.54503e-11	-0.0325181	0.000157045	6.35657e-11
cg09109520	GPR56;GPR56;GPR56;GPR56;GPR56;GPR56;GPR56;GPR56;GPR56	0.0419507	0.000273258	6.45151e-11	0.0437726	0.000284722	6.42305e-11
cg00325499	MSN	-0.0188666	5.07009e-05	1.24197e-11	-0.0189333	5.32797e-05	6.44833e-11
cg05753553		0.0610496	0.000513089	6.30353e-12	0.0601645	0.000538526	6.56385e-11
cg01874808	RBM22	0.0666271	0.00057575	1.85296e-12	0.0633388	0.000597036	6.60151e-11
cg00228931	CAPZB;CAPZB;CAPZB;CAPZB	0.0261648	0.000116496	3.33957e-10	0.0282784	0.000119074	6.67145e-11
cg26221987		-0.0515223	0.000314659	2.65855e-13	-0.0442609	0.000291826	6.72145e-11
cg10934718	LOC728730	-0.015446	3.29171e-05	6.59075e-12	-0.0152253	3.4562e-05	6.83314e-11
cg12596182	BEST3;BEST3;BEST3	-0.0352963	0.000211908	3.31496e-10	-0.0380997	0.000216829	7.07069e-11
cg19420069		0.104257	0.0013986	1.56811e-12	0.0983156	0.00144386	7.07226e-11
cg22192489		0.0172481	5.36468e-05	8.961e-10	0.019013	5.40866e-05	7.28877e-11
cg19039673	BACH2;BACH2	0.0329384	0.000191801	6.42233e-10	0.0360233	0.000194505	7.53177e-11
cg20741479	TEAD1	0.0310047	0.000197015	6.86362e-09	0.0356836	0.000190877	7.54892e-11
cg05082939		0.0382248	0.000192506	2.57025e-12	0.0365475	0.000200234	7.55073e-11
cg20251080	LOC105375734	0.022597	9.28566e-05	1.03031e-09	0.0249545	9.34908e-05	7.7614e-11
cg21503141		-0.0555121	0.000402284	2.1228e-12	-0.0526794	0.000416774	7.80975e-11
cg01356139		-0.0383737	0.000177621	3.90831e-13	-0.0336172	0.000169938	7.99318e-11
cg08843623		0.0463687	0.000296855	6.68456e-12	0.0454983	0.000311342	8.02002e-11
cg14088282		-0.120954	0.001791	5.40194e-13	-0.108285	0.00176396	8.05527e-11
cg10696060	ADGRG1;ADGRG1;ADGRG1;ADGRG1;ADGRG1;ADGRG1;ADGRG1;ADGRG1;ADGRG1;ADGRG1;ADGRG1	0.0368132	0.000224484	2.08222e-10	0.0392286	0.000231552	8.08637e-11
cg06647693	ZFPM1	0.0581411	0.000430012	1.23139e-12	0.054035	0.000439375	8.101e-11
cg18770579	C19orf76;PRMT1;PRMT1;PRMT1	-0.0364133	0.000232566	5.61995e-10	-0.0396417	0.000236591	8.17271e-11
cg23996381	LINC01152;LINC01152;LOC102723517	0.0427705	0.000315168	4.13765e-10	0.0462259	0.000322284	8.44455e-11
cg13379236	EGF	0.0484909	0.000327236	7.83654e-12	0.0476412	0.000343261	8.87904e-11
cg00548098		-0.0372857	0.000182966	2.51343e-12	-0.0353959	0.00018961	8.99018e-11
cg24263283	MYO1E	-0.0464918	0.000270151	8.45152e-13	-0.0423153	0.00027101	9.00436e-11
cg21212234		0.0303234	0.000117825	1.43685e-12	0.0282159	0.000120558	9.08672e-11
cg21667520		-0.0224145	6.65322e-05	2.85716e-12	-0.0213534	6.90914e-05	9.19586e-11
cg07429188	ADGRG1;ADGRG1;ADGRG1;ADGRG1;ADGRG1;ADGRG1;ADGRG1;ADGRG1;ADGRG1;ADGRG1;ADGRG1;ADGRG1;ADGRG1	0.0284133	0.000141546	5.58204e-10	0.030857	0.00014433	9.25669e-11
cg00902185	RTN4R	0.017282	7.31773e-05	8.65332e-08	0.0209743	6.6856e-05	9.70215e-11
cg01798157	BTG2	0.0606461	0.000597622	1.47736e-10	0.0638851	0.000620365	9.73535e-11
cg13993914	COBRA1	0.0242389	9.40313e-05	1.12412e-10	0.0253676	9.78442e-05	9.78773e-11
cg06224408	ARHGEF3;ARHGEF3	0.0499884	0.000498249	4.50469e-09	0.0567533	0.000489768	9.8011e-11
cg03597879	ATXN7L1;ATXN7L1	0.0475643	0.000293987	1.92891e-12	0.0445702	0.000302263	9.92006e-11
cg10351852	LIMD1	0.0348034	0.000154321	1.27225e-12	0.032094	0.000156758	9.95529e-11
cg27088726	CDH13	0.0502397	0.000411733	1.5848e-10	0.0529525	0.000427215	1.01628e-10
cg06225767	ETV6	0.0346477	0.000295456	9.18354e-08	0.0420674	0.00026979	1.02746e-10
cg13691961	DUSP6;DUSP6	-0.0746958	0.000864276	6.17224e-11	-0.0770026	0.000904288	1.03443e-10
cg17102948		-0.0465632	0.000274539	1.11684e-12	-0.0426142	0.00027698	1.0363e-10
cg22132501	DEAF1;DEAF1	0.0427016	0.000248565	5.16687e-12	0.0412385	0.000259555	1.04869e-10
cg16519100	HDGFRP3	0.0288416	0.000170615	6.94473e-09	0.0330162	0.000166446	1.05726e-10
cg06909384	SEPT9;SEPT9;SEPT9;SEPT9;SEPT9;SEPT9;SEPT9;SEPT9;SEPT9;SEPT9	0.0101977	1.35855e-05	2.15465e-12	0.00956384	1.39839e-05	1.0817e-10
cg09895166	LRBA	0.0521324	0.000540214	4.29166e-09	0.059014	0.000532702	1.0912e-10
cg08913955		-0.0413953	0.000213472	7.87984e-13	-0.0371033	0.000210775	1.11049e-10
cg02950536	COA5	0.0560282	0.00040185	1.40712e-12	0.0514979	0.000407061	1.162e-10
cg14627730	DCTD;DCTD	0.0195112	7.79215e-05	6.73245e-09	0.0222728	7.62702e-05	1.19755e-10
cg21329416	ARID1A;ARID1A	0.0347487	0.000181305	3.44008e-11	0.0351723	0.000190325	1.21208e-10
cg22867359		0.0240718	8.53795e-05	2.39917e-11	0.0241483	8.97256e-05	1.21456e-10
cg18152558	PARM1	0.0815621	0.000848032	1.28801e-12	0.0743256	0.000852605	1.28353e-10
cg13343932	SOCS3;LOC101928674;LOC101928674	-0.0385992	0.000194715	2.17282e-12	-0.0359366	0.000199329	1.28487e-10
cg00052772	B3GALT4	0.0173445	3.9977e-05	3.07013e-12	0.0163485	4.12841e-05	1.30258e-10
cg27131142	CEP68	0.0351526	0.000194056	7.95113e-11	0.0362305	0.000203051	1.33706e-10
cg14260530	AKNA	0.0325806	0.0001684	9.57854e-11	0.0337033	0.000175921	1.36594e-10
cg11064411		0.0532101	0.000375825	2.99961e-12	0.0499942	0.000387257	1.37659e-10
cg27646484		0.0401208	0.000213219	2.87242e-12	0.03762	0.000219373	1.38724e-10
cg27021512	ESD	0.0181202	5.63766e-05	3.90136e-10	0.0193619	5.8109e-05	1.38744e-10
cg20682754		0.0668271	0.000638686	1.34446e-11	0.0657618	0.000670408	1.38988e-10
cg03463411	PRDM8;PRDM8	0.0422156	0.000231391	1.89526e-12	0.0389393	0.000235269	1.41288e-10
cg03394579		-0.0410217	0.000248532	2.5099e-11	-0.0410201	0.000261087	1.41306e-10
cg17457637	HOXA4	0.0213377	7.28559e-05	1.1205e-10	0.0221297	7.60848e-05	1.44585e-10
cg05219896		0.0491206	0.00031006	1.52585e-12	0.0447956	0.000311967	1.46335e-10
cg18105732		-0.0294843	0.000111618	1.499e-12	-0.0268704	0.000112266	1.46696e-10
cg21918313	FBXO41	0.0294732	0.000125274	1.58287e-11	0.0290389	0.000131363	1.51727e-10
cg17602444	PRKAR1B;PRKAR1B;PRKAR1B;PRKAR1B;PRKAR1B;PRKAR1B	-0.0522543	0.000351432	1.57704e-12	-0.04762	0.000353418	1.52957e-10
cg02290284		0.0336521	0.000177505	7.67762e-11	0.0345264	0.000185916	1.54892e-10
cg16227392		0.0663409	0.000570466	1.82932e-12	0.0607189	0.000576205	1.60834e-10
cg26014834		0.0260747	0.000119448	5.77889e-10	0.0279944	0.000122724	1.66607e-10
cg18930529		0.0358538	0.000203296	9.04193e-11	0.0368698	0.000212881	1.66673e-10
cg19901969	DCUN1D3	-0.0601969	0.000517731	1.3188e-11	-0.0588521	0.000542768	1.68701e-10
cg12594228	GAS2L3;GAS2L3	-0.078399	0.000806135	2.3397e-12	-0.0723073	0.000819838	1.7061e-10
cg24247537	PTDSS2	0.068962	0.000652749	5.9347e-12	0.065782	0.000678578	1.7076e-10
cg14145338	LCN8	0.024298	0.000119793	5.89291e-09	0.0274755	0.000118397	1.71204e-10
cg25638549	FRMD4A	0.0448879	0.000307916	4.79343e-11	0.0453865	0.000323427	1.74559e-10
cg11935615	KIAA0430;KIAA0430;KIAA0430	0.0469912	0.000296218	3.72566e-12	0.0440558	0.000304868	1.75888e-10
cg19278199	INPP4B;INPP4B	-0.0614865	0.000522824	6.90523e-12	-0.0588697	0.000544412	1.76154e-10
cg10119082	ARPC1B	0.0469931	0.00031984	1.72037e-11	0.0461793	0.000335671	1.82595e-10
cg11932301	ADK;ADK;ADK;ADK	0.0390823	0.000259695	3.29034e-10	0.0413474	0.000269145	1.83131e-10
cg15419073	FGD5	0.0272935	0.000121315	1.53808e-10	0.0283518	0.000126578	1.83923e-10
cg02226644	RYR1;RYR1	-0.0101062	1.45675e-05	1.2752e-11	-0.00983506	1.52583e-05	1.89682e-10
cg07708487	ANKRD11	-0.0363665	0.000183395	7.29483e-12	-0.0347354	0.000190729	1.96965e-10
cg07277559		0.0198006	6.45981e-05	1.89407e-10	0.0206393	6.73685e-05	1.98524e-10
cg20891842		0.0198975	7.58361e-05	2.39778e-09	0.0219866	7.64764e-05	1.99708e-10
cg15167811	MIR3134;PTBP3;PTBP3;PTBP3;PTBP3;PTBP3;PTBP3	-0.029453	0.000116344	3.70907e-12	-0.0274552	0.000119336	2.02247e-10
cg22500472	IGF2BP2;IGF2BP2;IGF2BP2;IGF2BP2;IGF2BP2;IGF2BP2;IGF2BP2	0.0254716	0.000156192	6.84244e-08	0.0303881	0.000146236	2.03294e-10
cg06221746	PAGR1;MVP;MVP	0.0169343	7.02614e-05	8.65157e-08	0.0203167	6.54051e-05	2.05424e-10
cg27372654	MEF2C;MEF2C;MEF2C;MEF2C;MEF2C;MEF2C;MEF2C	0.0479348	0.000310279	4.26491e-12	0.0448542	0.000318951	2.0721e-10
cg07022681	GK5;GK5	0.0232422	9.74742e-05	9.05474e-10	0.0250992	9.99017e-05	2.08368e-10
cg01349024	MAN1C1;MAN1C1	0.024414	0.000129398	1.61378e-08	0.0281497	0.000125671	2.08676e-10
cg10217889		0.0307511	0.000188453	4.4685e-09	0.0344294	0.000188055	2.09843e-10
cg21990226		0.0344632	0.000202544	3.46668e-10	0.0363681	0.000210045	2.13674e-10
cg24136318	SEPT9;SEPT9;SEPT9;SEPT9;SEPT9;SEPT9	0.0229842	0.000100293	2.07901e-09	0.0252709	0.000101489	2.1635e-10
cg10570484	KIRREL;KIRREL	-0.0219872	8.63202e-05	7.59594e-10	-0.0236271	8.87392e-05	2.17402e-10
cg00078456	MIB2;MIB2;MIB2;MIB2;MIB2;MIB2	0.0301823	0.000187862	7.53902e-09	0.0341637	0.000185691	2.20657e-10
cg18477820	H2AFY;H2AFY;H2AFY;H2AFY	0.0451817	0.000271246	3.06281e-12	0.0416009	0.000275566	2.23902e-10
cg10609883		0.0732463	0.000732255	5.29872e-12	0.0688619	0.000755362	2.25514e-10
cg11303839	CCL26	-0.0636452	0.000506169	8.41444e-13	-0.0534944	0.000456025	2.27115e-10
cg13485366		0.0378009	0.000266652	1.5747e-09	0.0412615	0.00027134	2.27591e-10
cg06905720		0.0257008	0.000115112	5.03527e-10	0.0273232	0.000119028	2.2909e-10
cg21304158	SNED1	0.0227459	7.84629e-05	4.15322e-11	0.0227311	8.2413e-05	2.3067e-10
cg22744280		0.0350656	0.000199521	1.44142e-10	0.0361507	0.000208714	2.36003e-10
cg04258133	TNNT3;TNNT3;TNNT3;TNNT3	0.0278914	0.000112834	1.7699e-11	0.0271932	0.000118132	2.37225e-10
cg18342368		-0.0413607	0.000224508	2.37006e-12	-0.0375259	0.000224986	2.37681e-10
cg00867472	HDGF;HDGF;HDGF	0.0335845	0.000152284	4.24998e-12	0.0312318	0.000155855	2.38011e-10
cg22169301	AKT2;AKT2;AKT2	0.0338817	0.000169839	2.59445e-11	0.0333855	0.000178214	2.40912e-10
cg14984824	CLK1;CLK1;CLK1;CLK1	0.0562854	0.000515189	1.49924e-10	0.05806	0.000539048	2.4137e-10
cg06770429	HIVEP2	0.0372857	0.000222338	1.10931e-10	0.0381691	0.000233039	2.42648e-10
cg04493806	NDUFA13	0.0358931	0.000194351	3.75891e-11	0.0357125	0.000204082	2.44239e-10
cg24106790	WT1;WT1;WT1;WT1;WT1	0.0253889	0.000125366	3.05247e-09	0.0280919	0.000126367	2.47266e-10
cg06933824	NEURL1B	0.0269548	0.000110842	4.64134e-11	0.0269427	0.00011633	2.50663e-10
cg07520854		-0.0225807	6.8171e-05	3.47872e-12	-0.0207895	6.92757e-05	2.5152e-10
cg15456617		-0.026671	9.80238e-05	6.42949e-12	-0.0251354	0.000101282	2.52231e-10
cg20393901		0.0642098	0.000540714	2.33727e-12	0.058036	0.000540046	2.52992e-10
cg00356897	LOC100506985	-0.0613394	0.00049624	2.62716e-12	-0.0557243	0.000498158	2.55483e-10
cg08062273	LIMD1	0.0191603	8.85938e-05	7.06911e-08	0.0227886	8.33254e-05	2.56053e-10
cg04968127	MRVI1;MRVI1;MRVI1;MRVI1;MRVI1	0.0363465	0.000178946	4.54304e-12	0.0337666	0.000183047	2.58704e-10
cg10410419	EHD1;EHD1;EHD1	-0.0254133	9.06496e-05	9.28729e-12	-0.024224	9.42249e-05	2.59614e-10
cg10513808	PDE1C	0.0340196	0.000176579	4.65209e-11	0.0339792	0.000185496	2.62045e-10
cg02462353	GP6;GP6	-0.0290689	0.000135729	1.20021e-10	-0.0297257	0.000142191	2.69557e-10
cg16342538	XDH	-0.022167	6.54026e-05	3.1729e-12	-0.0202574	6.60521e-05	2.7076e-10
cg00622905	RXRA;RXRA	0.0175838	9.53382e-05	1.40602e-06	0.0225596	8.19346e-05	2.71718e-10
cg15552493	MAP4K4;MAP4K4;MAP4K4	-0.0276461	0.000103737	4.73144e-12	-0.0256662	0.000106121	2.74722e-10
cg02042026	ZBTB16;ZBTB16	0.0353018	0.000224507	8.81576e-10	0.0378612	0.000230989	2.761e-10
cg27001818	LARGE;LARGE	-0.0258736	9.2912e-05	7.42081e-12	-0.0244131	9.60768e-05	2.7802e-10
cg08951931	PAGR1;MVP;MVP	0.0221591	9.57337e-05	3.17326e-09	0.0244762	9.66598e-05	2.82328e-10
cg26584465	TM4SF1;TM4SF1-AS1;TM4SF1-AS1;TM4SF1-AS1	-0.0525621	0.000424766	5.36838e-11	-0.0525849	0.000446277	2.83768e-10
cg25739436	TRAK1;TRAK1	0.0409135	0.000234874	9.22732e-12	0.0388588	0.000243724	2.84194e-10
cg07164125	GFRA2;GFRA2;GFRA2	0.0191844	5.81358e-05	8.84995e-11	0.019424	6.10528e-05	2.97117e-10
cg22413912	MAD1L1;MAD1L1;MAD1L1;MAD1L1;MAD1L1	-0.036237	0.000181025	6.4836e-12	-0.0339216	0.000186201	2.97142e-10
cg05966255		0.0536951	0.000382254	2.92707e-12	0.0486316	0.000382764	2.97909e-10
cg00398492		-0.0581393	0.000456894	4.35069e-12	-0.0535844	0.000464758	2.98594e-10
cg18942579	TMEM49	-0.0838391	0.000942493	3.69198e-12	-0.0767121	0.000953051	3.01463e-10
cg07790232		-0.0421171	0.000233466	2.5161e-12	-0.0378215	0.000231757	3.03501e-10
cg06307913	PRDM8;PRDM8;PRDM8	0.0583388	0.000471159	7.05211e-12	0.0547256	0.000485566	3.07313e-10
cg17178761	MSI2;MSI2	0.0400496	0.000230166	1.43626e-11	0.0384528	0.00024003	3.1406e-10
cg10319924	LOC101927539;MSI2;MSI2	0.038778	0.000300966	4.77542e-09	0.0431298	0.000302245	3.1907e-10
cg20471532	MSI2;MSI2	0.0522828	0.000383858	9.37707e-12	0.0494545	0.00039744	3.19782e-10
cg11993160		-0.0309421	0.000124797	2.05698e-12	-0.0273484	0.000121637	3.24212e-10
cg09112360		-0.0483354	0.000343571	2.31064e-11	-0.0470266	0.000359674	3.24439e-10
cg25097419	SERINC5;SERINC5;SERINC5;SERINC5;SERINC5	0.0634733	0.000526722	2.1892e-12	0.0563053	0.000515674	3.25167e-10
cg23580000	ADCY7	0.0333585	0.000192825	4.56703e-10	0.03506	0.000200383	3.37871e-10
cg11533969	TRPM8	-0.0772721	0.000803706	3.99347e-12	-0.0705185	0.000810941	3.39854e-10
cg05728756		-0.0607756	0.000543845	2.36548e-11	-0.0590742	0.00056945	3.43641e-10
cg12711018	SEMA4D;SEMA4D	-0.0197671	5.20227e-05	3.19179e-12	-0.0178392	5.19352e-05	3.4432e-10
cg18485925		-0.0101136	1.34078e-05	2.31281e-12	-0.00896529	1.31213e-05	3.46209e-10
cg27539234	GPS2	0.0118071	2.42689e-05	4.94456e-10	0.0124236	2.52281e-05	3.53834e-10
cg02372435		0.0426212	0.000246151	4.57576e-12	0.0389866	0.000248934	3.66152e-10
cg20645656		-0.0217232	6.93572e-05	2.28612e-11	-0.0210456	7.25573e-05	3.67695e-10
cg25651219	ASCC1;ASCC1;ASCC1;ASCC1	0.0345006	0.000217761	1.13807e-09	0.0369834	0.000224176	3.70917e-10
cg27478635		-0.0289567	0.000122138	1.92268e-11	-0.0278512	0.000127468	3.88083e-10
cg24420089	PTDSS2	0.0387853	0.000228566	4.30274e-11	0.0382072	0.000239895	3.88314e-10
cg15378296	ABI3BP	0.0240878	0.000103489	7.45889e-10	0.0255316	0.000107212	3.93885e-10
cg07167185	LYPLA2	0.0242367	0.000100173	3.46595e-10	0.0252126	0.000104552	3.94022e-10
cg25410220	AUTS2;AUTS2;AUTS2	-0.0415341	0.000260071	3.71311e-11	-0.0407222	0.000272798	3.95274e-10
cg26155439		0.031273	0.000210407	1.41446e-08	0.0355268	0.000207642	3.95674e-10
cg20240091	TNN	0.0541463	0.00041788	1.25817e-11	0.0512969	0.000433052	3.9811e-10
cg01925253		0.0336323	0.000201021	7.01814e-10	0.0355851	0.000208425	3.98963e-10
cg23467396		-0.0242601	8.74963e-05	2.84555e-11	-0.0235866	9.1626e-05	4.03376e-10
cg05783053	GAB2;GAB2	0.0361509	0.000399445	1.27521e-06	0.0459757	0.000348514	4.11023e-10
cg06226386	FLJ14107;BIN3	0.0515257	0.000420889	9.45607e-11	0.0517826	0.000442173	4.12022e-10
cg00474561	SGK1	-0.0519741	0.000346441	1.46329e-12	-0.0423811	0.000296211	4.12552e-10
cg08516596	ARID1B;ARID1B	0.0341878	0.000175116	3.30033e-11	0.0333495	0.00018345	4.13915e-10
cg10351866		0.0317772	0.000190379	1.85891e-09	0.0343832	0.000195026	4.149e-10
cg24859236	PIK3CD	0.0263065	0.0001018	2.32123e-11	0.0253615	0.000106161	4.18238e-10
cg14322760	SMC4;SMC4;SMC4;SMC4;SMC4;SMC4	-0.056118	0.000452084	1.44727e-11	-0.053278	0.000469051	4.26952e-10
cg23919844	ARHGEF7;ARHGEF7;ARHGEF7;ARHGEF7	0.0518577	0.000572134	1.20043e-08	0.0585894	0.00056779	4.34199e-10
cg09740078		-0.0470527	0.000330622	3.10119e-11	-0.0457152	0.000346162	4.44769e-10
cg19402268	IL12RB2;IL12RB2;IL12RB2;IL12RB2;IL12RB2;IL12RB2	0.0427733	0.000461543	1.26835e-07	0.0511403	0.00043335	4.4751e-10
cg07480639		0.0199091	9.97926e-05	1.23574e-07	0.0237897	9.37811e-05	4.47915e-10
cg15362619	STK17B	0.0337978	0.000163534	1.37195e-11	0.031956	0.000169373	4.55112e-10
cg16003004	NUP50;NUP50	0.033004	0.000197778	1.00443e-09	0.035093	0.000204566	4.66972e-10
cg11792786	ANKH	0.0247312	9.50576e-05	6.5623e-11	0.0245178	9.9868e-05	4.68267e-10
cg04454088	RNF126	0.0096972	1.62225e-05	4.23226e-10	0.0100957	1.69348e-05	4.69076e-10
cg11083235		-0.0355174	0.000208264	1.96273e-10	-0.0362495	0.000218442	4.73234e-10
cg23557545	ELOVL2	-0.020812	5.64911e-05	2.0819e-12	-0.0178067	5.27153e-05	4.73971e-10
cg06800849	ACSF3;ACSF3;ACSF3	0.0127433	4.28304e-05	2.23468e-07	0.015439	3.96618e-05	4.80871e-10
cg18797449	RALA	-0.055679	0.000424718	5.71549e-12	-0.0507119	0.000428036	4.8322e-10
cg06665786		0.0190504	6.13685e-05	2.99255e-10	0.0196358	6.42163e-05	4.88746e-10
cg10297271		0.0339472	0.000179799	7.05041e-11	0.0336672	0.000188819	4.90355e-10
cg02211976		0.0590633	0.000511201	2.15901e-11	0.0565339	0.000532512	4.91857e-10
cg06645657	CACNB4;CACNB4;CACNB4;CACNB4	-0.0764649	0.000762598	2.08372e-12	-0.0650884	0.000705925	4.92625e-10
cg20061837		-0.0418928	0.000242496	6.78796e-12	-0.0384027	0.000245878	4.974e-10
cg08433999		0.0367418	0.000227544	2.8294e-10	0.0377952	0.000238172	4.97811e-10
cg09701290	DEAF1;DEAF1	0.0329287	0.000155875	1.4876e-11	0.031074	0.000161207	5.09142e-10
cg26781524	BCMO1	0.0536665	0.000454502	8.69524e-11	0.0534785	0.00047751	5.0982e-10
cg00686915	ZNF789;ZNF789	0.0242098	0.000158758	3.10734e-07	0.0295518	0.000145815	5.09996e-10
cg14702865	CTDSPL;CTDSPL	0.0564828	0.000464877	1.93584e-11	0.0537408	0.000482933	5.23081e-10
cg04084749		-0.0434712	0.000254076	3.9022e-12	-0.038624	0.000249717	5.32469e-10
cg24704510	MED24;MED24;SNORD124	0.0437872	0.000322449	2.7201e-10	0.0449166	0.000337853	5.36271e-10
cg12648759	ATF6	0.0322138	0.000166801	1.21523e-10	0.0323294	0.000175162	5.43246e-10
cg23257987		-0.0708244	0.000835308	2.2868e-10	-0.0722898	0.000876204	5.47686e-10
cg18702971	THOC5;THOC5;THOC5;THOC5	0.028555	0.000136388	2.47308e-10	0.0291973	0.000142976	5.50389e-10
cg12712122		0.0277609	0.000204258	2.37529e-07	0.0336065	0.000189484	5.53608e-10
cg18290789	PGLYRP2	0.0345802	0.000208796	5.20465e-10	0.0360269	0.000217786	5.54699e-10
cg16596317		-0.0692308	0.000688024	1.4466e-11	-0.0650368	0.000710081	5.59342e-10
cg15819551	TTLL5	0.0428664	0.000346452	1.86031e-09	0.0460661	0.000356417	5.63892e-10
cg15024623	EPB41L3;EPB41L3;EPB41L3;EPB41L3	-0.0694848	0.000641916	3.10101e-12	-0.0605313	0.000615418	5.64191e-10
cg15822392		-0.0362547	0.000173028	2.52587e-12	-0.0309763	0.000161204	5.66544e-10
cg13065415	ATP2A3;ATP2A3;ATP2A3;ATP2A3;ATP2A3;ATP2A3;ATP2A3	0.0520163	0.000374201	6.91466e-12	0.0473553	0.00037718	5.77587e-10
cg10420527	LRP5	0.0332612	0.000203349	1.22969e-09	0.0353599	0.000210384	5.81629e-10
cg12990832	GRK6;GRK6;GRK6	0.0216661	9.48106e-05	5.49198e-09	0.0238814	9.59915e-05	5.84484e-10
cg08705406	ZFPM1	0.045232	0.000292528	1.33808e-11	0.042284	0.000300979	5.86033e-10
cg20731257		0.0328213	0.000154735	1.46448e-11	0.0307341	0.000159262	6.02037e-10
cg01901332	ARRB1;ARRB1	0.062086	0.000567469	2.35901e-11	0.0591398	0.00058987	6.04945e-10
cg16936953	TMEM49	-0.0942885	0.00121146	5.12905e-12	-0.0843567	0.0012005	6.07909e-10
cg08934126	CTNNBIP1;CTNNBIP1	-0.0254924	0.000162685	1.14771e-07	-0.0302426	0.000154335	6.10412e-10
cg05645538	LYN;LYN	0.0504608	0.000407917	1.14389e-10	0.0503891	0.000428565	6.13162e-10
cg25161899	DLG2	0.0338481	0.000192847	2.76184e-10	0.0346019	0.000202242	6.21024e-10
cg14556762		-0.0744933	0.000777958	9.06821e-12	-0.0683661	0.000789926	6.26726e-10
cg16336651	TMEM204;TMEM204;IFT140	0.0223035	0.000132484	2.52291e-07	0.026979	0.000123044	6.29293e-10
cg11077681	MRVI1;MRVI1;MRVI1;MRVI1;MRVI1	0.0342172	0.000173769	2.75659e-11	0.0327157	0.000180957	6.30613e-10
cg27619353	LGALS1;LGALS1	-0.0198486	5.35423e-05	4.85882e-12	-0.0176514	5.26831e-05	6.31561e-10
cg12590902	ERI3	0.032013	0.000165289	1.2923e-10	0.0320449	0.000173668	6.34062e-10
cg03277630		-0.0628804	0.000534613	4.37813e-12	-0.0555776	0.000522436	6.34818e-10
cg19155346	TMIGD3;TMIGD3	0.0187409	8.59255e-05	8.48289e-08	0.0220488	8.22252e-05	6.34854e-10
cg17763553		-0.0271143	0.000138443	1.82358e-09	-0.0290458	0.000142755	6.39561e-10
cg05432083		-0.0260773	9.37229e-05	6.44999e-12	-0.0235184	9.36461e-05	6.458e-10
cg05166473	BANP;BANP	0.0146884	6.28206e-05	7.35215e-07	0.0182737	5.65504e-05	6.48543e-10
cg24890964	BLCAP;BLCAP;BLCAP;BLCAP;BLCAP	0.0205528	0.000100243	5.63716e-08	0.0239133	9.69795e-05	6.64293e-10
cg08035323		0.0251409	0.000148599	4.96322e-08	0.0291523	0.000144297	6.77613e-10
cg16983588	PRDM10;PRDM10;PRDM10;PRDM10	0.0293396	0.000149773	4.89841e-10	0.0303622	0.000156607	6.83657e-10
cg25593249	ERC2	0.062497	0.000635652	1.51948e-10	0.0626829	0.000667895	6.90784e-10
cg23643450	LRRN2;LRRN2	-0.0346218	0.000166067	7.16112e-12	-0.0312511	0.000166066	6.94533e-10
cg06744585	NFIX	0.0468116	0.000329287	3.49078e-11	0.0449328	0.000343358	6.96426e-10
cg10977734	PPP1R10	0.00851616	1.24391e-05	3.82879e-10	0.00875412	1.30335e-05	6.96868e-10
cg26946755		-0.0483777	0.000322696	6.50418e-12	-0.0434417	0.000321034	6.99598e-10
cg23757461	NEDD4L;NEDD4L;NEDD4L;NEDD4L;NEDD4L;NEDD4L;NEDD4L;NEDD4L;NEDD4L	-0.023695	9.99519e-05	7.22493e-10	-0.0247508	0.000104229	7.01541e-10
cg15251319	C3orf21	0.0296631	0.000119343	4.66498e-12	0.0260976	0.000115939	7.07563e-10
cg05343628		0.0279712	0.000285241	7.9522e-06	0.0372505	0.000236217	7.08014e-10
cg22075924	AK5;AK5	0.0264774	0.000119836	3.61174e-10	0.0271421	0.000125461	7.12827e-10
cg03750567	SYTL1	0.0302629	0.000137638	3.49819e-11	0.0290141	0.000143396	7.15517e-10
cg07732037	MPHOSPH9	0.0748866	0.000983854	5.64125e-10	0.0776758	0.0010283	7.21887e-10
cg02423587	TFAP2E	0.0442856	0.000309481	8.68766e-11	0.0436401	0.000324807	7.30502e-10
cg10143783	SHANK2	0.0319263	0.000163951	1.23068e-10	0.0317743	0.000172292	7.37857e-10
cg05673882	POLK	-0.0306301	0.000123922	2.70852e-12	-0.0252169	0.000108637	7.51695e-10
cg14488626	SLIT3;SLIT3	-0.0203076	6.61108e-05	1.15794e-10	-0.0201553	6.94445e-05	7.59399e-10
cg09856696	EPS15L1;EPS15L1;EPS15L1;EPS15L1;EPS15L1;EPS15L1	0.0360743	0.000246224	1.96855e-09	0.0385308	0.000254206	7.8058e-10
cg07336872		-0.0523399	0.000369204	4.0978e-12	-0.0452157	0.000350566	7.9946e-10
cg03536711	LOC400804	0.0315606	0.000148691	3.07826e-11	0.030019	0.000154522	7.99666e-10
cg24644436	PAOX;PAOX;PAOX	-0.0386868	0.000207133	7.01055e-12	-0.0346045	0.000205343	8.00185e-10
cg00460436	Magmas	0.0216135	7.55532e-05	1.359e-10	0.0215178	7.93983e-05	8.00221e-10
cg00461022	FAM134B	0.040119	0.000332168	7.62421e-09	0.0442669	0.000336268	8.09844e-10
cg00269395	ZFPM1	0.0264913	0.000141252	5.20748e-09	0.0289493	0.000143841	8.12397e-10
cg21577889	HOOK1	0.0142924	3.57216e-05	5.33924e-10	0.0147574	3.73835e-05	8.1412e-10
cg02737480	UBR4	0.0304703	0.000134854	1.81899e-11	0.0284071	0.000138562	8.18114e-10
cg22647670	RAP1GAP2;RAP1GAP2	0.0243183	0.00010537	7.32597e-10	0.0252798	0.000109888	8.3758e-10
cg22363511	MIPOL1;MIPOL1;MIPOL1	-0.0617011	0.000556908	2.08743e-11	-0.0577617	0.000573856	8.41507e-10
cg16342504		-0.0357552	0.000196327	5.2539e-11	-0.0345402	0.000205241	8.44481e-10
cg07524398	CBX6	0.0331225	0.000162471	2.64342e-11	0.0312316	0.000167971	8.5854e-10
cg15586393	CTBP1;CTBP1;C4orf42	0.0210827	9.23723e-05	8.45854e-09	0.0232821	9.33595e-05	8.59568e-10
cg01107450	USP35	0.0434371	0.000267902	1.16698e-11	0.0396697	0.000271038	8.60734e-10
cg13935634	GCNT2;GCNT2	-0.0492628	0.000426256	5.75503e-10	-0.0508698	0.000445945	8.69052e-10
cg16254946	GLIS1	0.0274094	0.000125975	2.58276e-10	0.0276908	0.000132229	8.78894e-10
cg03127244	B3GALT4	0.034007	0.000211489	1.13058e-09	0.0357051	0.000220015	8.90282e-10
cg01395351		0.0208345	7.96967e-05	1.207e-09	0.0219124	8.28735e-05	8.9179e-10
cg06034584	TOPORS-AS1;TOPORS-AS1;NDUFB6;NDUFB6;NDUFB6	0.0395903	0.000255619	1.57797e-10	0.0394369	0.00026854	8.9758e-10
cg05520240		0.0686391	0.000729165	6.07353e-11	0.0664489	0.000762673	9.03085e-10
cg01751040		0.0510044	0.000380507	2.08277e-11	0.0475582	0.000391006	9.15916e-10
cg14289658	NUDC	0.0338791	0.000206492	8.61518e-10	0.0352983	0.000215439	9.18847e-10
cg26572392	KIAA1217;KIAA1217;KIAA1217	0.0405225	0.000231799	1.03994e-11	0.0366786	0.000232622	9.19218e-10
cg25900902	ACAP1	0.0370135	0.000208264	4.3432e-11	0.0354104	0.000216961	9.29603e-10
cg27133224	SCAMP2	0.011135	2.47219e-05	4.50356e-09	0.0120929	2.5308e-05	9.32347e-10
cg03973716		-0.0233606	7.63978e-05	8.81926e-12	-0.0209512	7.60156e-05	9.42711e-10
cg05019914		0.0424918	0.000271239	3.4716e-11	0.0403201	0.000281553	9.4383e-10
cg24182205		0.0387846	0.000333096	2.1473e-08	0.0437547	0.000331867	9.58283e-10
cg03984067	MSI2;MSI2	0.0271009	0.000108092	2.34571e-11	0.0253337	0.000111287	9.6329e-10
cg06202149	TP73;TP73;TP73;TP73	-0.0158121	4.00875e-05	1.16152e-10	-0.0155695	4.20787e-05	9.8054e-10
cg23486701	SPTBN1;SPTBN1	0.0424984	0.00027763	5.34928e-11	0.0408533	0.000289741	9.82073e-10
cg12000131	ANKRD13B;CORO6	0.017046	7.08948e-05	8.17854e-08	0.0198704	6.85614e-05	9.84642e-10
cg16046391	PPAN-P2RY11;PPAN-P2RY11;PPAN	0.00912006	1.46157e-05	5.7986e-10	0.00938534	1.53112e-05	1.00301e-09
cg17849674		-0.0419073	0.000291425	2.14845e-10	-0.0419606	0.000306128	1.00732e-09
cg21777154	C1orf21	0.0285677	0.000207486	1.4021e-07	0.0337473	0.000198146	1.01839e-09
cg04944402	STK38;STK38	0.0439976	0.000423067	1.7779e-08	0.0493327	0.000423504	1.02153e-09
cg27253415	VTI1A	-0.0516132	0.000375647	1.0183e-11	-0.0463499	0.000374333	1.04408e-09
cg17226042	MEAF6	0.0415005	0.000247654	1.49514e-11	0.0379348	0.000250891	1.05399e-09
cg00897064		0.0856359	0.00112469	5.12456e-11	0.0819884	0.00117219	1.05733e-09
cg14793586		-0.0504572	0.000387953	4.54326e-11	-0.0481109	0.000403674	1.05937e-09
cg18647570	DHX8	0.0446835	0.000322852	1.35369e-10	0.0440701	0.00033896	1.07225e-09
cg23419447	HCCA2	0.0177628	7.41575e-05	4.94295e-08	0.0204103	7.27095e-05	1.073e-09
cg01782486	ZBTB7B	0.0331123	0.000218721	4.53723e-09	0.0358409	0.000224227	1.07509e-09
cg21805179	MPHOSPH9	0.0687848	0.000780682	1.94338e-10	0.0685444	0.000820426	1.08188e-09
cg06478031		-0.0300107	0.000154697	3.92604e-10	-0.0304948	0.000162415	1.08513e-09
cg01373248	SATB1	0.0219154	0.00010402	1.55909e-08	0.024463	0.000104533	1.08758e-09
cg14689515	CSRNP1	0.036699	0.000302526	2.63144e-08	0.0414906	0.000300949	1.10254e-09
cg03995933	USP20;USP20;USP20	0.043546	0.000276836	2.00804e-11	0.0402076	0.000282635	1.1032e-09
cg20352849	PLCD3	-0.0417013	0.000249368	1.41659e-11	-0.0379157	0.000251444	1.11131e-09
cg22013747		-0.0312632	0.000165226	2.97745e-10	-0.0314952	0.000173576	1.11965e-09
cg27219972		0.0544381	0.000425587	1.45824e-11	0.0495364	0.000429427	1.1214e-09
cg27403957	AKT2;AKT2;AKT2	0.032751	0.00019617	1.13196e-09	0.0341884	0.000204647	1.13034e-09
cg21023831	TNS1	0.0346529	0.000226618	1.88863e-09	0.0366474	0.000235156	1.13117e-09
cg25671507	ERLIN1;ERLIN1;ERLIN1;ERLIN1	0.0523649	0.000490259	7.76581e-10	0.0541076	0.000512871	1.14073e-09
cg18502698		-0.0113721	2.04471e-05	9.00229e-11	-0.0110547	2.14173e-05	1.1484e-09
cg09304397		0.0264978	0.00015318	1.73287e-08	0.0296106	0.000153701	1.15349e-09
cg13251913	ADGRG1;ADGRG1;ADGRG1;ADGRG1;ADGRG1;ADGRG1;ADGRG1;ADGRG1;ADGRG1;ADGRG1;ADGRG1;ADGRG1;ADGRG1	0.0365763	0.000241485	9.10891e-10	0.0379353	0.000252401	1.16317e-09
cg22882310	NRXN3	0.0434325	0.000430415	3.2806e-08	0.0493175	0.000426785	1.17211e-09
cg03337382		-0.0506397	0.00035879	8.71614e-12	-0.04474	0.000351341	1.1779e-09
cg19720714	CAMKK1;CAMKK1;CAMKK1	0.024856	0.000134012	1.59395e-08	0.0277062	0.000134812	1.18861e-09
cg08545213	CTDSPL;CTDSPL	0.0342408	0.00017535	3.19178e-11	0.032081	0.000180841	1.19886e-09
cg15016701	PPM1H	0.0149006	5.23492e-05	5.16128e-08	0.0171067	5.14329e-05	1.20371e-09
cg03078551		0.00788502	1.18931e-05	2.34619e-09	0.00837332	1.23257e-05	1.20852e-09
cg07880590	CD247;CD247	0.00882539	1.38893e-05	7.43312e-10	0.00909451	1.45462e-05	1.21655e-09
cg26663696	MIR15B;MIR16-2;SMC4;SMC4;SMC4	-0.052933	0.000415585	2.72344e-11	-0.0492471	0.000426689	1.22396e-09
cg06716730	DUSP14	-0.0391682	0.000236523	5.65288e-11	-0.037397	0.000246116	1.22939e-09
cg22728178	LOC101929524;FAM134B	0.0373742	0.000227455	1.53529e-10	0.0368243	0.000238725	1.23692e-09
cg02904344	SGK1;SGK1;SGK1	-0.0455924	0.000308783	2.80399e-11	-0.0424367	0.000317078	1.23945e-09
cg04368724	VARS	0.0362457	0.000201309	5.04301e-11	0.0344602	0.00020917	1.24792e-09
cg27164770	GPC6	-0.0324043	0.000164988	8.03e-11	-0.0312679	0.000172452	1.27679e-09
cg15256491	FOXK1	0.0168794	8.06278e-05	5.26246e-07	0.020568	7.46405e-05	1.28069e-09
cg13247990	MYLK3;MYLK3	0.0229686	0.000108649	7.38709e-09	0.0250578	0.000110816	1.28873e-09
cg06193043	NPPA	0.037635	0.000239682	3.03051e-10	0.0377634	0.000251772	1.296e-09
cg18394552		0.0616008	0.000579409	4.7194e-11	0.0583427	0.000601006	1.29802e-09
cg13016775	NIT2	0.0274359	0.000116679	6.25104e-11	0.0262385	0.000121569	1.29987e-09
cg13707760	WNK2	0.0382872	0.000224994	5.20028e-11	0.0363753	0.000233711	1.30595e-09
cg02526950	MET;MET	-0.0475026	0.000338108	3.30566e-11	-0.0443996	0.000348226	1.30774e-09
cg09280971		0.0179812	5.20424e-05	1.24624e-10	0.0175736	5.45601e-05	1.31027e-09
cg07306826		-0.0216326	6.37133e-05	5.03933e-12	-0.0179509	5.6959e-05	1.32187e-09
cg24331727	SOX6;SOX6;SOX6;SOX6	0.0234281	0.000120119	1.81292e-08	0.0261327	0.000120832	1.34312e-09
cg02259246		-0.0377176	0.000270336	2.11052e-09	-0.039827	0.000280833	1.35739e-09
cg16329358		0.0205113	6.89686e-05	1.73094e-10	0.0202033	7.2408e-05	1.40149e-09
cg11344148		0.0211913	9.20871e-05	6.92157e-09	0.0230453	9.42342e-05	1.40673e-09
cg04851848	LOC101929524;FAM134B	0.0426529	0.000295204	1.4415e-10	0.0417592	0.000309522	1.41446e-09
cg04761746	SCOC	-0.0355862	0.000176332	7.91905e-12	-0.0307829	0.000168243	1.4214e-09
cg05649922	ARID1A;ARID1A	0.0206776	0.000137454	2.21329e-06	0.0262012	0.000121959	1.43497e-09
cg07021034	CASC15	0.0411361	0.000294183	4.83048e-10	0.0416869	0.000308882	1.44699e-09
cg01024042	PHLDB1;PHLDB1;PHLDB1	-0.0483521	0.000327263	8.80028e-12	-0.0420892	0.000314879	1.44741e-09
cg02998240		-0.0337788	0.000190346	2.35995e-10	-0.0335257	0.000199855	1.45597e-09
cg18506489	GRIK4;GRIK4;GRIK4	0.0356725	0.000199669	7.82772e-11	0.0342156	0.000208232	1.46371e-09
cg15627464	NCOR2;NCOR2	0.0454453	0.00033905	1.77561e-10	0.044719	0.000355901	1.47715e-09
cg27583951	ULK3;ULK3;ULK3;ULK3;ULK3;ULK3	0.0220973	0.00010725	1.91065e-08	0.0246249	0.000107944	1.48299e-09
cg23786209	ABLIM1;ABLIM1;ABLIM1;ABLIM1	0.0383179	0.00038333	1.96664e-07	0.0453557	0.00036632	1.49117e-09
cg10358466	MECOM;MECOM	-0.0385197	0.000212354	1.36365e-11	-0.0343808	0.000210529	1.49587e-09
cg09467248		-0.0255382	9.51575e-05	1.98458e-11	-0.023206	9.59828e-05	1.51345e-09
cg09535746	GNB1;GNB1;GNB1	0.0460505	0.000326315	5.45287e-11	0.0435421	0.000338161	1.53128e-09
cg05992368	PRPF8	0.0149692	4.23589e-05	1.94066e-09	0.0157225	4.40985e-05	1.53552e-09
cg02879453	ADCY7	0.0465064	0.000322571	3.02557e-11	0.0429621	0.000329605	1.5612e-09
cg18018313	IRS1	0.018218	6.8322e-05	7.33455e-09	0.019782	6.99402e-05	1.58187e-09
cg24756631		0.0171601	7.41671e-05	1.2423e-07	0.020042	7.18293e-05	1.5965e-09
cg10007134	LAIR2;LAIR2	0.0312239	0.000139051	1.27448e-11	0.0276242	0.000136575	1.61889e-09
cg02148612		0.0216269	7.31103e-05	7.29798e-11	0.0206172	7.60806e-05	1.62035e-09
cg27651321	ITPKB-IT1;ITPKB	0.0413263	0.000271703	1.00802e-10	0.0397983	0.000283708	1.64018e-09
cg05648472	PRDM11	0.0274978	0.000148729	3.64541e-09	0.0293051	0.000153838	1.64236e-09
cg16885406		0.0200974	0.000107148	2.4023e-07	0.0238721	0.000102091	1.64398e-09
cg13078421	GNG7	0.0201171	7.30849e-05	9.1808e-10	0.020663	7.65659e-05	1.67134e-09
cg18622663		0.0415925	0.00027283	8.59756e-11	0.0398053	0.000284236	1.68074e-09
cg25316901	C1orf127	-0.0240228	8.73861e-05	4.03488e-11	-0.0223773	8.98457e-05	1.68601e-09
cg09884146	SPRED2;SPRED2;SPRED2	-0.03814	0.000308983	1.1723e-08	-0.0418589	0.000314547	1.70047e-09
cg05147708	MIR548N	-0.0400174	0.000228223	1.25512e-11	-0.0352278	0.000222926	1.7183e-09
cg22792560	FAM160A1	0.0383851	0.000271237	1.26064e-09	0.0397364	0.00028371	1.72516e-09
cg16801601	PRKCQ;PRKCQ;PRKCQ;PRKCQ	0.0397232	0.00032657	7.95694e-09	0.0431475	0.000334565	1.72982e-09
cg02745221		0.0338033	0.000218078	2.26181e-09	0.0355271	0.000226869	1.73548e-09
cg05697274	GALNT2	0.0286445	0.000162304	3.9803e-09	0.0305415	0.000167778	1.75475e-09
cg12282552	LTBP3;LTBP3;LTBP3	0.0267003	0.000145769	6.62544e-09	0.0288251	0.000149776	1.81756e-09
cg02981980		-0.0504742	0.000448155	5.90466e-10	-0.0510933	0.000470629	1.82099e-09
cg08626131	SEPP1;SEPP1;SEPP1	0.0435708	0.000304112	1.14295e-10	0.0419626	0.000317576	1.83267e-09
cg05926358	FAM120A;FAM120A;FAM120A;FAM120A	0.0553041	0.000470959	5.52352e-11	0.0519322	0.000486563	1.84238e-09
cg20722088	DUSP6;DUSP6	-0.0419	0.000317616	9.45894e-10	-0.0429593	0.000332991	1.84599e-09
cg22365339		0.019091	8.69832e-05	6.08742e-08	0.021805	8.59749e-05	1.91167e-09
cg07033253	SRRM3	-0.0474443	0.000346119	5.38072e-11	-0.0444141	0.000356859	1.92551e-09
cg09304470	ATP9B;ATP9B	-0.0426374	0.000336109	1.35301e-09	-0.0440834	0.000351709	1.93829e-09
cg07491858	ZCCHC24	0.0333588	0.000220953	4.2198e-09	0.0355403	0.000228661	1.94675e-09
cg04845871		0.0253252	9.39712e-05	2.1525e-11	0.022778	9.39712e-05	1.96209e-09
cg16348385	YPEL3;YPEL3;YPEL3	0.0145836	3.20338e-05	3.64844e-11	0.0134326	3.26931e-05	1.97469e-09
cg03552293	WDR52;WDR52	0.0278611	0.000154943	4.58036e-09	0.0297266	0.000160144	1.98075e-09
cg19142026	HOXA4;HOXA4	0.0437676	0.000322521	2.7739e-10	0.0432299	0.000338686	1.98148e-09
cg25656417	MSI2;MSI2	0.0333686	0.000196222	6.08774e-10	0.0337121	0.000205995	1.98568e-09
cg06060286		0.0202399	7.7279e-05	1.8767e-09	0.021097	8.06757e-05	1.98687e-09
cg01131866	KIF2A;KIF2A	0.0155122	5.92058e-05	9.14856e-08	0.0178907	5.80526e-05	2.00644e-09
cg00124095		0.0245453	0.000129595	1.41122e-08	0.0269601	0.000131837	2.00842e-09
cg07056567	GNB2	0.0143657	3.62729e-05	5.82247e-10	0.0144884	3.81127e-05	2.04082e-09
cg21752134		0.0282951	0.00017558	1.86877e-08	0.0312884	0.00017782	2.05507e-09
cg12263409		-0.00814697	1.10656e-05	2.33372e-10	-0.0079962	1.16151e-05	2.05817e-09
cg01706940	CELF1;CELF1	0.0147138	6.05031e-05	4.53664e-07	0.0177036	5.69837e-05	2.08678e-09
cg20209347	SORL1	0.0248327	0.00017992	7.52648e-07	0.0302998	0.000166944	2.0914e-09
cg26432350	NBEAL2	0.0409542	0.000246425	2.27032e-11	0.0367769	0.000245989	2.09713e-09
cg22317573	MSI2;MSI2	0.0404645	0.000332533	5.97521e-09	0.0434131	0.000342931	2.11277e-09
cg06285575	ZNF267	0.0109963	2.23969e-05	1.39424e-09	0.0113462	2.3451e-05	2.1515e-09
cg16983486	ST5	-0.0141527	3.9625e-05	3.98643e-09	-0.0150178	4.1095e-05	2.16105e-09
cg13195895	BCL9	0.0162609	4.46131e-05	2.87842e-10	0.0160344	4.68516e-05	2.16418e-09
cg18840187	PALLD;PALLD;PALLD	0.0364619	0.000221172	2.24707e-10	0.0356694	0.000231853	2.16442e-09
cg05903330	CBX7	0.0249513	9.17082e-05	2.387e-11	0.0224261	9.1686e-05	2.17853e-09
cg04492438	DTX3;DTX3;DTX3	0.0236733	0.000204125	7.87996e-06	0.0309847	0.00017504	2.18215e-09
cg07313882	TMC6;TMC6	0.0245241	9.20407e-05	4.92319e-11	0.0227566	9.44238e-05	2.18405e-09
cg13800216	LRRC4C;LRRC4C;LRRC4C;LRRC4C	-0.0506219	0.000406971	9.76567e-11	-0.0481634	0.000423137	2.19869e-09
cg14818621		0.031983	0.000173004	3.00225e-10	0.0315474	0.000181547	2.20002e-09
cg17367616	ARNTL2	-0.027636	0.00015643	6.7984e-09	-0.0297175	0.000161201	2.22278e-09
cg16374125		-0.00531157	6.11241e-06	1.5649e-08	-0.00583768	6.22203e-06	2.22827e-09
cg03715305	NDUFA11	0.0364538	0.000217437	1.67386e-10	0.0352765	0.000227396	2.26151e-09
cg07394242	P2RX5-TAX1BP3;P2RX5;P2RX5;P2RX5;P2RX5	0.0445576	0.000332677	2.55107e-10	0.0436745	0.000348938	2.30182e-09
cg22622440	ALKBH5	0.00869867	1.49982e-05	4.10853e-09	0.00922252	1.55624e-05	2.3089e-09
cg18624930	PRKCH	0.0280289	0.000184868	5.0252e-08	0.0317279	0.000184206	2.31284e-09
cg17476193	SELO	0.00950063	1.70107e-05	1.84711e-09	0.00985595	1.77869e-05	2.33693e-09
cg06724693	PRDM16;PRDM16	0.0250572	0.000129196	7.29345e-09	0.0269492	0.00013303	2.35012e-09
cg10989144		-0.075552	0.000845667	2.66426e-11	-0.0679515	0.000846109	2.36484e-09
cg09078948	PHF20	0.0301206	0.000132279	1.95812e-11	0.0266435	0.000130114	2.3749e-09
cg02325250	CSF2	-0.034073	0.000169996	2.12681e-11	-0.0302618	0.000167864	2.37709e-09
cg08461339	ANKMY1;ANKMY1	0.0474498	0.000377084	2.52949e-10	0.0464345	0.000395455	2.39871e-09
cg11347948		-0.031481	0.000162452	1.72833e-10	-0.0304234	0.00016977	2.40137e-09
cg10861731	C10orf128	-0.058429	0.000629274	1.28749e-09	-0.0599392	0.000659538	2.43434e-09
cg07242977	FDFT1;FDFT1;FDFT1;FDFT1;FDFT1;FDFT1;FDFT1;FDFT1;FDFT1;FDFT1;FDFT1	0.0259084	0.000100335	3.15741e-11	0.0234504	0.000100997	2.45174e-09
cg08170489	ZNF367	0.0382261	0.000243481	2.31144e-10	0.0372672	0.000255139	2.46173e-09
cg26312951	MX1;MX1	0.0320734	0.000229349	2.36655e-08	0.0355359	0.000232194	2.49736e-09
cg04490007		0.0407243	0.000259726	7.55573e-11	0.0381679	0.000267996	2.51726e-09
cg05687432		-0.0326454	0.000173058	1.46078e-10	-0.0313279	0.000180552	2.5179e-09
cg05238942	MGAT4B;MGAT4B	0.0212505	8.32331e-05	1.28515e-09	0.0217663	8.71692e-05	2.522e-09
cg10816169		0.0218912	8.12639e-05	3.14296e-10	0.021528	8.52865e-05	2.5303e-09
cg04081220	SLC7A6;SLC7A6	0.038443	0.000233161	8.65549e-11	0.0362159	0.000241398	2.53599e-09
cg19128982		0.038603	0.000355905	6.14749e-08	0.0438397	0.000353844	2.54928e-09
cg21235929	LOC101929241;LOC101929241	0.0257185	0.000150244	3.0805e-08	0.0286797	0.000151442	2.55106e-09
cg16454902	IL21R;IL21R	0.0281203	0.000185412	4.78537e-08	0.0317181	0.000185326	2.57229e-09
cg08214927	CCDC88C	0.0470683	0.000347431	7.75153e-11	0.0441175	0.000358628	2.58151e-09
cg16447365	PARD3;PARD3;PARD3;PARD3;PARD3;PARD3;PARD3;PARD3;PARD3;PARD3;PARD3	0.0297986	0.000168174	2.00044e-09	0.030879	0.000175737	2.59229e-09
cg21535931	PLEC1;PLEC1	-0.075395	0.000816272	1.45602e-11	-0.0648901	0.000776456	2.61369e-09
cg00870527	PRR5;PRR5;PRR5;PRR5;PRR5	0.0327933	0.000166238	5.93938e-11	0.0303886	0.000170319	2.62145e-09
cg11280255	2005-03-01	0.0410715	0.000387558	3.6125e-08	0.0459588	0.000389564	2.62148e-09
cg11730703	INF2;INF2;INF2	0.0336846	0.000173483	4.83902e-11	0.0309503	0.000176697	2.62715e-09
cg18778401	ZNF664-FAM101A	-0.0114218	2.10975e-05	1.35686e-10	-0.0109162	2.19869e-05	2.63845e-09
cg16148593	PHYHIP;PHYHIP	-0.0361938	0.000216944	2.07374e-10	-0.035081	0.000227088	2.64156e-09
cg10407113	AP1G1;AP1G1	0.0245778	0.000130724	1.541e-08	0.0268876	0.000133449	2.65712e-09
cg10430284	RNF126	0.0233311	9.64868e-05	6.71665e-10	0.0234285	0.000101402	2.6911e-09
cg09653610		0.0217836	0.000137492	6.94528e-07	0.0264	0.000128795	2.70432e-09
cg24124954	BAT1;BAT1	0.0286751	0.000196455	6.17843e-08	0.0325269	0.000195525	2.70667e-09
cg03829194		0.0396796	0.000266131	2.97136e-10	0.0388568	0.000279047	2.70911e-09
cg26905258	MYCBP2	-0.0159536	5.32772e-05	9.43501e-09	-0.0172205	5.48101e-05	2.71157e-09
cg06440430	GTF3C1;GTF3C1	0.031505	0.000167326	2.83599e-10	0.0307898	0.000175363	2.74693e-09
cg17277833	THADA;THADA;THADA	0.0615368	0.000567058	3.26794e-11	0.0554115	0.000568185	2.76374e-09
cg09516200	RPTOR;RPTOR	-0.00969802	1.70754e-05	1.00293e-09	-0.00984305	1.79327e-05	2.77339e-09
cg02532700	NCF4;NCF4	-0.0172306	4.859e-05	1.68049e-10	-0.0165504	5.07289e-05	2.7988e-09
cg21361437		0.030186	0.000176255	2.80114e-09	0.0315083	0.00018387	2.80133e-09
cg03460132	GNG12	-0.0394079	0.000303352	3.26874e-09	-0.0413047	0.000316029	2.80818e-09
cg08959878		0.0269838	0.000122271	2.64949e-10	0.0262919	0.000128069	2.81585e-09
cg26895768		-0.0285472	0.000118022	1.71818e-11	-0.0247283	0.00011329	2.81587e-09
cg00853733	SETD1B	0.0276121	0.000135651	7.1546e-10	0.0277385	0.000142561	2.81904e-09
cg27639662	PRDM8	0.0358886	0.000215086	2.40257e-10	0.0348521	0.000225118	2.83128e-09
cg12029753	ERC2	0.0381568	0.000232942	1.11745e-10	0.0360982	0.000241701	2.86809e-09
cg04873098	PRDM16;PRDM16	-0.027141	0.000133518	9.75775e-10	-0.0274759	0.000140102	2.89269e-09
cg26165146	ARNTL2	-0.0556348	0.000445001	1.49042e-11	-0.0474998	0.000418773	2.89813e-09
cg19459791		0.0387609	0.00027201	9.57668e-10	0.0392257	0.000285586	2.89829e-09
cg09704660	C21orf58;C21orf58;C21orf58;C21orf58;C21orf58	0.0279121	0.00013339	3.71456e-10	0.0274574	0.000140013	2.92542e-09
cg01235114	GRIK4;GRIK4;GRIK4	0.0217558	9.35507e-05	3.93084e-09	0.0228874	9.72998e-05	2.93238e-09
cg17920058	TCF7;TCF7;TCF7;TCF7;TCF7;TCF7	0.0450412	0.000507082	1.12496e-07	0.0518232	0.000498891	2.93658e-09
cg18638998	SEMA6D	0.0371776	0.00023271	2.77378e-10	0.0362058	0.000243744	2.9817e-09
cg18882449	NT5C2;NT5C2	0.0342988	0.000248007	1.04872e-08	0.037038	0.000255081	2.98241e-09
cg00382138	CFI;CFI	-0.0595839	0.000634996	7.81644e-10	-0.0599031	0.000667282	2.98542e-09
cg14017705		-0.0774703	0.00088458	2.41313e-11	-0.0683106	0.000867815	2.98974e-09
cg03778809	CLN8	0.0404485	0.000312812	2.32819e-09	0.04193	0.000327016	2.99729e-09
cg04188351	CD59;CD59;CD59;CD59;CD59;CD59;CD59;CD59	-0.0222499	7.68373e-05	6.40265e-11	-0.0205583	7.86143e-05	2.99799e-09
cg16151352		-0.0298105	0.000144488	1.4941e-10	-0.0284351	0.000150414	3.00385e-09
cg27018912	PRDM8;PRDM8	0.0305307	0.000142502	4.82928e-11	0.027858	0.000144505	3.04827e-09
cg11718989	ADAM19	0.0525229	0.000445521	1.32374e-10	0.049852	0.000462839	3.0571e-09
cg11225074		0.051146	0.000399307	4.69331e-11	0.0465738	0.000404136	3.07697e-09
cg09978353	SLC9A3R1	0.0315363	0.000164162	1.95649e-10	0.0303114	0.000171279	3.10495e-09
cg02666664		0.0480715	0.00037263	1.28754e-10	0.0455528	0.000386849	3.10711e-09
cg12758082	ATP11A;ATP11A	0.0163657	5.38789e-05	5.16397e-09	0.0173194	5.59465e-05	3.12898e-09
cg03398055	MSI2;MSI2	0.0367311	0.000215174	1.0547e-10	0.0345276	0.000222445	3.1499e-09
cg15850249	C17orf51	0.0244865	0.000145025	7.28769e-08	0.0278036	0.000144282	3.16353e-09
cg20153322	PXN;PXN	0.0230807	8.99244e-05	2.90252e-10	0.0224571	9.41523e-05	3.17671e-09
cg11205173		0.026809	0.000155583	1.54782e-08	0.0291975	0.000159154	3.17701e-09
cg04633683	MVP;MVP	0.0192023	8.00839e-05	1.62398e-08	0.0209434	8.19209e-05	3.19712e-09
cg25818583	GP6;GP6	-0.0271197	0.000143042	3.05285e-09	-0.0282618	0.000149219	3.21165e-09
cg06533577		0.0211754	0.000135117	1.08767e-06	0.0259123	0.000125447	3.21451e-09
cg25766343	DFNB31;DFNB31;DFNB31	-0.0238862	8.63356e-05	3.9831e-11	-0.0215393	8.66801e-05	3.21513e-09
cg07330123		0.0304881	0.000142688	5.21424e-11	0.0278156	0.0001446	3.2312e-09
cg06581459		-0.0771258	0.000855408	1.49753e-11	-0.0650767	0.000791912	3.25845e-09
cg27090964		0.044527	0.000333842	2.77841e-10	0.0432212	0.00034953	3.28975e-09
cg17232357	SMAD6;SMAD6;SMAD6	-0.0308655	0.000145464	4.71849e-11	-0.0280012	0.000146809	3.32707e-09
cg03052614	PEMT;PEMT;PEMT;PEMT;PEMT	0.0300987	0.000216785	6.31043e-08	0.0340001	0.000216522	3.3439e-09
cg27463573	CORO2B	0.0296652	0.000156975	7.46868e-10	0.0296682	0.000164874	3.34708e-09
cg00154848	HTR2A;HTR2A	-0.0642494	0.000602113	1.97372e-11	-0.0553792	0.000574671	3.36616e-09
cg14374463	IL16;IL16;IL16	0.0224754	0.000123228	8.16601e-08	0.0255626	0.000122479	3.38169e-09
cg14982653	PGPEP1L;PGPEP1L	-0.0271038	0.000147663	5.10229e-09	-0.0286049	0.000153408	3.39564e-09
cg05512157	DIP2B	0.0496086	0.000480031	3.19562e-09	0.0516976	0.000501196	3.40789e-09
cg13994165	TSPAN4;TSPAN4;TSPAN4;TSPAN4;TSPAN4;TSPAN4;TSPAN4	0.0277095	0.000148829	2.89461e-09	0.0287828	0.000155466	3.44541e-09
cg08339344	RIN3	0.0358176	0.000331706	1.73958e-07	0.0415568	0.000324183	3.46223e-09
cg03348792	KRT1	0.0193607	8.44587e-05	2.74967e-08	0.0213665	8.57971e-05	3.5255e-09
cg02456998	KALRN	-0.0283649	0.000129127	1.18238e-10	-0.0266482	0.000133501	3.5434e-09
cg26729204		0.0224236	9.50814e-05	1.95057e-09	0.0230172	9.96027e-05	3.54579e-09
cg15781610	FGD2	-0.0440955	0.000284631	2.11517e-11	-0.0379958	0.000271692	3.6023e-09
cg15398801		-0.0455056	0.000312883	3.87305e-11	-0.0406693	0.00031146	3.63665e-09
cg19013223	PLAT;PLAT	-0.0329481	0.000199347	1.21031e-09	-0.0333299	0.000209332	3.67586e-09
cg07097098	PTPRH;PTPRH	-0.0302132	0.000204091	2.46317e-08	-0.0332039	0.000207791	3.68677e-09
cg20460227		0.0388698	0.000232102	5.28807e-11	0.0352535	0.000234251	3.6901e-09
cg25970929	MIR155HG	-0.044616	0.000285805	1.45209e-11	-0.0367868	0.000255177	3.71442e-09
cg14257621		-0.0382599	0.000225501	5.56956e-11	-0.0347653	0.000227904	3.71461e-09
cg02882555	LIMS2;LIMS2;LIMS2;LIMS2;LIMS2	0.0196143	8.09503e-05	1.01902e-08	0.0210332	8.35055e-05	3.77451e-09
cg14493336	CEP68	0.0218596	8.17599e-05	3.67259e-10	0.0213033	8.56969e-05	3.79716e-09
cg09874683	RALGPS1;RALGPS1;RALGPS1;RALGPS1	-0.0563606	0.000474691	3.14198e-11	-0.0496615	0.000465802	3.80934e-09
cg09162537	AP2A2	0.0463333	0.000340616	9.59968e-11	0.0430425	0.000349991	3.82324e-09
cg15417641	CACNA1D;CACNA1D;CACNA1D	0.0545455	0.000526484	6.52891e-10	0.0541068	0.00055306	3.82412e-09
cg26681488		-0.00794099	1.03167e-05	1.66981e-10	-0.00753174	1.07212e-05	3.84971e-09
cg06835182	SEMA4C	0.00574953	7.44803e-06	2.74585e-08	0.00633237	7.57954e-06	3.8546e-09
cg03657338	STAT4;STAT4	0.0100214	1.87534e-05	1.59141e-09	0.0102048	1.96867e-05	3.86436e-09
cg00320414	MAP3K14	0.0277342	0.000261583	3.98399e-06	0.0351796	0.000234039	3.88464e-09
cg26390598	B3GALT5;B3GALT5;B3GALT5;B3GALT5;B3GALT5	0.0251493	0.000123479	3.24084e-09	0.0261255	0.000129075	3.88589e-09
cg09974432	PTPN14	-0.0654744	0.000617439	1.54385e-11	-0.0540995	0.000553511	3.88924e-09
cg12006284	WT1;WT1;WT1;WT1	0.0261701	0.000143824	9.89848e-09	0.028026	0.000148613	3.91657e-09
cg23666702	MSI2;MSI2	0.0410616	0.000328619	3.15712e-09	0.0426081	0.000343554	3.92721e-09
cg09435170		-0.0880363	0.00114365	2.46748e-11	-0.0761386	0.0010975	3.95323e-09
cg09152943	ACCN1	0.00922446	1.65387e-05	3.02245e-09	0.00955823	1.73016e-05	3.97267e-09
cg19880597	KLHL3	0.0566782	0.000532868	2.13454e-10	0.0541319	0.000555217	4.00476e-09
cg09783609	PRR5L	0.0508016	0.000430011	2.30953e-10	0.0486282	0.000448336	4.04378e-09
cg13882251	AKT2;AKT2;AKT2	0.0358973	0.0002315	8.41541e-10	0.0358082	0.000243155	4.05714e-09
cg21185661	KIF2A;KIF2A;KIF2A;KIF2A	0.0346618	0.00031317	1.92746e-07	0.0402005	0.00030647	4.05795e-09
cg16348158	PRDM16;PRDM16	0.0210178	8.47021e-05	2.43675e-09	0.0216288	8.87376e-05	4.07495e-09
cg26642703		0.0528686	0.000449143	1.20893e-10	0.0493956	0.000463026	4.10231e-09
cg00981784	LOC102724084	-0.0186634	5.25026e-05	3.69963e-11	-0.0165153	5.17808e-05	4.12668e-09
cg05638011	UCP2	0.0244336	0.000187945	1.76554e-06	0.0301917	0.000173074	4.13609e-09
cg25644567	SPRED2;SPRED2;SPRED2	-0.0346434	0.000313051	1.94419e-07	-0.0401716	0.00030649	4.15405e-09
cg22825202	POMT2	0.022383	9.56346e-05	2.26894e-09	0.0229605	0.000100178	4.18837e-09
cg17087916	CD6;CD6;CD6;CD6	0.0305184	0.000153454	1.89355e-10	0.0289696	0.000159479	4.18969e-09
cg23034197	PARD3B;PARD3B;PARD3B;PARD3B	0.0644277	0.000674859	1.49255e-10	0.0605914	0.000698278	4.24816e-09
cg07418863	RNF182;RNF182;RNF182;RNF182	-0.032488	0.000279069	2.30509e-07	-0.0378266	0.000272154	4.25042e-09
cg10825167		-0.0134665	3.06445e-05	2.9573e-10	-0.0129741	3.203e-05	4.27786e-09
cg04317399	HOXA4	0.0211732	8.59512e-05	2.4329e-09	0.0217529	9.00659e-05	4.29703e-09
cg27338793		-0.0221642	0.000104513	1.20017e-08	-0.0238038	0.000107859	4.3026e-09
cg11950754	LRP8;LRP8;LRP8;LRP8	0.0410839	0.000336397	4.47291e-09	0.0429118	0.000350935	4.38162e-09
cg22715906	ANKFY1;ANKFY1	0.037583	0.000240741	3.43335e-10	0.0363424	0.000251765	4.39652e-09
cg13856340	SCAI;SCAI	0.0314327	0.000184429	1.58216e-09	0.0318703	0.000193696	4.42495e-09
cg14920061		-0.0161499	3.84614e-05	2.43665e-11	-0.0138196	3.64213e-05	4.42784e-09
cg06487943		-0.0480032	0.000340375	2.51676e-11	-0.0411773	0.000323374	4.43148e-09
cg07086679		-0.0390007	0.00022249	2.08435e-11	-0.0328463	0.000205848	4.46073e-09
cg13047724	FMNL2	0.0334647	0.000184389	1.87102e-10	0.0316694	0.000191375	4.46586e-09
cg22918476		0.0146207	3.75793e-05	5.84174e-10	0.0143763	3.94528e-05	4.49394e-09
cg23513775		-0.0236983	8.79279e-05	7.51848e-11	-0.0216109	8.91611e-05	4.50186e-09
cg24445466		0.0231353	8.81169e-05	1.86697e-10	0.0218691	9.13902e-05	4.56734e-09
cg00524155	CENPF	0.0392231	0.000292374	2.11351e-09	0.0400563	0.000306646	4.577e-09
cg24470588	SELL;SELL;SELL	0.0308763	0.000150386	8.63276e-11	0.0282945	0.000153145	4.64269e-09
cg17416730	B3GALT4	0.00835773	1.3673e-05	3.37763e-09	0.00864878	1.43099e-05	4.64753e-09
cg10667879	CNTN5;CNTN5;CNTN5	-0.0450616	0.000360555	6.91813e-10	-0.0444865	0.000378632	4.6531e-09
cg05372727		-0.0346468	0.000212259	6.44623e-10	-0.0341219	0.000222795	4.66597e-09
cg16939977	ADGRG1;ADGRG1;ADGRG1;ADGRG1;ADGRG1;ADGRG1;ADGRG1;ADGRG1;ADGRG1;ADGRG1;ADGRG1	0.0311212	0.000221806	3.45408e-08	0.0343116	0.000225581	4.76359e-09
cg02099102	CTTNBP2	-0.0202893	6.69593e-05	1.50556e-10	-0.0189862	6.90993e-05	4.79362e-09
cg14304326	BRD7;BRD7	0.0278307	0.000183372	5.45857e-08	0.0310639	0.000185008	4.80742e-09
cg12980774	GSK3B;GSK3B	0.0547057	0.000862051	6.48579e-07	0.0654242	0.000821261	4.86326e-09
cg00626957		0.0426234	0.000374963	7.63319e-09	0.0450411	0.000389635	4.93917e-09
cg10732921	JADE1;JADE1;JADE1;JADE1;JADE1	0.0181827	7.35226e-05	2.28237e-08	0.0198018	7.53407e-05	4.97106e-09
cg15254954		-0.0489017	0.000365222	4.73907e-11	-0.0433293	0.00036089	5.00441e-09
cg06768070	MED27;MED27	0.0318071	0.000174002	4.01638e-10	0.0307683	0.000182059	5.03914e-09
cg24177970	PKN2-AS1	0.042055	0.000378659	1.3173e-08	0.0450758	0.000391107	5.11162e-09
cg05779272	B4GALT1	0.0215927	7.73619e-05	2.14542e-10	0.020415	8.02595e-05	5.14577e-09
cg02541477		-0.033538	0.000218515	2.99911e-09	-0.0344773	0.000228988	5.17323e-09
cg09701700	MIR146B	-0.0225737	8.66715e-05	3.31258e-10	-0.0216676	9.04724e-05	5.19987e-09
cg06152865	AKNAD1;AKNAD1	-0.0359974	0.000240882	1.47883e-09	-0.0362362	0.000253051	5.20534e-09
cg11105977	MROH6	0.0207675	8.26629e-05	2.41747e-09	0.0211907	8.65866e-05	5.24155e-09
cg15509573	CELF1;CELF1	0.0100899	2.02521e-05	4.34536e-09	0.0104774	2.11753e-05	5.27945e-09
cg00528014	SGK494;SPAG5-AS1	0.0593545	0.000531304	3.73782e-11	0.0516293	0.000514257	5.2916e-09
cg06601098		-0.0569892	0.000481137	2.66139e-11	-0.0482867	0.000449836	5.29359e-09
cg04323925		0.0292635	0.000194436	3.0622e-08	0.032065	0.000198479	5.34128e-09
cg27211576	CSK;CSK	0.0264632	0.000119597	3.55457e-10	0.0254214	0.000124779	5.35829e-09
cg22670759	CACNA2D2;CACNA2D2	0.0387528	0.000286939	2.30313e-09	0.0394908	0.000301162	5.37093e-09
cg08991437	FGD5	0.0331732	0.000209968	2.25229e-09	0.0337655	0.000220263	5.40649e-09
cg16321846	SDK1	0.0588238	0.000535904	6.15167e-11	0.0526002	0.000534566	5.41251e-09
cg05758446	GNB5;LOC100129973;GNB5	0.023303	9.54474e-05	5.82443e-10	0.0227513	0.000100064	5.45774e-09
cg07954706	AMPD2;AMPD2	0.0171065	8.10752e-05	4.08905e-07	0.0201385	7.84015e-05	5.45909e-09
cg03808925	COL19A1	0.0122177	2.41535e-05	1.37002e-10	0.0113232	2.47995e-05	5.50519e-09
cg20474450		0.0768499	0.000944671	1.11237e-10	0.0705863	0.000963848	5.51672e-09
cg20622669	PTPRK;PTPRK;PTPRK;PTPRK	-0.0100321	2.1281e-05	1.0965e-08	-0.0106755	2.20633e-05	5.58077e-09
cg16057915	PEX14	-0.0306558	0.000188271	4.84548e-09	-0.0318763	0.000196768	5.6049e-09
cg13192464	GLB1;GLB1;GLB1	0.0320056	0.000318888	1.56199e-06	0.0391718	0.00029724	5.63316e-09
cg05753993	NFATC1;NFATC1;NFATC1;NFATC1;NFATC1	0.0184399	5.86485e-05	4.21805e-10	0.0177872	6.12991e-05	5.64839e-09
cg06116549	ZMYND8;ZMYND8;ZMYND8;ZMYND8;ZMYND8;ZMYND8;ZMYND8;ZMYND8;ZMYND8;ZMYND8;ZMYND8;ZMYND8;ZMYND8;ZMYND8;ZMYND8;ZMYND8;ZMYND8;ZMYND8	0.0552567	0.000474776	6.62518e-11	0.0494615	0.000474095	5.66722e-09
cg06636678		-0.0330803	0.000172691	8.69557e-11	-0.0300076	0.000174538	5.68612e-09
cg01687878		0.0238359	0.000143787	1.32205e-07	0.0271535	0.000142917	5.68728e-09
cg17758880	PLCB2;PLCB2;PLCB2;PLCB2	0.0552452	0.000480001	8.16954e-11	0.0499559	0.000483781	5.6959e-09
cg24991963		0.0263537	0.000138426	4.47691e-09	0.0273109	0.000144695	5.75802e-09
cg03186149	PPP5C;PPP5C	0.047588	0.000378305	2.41709e-10	0.0449769	0.000392467	5.76642e-09
cg03373913	CD52;UBXN11	0.0163168	0.000114457	3.5233e-05	0.0221492	9.51936e-05	5.78051e-09
cg22128645	FAM69A	0.0369252	0.000337186	9.78162e-08	0.0416981	0.000337438	5.7941e-09
cg19050450	CHST11;CHST11	-0.0416527	0.00028171	1.45888e-10	-0.0385834	0.000289107	5.85527e-09
cg09023892	LGALS1	-0.0265153	0.000109217	6.50725e-11	-0.0236666	0.000108801	5.87595e-09
cg17803840		-0.0470785	0.000357944	1.32379e-10	-0.0434219	0.000366257	5.87773e-09
cg27151303		0.0296404	0.00015184	4.3673e-10	0.0285659	0.000158644	5.95262e-09
cg03128241	LIMCH1;LIMCH1;LIMCH1;LIMCH1;LIMCH1;LIMCH1;LIMCH1	0.0275341	0.000120051	9.26058e-11	0.0249816	0.000121332	5.95364e-09
cg13690357	NEDD4L;NEDD4L;NEDD4L;NEDD4L	-0.0702393	0.00088615	8.38911e-10	-0.0691518	0.000930362	6.01921e-09
cg07338715		0.032486	0.000162031	5.23167e-11	0.0285594	0.000158868	6.12429e-09
cg08972170	C7orf41	0.0647699	0.000686436	1.6742e-10	0.0602051	0.00070601	6.12584e-09
cg09399176	INSC;INSC	0.0242805	0.0001364	3.98169e-08	0.0267075	0.000138951	6.13706e-09
cg16166958	TP63;TP63;TP63	0.0607796	0.000588643	1.0378e-10	0.0553144	0.000596492	6.20887e-09
cg12246640	GRB2;GRB2	0.00933357	1.44433e-05	2.11589e-10	0.00875108	1.49315e-05	6.21986e-09
cg06679494	MIR497;MIR195	-0.0134994	3.98281e-05	1.77856e-08	-0.0145177	4.1097e-05	6.2271e-09
cg12097127		0.0132798	4.2971e-05	8.0411e-08	0.0148889	4.32495e-05	6.28001e-09
cg15768146	ZFHX2;THTPA;THTPA	-0.0617987	0.000694665	1.03442e-09	-0.0611545	0.000729673	6.28378e-09
cg24359363		-0.0280836	0.000149115	1.94549e-09	-0.0283205	0.000156671	6.39837e-09
cg09276451	VASN;CORO7	0.0376468	0.00024329	3.88491e-10	0.0360331	0.000253637	6.40344e-09
cg02401786	YWHAE;YWHAE	0.0505156	0.000773966	1.17004e-06	0.0611373	0.000730195	6.40728e-09
cg02088355		0.0322082	0.000183223	6.32355e-10	0.0313336	0.000191883	6.44979e-09
cg11793257		-0.031425	0.000151971	5.46311e-11	-0.0275972	0.000148918	6.49519e-09
cg19623054	MYCN	0.0328425	0.000186761	4.5067e-10	0.0315573	0.000195011	6.64284e-09
cg19881433	OSBPL3;OSBPL3;OSBPL3;OSBPL3;OSBPL3;OSBPL3	-0.0310671	0.000147222	4.6304e-11	-0.0269393	0.000142139	6.66152e-09
cg12902896	CTDSPL;CTDSPL	0.0405377	0.000274197	2.36833e-10	0.0380337	0.000283471	6.71614e-09
cg24184634	IL12A-AS1	-0.00789843	1.24275e-05	4.43967e-09	-0.00814862	1.3017e-05	6.75647e-09
cg08822118	EIF4G1;EIF4G1;EIF4G1;EIF4G1;EIF4G1	0.0354177	0.000213543	3.36259e-10	0.03365	0.000221986	6.75936e-09
cg08475134		-0.058075	0.000521685	6.00823e-11	-0.0511361	0.000512698	6.77113e-09
cg25893254	NFIX	0.0247342	0.000110231	8.83994e-10	0.0242839	0.000115623	6.77153e-09
cg17389813	LOC399959	-0.0584898	0.000626203	1.148e-09	-0.0578681	0.000657704	6.94986e-09
cg01162877	RERE;RERE	0.0413906	0.000327939	2.37215e-09	0.0418578	0.000344497	7.0669e-09
cg22930117	SERINC5;SERINC5;SERINC5;SERINC5;SERINC5	0.0498975	0.000369511	2.75513e-11	0.0407307	0.000326376	7.12707e-09
cg05945608		0.023792	0.000176759	1.61538e-06	0.029015	0.000165656	7.14816e-09
cg26467313	ECE1;ECE1;ECE1;ECE1	0.0397892	0.000275703	4.97329e-10	0.0382501	0.000287891	7.14892e-09
cg24403390	AGFG2	0.0188737	8.02371e-05	2.73701e-08	0.0204651	8.24424e-05	7.18918e-09
cg04415310	ZNF664-FAM101A	0.0634926	0.000655396	1.49186e-10	0.0582778	0.000668622	7.20179e-09
cg11559480		0.0250057	0.000155223	1.02834e-07	0.0281315	0.000155844	7.23418e-09
cg04221461	AKT3;AKT3	0.0285981	0.000158161	2.79026e-09	0.0290314	0.00016598	7.23843e-09
cg10288525		0.028555	0.000152479	1.62899e-09	0.0285142	0.000160145	7.25674e-09
cg21556470		0.0530777	0.000498137	6.44251e-10	0.0514298	0.000521414	7.3485e-09
cg16200531		0.0514213	0.00041591	8.19051e-11	0.045805	0.000413721	7.38145e-09
cg27586880	LOC729950	-0.0315738	0.000212233	1.21216e-08	-0.0334295	0.000220374	7.38577e-09
cg04051640	CACNA1C;CACNA1C;CACNA1C;CACNA1C;CACNA1C;CACNA1C;CACNA1C;CACNA1C;CACNA1C;CACNA1C;CACNA1C;CACNA1C;CACNA1C;CACNA1C;CACNA1C;CACNA1C;CACNA1C;CACNA1C;CACNA1C;CACNA1C;CACNA1C;CACNA1C;CACNA1C	0.0237248	0.00014846	2.23585e-07	0.0272711	0.000146712	7.42718e-09
cg21637392	RNF216;RNF216	0.0253801	0.00018096	4.8281e-07	0.0298251	0.000175624	7.52062e-09
cg16532903	NUDT2;NUDT2;NUDT2;NUDT2	0.0323764	0.000182264	4.84458e-10	0.0310227	0.000190105	7.57665e-09
cg05876984	NFKBIA;NFKBIA	0.0110832	3.59383e-05	7.76878e-07	0.0132044	3.44547e-05	7.62332e-09
cg07172800	PTDSS2	0.0324901	0.000188384	7.52893e-10	0.0315967	0.000197289	7.62571e-09
cg21623127	LIX1	0.0546612	0.00048373	1.38406e-10	0.0498597	0.000491284	7.62912e-09
cg09423413	TRIM40;TRIM40	-0.03587	0.000225973	5.74639e-10	-0.0345529	0.00023609	7.70276e-09
cg22997113	HOXA4	0.0443614	0.000411028	9.12737e-09	0.0465402	0.000428353	7.71255e-09
cg14385233	RNF10	0.0308237	0.00026313	4.07012e-07	0.0360099	0.00025664	7.80294e-09
cg19957386	FAM117A	0.0359438	0.00050565	1.5472e-05	0.0471129	0.000439314	7.80673e-09
cg13375295		0.0391571	0.000487953	1.98511e-06	0.0479635	0.000455551	7.86606e-09
cg05018460		0.069505	0.000745311	5.72554e-11	0.0603375	0.000721289	7.9263e-09
cg25422959	MFSD2B	0.0290177	0.000141324	2.62551e-10	0.027138	0.000145921	7.93388e-09
cg19620333	IL16;IL16	0.0284456	0.000216897	2.73334e-07	0.0328339	0.000213625	7.94628e-09
cg09124484		0.049253	0.00045346	1.61858e-09	0.0490324	0.000476411	7.94856e-09
cg05254683	LINC00379	-0.031988	0.000187805	1.20049e-09	-0.0315376	0.000197119	7.9635e-09
cg00218090		0.033093	0.000197785	9.18994e-10	0.032346	0.000207448	8.01817e-09
cg10466675	DTL;DTL;DTL	-0.0475699	0.000343985	4.33992e-11	-0.0403913	0.000323496	8.02525e-09
cg23770434		-0.0234356	9.44339e-05	3.99559e-10	-0.0222559	9.82194e-05	8.02926e-09
cg03999872	STMN3	0.0108506	2.80358e-05	5.90574e-08	0.0119874	2.85146e-05	8.11588e-09
cg23796967	GP6;GP6	-0.0532312	0.000555337	3.44383e-09	-0.0541965	0.00058286	8.11737e-09
cg01904812	RCC2;RCC2	0.0310828	0.000173331	8.22503e-10	0.0302387	0.00018151	8.16013e-09
cg06244688	UBR3	0.0624693	0.00064776	2.16023e-10	0.0578865	0.000665178	8.16268e-09
cg01807909	PTDSS2	0.0137334	3.34654e-05	6.83336e-10	0.0132818	3.50223e-05	8.17711e-09
cg09400565		-0.0180178	5.79746e-05	7.6142e-10	-0.017485	6.0724e-05	8.23238e-09
cg26916780	ZNF609	0.0165078	5.05607e-05	1.43355e-09	0.016351	5.31223e-05	8.27853e-09
cg17472649		0.0581893	0.000573355	3.06545e-10	0.054641	0.0005933	8.29204e-09
cg06293611	EMILIN1;KHK;KHK	0.0395321	0.00029539	1.93699e-09	0.0395045	0.000310307	8.36694e-09
cg00986590	RAB8B	0.0280546	0.00016617	1.07178e-08	0.0294974	0.000173066	8.40949e-09
cg00542975	CLASP1;CLASP1;CLASP1	0.017032	7.30445e-05	1.23796e-07	0.0191843	7.32996e-05	8.57482e-09
cg05997793		0.0340894	0.00020714	7.38005e-10	0.0329806	0.00021666	8.59026e-09
cg06084615		-0.0147778	3.49444e-05	1.11998e-10	-0.0132543	3.50157e-05	8.67588e-09
cg06362282	B3GALT4	0.0265152	0.000125996	8.07887e-10	0.0257275	0.00013195	8.69616e-09
cg15811168	SEPT9;SEPT9;SEPT9;SEPT9;SEPT9;SEPT9;SEPT9;SEPT9;SEPT9;SEPT9	0.0235085	9.24794e-05	2.49162e-10	0.0218469	9.51614e-05	8.71562e-09
cg07573085	LETM1	0.0473774	0.000465058	8.08926e-09	0.0493615	0.000485821	8.72126e-09
cg09745322	TNK2;TNK2;TNK2	0.0417045	0.000301038	4.47895e-10	0.0396309	0.000313169	8.72508e-09
cg08128421		0.0345404	0.000200744	2.74425e-10	0.0321878	0.000206751	8.83198e-09
cg00036110	HPCAL4	-0.0218287	0.000106359	2.40673e-08	-0.0234554	0.000109834	8.88889e-09
cg21095779	IL1RAP;IL1RAP;IL1RAP;IL1RAP;IL1RAP;IL1RAP	-0.0578482	0.000550538	1.84405e-10	-0.0530296	0.000561501	8.9081e-09
cg20463741	TMC6;TMC6	0.0180636	9.45167e-05	6.92305e-07	0.0213659	9.11982e-05	8.97927e-09
cg21842778	ITPKB	0.0225629	0.000130378	1.54015e-07	0.0255435	0.000130349	8.97969e-09
cg08961760		-0.0699497	0.000852404	5.00519e-10	-0.0666606	0.000887758	8.98264e-09
cg25374852		0.0480861	0.000362044	7.52829e-11	0.0420879	0.000353897	8.98457e-09
cg05903626	C2CD3;C2CD3	0.0539782	0.000612911	1.01532e-08	0.0565563	0.000639119	9.00231e-09
cg09169291	ST6GAL1;ST6GAL1;ST6GAL1	0.0435883	0.000339812	7.81224e-10	0.0421814	0.000355667	9.05914e-09
cg06343740	HPS4;SRRD;HPS4	0.0362595	0.000279519	1.18811e-08	0.0381546	0.000291042	9.0776e-09
cg05383255	FYN;FYN	0.0203777	7.82436e-05	1.8416e-09	0.0202799	8.22242e-05	9.07905e-09
cg11280790		0.0790399	0.00102822	1.85829e-10	0.0724071	0.00104817	9.0793e-09
cg09152259		-0.018878	6.34655e-05	7.26599e-10	-0.0182128	6.63661e-05	9.18141e-09
cg12113758		0.0371584	0.000250425	9.8609e-10	0.0362097	0.000262516	9.28074e-09
cg20231986		0.0236706	9.99032e-05	7.4189e-10	0.0228388	0.000104491	9.35408e-09
cg18369325	RAD51L1;RAD51L1;RAD51L1	0.0350527	0.000235879	2.48419e-09	0.0351446	0.000247804	9.56736e-09
cg26955412	C1orf168	0.0223411	0.000101397	6.00244e-09	0.0229993	0.000106154	9.60551e-09
cg20498634		-0.0287574	0.000133152	1.25303e-10	-0.0257789	0.000133405	9.65024e-09
cg12716083	ABCF1;ABCF1	0.0329718	0.000186056	3.68779e-10	0.030953	0.000192427	9.72266e-09
cg15441416	LENG8	0.0229358	8.76251e-05	2.29779e-10	0.0211132	8.96321e-05	9.8892e-09
cg25504717	TBC1D1;TBC1D1;TBC1D1;TBC1D1;TBC1D1	0.0282173	0.00027589	4.81682e-06	0.035394	0.000251963	9.93098e-09
cg12072997	ETV6	0.0352649	0.000229246	1.2891e-09	0.0345799	0.000240518	9.93829e-09
cg08305942		-0.0487098	0.000370299	7.09252e-11	-0.0421399	0.000357212	9.95165e-09
cg05008895	UNKL;UNKL	0.0132718	4.95914e-05	4.95593e-07	0.0155135	4.84137e-05	9.95422e-09
cg01525879	CORO1B;CORO1B	0.0427648	0.000378053	7.81757e-09	0.0443294	0.000395431	1.00022e-08
cg17201343	ZNF462;MIR548Q	-0.0465175	0.000352337	1.53371e-10	-0.0420025	0.000355244	1.0102e-08
cg04493894	THRA;THRA;THRA;THRA	0.0205385	8.64473e-05	6.85681e-09	0.0211973	9.04772e-05	1.0103e-08
cg10034678		-0.061925	0.000589464	5.35014e-11	-0.0523081	0.000551194	1.01676e-08
cg12359298	DTD1	0.0578111	0.000516512	5.91303e-11	0.0492424	0.000488575	1.0198e-08
cg08824847		-0.0431652	0.000287767	5.84181e-11	-0.0367013	0.000271568	1.02902e-08
cg13872065	FAM20C	0.0118287	2.79503e-05	4.63588e-09	0.0120617	2.93358e-05	1.0312e-08
cg14541870	SETD1B	0.00725222	1.08494e-05	7.57248e-09	0.00750067	1.13589e-05	1.05109e-08
cg04057147	SERINC5;SERINC5;SERINC5;SERINC5;SERINC5	0.0537407	0.000532104	1.27816e-09	0.0525725	0.000558088	1.05284e-08
cg24127061	PACS1	0.0332154	0.000255513	4.03705e-08	0.0360543	0.000262508	1.05439e-08
cg00086577	PPT2;PPT2	0.0200634	9.90194e-05	9.11935e-08	0.0222854	0.000100324	1.05927e-08
cg19375710	MAN1C1;MAN1C1	0.0212471	0.00014195	1.74268e-06	0.0257629	0.000134117	1.06398e-08
cg11360546	C7orf50;C7orf50;C7orf50	0.0343467	0.000197988	2.62319e-10	0.031653	0.000202626	1.07753e-08
cg22224642	CD6;CD6;CD6;CD6	0.0210515	8.93821e-05	5.37129e-09	0.0215173	9.36483e-05	1.07941e-08
cg02028663		0.0212687	8.80977e-05	3.11848e-09	0.0213906	9.25553e-05	1.08092e-08
cg00443094		0.033913	0.000214316	1.53883e-09	0.033348	0.000224971	1.08202e-08
cg09153267	STRA6;STRA6;STRA6;STRA6;STRA6;STRA6	-0.0322359	0.000206294	4.20924e-09	-0.0327127	0.00021661	1.09169e-08
cg04328677		-0.0274629	0.000139765	1.40531e-09	-0.0269024	0.000146552	1.09765e-08
cg10958877		0.0311415	0.000218554	2.7566e-08	0.033395	0.000225863	1.10048e-08
cg03052074	ELF1;ELF1	0.0404519	0.000309975	2.00654e-09	0.0400942	0.0003256	1.10194e-08
cg14602222	RAD52	0.030669	0.000148394	8.65492e-11	0.0266535	0.000143919	1.10524e-08
cg01083910	LOC101927043;LOC101927043	0.0308969	0.000218723	3.47708e-08	0.0333453	0.000225383	1.11435e-08
cg08992095	GNS	-0.0426761	0.000298864	1.76245e-10	-0.0385677	0.000301555	1.11692e-08
cg10762064		-0.0109022	2.40725e-05	5.72844e-09	-0.0111607	2.52527e-05	1.11717e-08
cg22579471	IL31RA;IL31RA;IL31RA;IL31RA;IL31RA;IL31RA;IL31RA	-0.00917991	1.57468e-05	1.60898e-09	-0.00902856	1.65348e-05	1.12625e-08
cg08003402	SH3BP5;SH3BP5	-0.0283926	0.000141088	5.41569e-10	-0.0268804	0.000146589	1.12892e-08
cg06599169	RPL18AP3;SNORA68;RPL18A	0.0241136	0.000137795	5.53163e-08	0.0263525	0.000140993	1.14132e-08
cg06623197	MTMR3;MTMR3;MTMR3	0.0389533	0.000249226	1.79165e-10	0.0351789	0.000251323	1.14584e-08
cg16014606	MRVI1;MRVI1;MRVI1;MRVI1;MRVI1	0.0426437	0.000329193	9.55534e-10	0.0411595	0.000344239	1.15564e-08
cg02716826	SUGT1P1;AQP3	-0.0264958	0.000109802	7.37996e-11	-0.0227161	0.000104862	1.15686e-08
cg25984701	INTS6;INTS6;INTS6	0.0437575	0.000347293	9.87152e-10	0.0422777	0.000363288	1.15992e-08
cg20696737		0.0276409	0.000135914	7.1371e-10	0.0263964	0.00014166	1.16504e-08
cg00889363	PARD3B;PARD3B;PARD3B	-0.026838	0.000122807	3.45469e-10	-0.0249299	0.000126358	1.16523e-08
cg11307857	FLI1;FLI1;FLI1;FLI1	0.0164992	6.32288e-05	4.2017e-08	0.0178765	6.50414e-05	1.18363e-08
cg09309282	AGAP1;AGAP1;AGAP1	0.0134022	0.000211068	0.0106024	0.0248261	0.000125503	1.19223e-08
cg14056226		0.0334412	0.000203631	1.05281e-09	0.0323321	0.000213069	1.20916e-08
cg14360499	DHRS3	0.0110381	2.98129e-05	8.50278e-08	0.0121976	3.03417e-05	1.21902e-08
cg24699005		0.0245276	0.000159861	2.45294e-07	0.0279518	0.000159353	1.22104e-08
cg04055490		0.0221232	0.000148602	1.18399e-06	0.0264254	0.000142475	1.22737e-08
cg02464519		-0.0409559	0.000418465	1.09714e-07	-0.0455769	0.000423916	1.23142e-08
cg22333163	PLA2G4E;PLA2G4E-AS1	0.0356782	0.00024986	3.52771e-09	0.0358607	0.000262482	1.23434e-08
cg15243034	USP35	0.0384399	0.000262151	6.81893e-10	0.036559	0.000272894	1.2404e-08
cg26682407	MCF2L;MCF2L	-0.0209899	8.52939e-05	2.83893e-09	-0.0209481	8.96408e-05	1.24935e-08
cg26137103		0.0573003	0.000597024	1.02899e-09	0.0552786	0.000624331	1.25289e-08
cg26768142		-0.0537086	0.000566059	3.51299e-09	-0.0539568	0.000594867	1.25401e-08
cg06772309	PADI1	-0.0249407	0.00015873	1.47028e-07	-0.0279729	0.000159893	1.25525e-08
cg27333952	CLCN7;CLCN7	0.0291948	0.000168517	3.94985e-09	0.0294255	0.000176972	1.25957e-08
cg16528611	H3F3AP4;H3F3A	0.0332946	0.000297135	2.73197e-07	0.0380244	0.000295652	1.26808e-08
cg26191447		-0.0138381	3.03182e-05	9.23307e-11	-0.0119661	2.92828e-05	1.27023e-08
cg03824899	PRPF40B;PRPF40B	0.0302022	0.000168992	1.39906e-09	0.0294236	0.000177078	1.27307e-08
cg26419494	RXRG;RXRG;RXRG	0.027605	0.000142753	1.67615e-09	0.0270523	0.000149743	1.28024e-08
cg13227833	CEP295NL;CEP295NL;TIMP2	0.0133351	5.17285e-05	7.27079e-07	0.0156756	5.02998e-05	1.28791e-08
cg20142081	BRE;BRE;BRE;BRE;BRE;BRE	-0.0215022	0.000104281	2.789e-08	-0.0229683	0.000108017	1.29306e-08
cg16425048	RPL10A	0.0264296	0.000174004	1.0759e-07	0.0293593	0.000176552	1.29949e-08
cg03395785	ABCC1	-0.055878	0.000704557	2.80665e-08	-0.0596837	0.000729685	1.30141e-08
cg00085013	FGD5	0.0272208	0.000139008	1.71589e-09	0.0266836	0.000145867	1.30332e-08
cg23739048	RXRG;RXRG;RXRG	0.0214123	9.23448e-05	5.26249e-09	0.0217553	9.69646e-05	1.30395e-08
cg26237233		-0.0195586	6.44912e-05	2.83878e-10	-0.0179205	6.5799e-05	1.30557e-08
cg17475445	MORC2;MORC2;MORC2	0.026965	0.000235895	2.43895e-06	0.0328963	0.000221845	1.316e-08
cg18474384		-0.0338395	0.00021041	1.22278e-09	-0.0327711	0.000220244	1.32351e-08
cg20891771		0.0393091	0.000299999	2.96962e-09	0.0392039	0.00031529	1.32925e-08
cg00222799	ABCG1;ABCG1;ABCG1;ABCG1;ABCG1;ABCG1	0.0221563	0.000106446	1.5863e-08	0.0232453	0.000110899	1.33851e-08
cg07797660	PRDM16;PRDM16	0.0242616	0.000117263	4.44342e-09	0.0244873	0.00012312	1.34703e-08
cg24256225		-0.0903475	0.0013372	1.70963e-10	-0.0806716	0.00133629	1.34769e-08
cg25973251	PAK4;PAK4;PAK4;PAK4;PAK4	0.0268267	0.000183298	1.43502e-07	0.0300161	0.000185025	1.35053e-08
cg17719126	PHF1;PHF1;PHF1	0.00530439	1.00182e-05	6.31436e-06	0.00667379	9.14932e-06	1.35616e-08
cg16639915	ZNF609	0.0313933	0.00019495	3.98088e-09	0.0315431	0.000204743	1.39107e-08
cg07830813		0.0260902	0.000155295	3.27471e-08	0.0279434	0.000160683	1.39175e-08
cg15256315		0.0284272	0.000148288	1.19613e-09	0.0274545	0.000155154	1.39753e-08
cg22294740	LINGO3	0.0401347	0.00025928	1.24673e-10	0.0351018	0.000253712	1.40444e-08
cg12482300	ITPKB	0.0237811	0.000143197	1.33033e-07	0.0265198	0.000144868	1.41151e-08
cg16776821	LRIG3;LRIG3	0.0469196	0.000377959	3.89575e-10	0.0433895	0.000387924	1.4184e-08
cg08467103	SPRED2;SPRED2	-0.0417283	0.000476816	3.54983e-07	-0.0479073	0.000472986	1.42161e-08
cg27259408	FDX1L;RAVER1	0.0246046	0.000109298	9.13927e-10	0.0235089	0.000113929	1.42758e-08
cg27564338	SDK1	-0.0599176	0.000575496	1.15687e-10	-0.0520873	0.000559491	1.43532e-08
cg18181035	GATA2-AS1	0.0275219	0.000149297	3.76458e-09	0.0275709	0.000156802	1.44117e-08
cg13235787		-0.0282413	0.00013161	1.94579e-10	-0.0252698	0.000131751	1.44602e-08
cg09195771		-0.0274027	0.00013971	1.49988e-09	-0.0266272	0.000146381	1.4599e-08
cg04223026	GRB10;GRB10;GRB10	-0.0277036	0.000179882	4.7576e-08	-0.0299471	0.000185257	1.47129e-08
cg16846518	EEFSEC	-0.0343208	0.000244573	8.35346e-09	-0.0352306	0.000256398	1.47174e-08
cg13698714	DHRS3	0.0165544	6.202e-05	2.92483e-08	0.017641	6.4313e-05	1.48067e-08
cg14675598		-0.0407616	0.000301902	1.01673e-09	-0.0390358	0.000315108	1.49463e-08
cg26369418	CSF2	-0.0147115	4.15222e-05	2.45886e-09	-0.0145051	4.36104e-05	1.54625e-08
cg22734513	APOL6	0.0172524	7.3868e-05	1.02465e-07	0.0190523	7.52439e-05	1.54768e-08
cg24605046	B3GALT4	0.0236287	9.61902e-05	4.13688e-10	0.0218129	9.86621e-05	1.55549e-08
cg03990746		0.0300605	0.000170909	1.95684e-09	0.0293842	0.000179129	1.5667e-08
cg03108070	B3GALT4	0.00982485	2.04127e-05	1.09795e-08	0.0101501	2.13781e-05	1.57141e-08
cg02612332		0.0267375	0.000169228	5.44904e-08	0.0289594	0.00017407	1.57749e-08
cg00581154	PRDM16;PRDM16	0.0251169	0.000115927	1.22439e-09	0.0241431	0.000121046	1.58913e-08
cg19925780		0.047812	0.00039825	5.00685e-10	0.0444281	0.000409968	1.59289e-08
cg27426155	LOC100506457;LOC100506457;LOC100506457	-0.0572443	0.000688033	9.87307e-09	-0.0589084	0.000720991	1.60045e-08
cg07840532	FAM134B;LOC101929524	0.0326558	0.000286132	2.76639e-07	0.0370977	0.000286028	1.6078e-08
cg10541774		0.040369	0.000303692	1.53964e-09	0.0391175	0.000318029	1.6084e-08
cg27405903	SGCZ	0.0642056	0.000738164	7.9667e-10	0.0607305	0.000766819	1.6167e-08
cg10645136	KLHL2	0.0158781	5.75327e-05	3.28673e-08	0.0169358	5.96367e-05	1.61791e-08
cg17547179	CCM2;CCM2;CCM2;CCM2;CCM2	0.0306229	0.000216238	3.80031e-08	0.0327975	0.000223696	1.62208e-08
cg22498565	ERC2	0.0307931	0.00025985	3.58236e-07	0.0352428	0.000258348	1.62673e-08
cg24018814	GOLGA3	0.0371652	0.000244572	6.59656e-10	0.0348824	0.000253193	1.63625e-08
cg02180507	C6orf89;C6orf89;C6orf89;C6orf89	-0.0326016	0.000165867	7.08129e-11	-0.0267665	0.000149172	1.65081e-08
cg05135521	RBMS1;RBMS1	-0.0630421	0.000650844	1.6993e-10	-0.0555561	0.000642656	1.65146e-08
cg00960906		0.0294655	0.000226571	1.95566e-07	0.0331076	0.000228243	1.65283e-08
cg13423383	CLIC3	0.0292326	0.000153828	8.70264e-10	0.0276999	0.000159787	1.6553e-08
cg23667692	GPATCH1	0.0303049	0.000174416	2.09067e-09	0.0296347	0.000182898	1.6565e-08
cg09781748	FXYD2;FXYD6-FXYD2;FXYD6-FXYD2	-0.0258767	0.00011838	6.42658e-10	-0.0242435	0.000122454	1.66614e-08
cg00144816	BRE;BRE;BRE;BRE;BRE;BRE	-0.0279369	0.000137332	5.9342e-10	-0.0260762	0.000141711	1.67368e-08
cg08835298	SORBS3;SORBS3	0.0253744	0.000131203	6.29047e-09	0.0256974	0.000137695	1.68623e-08
cg20996351	MAP3K6	0.0391405	0.000309507	5.51623e-09	0.0394867	0.00032521	1.69305e-08
cg14937504		0.00962014	2.09839e-05	3.0034e-08	0.01022	2.17909e-05	1.6994e-08
cg06085527	CDH1	0.0341852	0.000237604	6.07942e-09	0.0345765	0.000249463	1.70341e-08
cg10526278	PARD3;PARD3;PARD3;PARD3;PARD3;PARD3;PARD3;PARD3	-0.0198733	6.955e-05	6.01371e-10	-0.0185378	7.17546e-05	1.71994e-08
cg27135218	UNC5B;UNC5B	-0.0333181	0.000229545	7.85211e-09	-0.033962	0.000240875	1.72401e-08
cg21348975		-0.0198855	6.90089e-05	5.15696e-10	-0.0184308	7.09668e-05	1.73342e-08
cg10619899		-0.0406627	0.000279792	3.02939e-10	-0.0367896	0.000282859	1.7422e-08
cg00073565	ZFPM2	0.0626065	0.000657777	2.62016e-10	0.0562562	0.000661445	1.7441e-08
cg11988169		-0.0529712	0.000565395	5.2973e-09	-0.0533099	0.000594146	1.75132e-08
cg05281945	MAP3K6;MAP3K6	0.00666169	8.8175e-06	4.26505e-09	0.00665842	9.26907e-06	1.75229e-08
cg00589617	GALNT2	0.0285565	0.000174057	1.25931e-08	0.0295151	0.000182175	1.75865e-08
cg25924746	IRS2	0.0462923	0.000366044	3.56589e-10	0.0421813	0.000372099	1.75956e-08
cg01323720	MSI2;MSI2	0.0439617	0.000327665	3.13308e-10	0.0398173	0.00033157	1.76043e-08
cg00193521		0.0204007	0.000146849	5.77328e-06	0.0254474	0.000135562	1.78503e-08
cg13500852	JARID2	0.0332036	0.000203447	1.31182e-09	0.0318374	0.000212291	1.7973e-08
cg03295554	ETS1	-0.091907	0.00134837	1.07206e-10	-0.0780034	0.00127452	1.801e-08
cg03746015	CLEC16A	-0.0561331	0.000686263	1.69126e-08	-0.0585034	0.000716972	1.80235e-08
cg08442934		0.0165806	4.9278e-05	8.10511e-10	0.0156187	5.111e-05	1.80697e-08
cg23371584	BTG2	0.0132459	3.53132e-05	5.20442e-09	0.0133075	3.71115e-05	1.81298e-08
cg12307314	ARHGAP26;ARHGAP26	-0.0198299	8.20534e-05	9.00101e-09	-0.0202683	8.60967e-05	1.81495e-08
cg25317210	CCDC167	0.0354188	0.000239553	2.28198e-09	0.0346196	0.000251233	1.81997e-08
cg23613834		-0.0193206	7.31821e-05	3.4612e-09	-0.0191489	7.6886e-05	1.82752e-08
cg10212605	WDR25;WDR25	0.0266656	0.000230268	2.39258e-06	0.0322868	0.000218683	1.84013e-08
cg15143723	SH3D19;SH3D19;SH3D19;SH3D19	-0.0210959	7.21438e-05	1.41651e-10	-0.0182419	6.98182e-05	1.84396e-08
cg05733154	LOC101929753;MYO3B;MYO3B;MYO3B;MYO3B;MYO3B	0.0411525	0.000404883	6.23322e-08	0.0445645	0.000416794	1.85107e-08
cg02483931	CCL5	-0.0219819	8.39403e-05	4.76787e-10	-0.0202338	8.59629e-05	1.86407e-08
cg19062982		0.0241051	0.000185096	2.00596e-06	0.0290096	0.000176721	1.86713e-08
cg04344749	LDLRAP1	0.0173261	5.83111e-05	2.98889e-09	0.0170655	6.11622e-05	1.86749e-08
cg12417775	PPP2R5A	0.0440507	0.000362174	1.57898e-09	0.0424558	0.000378669	1.87841e-08
cg21723486	TP63;TP63;TP63	0.091612	0.00145969	4.86594e-10	0.0843482	0.0014952	1.88848e-08
cg22902505	PRDM8;PRDM8	0.0539052	0.000493239	3.1984e-10	0.0486583	0.000498039	1.91386e-08
cg27325787	PRKCB;PRKCB	0.0460818	0.000753672	6.11774e-06	0.0574831	0.000696152	1.95701e-08
cg17100610		-0.0123159	2.90682e-05	2.4157e-09	-0.0120301	3.04927e-05	1.95918e-08
cg05307394		-0.0524497	0.000460879	2.54304e-10	-0.0467005	0.000459866	1.98073e-08
cg04902474	KIAA1522	0.0203785	7.76881e-05	1.63904e-09	0.0196255	8.12168e-05	1.98191e-08
cg14812582	OTOGL	-0.0380778	0.000409898	5.20352e-07	-0.0438766	0.000405966	1.98314e-08
cg25105522	MAP3K14	0.0844351	0.0012714	7.44062e-10	0.0789044	0.00131363	1.99937e-08
cg24709951		0.0376091	0.000354014	1.14455e-07	0.0413871	0.000361434	2.00134e-08
cg13600984		0.021376	8.68923e-05	2.135e-09	0.0207719	9.10529e-05	2.00391e-08
cg02749012	EPHB1	0.056217	0.000596167	1.87582e-09	0.0543787	0.000624024	2.00422e-08
cg19016768	ARIH2	0.0112915	2.8905e-05	2.99856e-08	0.0119347	3.00651e-05	2.01056e-08
cg08125503	NCOR1;PIGL	0.0130591	5.22799e-05	1.31807e-06	0.0154829	5.06039e-05	2.01306e-08
cg25119028		0.0496732	0.00045412	1.25592e-09	0.0473189	0.000473041	2.03671e-08
cg24576726		0.018101	0.000103042	1.74573e-06	0.0216386	9.89668e-05	2.05024e-08
cg10464496		0.0349673	0.000203518	2.26806e-10	0.0308727	0.000201501	2.05671e-08
cg03680950	ARHGEF7;ARHGEF7;ARHGEF7;ARHGEF7	0.0163955	7.77652e-05	6.81922e-07	0.0190304	7.65929e-05	2.06814e-08
cg24503146	MSI2;MSI2	0.0258572	0.000122791	1.21293e-09	0.0245855	0.000127857	2.07317e-08
cg01283892	KCNJ16;KCNJ16;KCNJ16;KCNJ16;KCNJ16;KCNJ16;KCNJ16;KCNJ16	0.0365053	0.000235614	6.43346e-10	0.0338506	0.00024244	2.08018e-08
cg12233463		-0.035924	0.000271298	1.00547e-08	-0.036679	0.000284718	2.08771e-08
cg18507391	MED13	0.0341508	0.000233048	4.65709e-09	0.0340034	0.000244874	2.10976e-08
cg04706063	NCALD;NCALD;NCALD;NCALD;NCALD;NCALD;NCALD	0.0145373	4.66488e-05	2.05197e-08	0.0151692	4.87357e-05	2.11123e-08
cg12428797	EEF1D;EEF1D;EEF1D;EEF1D;EEF1D;EEF1D;EEF1D;EEF1D	0.0164253	5.94866e-05	2.0194e-08	0.0171297	6.21548e-05	2.11499e-08
cg05499907		-0.0491611	0.000405737	2.63735e-10	-0.0436624	0.000404133	2.13845e-08
cg04096767	WT1;WT1;WT1;WT1	0.0234002	0.000117771	1.40873e-08	0.0241223	0.000123387	2.1471e-08
cg09709426	LZTFL1;LZTFL1	0.0212088	0.000128075	5.66119e-07	0.0244561	0.000126834	2.14918e-08
cg01184598		0.0256999	0.000121598	1.2625e-09	0.0244321	0.000126588	2.14996e-08
cg20744441	VMP1	-0.0328628	0.00018821	5.03673e-10	-0.0300904	0.000192109	2.16556e-08
cg06457011	PLCG1;PLCG1	0.0429443	0.00041747	2.93523e-08	0.0452672	0.000434788	2.16694e-08
cg22707105	FAAH	0.0235449	0.0001205	1.64331e-08	0.0243614	0.000125993	2.1833e-08
cg16445423	TMEM131	0.0236643	0.000115236	7.29782e-09	0.0238766	0.000121036	2.18527e-08
cg13654836	MSI2;MSI2	0.0460224	0.000388923	1.20923e-09	0.0436452	0.000404436	2.18595e-08
cg00361201	MMACHC	0.033515	0.000207844	1.37156e-09	0.0319253	0.000216509	2.20251e-08
cg01426968	C16orf45;C16orf45	-0.0428799	0.000294796	1.16074e-10	-0.0358921	0.000273681	2.20556e-08
cg11953775		0.00879148	1.70867e-05	2.09632e-08	0.00916771	1.78582e-05	2.20989e-08
cg13984188	TK1	0.032936	0.000308806	5.64786e-07	0.0379357	0.000305993	2.23241e-08
cg18534115		-0.0136775	3.09924e-05	2.08752e-10	-0.0119506	3.03751e-05	2.24138e-08
cg25107667		0.0438637	0.000330147	3.85867e-10	0.0395678	0.000333287	2.27083e-08
cg23953820	DDR1;DDR1	0.0249863	0.000218501	5.32451e-06	0.0309182	0.000203548	2.27859e-08
cg16353628	KCMF1	0.0491863	0.000418744	4.47953e-10	0.0446596	0.000424843	2.29055e-08
cg01801603	ZHX2	0.0411944	0.00039318	4.06042e-08	0.0437747	0.000408273	2.29852e-08
cg10694470	PRDM8;PRDM8	0.0323086	0.000181702	4.93661e-10	0.0294594	0.000184986	2.31253e-08
cg04987431	ARGLU1	0.0402424	0.00046844	6.81e-07	0.0465778	0.000462666	2.32921e-08
cg26671366	EDAR;EDAR	0.0241426	0.000141682	7.78795e-08	0.0261486	0.000145864	2.3399e-08
cg04948428		0.0557133	0.000544371	5.60912e-10	0.0510524	0.000556068	2.34344e-08
cg03906071		0.0440499	0.000322919	2.26117e-10	0.0385203	0.000316787	2.36608e-08
cg09883043	C10orf76	0.0337266	0.000221649	3.14551e-09	0.0329945	0.000232466	2.37293e-08
cg13108141	UBE2H;UBE2H	0.00825641	2.1846e-05	2.13978e-06	0.00990475	2.09589e-05	2.38892e-08
cg05620847	BACH2;BACH2	0.0394709	0.000354634	3.17335e-08	0.041562	0.000369342	2.4168e-08
cg26811385		-0.0113097	2.56088e-05	4.79862e-09	-0.0112166	2.69106e-05	2.42996e-08
cg25330422	STAT3;STAT3;STAT3	0.0419477	0.000492477	4.61728e-07	0.0479164	0.000491185	2.43585e-08
cg00134876	TNIP1;TNIP1;TNIP1;TNIP1;TNIP1;TNIP1;TNIP1;TNIP1	0.0199742	0.00013093	2.75338e-06	0.0241395	0.000124664	2.43644e-08
cg21528869	NINL	-0.0235851	0.000114529	7.35868e-09	-0.0237145	0.000120354	2.44831e-08
cg04371007		0.0216525	9.00918e-05	2.52319e-09	0.0209957	9.43424e-05	2.44929e-08
cg14748515		-0.0501546	0.00040627	1.32503e-10	-0.0420451	0.000378358	2.45148e-08
cg27054084	CSNK1G3;CSNK1G3;CSNK1G3;CSNK1G3	0.0285472	0.000227809	4.55109e-07	0.032588	0.000227314	2.45468e-08
cg00644025	S100A10	-0.0335904	0.000209015	1.39705e-09	-0.0318768	0.000217512	2.45648e-08
cg21383495		0.0147573	4.37439e-05	5.04677e-09	0.0146542	4.59692e-05	2.45698e-08
cg10786767	KLHL3;KLHL3;KLHL3	0.0428371	0.000327454	7.51919e-10	0.039649	0.000336617	2.46765e-08
cg17585181		-0.0315575	0.000202832	6.24223e-09	-0.0315491	0.000213164	2.47319e-08
cg10410637	LOC339862	0.0337	0.000225744	4.29221e-09	0.0332566	0.000236954	2.48679e-08
cg05059566	PRDM8;PRDM8	0.033296	0.000196419	6.66564e-10	0.0306471	0.000201268	2.49372e-08
cg21588594	HLA-DMA	0.0249835	0.000157643	1.28744e-07	0.0274256	0.000161189	2.49604e-08
cg19875973	CPT1C;CPT1C;CPT1C;CPT1C;CPT1C;ADM5	0.0445539	0.000379487	2.32358e-09	0.0430411	0.000397031	2.4989e-08
cg21241889	TRAF1	0.0126164	4.58534e-05	6.49155e-07	0.0145552	4.54095e-05	2.50343e-08
cg07545526	RAB28;RAB28;RAB28	0.0356725	0.000296125	4.31212e-08	0.0378697	0.000307653	2.53337e-08
cg00205605		0.0168653	8.46521e-05	9.44894e-07	0.0196765	8.30645e-05	2.53674e-08
cg17565444	ASB2	-0.0116301	2.79937e-05	7.95827e-09	-0.0117089	2.94191e-05	2.54339e-08
cg13242092	PTTG1IP	0.0328814	0.000228556	1.09208e-08	0.0334303	0.000239847	2.54802e-08
cg06436493	RD3;RD3;RD3;RD3	0.0295257	0.000163897	1.77655e-09	0.0282099	0.000170894	2.57059e-08
cg01292999	MITF;MITF;MITF	0.0210913	7.43758e-05	2.45431e-10	0.0184294	7.29414e-05	2.57302e-08
cg24807889		-0.0248824	0.000131507	1.17191e-08	-0.0253468	0.000138002	2.58038e-08
cg19640090	ETV6;RNU6-19P	0.0200542	7.82925e-05	3.09916e-09	0.019545	8.20793e-05	2.59064e-08
cg12093413		-0.0242841	0.000120548	6.59841e-09	-0.0242735	0.000126623	2.59778e-08
cg25651505	VAMP5	0.0159761	5.97251e-05	4.6538e-08	0.0169862	6.20187e-05	2.60492e-08
cg03165356		-0.0404126	0.000267513	1.70601e-10	-0.0344167	0.000254641	2.6099e-08
cg10852431	DCLK2;DCLK2;DCLK2	0.0216294	9.184e-05	3.53413e-09	0.0211627	9.63633e-05	2.64228e-08
cg15806304	SLC18A2	0.0254026	0.000131971	6.64595e-09	0.0253753	0.000138576	2.65086e-08
cg05406358	MLXIP	0.0105235	2.23983e-05	5.60986e-09	0.0104561	2.35391e-05	2.6664e-08
cg11377086	FXYD2;FXYD6-FXYD2;FXYD6-FXYD2	-0.0346546	0.000216559	8.95776e-10	-0.0321823	0.000223101	2.68547e-08
cg03814462		-0.0149254	3.62944e-05	1.55026e-10	-0.0125806	3.40932e-05	2.68563e-08
cg26385222	TMEM176B;TMEM176B;TMEM176A;TMEM176B;TMEM176B;TMEM176B	0.0289005	0.000159524	2.28897e-09	0.0278203	0.000166746	2.6912e-08
cg00920938	BMP1;BMP1;BMP1	-0.0275431	0.000149685	3.8273e-09	-0.026988	0.000156988	2.70806e-08
cg19135247	SIK1	0.0428631	0.000330698	8.69043e-10	0.039724	0.000340166	2.71332e-08
cg08924321		-0.0242825	0.000101719	4.23035e-10	-0.0217609	0.000102083	2.71497e-08
cg23152525		-0.0250175	0.00010837	4.50778e-10	-0.0225114	0.000109255	2.71788e-08
cg04033022	ACSF3;ACSF3;ACSF3	0.0222704	0.000154026	1.52104e-06	0.0263403	0.000149653	2.73629e-08
cg22551157	HMGA2;HMGA2	0.0388738	0.000302352	4.75019e-09	0.0383634	0.00031751	2.74334e-08
cg14919164	ADCY1	0.0318551	0.000198974	3.47045e-09	0.0310899	0.000208545	2.74676e-08
cg14115597	SSBP2	-0.0513644	0.000617464	4.6644e-08	-0.0545204	0.000641543	2.75999e-08
cg22814081		0.0288566	0.000214684	1.67694e-07	0.0318449	0.00021898	2.77953e-08
cg03124708	RALGDS;RALGDS;RALGDS;RALGDS;RALGDS	0.010439	2.86456e-05	2.14321e-07	0.0116056	2.91041e-05	2.80632e-08
cg06225648		-0.0270365	0.000121534	2.22413e-10	-0.0233176	0.000117538	2.82358e-08
cg05847388		-0.0218294	8.62749e-05	9.57758e-10	-0.0202787	8.88997e-05	2.82458e-08
cg11866019	MAP2K3;MAP2K3	0.0279222	0.000156891	5.19111e-09	0.0275977	0.000164656	2.82537e-08
cg22868110	ANK1;ANK1;ANK1;ANK1;ANK1	0.0349343	0.000348034	5.76733e-07	0.0400335	0.000346487	2.82633e-08
cg03721978	B3GALT4	0.0179247	7.42726e-05	3.93426e-08	0.0189089	7.73263e-05	2.84065e-08
cg05551825	RNF216;RNF216	0.0266009	0.000306342	3.73706e-05	0.0351744	0.000267771	2.86974e-08
cg06096336	PSMD1;HTR2B;HTR2B	0.0359756	0.000257257	4.29189e-09	0.0353179	0.000269961	2.86991e-08
cg22533317	EXOC7;EXOC7;EXOC7;EXOC7;EXOC7;EXOC7	0.0310396	0.000191595	4.32261e-09	0.030474	0.000201009	2.87412e-08
cg26599989	TOLLIP	0.0348664	0.000221753	1.08439e-09	0.0325134	0.000228881	2.88618e-08
cg19395706	NRXN2;NRXN2;NRXN2	0.0171028	7.37284e-05	1.25332e-07	0.0186749	7.55382e-05	2.89807e-08
cg08196561	ZCCHC14	0.0548858	0.000558579	1.41905e-09	0.0517195	0.000579567	2.91517e-08
cg16436068		-0.0295285	0.000139793	1.16021e-10	-0.023704	0.00012176	2.92144e-08
cg19356098		-0.0246716	0.000112977	1.44228e-09	-0.0232577	0.00011726	2.93618e-08
cg12792931		0.021116	0.000231241	0.000152277	0.0295976	0.000189925	2.94132e-08
cg08880790		0.0255551	0.000140169	1.36643e-08	0.0260505	0.000147141	2.94451e-08
cg25779782	SLC12A8;SLC12A8	0.0283254	0.000268052	3.31862e-06	0.0343004	0.000255354	2.98687e-08
cg25116600		0.0297376	0.000222252	1.20799e-07	0.0324209	0.000228195	2.99773e-08
cg05083128	WDR1;WDR1	0.0272341	0.000199033	2.7706e-07	0.03045	0.000201408	3.02152e-08
cg01197809	LOC338797	0.0328077	0.000206263	2.4144e-09	0.0314871	0.000215403	3.02963e-08
cg18444673	NFKBID	0.0269537	0.000169092	4.32277e-08	0.028457	0.000175985	3.04053e-08
cg15038286	GATA2;GATA2;GATA2	0.0281107	0.000156092	3.89444e-09	0.0274337	0.000163607	3.05423e-08
cg22778120	PRR5;PRR5;PRR5;PRR5	0.0350852	0.000221569	8.68892e-10	0.0323164	0.000227066	3.06131e-08
cg09940161	P3H2-AS1	-0.0525335	0.000483972	5.60266e-10	-0.0473952	0.000489136	3.12675e-08
cg04308001	CRAT;CRAT;CRAT	0.0392563	0.000313239	6.05361e-09	0.0388557	0.000328956	3.15386e-08
cg05350984	PLA2G2F	-0.0300765	0.000200704	2.20822e-08	-0.0310377	0.00021014	3.20505e-08
cg00188402	TBC1D22A;TBC1D22A;TBC1D22A;TBC1D22A;TBC1D22A	0.0263795	0.000127018	1.0959e-09	0.0244801	0.000130811	3.23491e-08
cg20043447		0.033736	0.000290069	1.44746e-07	0.0369109	0.000297433	3.24157e-08
cg12076102	ICAM2;ICAM2;ICAM2;ICAM2;ICAM2	0.035807	0.000220037	3.86816e-10	0.0316037	0.000218135	3.25931e-08
cg15176487	EPS15L1;EPS15L1;EPS15L1;EPS15L1;EPS15L1;EPS15L1	0.0294796	0.000287717	3.01941e-06	0.0355099	0.000275443	3.26802e-08
cg10950251		-0.0561266	0.00073733	4.66992e-08	-0.059271	0.00076751	3.27511e-08
cg10585061		0.0229221	0.000108824	8.048e-09	0.0228775	0.000114357	3.28e-08
cg00166216	FAM43A	0.0238022	0.000100541	6.85153e-10	0.0216202	0.000102152	3.28896e-08
cg25530474		0.0211376	8.16086e-05	1.10815e-09	0.0195988	8.39639e-05	3.3001e-08
cg23626908		-0.0326224	0.000227406	1.28036e-08	-0.0330425	0.000238771	3.32141e-08
cg10776533	EIF4G1;EIF4G1;EIF4G1;EIF4G1;EIF4G1	0.0403642	0.000288966	6.78408e-10	0.0366032	0.000293123	3.34035e-08
cg17675043		-0.0223017	9.9561e-05	4.78634e-09	-0.0218476	0.000104488	3.36678e-08
cg20789824	OLFML2A;OLFML2A	0.038772	0.000273134	1.01577e-09	0.0357862	0.000280408	3.37768e-08
cg04622454	NELF;NELF;NELF;NELF	0.0317337	0.000189388	1.78587e-09	0.0299569	0.000196626	3.40903e-08
cg24752692		0.0153118	0.000109996	7.16953e-05	0.0207177	9.40523e-05	3.4135e-08
cg22688137	MIR548F3	-0.0565367	0.000517289	1.37422e-10	-0.0455118	0.00045391	3.41726e-08
cg07622205	CORO1B;CORO1B	0.0188381	9.32897e-05	2.14391e-07	0.0208205	9.50196e-05	3.42846e-08
cg16736826	EDN2	-0.0227313	9.10717e-05	6.10285e-10	-0.0204808	9.19598e-05	3.4372e-08
cg25377915		-0.0286242	0.000147223	8.44134e-10	-0.0261859	0.000150332	3.43862e-08
cg08787832	PACSIN1	-0.0603257	0.000622259	3.6306e-10	-0.0528755	0.000613076	3.44867e-08
cg04714030	EPC1;EPC1;EPC1;EPC1	0.0161474	9.15712e-05	5.51176e-06	0.0198294	8.62469e-05	3.46164e-08
cg20432473	DDX55	0.0202372	8.7523e-05	1.28244e-08	0.0204727	9.19342e-05	3.46186e-08
cg03803658		0.0529553	0.000493134	5.87164e-10	0.0475935	0.000497039	3.48068e-08
cg04130221		-0.0242159	0.000111438	2.11162e-09	-0.0229927	0.000116018	3.48645e-08
cg20721960		0.0270245	0.000147354	5.40611e-09	0.0265458	0.000154665	3.49274e-08
cg12444592	KCNK9	-0.0229218	8.97727e-05	3.58444e-10	-0.0200252	8.81154e-05	3.54881e-08
cg22102703	C2CD2;C2CD2	0.0218357	0.000127813	2.73451e-07	0.0243014	0.000129767	3.54902e-08
cg18206764	ESR1;ESR1;ESR1;ESR1;ESR1;ESR1	0.02343	0.000162639	8.97365e-07	0.0270775	0.000161129	3.55542e-08
cg05166530		0.032886	0.000227285	1.00105e-08	0.0329667	0.000238841	3.55555e-08
cg15749989		0.0164068	5.4936e-05	6.43774e-09	0.0162004	5.76871e-05	3.56318e-08
cg02491871	ETV6	0.035091	0.000262968	1.26909e-08	0.0354437	0.00027623	3.58261e-08
cg18314532		-0.0373361	0.000259753	1.53758e-09	-0.0349484	0.000268658	3.60008e-08
cg06819296	XKR6	0.0248242	0.000161106	2.00064e-07	0.0273469	0.000164506	3.60223e-08
cg24250902	GALNT2	0.0212257	0.000119432	2.38119e-07	0.0235064	0.000121623	3.63444e-08
cg24364998		0.0248787	0.000153316	9.99407e-08	0.0268129	0.00015838	3.67783e-08
cg09385130	LOC101927588	-0.0170241	6.98861e-05	6.99604e-08	-0.0181436	7.25283e-05	3.68322e-08
cg16740586	ABCG1;ABCG1;ABCG1;ABCG1;ABCG1;ABCG1	0.0247873	0.000124696	5.91431e-09	0.0243616	0.000130762	3.68433e-08
cg11500952	C9orf171;C9orf171	0.0173253	7.89998e-05	2.17609e-07	0.0191289	8.06335e-05	3.69234e-08
cg25573644	RASAL2	-0.0325231	0.000210712	4.44038e-09	-0.031656	0.00022087	3.70269e-08
cg10573476	BSCL2;GNG3;BSCL2;BSCL2	0.027379	0.000147722	3.75315e-09	0.0264898	0.000154663	3.70305e-08
cg03970811	LPP	-0.0486436	0.00038712	1.67012e-10	-0.0397822	0.000348846	3.70654e-08
cg18167858		-0.0319102	0.000210939	8.07071e-09	-0.0316996	0.000221577	3.72567e-08
cg17327460	MAP3K14	0.0220867	0.000243691	0.00011577	0.030447	0.000204432	3.73073e-08
cg02064336	BFSP2	0.00429847	5.50963e-06	9.66047e-07	0.00497381	5.45667e-06	3.74141e-08
cg12417689	C17orf97	0.0237666	0.000134677	6.00857e-08	0.0251846	0.000139906	3.74332e-08
cg19935065	DNTT;DNTT	0.0498682	0.000451571	1.0057e-09	0.0457712	0.000462154	3.74773e-08
cg08469255	DDR1;DDR1	0.0270433	0.000222946	1.23858e-06	0.0315219	0.000219436	3.80572e-08
cg05707655	ABR;ABR;ABR	0.0341083	0.000232266	4.59512e-09	0.0331981	0.000243427	3.8131e-08
cg17335281		-0.0484729	0.000770194	2.72031e-06	-0.0579838	0.000742707	3.8204e-08
cg00257455		0.00820298	1.33133e-05	3.99396e-09	0.00794495	1.39453e-05	3.82531e-08
cg14231155		-0.0565448	0.000545768	3.52454e-10	-0.0490895	0.00053248	3.83539e-08
cg12385729		0.029977	0.000172253	2.4253e-09	0.0284837	0.000179286	3.83846e-08
cg18151136	H2AFY;H2AFY;H2AFY;H2AFY;H2AFY;H2AFY;H2AFY;H2AFY	0.0330257	0.000239559	1.90992e-08	0.033719	0.000251379	3.86642e-08
cg01542019	TECR	0.0300772	0.000212073	4.77188e-08	0.0316152	0.000221008	3.87105e-08
cg05977840	LIMK2;LIMK2;LIMK2;LIMK2;LIMK2	0.0214914	9.62622e-05	8.83856e-09	0.0213821	0.000101108	3.87925e-08
cg08439350		0.0255831	0.000176254	2.89368e-07	0.0284521	0.000179033	3.88192e-08
cg21618521	B3GALT4	0.0213787	9.64092e-05	1.05764e-08	0.0213983	0.000101299	3.89947e-08
cg21777415	SETD5;SETD5	0.0299836	0.000268755	9.94017e-07	0.0346828	0.000266136	3.90294e-08
cg07502661		0.0235551	0.000168316	1.17263e-06	0.0273775	0.000166017	3.96452e-08
cg03326609	SPATA5	0.0537355	0.000546893	2.00141e-09	0.0506099	0.000567436	3.97476e-08
cg23535194		0.0226468	0.000284184	0.00024214	0.0322587	0.000230538	3.97506e-08
cg08881614	VPRBP;RBM15B;RBM15B	0.0338523	0.000222402	2.95126e-09	0.0323529	0.000231953	3.99094e-08
cg02974089		0.0514523	0.000459342	4.6723e-10	0.0452967	0.000454686	3.99146e-08
cg05796981	ARF1;ARF1;ARF1;ARF1	-0.0310001	0.000202146	1.01449e-08	-0.0309625	0.000212449	3.9921e-08
cg08276645	ANKMY1;ANKMY1	0.0324998	0.000211766	4.90386e-09	0.0316295	0.000221888	4.039e-08
cg22918656		0.0189397	0.000108721	1.16096e-06	0.0220001	0.00010736	4.04434e-08
cg16470128	PPARG;PPARG;PPARG;PPARG	-0.0200966	7.38194e-05	1.12082e-09	-0.0184632	7.56188e-05	4.04725e-08
cg07807757		-0.044278	0.000349894	7.5338e-10	-0.0399189	0.000353663	4.07565e-08
cg17685017	SNED1	-0.0279506	0.000170473	1.7381e-08	-0.0283987	0.000179008	4.08117e-08
cg07104557	C7orf50;C7orf50;C7orf50	-0.0247034	0.000117242	2.51401e-09	-0.023429	0.000121877	4.09899e-08
cg03272310		-0.0660281	0.00077078	6.42942e-10	-0.0589762	0.000773317	4.17668e-08
cg15499560	C14orf43;C14orf43	0.0291581	0.00018627	1.84258e-08	0.0296291	0.00019558	4.29557e-08
cg23165415		-0.0266199	0.000220283	1.53772e-06	-0.031159	0.000216326	4.30275e-08
cg05661359		0.0295514	0.000161114	1.30679e-09	0.0272393	0.000165328	4.30471e-08
cg25287198		0.0362602	0.000268141	6.36873e-09	0.0355161	0.00028126	4.34607e-08
cg21643503		-0.0243489	0.000109567	1.34387e-09	-0.0224595	0.000112501	4.35984e-08
cg04986004	MIR874;KLHL3	0.0344849	0.000228184	2.46443e-09	0.0326036	0.000237076	4.35991e-08
cg17687025	SF1;SF1;SF1;SF1;SF1;SF1;SF1;SF1	0.0217933	0.000112177	5.28559e-08	0.0228972	0.000117003	4.39809e-08
cg06290690	TRIM14;TRIM14	0.0392887	0.000288144	1.58267e-09	0.0364716	0.000296898	4.40728e-08
cg01109535	SLC5A11	-0.0259703	0.00011635	4.2298e-10	-0.0225545	0.000113601	4.43746e-08
cg08632701		-0.0418213	0.000359707	7.23526e-09	-0.0411235	0.000377668	4.43983e-08
cg19767035	CBFB;CBFB	0.0201664	0.000112835	4.15987e-07	0.0226069	0.000114191	4.47085e-08
cg05740247		0.0193241	0.000121064	2.421e-06	0.0229374	0.000117566	4.47728e-08
cg06684888		-0.040433	0.000359064	1.90955e-08	-0.0410628	0.000376931	4.50116e-08
cg08466030	BICC1	0.0358788	0.000263989	6.92788e-09	0.0351968	0.000276955	4.50668e-08
cg03404272	PRDM8	0.0344203	0.000231587	3.30502e-09	0.0328709	0.000241567	4.50837e-08
cg06174706	ADAT3;SCAMP4	0.0332688	0.000219396	4.11192e-09	0.0320257	0.000229336	4.51711e-08
cg26660312	WIPI2;WIPI2;WIPI2;WIPI2;WIPI2	0.0485261	0.000456225	2.87331e-09	0.0460921	0.000475119	4.52776e-08
cg07442405	FAM102A	0.0255795	0.000199342	1.2301e-06	0.0296779	0.000196988	4.53101e-08
cg12126344		-0.0228738	0.000118301	2.88756e-08	-0.0235289	0.000123867	4.55671e-08
cg20119383	OSER1;OSER1-AS1;OSER1-AS1;OSER1-AS1	0.0222138	0.000102171	8.01028e-09	0.0218995	0.000107306	4.55688e-08
cg16163382		-0.00704131	1.25431e-05	1.31568e-07	-0.00760683	1.29488e-05	4.56687e-08
cg00085438	MBNL1;MBNL1;MBNL1;MBNL1;MBNL1;MBNL1;MBNL1	0.0396714	0.000358823	3.24573e-08	0.0409731	0.000375816	4.58939e-08
cg00381736	LTBP1;LTBP1;LTBP1;LTBP1;LTBP1	-0.0485709	0.000393522	2.35609e-10	-0.0402127	0.000361998	4.58972e-08
cg19894966	LACE1	0.0254387	0.000258046	1.83156e-05	0.0324164	0.000235289	4.60293e-08
cg25280287	CERK	0.00790541	1.51017e-05	7.19578e-08	0.00837529	1.57109e-05	4.622e-08
cg15423581		0.0171352	7.11589e-05	7.48227e-08	0.0181699	7.39667e-05	4.64061e-08
cg15410741	JAK1	-0.0791706	0.00102653	1.70121e-10	-0.0620321	0.000862215	4.64833e-08
cg21552014		0.0522647	0.000516204	1.93037e-09	0.048777	0.000533411	4.685e-08
cg14711465		-0.0437499	0.000456807	6.08781e-08	-0.0460762	0.000476007	4.68928e-08
cg25898792		-0.0429285	0.000311189	2.92045e-10	-0.0361462	0.000293108	4.72556e-08
cg13488013		-0.0209651	7.41694e-05	2.88513e-10	-0.0176314	6.97565e-05	4.74145e-08
cg15554126	PEX14	-0.0311061	0.000216242	2.44844e-08	-0.0317815	0.000226775	4.77672e-08
cg20611129	PPP2R5C;PPP2R5C;PPP2R5C;PPP2R5C;PPP2R5C	0.0206785	0.00017501	2.3082e-05	0.0265594	0.000158414	4.79332e-08
cg16477977		0.0230439	0.000188473	6.11984e-06	0.0281886	0.000178451	4.79595e-08
cg11084718	UBE2N	-0.0100975	1.85962e-05	1.08196e-09	-0.00917852	1.89237e-05	4.80919e-08
cg22888463	EIF4E3;EIF4E3;EIF4E3	0.0168348	0.000102592	7.42223e-06	0.0207369	9.65953e-05	4.81034e-08
cg10293217		0.0281378	0.000300106	1.15125e-05	0.0352076	0.000278494	4.82161e-08
cg09082427	NSMF;NSMF;NSMF;NSMF;NSMF	0.0394625	0.000276848	7.05748e-10	0.0350941	0.000276771	4.83825e-08
cg18328933	ABHD14B;ABHD14B;ABHD14B;ABHD14A;ABHD14B;ABHD14B	0.0196354	0.000102922	2.59633e-07	0.0216254	0.000105096	4.83917e-08
cg01729557	INPP5F;INPP5F	0.0241976	0.000135183	3.86622e-08	0.0250774	0.00014135	4.85037e-08
cg17674228		-0.0514729	0.000507182	2.37383e-09	-0.048357	0.000525796	4.87601e-08
cg07103722	MICA	0.0127052	4.10652e-05	1.41357e-07	0.0137261	4.23852e-05	4.91012e-08
cg02280892	PARP1	0.0462866	0.000408525	2.22991e-09	0.0433519	0.000422924	4.92971e-08
cg05211920	DEXI	0.0110439	4.21715e-05	4.71198e-06	0.0133784	4.02875e-05	4.94236e-08
cg09317728		0.0217765	9.42843e-05	4.30867e-09	0.0209184	9.85375e-05	4.97623e-08
cg25073708	C9orf106	0.0182189	9.32678e-05	4.84033e-07	0.0204633	9.42977e-05	4.97724e-08
cg03315921	BID;BID;BID;BID;BID;BID;BID	0.0527014	0.000497135	7.91246e-10	0.0470614	0.000498892	4.99682e-08
cg13977835		0.0390484	0.000320718	1.01378e-08	0.0386644	0.000336825	5.01333e-08
cg07266910	ZMAT3;ZMAT3	0.025717	0.000152291	3.72731e-08	0.0265968	0.000159395	5.01871e-08
cg16362386	COLGALT1	-0.00807779	1.11116e-05	3.38204e-10	-0.00684609	1.05617e-05	5.02389e-08
cg10965178	TIE1	-0.020513	0.000123049	7.72701e-07	-0.0233666	0.000123163	5.09418e-08
cg02641840		0.0334819	0.000201023	8.15934e-10	0.0298885	0.000201645	5.14063e-08
cg05238750		-0.0320003	0.00018788	1.19327e-09	-0.0291086	0.000191277	5.14732e-08
cg24021101	SLC12A6;SLC12A6;SLC12A6;SLC12A6;SLC12A6	0.0630481	0.000913378	3.61832e-08	0.0650994	0.000956857	5.15915e-08
cg27625732	TBC1D13	0.0276781	0.000157592	7.26201e-09	0.0270478	0.000165227	5.17915e-08
cg02934657	RC3H2;RC3H2	0.010405	2.15634e-05	4.42954e-09	0.00998994	2.25409e-05	5.18382e-08
cg17573365	PACS1	0.0230278	0.00019328	7.93342e-06	0.0283845	0.000181975	5.18435e-08
cg15462862	ECE1	0.00929546	2.0617e-05	6.06969e-08	0.00975831	2.15124e-05	5.19918e-08
cg11563217		0.0285967	0.000166066	5.96726e-09	0.0277423	0.000173873	5.20023e-08
cg07889059		-0.0261016	0.000120825	6.77578e-10	-0.0230491	0.000120032	5.20716e-08
cg00153395	JAK1	0.0239893	0.000123251	1.32356e-08	0.0239337	0.000129477	5.23735e-08
cg13515254	RASAL2	-0.0501679	0.000556477	2.10137e-08	-0.0508421	0.000584421	5.25488e-08
cg20873066		0.0149134	4.89362e-05	1.95922e-08	0.0150779	5.14139e-05	5.27488e-08
cg25322319		0.0518367	0.000529898	3.79485e-09	0.0494208	0.000552486	5.29151e-08
cg00257453	TNFSF12;TNFSF12;TNFSF12-TNFSF13	0.0119774	2.8378e-05	3.97629e-09	0.0114323	2.959e-05	5.34802e-08
cg16138024	FMNL3;FMNL3	0.027077	0.000145458	4.16873e-09	0.0258812	0.000151796	5.42418e-08
cg12513294	STIM1;STIM1;STIM1	0.0334357	0.000265432	5.67557e-08	0.0349632	0.000277116	5.44949e-08
cg13588888		-0.0390337	0.000346603	3.14543e-08	-0.0400386	0.000363473	5.46219e-08
cg21768844	CDC42SE2;CDC42SE2	0.0204043	0.000113279	3.28348e-07	0.0225692	0.000115603	5.53469e-08
cg01756827		0.0368213	0.000268511	4.05494e-09	0.0351207	0.000279948	5.53714e-08
cg01595685	NID1	-0.0161273	4.33773e-05	2.34879e-10	-0.0130182	3.84649e-05	5.53948e-08
cg06653796	LIME1	0.0243996	0.00029901	0.000120492	0.0334454	0.000253917	5.54926e-08
cg23661483	ILVBL	0.052021	0.000473609	5.41194e-10	0.0451092	0.000462389	5.62929e-08
cg24307292	BCL9	0.0143548	4.18388e-05	5.95431e-09	0.0138839	4.38102e-05	5.64277e-08
cg20431939	ADGRG1;ADGRG1;ADGRG1;ADGRG1;ADGRG1;ADGRG1;ADGRG1;ADGRG1;ADGRG1;ADGRG1;ADGRG1	0.0179444	0.000107659	3.34447e-06	0.0214088	0.000104183	5.65274e-08
cg18049969		-0.0154066	6.03311e-05	1.39754e-07	-0.0165695	6.24134e-05	5.66148e-08
cg07507251	NT5DC2;NT5DC2	-0.0185684	5.96932e-05	4.49968e-10	-0.0158942	5.74566e-05	5.6972e-08
cg27359564	MAN2A2	0.0129392	4.74722e-05	5.38962e-07	0.014529	4.80271e-05	5.72465e-08
cg15834151		0.0455901	0.000391227	1.81112e-09	0.0420123	0.000401611	5.73109e-08
cg00090632	LIFR-AS1;LIFR-AS1	0.0277703	0.000156641	5.98761e-09	0.0268318	0.000163833	5.74006e-08
cg02709937	LRP1	-0.0345785	0.000227409	2.14017e-09	-0.0320852	0.000234269	5.74048e-08
cg21774136	RERE;RERE	0.0343552	0.000504917	3.37984e-05	0.0446129	0.000452965	5.74749e-08
cg01945624	SH3TC1	0.0260829	0.000305872	5.1045e-05	0.0344365	0.000269915	5.75586e-08
cg15563677	ELMSAN1;LOC100506476	0.0277501	0.000232734	1.12443e-06	0.0319035	0.000231727	5.77555e-08
cg00351047	ILVBL	0.0248219	0.000120028	3.1337e-09	0.0233656	0.000124427	5.85869e-08
cg15442679	XXYLT1	0.0289186	0.000184247	1.99645e-08	0.0291301	0.000193497	5.90103e-08
cg03575505	SDHAF2	-0.0131172	3.78442e-05	1.94884e-08	-0.0132004	3.97704e-05	5.97469e-08
cg27281884	PTGS1;PTGS1;PTGS1;PTGS1;PTGS1;PTGS1;PTGS1	0.049706	0.000432651	5.46684e-10	0.0429314	0.000420725	5.98619e-08
cg25680379	LINC01119	0.0484165	0.000435712	1.47603e-09	0.0441033	0.00044415	6.01218e-08
cg19779166		0.0331715	0.00030335	3.85154e-07	0.0367871	0.000309026	6.01525e-08
cg20948740	DNMT3A;DNMT3A;DNMT3A	0.0248273	0.000122531	4.29734e-09	0.0236501	0.000127731	6.01964e-08
cg24166814		0.0346185	0.000326367	3.31886e-07	0.0382091	0.000333432	6.02804e-08
cg16626323	TSNARE1	0.0127017	4.35637e-05	2.99134e-07	0.0139712	4.45945e-05	6.05433e-08
cg20156116	C1orf66;C1orf66	0.0238052	0.000116582	7.26904e-09	0.0231239	0.000122172	6.06106e-08
cg20361421		0.030754	0.00020811	1.9601e-08	0.0309249	0.000218546	6.07553e-08
cg01751802	KANK2	0.0521119	0.000513172	1.92929e-09	0.0480058	0.000526778	6.09716e-08
cg12934258	SYTL3	0.0227928	9.95827e-05	2.4225e-09	0.0211838	0.000102581	6.09725e-08
cg16038337	VPS52	0.0181849	7.79904e-05	5.18032e-08	0.0188868	8.15891e-05	6.14997e-08
cg00152259	MRM1	0.0109891	2.64689e-05	1.85342e-08	0.0110243	2.7807e-05	6.1753e-08
cg00527928		-0.0245118	0.000139789	4.30061e-08	-0.0252941	0.000146425	6.19976e-08
cg07621224	IKZF1	0.0266263	0.000246048	4.89463e-06	0.032125	0.000236239	6.21699e-08
cg08657492	HOXA4	0.0243899	0.00014244	6.36456e-08	0.0254875	0.000148722	6.22744e-08
cg00034769	C14orf64	0.0198219	0.000119474	1.20402e-06	0.022795	0.000118977	6.23984e-08
cg01711619	MIR5694	-0.0198681	7.77022e-05	3.68778e-09	-0.0187842	8.07959e-05	6.24407e-08
cg13457759	MYRIP;MYRIP;MYRIP;MYRIP;MYRIP	-0.0440819	0.000417619	1.39264e-08	-0.0437714	0.000438739	6.24775e-08
cg05590818	TLK1;TLK1	0.0507688	0.000485971	1.86077e-09	0.0466421	0.000498199	6.25175e-08
cg01786985	CALCR;CALCR;CALCR	-0.050898	0.000478009	1.30961e-09	-0.046003	0.000484663	6.25594e-08
cg07509304	PTGES3;PTGES3;PTGES3;PTGES3;PTGES3;PTGES3;PTGES3	0.0373309	0.000581386	2.7265e-05	0.0479792	0.000527298	6.27198e-08
cg20397378		0.0421108	0.00034259	2.74626e-09	0.0393205	0.000354175	6.2779e-08
cg02695372		-0.039277	0.000330575	1.3343e-08	-0.0389273	0.000347342	6.33047e-08
cg20442645		0.0446039	0.000376552	1.97915e-09	0.0410482	0.00038628	6.34339e-08
cg20474611	HMGN2P46	-0.0447907	0.000393566	3.49613e-09	-0.0422167	0.000408646	6.35591e-08
cg25744393	DFNB31;DFNB31;DFNB31	-0.0228005	9.7902e-05	1.82558e-09	-0.0209102	0.000100259	6.36174e-08
cg11187522		0.0147735	4.98844e-05	3.35956e-08	0.0151092	5.23474e-05	6.36285e-08
cg17091577	DDR1;DDR1	0.0218213	0.000122071	1.56013e-07	0.0234612	0.000126228	6.3714e-08
cg16358867	DNAI2	0.0179918	6.97933e-05	1.46008e-08	0.017878	7.33254e-05	6.40297e-08
cg13177778	SLC36A4;SLC36A4	-0.0700131	0.000818964	2.42295e-10	-0.0551361	0.000697424	6.40468e-08
cg08629884	TMEM129;TMEM129	0.00634611	1.29411e-05	2.2023e-06	0.00744209	1.27191e-05	6.49317e-08
cg13864543		-0.0586403	0.00064833	1.85997e-09	-0.0537623	0.000663784	6.49395e-08
cg16811321	C8A	0.0468837	0.000408006	1.44365e-09	0.0424795	0.00041452	6.51715e-08
cg05103220		-0.0606274	0.000834545	3.06108e-08	-0.0617541	0.000876055	6.51995e-08
cg00856667	FDFT1;FDFT1;FDFT1;FDFT1;FDFT1;FDFT1;FDFT1;FDFT1;FDFT1;FDFT1;FDFT1	0.0347542	0.000247513	6.84959e-09	0.0335793	0.000259107	6.54741e-08
cg01892547	NBEAL2	0.018516	6.9008e-05	5.21026e-09	0.017698	7.19821e-05	6.55526e-08
cg09463453	DLG5	-0.0108319	2.7952e-05	5.94196e-08	-0.0112755	2.92334e-05	6.60309e-08
cg12696295	PLCB1;PLCB1	0.042334	0.000359637	4.97245e-09	0.0403835	0.000375065	6.62152e-08
cg22211198	DDAH1;DDAH1	0.0181948	0.00012807	1.39097e-05	0.0227576	0.000119221	6.70415e-08
cg14153852	DNM2;DNM2;DNM2;DNM2;DNM2	0.032433	0.0001873	7.24896e-10	0.0282604	0.000183858	6.70918e-08
cg12161971	USP35	0.029987	0.000190966	1.16901e-08	0.0294916	0.000200389	6.78248e-08
cg21422605	LPAR3	0.0331739	0.000233272	1.13683e-08	0.0325902	0.000244869	6.84232e-08
cg08666638		-0.0213873	8.84024e-05	2.76293e-09	-0.0198905	9.12596e-05	6.89064e-08
cg08119150	RADIL	0.0160361	7.20761e-05	4.69722e-07	0.0178295	7.33611e-05	6.93372e-08
cg26182406		-0.044205	0.000339402	4.75489e-10	-0.037356	0.000322078	6.94472e-08
cg23411013	RORA;RORA;RORA;RORA	-0.0213978	0.000103469	2.86552e-08	-0.0216972	0.000108682	6.9675e-08
cg17444608		0.0609675	0.000672053	9.3627e-10	0.0537964	0.000668297	6.99271e-08
cg16054907	MAPK11	0.0228196	9.9786e-05	2.41318e-09	0.0210712	0.000102531	6.99557e-08
cg20589883	ELOVL6;ELOVL6	0.0173923	6.63883e-05	1.8891e-08	0.017381	6.97766e-05	7.01366e-08
cg26157453		0.0149861	6.1395e-05	3.47739e-07	0.0164945	6.285e-05	7.02862e-08
cg10515824		-0.0290059	0.000173397	7.46934e-09	-0.0280224	0.000181454	7.05585e-08
cg02355304	MIR589;FBXL18	0.0569308	0.000573852	6.58969e-10	0.0491529	0.000558376	7.07185e-08
cg06522331	GNG12-AS1	-0.0333159	0.000211419	2.19186e-09	-0.0306317	0.000216863	7.07475e-08
cg00271311	CNTF;ZFP91-CNTF	0.029091	0.000157182	1.45803e-09	0.0262338	0.000159099	7.09723e-08
cg03300335	GUCY1B3;GUCY1B3;GUCY1B3;GUCY1B3;GUCY1B3;GUCY1B3	0.0214112	0.000107804	4.97834e-08	0.0220972	0.000112884	7.10009e-08
cg04323816	SGSM3;SGSM3	0.0130941	3.91726e-05	3.34155e-08	0.0133338	4.11049e-05	7.1067e-08
cg13419986	TNS1	0.0242539	0.00014419	8.70139e-08	0.0254986	0.000150333	7.11471e-08
cg17759095	DST	-0.0338677	0.000195847	3.54164e-10	-0.0277616	0.000178342	7.1901e-08
cg06451479		0.0164333	0.000124444	6.22198e-05	0.0217706	0.0001097	7.21257e-08
cg18515031	C10orf104	0.0303318	0.000239826	1.92873e-07	0.032711	0.000247755	7.24995e-08
cg09080576	RAPGEF1;RAPGEF1;RAPGEF1	-0.029011	0.000144676	3.97926e-10	-0.0240391	0.000133831	7.2688e-08
cg13618145		-0.0305388	0.000232425	1.08244e-07	-0.0323154	0.000241934	7.30395e-08
cg16546717	GNA12;GNA12;GNA12;GNA12	0.0170234	8.30186e-05	6.08231e-07	0.0190551	8.41477e-05	7.33638e-08
cg16731493	CDYL;CDYL;CDYL;CDYL	0.030838	0.000199738	9.92207e-09	0.0300582	0.000209389	7.33775e-08
cg22679740		0.0375085	0.000365567	1.85206e-07	0.040378	0.000377985	7.37385e-08
cg11939713		-0.0287676	0.000198333	6.44004e-08	-0.0299033	0.000207382	7.40742e-08
cg25230907	ZMYM2;ZMYM2;ZMYM2;ZMYM2	0.0172988	9.91315e-05	3.03804e-06	0.0204388	9.69208e-05	7.44635e-08
cg09364988	ARHGAP25;ARHGAP25	0.0341928	0.000244511	9.30844e-09	0.033231	0.000256219	7.45105e-08
cg07571951	HSPB1	0.0129018	4.99788e-05	1.04368e-06	0.0146938	5.01001e-05	7.45433e-08
cg10357314		0.013264	3.68422e-05	9.49243e-09	0.012896	3.86235e-05	7.54657e-08
cg22677161		-0.0263503	0.000192772	4.19288e-07	-0.0291187	0.000196948	7.56238e-08
cg06322185		0.0454322	0.000443014	1.36613e-08	0.0447519	0.000465265	7.57869e-08
cg17449107	CHST11;CHST11	0.0533244	0.000505441	7.04278e-10	0.0459942	0.000491496	7.58695e-08
cg24704287		-0.0402871	0.000525629	2.39351e-06	-0.0471798	0.000517399	7.63378e-08
cg23057326	HIVEP3;HIVEP3	-0.0336747	0.000210235	1.41548e-09	-0.0302	0.000211999	7.63522e-08
cg03170186	XIAP;XIAP;XIAP	0.0155855	5.57047e-05	3.52015e-08	0.0158616	5.84827e-05	7.63843e-08
cg18150280	RGS2	-0.0181935	7.24068e-05	1.80155e-08	-0.0180925	7.60938e-05	7.64251e-08
cg05704952		0.0479748	0.00100847	4.13102e-05	0.0624208	0.000905981	7.66836e-08
cg23387401	PELP1	0.0677959	0.000832849	9.70994e-10	0.0595748	0.000825403	7.68736e-08
cg17042439	PTGFRN	0.0429595	0.000349352	1.98407e-09	0.0391227	0.000356167	7.74748e-08
cg20752847	DNAH10	0.0317292	0.000208602	8.09912e-09	0.0306131	0.000218163	7.78822e-08
cg08403095	LOC102724957	0.0461281	0.000391085	1.22833e-09	0.0410074	0.000391579	7.81885e-08
cg13062414	TBC1D1;TBC1D1	0.0273111	0.000178366	6.25161e-08	0.0283122	0.000186677	7.83102e-08
cg20018022	DUSP14	-0.0316651	0.000266595	2.47109e-07	-0.0343462	0.000274747	7.83851e-08
cg17007107		0.0370996	0.000314478	3.34403e-08	0.0376481	0.000330141	7.84713e-08
cg26145333	HMBS;HMBS;HMBS;HMBS;HMBS	0.0341876	0.000272258	4.37223e-08	0.035008	0.000285489	7.85746e-08
cg01351601	GHR;GHR;GHR;GHR;GHR;GHR	-0.0474917	0.000397119	5.99667e-10	-0.0403797	0.000379953	7.89323e-08
cg17892169	TNFSF12;TNFSF12-TNFSF13	0.0121599	6.55039e-05	4.52319e-05	0.0158688	5.86919e-05	7.9137e-08
cg25407119		0.0189381	0.000106868	9.57959e-07	0.021473	0.000107502	7.9483e-08
cg07351135	TMEM132E	0.0301231	0.000187653	7.86571e-09	0.0290018	0.000196146	7.97243e-08
cg24119798		0.0114624	5.5008e-05	2.81155e-05	0.0146727	5.0208e-05	7.97815e-08
cg03415120		0.0462383	0.000524356	8.76815e-08	0.0484488	0.0005475	7.99413e-08
cg12526100	PLB1;PLB1	-0.0271345	0.00013089	7.05448e-10	-0.0233024	0.00012669	8.02506e-08
cg25952581	HOXA4	0.0214388	0.000109907	6.25042e-08	0.0222018	0.00011501	8.02896e-08
cg09774363	IER5L	0.0229359	0.000132956	1.29938e-07	0.0243335	0.000138161	8.03246e-08
cg09696044	RBM38;RBM38	0.027535	0.000249897	2.88215e-06	0.0324084	0.000245131	8.05967e-08
cg24121503	AKAP12;AKAP12	-0.0246956	0.00013532	2.20989e-08	-0.0246839	0.000142223	8.07405e-08
cg18770635		0.0396055	0.000286726	1.12216e-09	0.0349386	0.000285149	8.15288e-08
cg26706163	MZF1;MZF1;LOC100131691	0.0326274	0.000215648	5.74728e-09	0.0309603	0.000224451	8.41889e-08
cg07551060	GRK5	-0.0250566	0.000118425	1.87333e-09	-0.0226569	0.000120219	8.435e-08
cg03517466	RGS16	0.0132294	4.53973e-05	1.81143e-07	0.0141739	4.7056e-05	8.4518e-08
cg19447596	HESX1;HESX1	-0.039003	0.000330814	1.65408e-08	-0.0385106	0.000347391	8.45687e-08
cg13163521	LTK;LTK;LTK	0.0195106	8.71399e-05	3.43375e-08	0.0197612	9.1479e-05	8.46629e-08
cg12009405		-0.0406994	0.000331223	4.70758e-09	-0.0382841	0.000343815	8.62113e-08
cg08793976	TNRC18	0.0259674	0.000153364	3.13679e-08	0.0261905	0.000160989	8.67851e-08
cg05452645	PRDM8;PRDM8	0.0290936	0.00016281	2.56201e-09	0.0266446	0.000166634	8.68886e-08
cg26718213	SNED1	-0.0350247	0.000264737	1.47997e-08	-0.0344065	0.00027795	8.72564e-08
cg03401523	DCAF5;DCAF5;DCAF5;DCAF5	0.0342937	0.000234233	4.42686e-09	0.03215	0.000242704	8.73387e-08
cg17213060		0.0161461	6.29956e-05	7.1956e-08	0.0167566	6.59322e-05	8.73623e-08
cg21990144	CLK1;CLK1;CLK1;CLK1	0.032995	0.000251335	3.86343e-08	0.0335246	0.000263951	8.75592e-08
cg11127112		0.0331728	0.000248826	2.88951e-08	0.0333585	0.000261354	8.76078e-08
cg24855498	MIR155HG	-0.0375883	0.000268096	2.06186e-09	-0.0340671	0.000272606	8.77359e-08
cg27526649		0.0370379	0.000293877	1.32899e-08	0.0362224	0.000308218	8.78394e-08
cg21022547	GNA14;GNA14-AS1	-0.0490633	0.000432904	8.56225e-10	-0.0423838	0.000422087	8.81077e-08
cg06812840	SOX15	0.0201663	9.08058e-05	2.41756e-08	0.0201456	9.53814e-05	8.83791e-08
cg11403708		0.0340402	0.00021276	1.2084e-09	0.0299835	0.00021142	8.91322e-08
cg10031493	PTPRK;PTPRK;PTPRK;PTPRK;PTPRK;PTPRK	0.0454198	0.000494902	6.52849e-08	0.0469411	0.000518293	8.93618e-08
cg24925701	IGSF21	0.0294337	0.000203949	5.0537e-08	0.0301396	0.000213861	9.04292e-08
cg14051805	FSIP1	-0.0126302	3.42682e-05	1.3837e-08	-0.0123563	3.5963e-05	9.10382e-08
cg02722214	INPP5F;INPP5F	0.0242413	0.00011766	4.80383e-09	0.0227472	0.0001219	9.12372e-08
cg10501360	ARHGAP22	0.055427	0.000604708	3.68522e-09	0.0514534	0.000623767	9.13593e-08
cg05273639		0.0418577	0.000390633	2.36722e-08	0.0417395	0.000410553	9.15824e-08
cg12882189	C17orf62;C17orf62;C17orf62	0.0238817	0.000122616	1.40006e-08	0.0233669	0.000128672	9.15996e-08
cg01261194	PRDM16;PRDM16	0.0210969	9.32041e-05	9.4914e-09	0.0203414	9.75182e-05	9.17202e-08
cg26282236	RAD52	0.0368855	0.00025646	1.8533e-09	0.0331597	0.0002592	9.19706e-08
cg15562617	LINC01227;LINC01227	-0.0308752	0.000169665	7.19561e-10	-0.0262553	0.000162548	9.23464e-08
cg22161383	ISYNA1;ISYNA1;ISYNA1	0.0305773	0.000194444	8.55882e-09	0.0293485	0.000203116	9.24093e-08
cg09546258		-0.0369444	0.000254504	1.55472e-09	-0.032894	0.000255342	9.33031e-08
cg02563706		0.048447	0.000444475	1.99652e-09	0.0436711	0.000450182	9.362e-08
cg10022447	ESPL1	0.0313415	0.000204865	8.93031e-09	0.0301192	0.000214141	9.36573e-08
cg21325715		-0.0337602	0.000195259	3.75345e-10	-0.026748	0.000168895	9.37128e-08
cg00227154		-0.00655817	8.5695e-06	4.45382e-09	-0.00613067	8.87374e-06	9.38777e-08
cg19665316	INTS4	0.0391269	0.000363347	5.64701e-08	0.0401671	0.00038093	9.39181e-08
cg07499182	STARD13	-0.0585974	0.000621117	9.43799e-10	-0.0506835	0.000606572	9.40435e-08
cg17485717	TCP11L1;TCP11L1	0.0686001	0.000981805	8.97611e-09	0.0659331	0.00102649	9.40475e-08
cg02204768	CHST11;CHST11	0.0348026	0.000270057	2.36835e-08	0.0346603	0.00028368	9.4084e-08
cg27298552		-0.013573	3.76519e-05	6.57928e-09	-0.0128874	3.92234e-05	9.42266e-08
cg27187555	PRDM16;PRDM16	0.0178638	7.61442e-05	6.07101e-08	0.0183799	7.98034e-05	9.45713e-08
cg19664211	OSBPL9;OSBPL9;OSBPL9;OSBPL9;OSBPL9	0.0282377	0.00015542	3.16024e-09	0.0259764	0.000159455	9.49891e-08
cg25207828	OGG1;OGG1;OGG1;OGG1;OGG1;OGG1;OGG1;OGG1	0.0180988	6.62424e-05	5.59057e-09	0.0170508	6.87105e-05	9.50567e-08
cg07485775	NEURL1B	0.0278659	0.000181484	4.5776e-08	0.0283802	0.000190416	9.55538e-08
cg16651792		-0.0565498	0.00056143	5.71032e-10	-0.0470335	0.000523201	9.60727e-08
cg15981982		-0.023975	0.000119037	8.03404e-09	-0.0229104	0.00012425	9.71731e-08
cg25425537		-0.0286795	0.000196539	6.1882e-08	-0.029499	0.000206009	9.73045e-08
cg00501622	MIR126;EGFL7;EGFL7	0.0206614	8.96595e-05	9.91741e-09	0.0198909	9.37226e-05	9.80822e-08
cg08206881		-0.0515882	0.00059472	2.44558e-08	-0.051341	0.000625016	9.93544e-08
cg25074270	AACS	-0.0356871	0.0002673	9.81628e-09	-0.034328	0.000279452	9.94976e-08
cg12496433	FAM49A	-0.0183528	7.51234e-05	2.37916e-08	-0.018243	7.89471e-05	9.98945e-08
cg08497039	DOPEY2	0.0304957	0.000190658	6.89584e-09	0.0289109	0.00019844	1.01002e-07
cg02346118	GNAO1;GNAO1	-0.0620215	0.000746235	2.93273e-09	-0.056696	0.000763354	1.01353e-07
cg15094719	LOC102724050;LOC102724050;LOC102724050	-0.031768	0.000199977	4.08904e-09	-0.0294631	0.000206169	1.01494e-07
cg17574812	ABHD6	-0.0522452	0.000496598	1.03822e-09	-0.0451779	0.000484956	1.02055e-07
cg21865687	PDPK1;PDPK1;PDPK1	0.0334809	0.000245872	1.87276e-08	0.0329596	0.000258155	1.02259e-07
cg14423168	GINS4	0.0268718	0.000150171	8.55798e-09	0.025681	0.00015678	1.02719e-07
cg01598009	HCG18;HCG18	0.0330051	0.000208776	2.41883e-09	0.0298738	0.000212189	1.02958e-07
cg15411871	PMEPA1;PMEPA1;PMEPA1;PMEPA1;PMEPA1	0.0230673	0.000126063	5.51168e-08	0.0235726	0.000132186	1.03677e-07
cg18936115	LINC00176;LINC00176	0.0155557	5.15148e-05	1.212e-08	0.0150589	5.39521e-05	1.03828e-07
cg09364744	MSI2;MSI2	0.051371	0.000584733	2.16657e-08	0.050802	0.000614166	1.04149e-07
cg10664754	NPDC1	-0.0283831	0.000183602	3.2282e-08	-0.0284602	0.000192853	1.04861e-07
cg15967689		-0.0372566	0.000262139	1.9104e-09	-0.0332913	0.000263901	1.04954e-07
cg21373546	ADM5	-0.030227	0.000189673	8.33107e-09	-0.0288296	0.000197912	1.05005e-07
cg14722693	CSGALNACT1;CSGALNACT1;CSGALNACT1	-0.0352514	0.000217775	5.53924e-10	-0.0289421	0.000199475	1.05107e-07
cg07182937		-0.0113855	3.03633e-05	4.71714e-08	-0.0115668	3.18898e-05	1.06372e-07
cg06647068	CHST11	-0.0274943	0.000171659	3.06823e-08	-0.0275116	0.000180415	1.0642e-07
cg00753287	CTBP2;CTBP2	0.0190052	8.66884e-05	6.55971e-08	0.0195163	9.07973e-05	1.06456e-07
cg21248322		-0.0372875	0.000250501	8.83081e-10	-0.0317987	0.000241056	1.06612e-07
cg06123581		0.0605851	0.000715509	3.16423e-09	0.0553988	0.000732024	1.07337e-07
cg25942611	SGIP1;SGIP1;SGIP1;SGIP1	0.0438226	0.000389018	5.74573e-09	0.0410937	0.000403234	1.08907e-07
cg13903421	WNT6	0.0264729	0.000166955	5.941e-08	0.0270806	0.000175133	1.09054e-07
cg08932985	HOXA10;HOXA10-HOXA9;HOXA10	0.0293864	0.000202529	4.80002e-08	0.029832	0.000212568	1.09321e-07
cg06590576	PROM1;PROM1;PROM1;PROM1;PROM1;PROM1;PROM1	0.0446419	0.000438945	1.98859e-08	0.0439229	0.00046083	1.09404e-07
cg06580800		-0.0362009	0.000276863	1.0822e-08	-0.034814	0.000289567	1.09675e-07
cg22889646	KIF13B	-0.0463819	0.000380067	6.35233e-10	-0.0383469	0.000351778	1.11562e-07
cg11414254	ZNF346;ZNF346;ZNF346;ZNF346;ZNF346;ZNF346;ZNF346;ZNF346;ZNF346;ZNF346;ZNF346	-0.0143559	3.99448e-05	2.8912e-09	-0.0130385	4.07021e-05	1.12756e-07
cg05161209	MMP28;MMP28;MMP28;MMP28	0.0378511	0.000282249	3.73485e-09	0.0347651	0.000289501	1.13432e-07
cg13754259	NKX2-3	0.0533295	0.000592655	8.82007e-09	0.0507983	0.000618154	1.13556e-07
cg06819357	TECPR2	0.0263007	0.000149529	1.51649e-08	0.0255706	0.000156648	1.13708e-07
cg06357993		-0.0117873	2.66327e-05	2.42491e-09	-0.0106099	2.69706e-05	1.13806e-07
cg25074809	MYCN	0.039308	0.000282869	1.151e-09	0.0339301	0.000275893	1.14138e-07
cg10102640	ZCCHC7;ZCCHC7;ZCCHC7;ZCCHC7;ZCCHC7	-0.0275144	0.000156934	8.15466e-09	-0.0261122	0.00016345	1.14581e-07
cg04305916	SYNE3	0.028672	0.000189274	3.72027e-08	0.0287913	0.000198791	1.15184e-07
cg08512745	PC;PC;PC	-0.015241	4.34126e-05	1.61358e-09	-0.0134162	4.3174e-05	1.15485e-07
cg24420742		0.0341404	0.000279121	6.37361e-08	0.0349115	0.000292824	1.17964e-07
cg00658299		0.0250336	0.000130244	8.47518e-09	0.0237653	0.000135697	1.18023e-07
cg24260021		-0.0353732	0.000237757	2.10803e-09	-0.0315262	0.000238965	1.19103e-07
cg27448230	PITPNA	0.0389345	0.000318358	9.90704e-09	0.0371608	0.00033213	1.19627e-07
cg12814984	EBPL;EBPL;EBPL;EBPL	0.0383757	0.000310766	1.06367e-08	0.0367275	0.000324475	1.19844e-07
cg27481437		-0.0518093	0.00047583	6.7271e-10	-0.0427327	0.000439264	1.19864e-07
cg13692762	NHSL2	-0.0314926	0.000193972	3.33328e-09	-0.0286803	0.00019791	1.20202e-07
cg22395655		-0.0341482	0.000217275	1.53594e-09	-0.0298772	0.000214875	1.20952e-07
cg11483048		-0.0353157	0.000254972	6.60852e-09	-0.0331298	0.000264302	1.21526e-07
cg18833140	HABP2	-0.031893	0.000205023	5.32337e-09	-0.0296266	0.000211662	1.23778e-07
cg20678353	C15orf53	-0.00798414	1.33949e-05	9.98867e-09	-0.00760985	1.39768e-05	1.25172e-07
cg15984516		0.00844988	1.56888e-05	1.92149e-08	0.00825657	1.64631e-05	1.26139e-07
cg15651616	SLC14A2	0.0227123	0.000103344	4.8464e-09	0.0209912	0.000106433	1.26476e-07
cg05038391		-0.0432512	0.000327459	5.43259e-10	-0.0345165	0.000287786	1.26526e-07
cg07803375	HEATR2	0.0270346	0.000141638	2.88467e-09	0.024378	0.000143568	1.26696e-07
cg06128809		-0.0379106	0.000270805	1.84155e-09	-0.033397	0.000269468	1.2681e-07
cg11800342	LPAR1;LPAR1	-0.0511246	0.000527983	5.50474e-09	-0.0474905	0.000545039	1.27273e-07
cg01409343	TMEM49	-0.0938632	0.00163495	1.43772e-09	-0.0814866	0.00160527	1.27892e-07
cg15251634		0.0209364	9.48095e-05	1.52961e-08	0.0202576	9.92163e-05	1.28005e-07
cg12999769	WWP2;WWP2;WWP2;WWP2	0.0483134	0.000457603	3.46004e-09	0.0439248	0.000466615	1.28513e-07
cg11185549	MAP1LC3B2	-0.0133714	3.86782e-05	1.53292e-08	-0.0129405	4.05159e-05	1.29226e-07
cg03629335	LOC100507053;ADH6;ADH6	0.0724678	0.000954211	1.01636e-09	0.0614101	0.000912586	1.29493e-07
cg23043544	MAD1L1;MAD1L1;MAD1L1	0.0247858	0.000122402	4.45247e-09	0.0227671	0.000125502	1.3043e-07
cg11801086	KIF6;KIF6;KIF6	0.085148	0.00133831	1.31818e-09	0.0734053	0.00130479	1.30625e-07
cg02641339	PSTPIP2	-0.0344789	0.000278769	4.79158e-08	-0.0347631	0.000292851	1.31882e-07
cg01738702	GINS4;LOC102723729	0.0375614	0.000270685	2.46021e-09	0.0335231	0.000272386	1.3222e-07
cg09465791	SLC24A3	-0.0431215	0.00033253	7.79528e-10	-0.0356536	0.000308261	1.33074e-07
cg14025021	MAP1A	0.0351021	0.000264011	1.33263e-08	0.0337309	0.000275987	1.33555e-07
cg21398996		-0.0194262	7.27769e-05	2.67022e-09	-0.0174027	7.34642e-05	1.33594e-07
cg13315721	RAP1GAP2;RAP1GAP2	-0.0268994	0.000157574	1.68825e-08	-0.026077	0.00016497	1.33785e-07
cg22183087	ILDR2	0.0258118	0.000139604	9.57771e-09	0.0244791	0.000145394	1.34039e-07
cg22498676	LOC440926;H3F3A	0.0436617	0.000461163	7.30217e-08	0.0446452	0.000483824	1.34766e-07
cg12699156	SHBG;FXR2	0.0163267	6.38092e-05	6.34079e-08	0.0166008	6.69941e-05	1.37349e-07
cg01204844		0.0261826	0.000147245	1.38113e-08	0.0251543	0.000153902	1.38345e-07
cg26433582	TPCN2	0.0234774	0.000127143	3.81893e-08	0.0234358	0.000133627	1.38813e-07
cg22729726	PRDM16;PRDM16	0.0235731	0.000105236	1.99779e-09	0.0207428	0.000104695	1.39058e-07
cg15251675		-0.0297285	0.000194743	2.00122e-08	-0.0289688	0.000204238	1.39397e-07
cg07454365	PRKAR1B;PRKAR1B;PRKAR1B;PRKAR1B;PRKAR1B;PRKAR1B	0.0244473	0.000119743	4.85061e-09	0.0224777	0.000122977	1.39581e-07
cg10931237	EXOSC7;EXOSC7	0.0402519	0.000314042	2.89272e-09	0.0361005	0.000317261	1.39875e-07
cg21646032	RARB;RARB	-0.0417127	0.000361603	8.47037e-09	-0.0392701	0.000375522	1.40371e-07
cg00478851	PPFIBP2	0.0120125	3.14349e-05	1.69669e-08	0.0116254	3.29292e-05	1.41447e-07
cg19838043	ZFYVE21	0.0340811	0.00024348	9.63552e-09	0.0322407	0.000253279	1.41532e-07
cg00127049	SLC8A3;SLC8A3;SLC8A3;SLC8A3;SLC8A3	0.0297376	0.00017843	5.4078e-09	0.0274499	0.000183611	1.41646e-07
cg23895801	LOC100130476	-0.0581143	0.000646928	2.3985e-09	-0.0515573	0.000648111	1.42708e-07
cg03408609		0.0221759	0.000105305	1.32051e-08	0.0212258	0.000109999	1.45227e-07
cg00395063	ARHGEF12	0.0196725	8.05475e-05	8.65958e-09	0.0185039	8.36413e-05	1.46226e-07
cg08352418		-0.0538381	0.000532748	1.2285e-09	-0.0457649	0.000511725	1.46566e-07
cg01213463	ZNF507;ZNF507	-0.022039	0.000104751	1.46546e-08	-0.0211658	0.000109458	1.46588e-07
cg02143897	PARD3;PARD3;PARD3;PARD3;PARD3;PARD3;PARD3;PARD3;PARD3;PARD3;PARD3	-0.0194118	8.37074e-05	2.24707e-08	-0.0189432	8.78154e-05	1.49587e-07
cg10380546	AP2A2;AP2A2	0.0506645	0.0005159	5.09223e-09	0.0464874	0.000529218	1.50932e-07
cg13937758		-0.0475471	0.000529616	4.72747e-08	-0.0476569	0.000556473	1.51943e-07
cg17696409	LOC100630923;PRKRIP1	0.0294327	0.000175023	5.51933e-09	0.027087	0.000179831	1.52622e-07
cg22425699		-0.0753811	0.00108087	2.14439e-09	-0.066143	0.00107294	1.53816e-07
cg10283108		-0.0206881	8.9054e-05	8.62309e-09	-0.0194087	9.23898e-05	1.53918e-07
cg04972599		-0.0347443	0.000233816	2.86064e-09	-0.0309342	0.000235033	1.56763e-07
cg17783244	PATZ1;PATZ1;PATZ1;PATZ1	0.0327329	0.000227571	1.17127e-08	0.0310617	0.000236979	1.568e-07
cg00138407	KLHL18	0.0464217	0.0004217	3.36248e-09	0.0416538	0.000426338	1.57657e-07
cg02122525	PDCD1	0.0067276	1.09676e-05	7.46988e-08	0.00684425	1.15187e-05	1.59091e-07
cg07135512	P3H2;P3H2	-0.0594529	0.000722004	6.52466e-09	-0.0550102	0.00074415	1.59184e-07
cg17598545	MSI2;MSI2	0.0226994	0.000123314	6.32012e-08	0.0229379	0.000129403	1.59478e-07
cg00094538		-0.0279136	0.000151927	3.17797e-09	-0.0249609	0.00015325	1.59692e-07
cg18187029	ELK3	0.0158199	5.54149e-05	2.14519e-08	0.015363	5.80547e-05	1.59697e-07
cg08936992	LOC101929698;NOL4L	0.0310966	0.000221067	3.37056e-08	0.0307146	0.000232111	1.60279e-07
cg19769080	PPM1B	-0.0346427	0.000244876	6.41779e-09	-0.0320162	0.000252266	1.60801e-07
cg18214661	PDGFRL	0.0279749	0.000181425	4.09211e-08	0.0278133	0.000190656	1.63797e-07
cg00735398	SKAP1;SKAP1	0.038207	0.00030583	9.55622e-09	0.0358759	0.000317278	1.64228e-07
cg07757091	KMT2C	0.0443348	0.00042153	1.35006e-08	0.0422131	0.000439601	1.65821e-07
cg11118425	LINC00892;LINC00892	-0.0149628	4.8176e-05	1.41853e-08	-0.0142765	5.02851e-05	1.65972e-07
cg00446115	DNTT;DNTT	0.0528471	0.000601246	1.42823e-08	0.0504314	0.000627487	1.66005e-07
cg04101478	ZBTB7B;ZBTB7B;ZBTB7B;ZBTB7B;ZBTB7B;ZBTB7B	0.0353067	0.000281214	2.79649e-08	0.0345785	0.000295063	1.66494e-07
cg23310123		-0.035752	0.000229053	8.06853e-10	-0.0288926	0.000206047	1.66935e-07
cg23856299	PRAM1	0.0296583	0.00016932	2.59297e-09	0.0261389	0.000168663	1.67201e-07
cg02804100	PALM;PALM	0.0157079	4.89146e-05	4.1186e-09	0.0141903	4.97126e-05	1.67377e-07
cg14359292	HOXA4	0.0309878	0.000204638	1.2307e-08	0.0293832	0.000213154	1.67436e-07
cg03909289	C19orf12;C19orf12;C19orf12;C19orf12;C19orf12;C19orf12;C19orf12	-0.0130273	3.2772e-05	2.72706e-09	-0.0115186	3.27674e-05	1.68153e-07
cg11325247		-0.0251934	0.000121143	2.26446e-09	-0.0220254	0.000119881	1.69439e-07
cg14689167		-0.0240741	0.000109717	1.98619e-09	-0.0208751	0.000107703	1.698e-07
cg26299084	PRDM8;PRDM8	0.0270328	0.000148179	5.8336e-09	0.0248036	0.000152076	1.70092e-07
cg21842821	TRAPPC9;TRAPPC9	0.0084517	1.52931e-05	1.31704e-08	0.00802893	1.5943e-05	1.71198e-07
cg06587767	PIP5K1C;PIP5K1C;PIP5K1C	-0.047845	0.000505753	2.07865e-08	-0.0462706	0.000529606	1.71639e-07
cg07580832	MSI2;MSI2	0.0296416	0.000195325	2.27113e-08	0.0287539	0.000204551	1.71971e-07
cg09755313	ESYT1;ESYT1;ESYT1;ESYT1	0.0270224	0.000150516	7.48723e-09	0.025036	0.000155257	1.7458e-07
cg17250680	RHBDD1;RHBDD1	0.0328466	0.000222524	7.55527e-09	0.0304381	0.000229498	1.74692e-07
cg06222917	EWSAT1;MIR548H4	0.0251768	0.000133466	1.02952e-08	0.0236427	0.000138465	1.74697e-07
cg24100115	FLOT1	0.0242183	0.000115862	3.89654e-09	0.0217359	0.000117228	1.78464e-07
cg22586569	FBXL18	0.035919	0.000296216	3.5784e-08	0.0354029	0.000310996	1.78471e-07
cg03100063		0.0282108	0.000185061	4.26791e-08	0.0279825	0.000194312	1.78719e-07
cg02123534	ADAP1	-0.0272461	0.00015992	1.442e-08	-0.02592	0.000166741	1.78962e-07
cg05482413	MOXD2	-0.0185048	6.92277e-05	5.57364e-09	-0.0168872	7.0826e-05	1.80557e-07
cg02056751	C11orf21;C11orf21	0.0224817	0.000115347	3.29001e-08	0.0220589	0.000121015	1.83709e-07
cg03976645	BZW2;BZW2;BZW2	0.0370134	0.000326081	5.86962e-08	0.0371126	0.000342663	1.84545e-07
cg18174486		0.0373357	0.000270126	2.8826e-09	0.0328414	0.000268951	1.90026e-07
cg15420606		0.0282828	0.000159918	4.69196e-09	0.0255236	0.000162453	1.90093e-07
cg08494747		-0.0442445	0.000374453	2.34533e-09	-0.0384348	0.000368587	1.9147e-07
cg22998476		-0.0208605	9.22372e-05	1.13631e-08	-0.0195881	9.57414e-05	1.91616e-07
cg23516002		0.00617574	8.01153e-06	9.93853e-09	0.00576565	8.298e-06	1.92506e-07
cg27448161	SPRYD3	0.00903375	1.77868e-05	1.70885e-08	0.00862243	1.85707e-05	1.94148e-07
cg10789314		-0.0165011	5.20209e-05	2.30035e-09	-0.0142926	5.10747e-05	1.96486e-07
cg09202145	IGFBP7;IGFBP7	-0.0419846	0.000375989	1.24714e-08	-0.0395235	0.000390595	1.96677e-07
cg23821020	UBAC2;UBAC2;UBAC2;MIR548AN	-0.0401086	0.000318512	4.0384e-09	-0.0358321	0.000321269	1.98455e-07
cg00375970		-0.0456979	0.000433465	8.31527e-09	-0.0422511	0.00044674	1.98758e-07
cg07559901	TUB;TUB;TUB;TUB	0.0156205	5.02128e-05	7.30317e-09	0.0143584	5.16006e-05	1.99119e-07
cg20033981	ELF1	0.0197004	9.24423e-05	5.9272e-08	0.0197009	9.71602e-05	1.99568e-07
cg12942962		-0.0318879	0.000193105	2.0893e-09	-0.0273938	0.00018799	2.01374e-07
cg14667925	POC1A;POC1A;POC1A	-0.041397	0.00032693	2.24717e-09	-0.0357067	0.000319597	2.02983e-07
cg08711729		-0.0397813	0.000347671	1.91651e-08	-0.0380404	0.000363062	2.05269e-07
cg24919394		-0.0527952	0.000566528	6.04828e-09	-0.0480154	0.000578454	2.05376e-07
cg18025831	DCP1A	0.0413875	0.000413444	7.08588e-08	0.0415985	0.000434367	2.06516e-07
cg16215312		-0.0239893	0.000135905	5.27642e-08	-0.0238157	0.00014268	2.12188e-07
cg27293155		-0.0438187	0.000422551	1.96467e-08	-0.041874	0.000441165	2.12652e-07
cg16794579	XYLT1	0.0318401	0.000202248	4.54134e-09	0.0284692	0.0002041	2.14996e-07
cg21659123		-0.0344416	0.000230312	2.97125e-09	-0.0300769	0.0002279	2.1614e-07
cg03153324		0.0162858	5.29902e-05	4.64663e-09	0.014574	5.35249e-05	2.16892e-07
cg10493186	PRDM16;PRDM16	0.0452924	0.000400507	3.24278e-09	0.0397569	0.000398312	2.16898e-07
cg01012082	NCOA2	0.0425629	0.000359766	4.2318e-09	0.0378793	0.000361819	2.18717e-07
cg10284493	C8B;C8B;C8B	0.0660355	0.000864491	4.1194e-09	0.0586748	0.000868499	2.19847e-07
cg14768892	FSIP1	-0.0720041	0.000953024	1.23066e-09	-0.0588692	0.000874406	2.2029e-07
cg20087386	CAMTA1	-0.0195204	7.50893e-05	3.75168e-09	-0.0172527	7.51047e-05	2.20382e-07
cg06468454	P2RX5;P2RX5	0.0388882	0.000299142	3.97962e-09	0.0344749	0.000299911	2.20596e-07
cg12650670	LOC100506457	-0.029672	0.000200823	3.26602e-08	-0.0288675	0.000210573	2.24432e-07
cg23756236	HKR1	0.020185	9.14825e-05	2.61658e-08	0.0194647	9.57526e-05	2.24888e-07
cg14934396	SMIM6;RECQL5	0.0455131	0.000439779	1.16391e-08	0.0424271	0.000455105	2.25995e-07
cg12285003	SLC17A9;SLC17A9	0.0246099	0.000124899	7.54013e-09	0.0224922	0.000127956	2.27104e-07
cg08373547	PTGER2	-0.0380218	0.000262508	1.00565e-09	-0.0302087	0.000230893	2.28099e-07
cg08342762	MIR548W;MARCH10;MARCH10;MARCH10;MARCH10	-0.0252579	0.000117925	1.34861e-09	-0.0207339	0.000108804	2.28996e-07
cg09427812	LOC101928304;LOC101928304	0.029777	0.000190521	1.38898e-08	0.0279497	0.00019772	2.29079e-07
cg15871086		-0.0356243	0.000280035	2.0416e-08	-0.0339721	0.000292174	2.2975e-07
cg20279192	NEK11;NEK11	-0.0539621	0.000561815	2.68957e-09	-0.0466432	0.000550825	2.30005e-07
cg16672706	FDFT1;FDFT1;FDFT1;FDFT1;FDFT1;FDFT1;FDFT1;FDFT1;FDFT1;FDFT1;FDFT1	0.0209501	8.66105e-05	3.83352e-09	0.0184875	8.65596e-05	2.30816e-07
cg14169284	PLA2R1;PLA2R1;PLA2R1	0.0446138	0.000482698	7.55022e-08	0.0447447	0.00050715	2.3144e-07
cg10382675		0.0281245	0.000185927	4.95017e-08	0.0277621	0.000195242	2.3154e-07
cg26303577		0.0267935	0.000156536	1.71993e-08	0.0253511	0.000162981	2.34722e-07
cg17492658	ZFHX3;ZFHX3	-0.0215753	0.000113479	8.0929e-08	-0.0216807	0.000119246	2.35773e-07
cg17411016		-0.0200581	9.42198e-05	4.70528e-08	-0.0197457	9.89168e-05	2.35954e-07
cg05246613	SH3RF3	-0.0282028	0.000169893	1.27252e-08	-0.026311	0.000175889	2.40311e-07
cg14640555	SUFU;SUFU	0.0354499	0.000244989	3.16807e-09	0.0308455	0.000241786	2.40888e-07
cg00008629	ROD1;ROD1;ROD1	-0.0323039	0.000208959	4.80995e-09	-0.0287757	0.000210437	2.41046e-07
cg19373099		0.0676166	0.000901317	3.77485e-09	0.0594406	0.000897932	2.41095e-07
cg06479142		0.026809	0.000146653	6.41932e-09	0.0242287	0.000149221	2.41719e-07
cg04609952	MYCN	0.0383915	0.000318141	1.48401e-08	0.0360305	0.000330197	2.43558e-07
cg04465154		-0.0341026	0.000255136	1.87794e-08	-0.032292	0.000265724	2.49262e-07
cg17693604	TLE2	0.0317579	0.000223792	2.21109e-08	0.0302616	0.00023344	2.50323e-07
cg09202696		-0.0145005	4.2381e-05	5.32244e-09	-0.012948	4.27619e-05	2.52194e-07
cg02800021	SMARCA2;SMARCA2;SMARCA2;SMARCA2	0.0221015	0.000100999	7.84326e-09	0.020113	0.000103235	2.53809e-07
cg10038867	RAP1GAP;RAP1GAP	-0.0145608	4.2356e-05	4.64065e-09	-0.0129028	4.2487e-05	2.53895e-07
cg06272854	SVIP	-0.0122416	3.40319e-05	3.07062e-08	-0.0118168	3.56361e-05	2.53946e-07
cg04927139		0.0222057	0.000119683	7.63565e-08	0.022199	0.000125784	2.54407e-07
cg14438453	DAAM2	0.0473081	0.000439151	3.50902e-09	0.0412337	0.000434303	2.56831e-07
cg24576260	SCNN1D;SCNN1D;SCNN1D	-0.0193199	8.73925e-05	4.68938e-08	-0.0189388	9.16331e-05	2.57255e-07
cg13974436	SEMA5A	0.0736999	0.0010032	1.33044e-09	0.0595968	0.000907681	2.58297e-07
cg08336425		-0.026788	0.000172915	6.92915e-08	-0.0266566	0.00018165	2.59296e-07
cg20774026	LOC100506457;LOC100506457	-0.0690552	0.000920971	2.73281e-09	-0.0591731	0.000895851	2.62001e-07
cg05719579	MAN1C1;MAN1C1	0.0466153	0.000488082	2.62997e-08	0.044632	0.000509939	2.63782e-07
cg15681655	ADCK5	0.0403629	0.000335978	7.54204e-09	0.0365753	0.000342473	2.63969e-07
cg00052692		0.0359809	0.000313481	7.39571e-08	0.0358266	0.000329341	2.7148e-07
cg15775568		0.0124758	3.68937e-05	5.54934e-08	0.0122859	3.87438e-05	2.72682e-07
cg11614585	ANGPT4	-0.0136412	4.03358e-05	1.57828e-08	-0.0127617	4.18192e-05	2.73991e-07
cg00452882	RLTPR	0.0227079	0.000103908	5.30145e-09	0.0201561	0.000104346	2.74795e-07
cg02532174		-0.0308131	0.000195167	7.18055e-09	-0.0277876	0.000198324	2.74875e-07
cg21993290	GIGYF2;GIGYF2;GIGYF2;GIGYF2	-0.0293225	0.000163687	2.17351e-09	-0.0246108	0.00015565	2.76641e-07
cg01289541	SLC7A14	-0.0213396	8.47775e-05	1.51492e-09	-0.0173457	7.73274e-05	2.77038e-07
cg17214023		0.0210389	9.47476e-05	1.31334e-08	0.0195003	9.77667e-05	2.7829e-07
cg08757176	ANKRD35;ANKRD35;NBPF20;NBPF10;NBPF10	-0.0174111	7.14502e-05	5.13695e-08	-0.0170738	7.49695e-05	2.7922e-07
cg13677199	TRIOBP	-0.031333	0.00023216	5.37318e-08	-0.0307771	0.000243694	2.80536e-07
cg23639898	ZNF521;ZNF521	0.0251902	0.00012794	5.34858e-09	0.022339	0.000128393	2.8073e-07
cg02246952		0.0308578	0.000198958	9.18123e-09	0.028119	0.000203468	2.8138e-07
cg00917156	KIFC3;KIFC3;KIFC3;KIFC3	0.024678	0.000132788	1.71891e-08	0.0231194	0.000137687	2.84941e-07
cg12456108		-0.0303709	0.000224575	7.95639e-08	-0.0302625	0.000235922	2.85089e-07
cg13511623	DENND1A;DENND1A	-0.0446375	0.000423285	1.17469e-08	-0.0411033	0.000435609	2.8821e-07
cg02123704	AHI1;AHI1;AHI1	-0.0341951	0.000257479	1.98133e-08	-0.0322176	0.000267679	2.88899e-07
cg14439572		-0.015017	5.42328e-05	6.74747e-08	-0.014856	5.69814e-05	2.93031e-07
cg12731773	TSPAN4;TSPAN4;TSPAN4;TSPAN4;TSPAN4;TSPAN4;TSPAN4	0.0272533	0.000167332	2.74415e-08	0.0260049	0.000174634	2.93774e-07
cg04862105	EPHB2;EPHB2;EPHB2;EPHB2	-0.037689	0.000260561	1.18907e-09	-0.0293577	0.000222584	2.94025e-07
cg05900440		-0.0392272	0.000304442	3.99236e-09	-0.0341173	0.000300619	2.94177e-07
cg05400498		0.0333799	0.00024573	2.02592e-08	0.0314445	0.000255372	2.94317e-07
cg05658956	ZNF574	0.0216779	0.000105375	2.56706e-08	0.0206135	0.000109757	2.94683e-07
cg04804241		0.014757	4.99942e-05	3.57391e-08	0.0142335	5.23376e-05	2.95184e-07
cg12826119	LINC00925	0.0242055	0.000142362	7.74506e-08	0.0240476	0.000149494	2.97645e-07
cg02419562	MFHAS1	-0.0205782	8.31666e-05	3.55896e-09	-0.0177618	8.15573e-05	2.97729e-07
cg21450154	FARP2;FARP2;FARP2	0.0260008	0.000161439	6.13655e-08	0.0255956	0.000169407	2.98634e-07
cg23663547	CCR7	0.0175343	6.57755e-05	1.30295e-08	0.0161886	6.77953e-05	3.00184e-07
cg15210230		0.0222132	0.000117767	6.09174e-08	0.0218526	0.000123563	3.01025e-07
cg04509882	EIF4G1;EIF4G1;EIF4G1;EIF4G1;EIF4G1;EIF4G1	0.0496743	0.000550475	2.38722e-08	0.0470724	0.000573422	3.01543e-07
cg10969521	RUNX1	-0.0615424	0.000716267	1.95348e-09	-0.0507861	0.000667482	3.01608e-07
cg02326883	STARD3;STARD3;STARD3;TCAP	0.0285852	0.000188343	3.77931e-08	0.0275967	0.00019715	3.02752e-07
cg27563701		0.043513	0.000408777	1.48902e-08	0.0403896	0.000422341	3.031e-07
cg22351187	KRT80;KRT80	-0.0331289	0.000239052	1.69275e-08	-0.0309202	0.000247537	3.03373e-07
cg21473814	CRTC1;CRTC1	0.0519612	0.000584399	1.54516e-08	0.0483017	0.00060418	3.0412e-07
cg17036469	AMPD2;AMPD2;AMPD2	0.041665	0.000404188	4.34416e-08	0.0404313	0.000423544	3.06023e-07
cg05835416	CYP2C18;CYP2C18	0.031159	0.000197591	6.17021e-09	0.02769	0.000198717	3.07123e-07
cg02749733	DYNC1I1;DYNC1I1;DYNC1I1;DYNC1I1;DYNC1I1	-0.0383984	0.000351876	6.0851e-08	-0.0377559	0.000369511	3.07712e-07
cg01748892	HOXA5	0.0308081	0.000184365	2.99284e-09	0.026149	0.000177682	3.17191e-07
cg20709110	COMT;COMT;COMT	0.026787	0.000148812	8.20896e-09	0.0240972	0.000150946	3.18559e-07
cg11055175	MICAL3	0.0215583	0.000108128	4.29914e-08	0.0208746	0.000113296	3.19362e-07
cg11591310	CDKN1B	0.0223531	0.000120687	7.15364e-08	0.0220758	0.000126761	3.20931e-07
cg19483242	ADGRG1;ADGRG1;ADGRG1;ADGRG1;ADGRG1;ADGRG1;ADGRG1;ADGRG1;ADGRG1	0.0250531	0.000151856	7.31481e-08	0.0247515	0.000159434	3.2299e-07
cg19639331	EBF1;EBF1;EBF1	0.0389601	0.000348595	3.59215e-08	0.0374153	0.000364592	3.26001e-07
cg17501501	SH3PXD2B;SH3PXD2B	-0.0399337	0.000382164	6.43627e-08	-0.0392506	0.000401241	3.26025e-07
cg18784452	RAD51B;RAD51B;RAD51B	-0.0315005	0.000217307	1.83118e-08	-0.0293761	0.000224924	3.29111e-07
cg08665196	ST8SIA1;ST8SIA1	-0.0323558	0.000242511	4.04904e-08	-0.0311988	0.000253796	3.30605e-07
cg01102073	GATA2;GATA2;GATA2	0.0290735	0.000183436	1.60524e-08	0.026942	0.000189353	3.32492e-07
cg18049267	TMEM51;TMEM51;TMEM51;TMEM51	0.0275011	0.000172286	3.20669e-08	0.0262421	0.000179851	3.37225e-07
cg11333222	AFAP1;AFAP1	-0.0237733	0.000126535	2.51226e-08	-0.0224336	0.000131643	3.43783e-07
cg04615481	TRAPPC9;TRAPPC9	-0.023324	0.000121574	2.44732e-08	-0.0219872	0.000126461	3.43942e-07
cg02415897		-0.0266139	0.000145942	7.44219e-09	-0.0237154	0.000147153	3.44808e-07
cg07340025		-0.0410302	0.000334097	4.18764e-09	-0.0353521	0.000327343	3.49324e-07
cg13201231	IMPAD1;IMPAD1	0.0338943	0.000242693	1.0814e-08	0.0307412	0.000247593	3.50543e-07
cg10381358		-0.0269219	0.00016939	4.57533e-08	-0.0260141	0.000177409	3.53107e-07
cg02902366	HDAC9;HDAC9;HDAC9;HDAC9;HDAC9;HDAC9;HDAC9;HDAC9;HDAC9;HDAC9;HDAC9;HDAC9;HDAC9;HDAC9	0.0181697	6.70179e-05	5.93455e-09	0.0159513	6.68087e-05	3.59916e-07
cg02125896		0.0295731	0.000210713	6.9176e-08	0.0290238	0.00022121	3.60462e-07
cg00498305	SLC18A2	0.0186347	7.81004e-05	2.67929e-08	0.017587	8.12604e-05	3.62462e-07
cg13554864	TNFAIP8;TNFAIP8;TNFAIP8	0.0221219	0.000113115	3.92804e-08	0.0212164	0.000118283	3.63324e-07
cg16824126	CHADL;L3MBTL2	0.0328495	0.000241613	2.5147e-08	0.0308969	0.00025103	3.66559e-07
cg05336486		0.0324741	0.00022773	1.49394e-08	0.0298427	0.000234205	3.66791e-07
cg15234914		-0.0291985	0.000196121	3.67617e-08	-0.0279032	0.00020488	3.69585e-07
cg12752659	ADGRA3	0.0344521	0.000250487	1.06484e-08	0.0311169	0.000254994	3.73175e-07
cg19917070	VIT;VIT;VIT;VIT	-0.0221838	9.4903e-05	2.66905e-09	-0.0183828	8.90566e-05	3.7637e-07
cg09147159		-0.0284096	0.000192128	5.87895e-08	-0.027639	0.000201342	3.76842e-07
cg04547987		0.00848369	1.74431e-05	7.48465e-08	0.0083328	1.83177e-05	3.81043e-07
cg11902543		-0.0243053	0.000132668	2.62379e-08	-0.0228431	0.000137715	3.82988e-07
cg04497870	HIVEP3;HIVEP3	-0.031923	0.000196175	2.59483e-09	-0.0263525	0.000183289	3.83212e-07
cg21210555		0.00810581	1.51972e-05	3.96536e-08	0.00775525	1.58834e-05	3.86003e-07
cg27538957	LDLRAD4;LDLRAD4;LDLRAD4;LDLRAD4;LDLRAD4	-0.049706	0.000478573	2.86304e-09	-0.0413283	0.000451107	3.86354e-07
cg15963913	ZFYVE21	0.0401392	0.000325673	5.56022e-09	0.0348968	0.000321932	3.90738e-07
cg25530397	SLC23A2;SLC23A2;SLC23A2;SLC23A2	0.0108005	2.66005e-05	3.25374e-08	0.0102403	2.77294e-05	3.92069e-07
cg20671649	PRDM16;PRDM16	0.0191029	7.45879e-05	6.58815e-09	0.0167612	7.43416e-05	3.95427e-07
cg16006418	BBX;BBX;BBX	0.0302727	0.000217444	5.62522e-08	0.0293376	0.000227761	3.95524e-07
cg23386060		-0.0155284	5.0191e-05	8.67148e-09	-0.013827	5.06072e-05	3.96933e-07
cg12319246		-0.0211714	8.99586e-05	4.98282e-09	-0.0182573	8.82433e-05	3.97486e-07
cg16423910	CD37;CD37	0.0274555	0.000174279	3.94198e-08	0.0262139	0.000182029	4.00464e-07
cg20338754	RNF138;RNF138	0.0308762	0.000202782	1.19687e-08	0.0279286	0.000206644	4.00988e-07
cg21594490		-0.0163746	5.90311e-05	1.97645e-08	-0.0151699	6.09681e-05	4.01134e-07
cg19091893		-0.0537842	0.000604129	9.11492e-09	-0.0479486	0.000609701	4.05916e-07
cg09641518	INPP4B;INPP4B	-0.0381901	0.000304021	8.86156e-09	-0.0339971	0.000306568	4.0679e-07
cg15318374	IL1RAP;IL1RAP;IL1RAP;IL1RAP;IL1RAP;IL1RAP	-0.0343418	0.000285614	7.4112e-08	-0.0336141	0.000299721	4.07156e-07
cg06440348	PRDM8	0.0244664	0.000126891	1.13752e-08	0.0220448	0.000129032	4.11779e-07
cg22266187		-0.0363119	0.00026347	4.65548e-09	-0.0310867	0.000256625	4.12564e-07
cg16954329		0.049607	0.000540741	1.92241e-08	0.0458181	0.000557617	4.1382e-07
cg16145674	LANCL2	0.0258289	0.000162327	7.8915e-08	0.0253263	0.000170413	4.14926e-07
cg20242624	IKBKB;IKBKB;IKBKB;IKBKB;IKBKB;IKBKB	0.0307401	0.000229568	7.72922e-08	0.0301091	0.000240946	4.1684e-07
cg03190868	RASAL2	-0.0486728	0.000545012	3.6799e-08	-0.0462379	0.000568298	4.17485e-07
cg09747445	TLE3;TLE3;TLE3	0.0246938	0.000144147	5.34773e-08	0.0238186	0.000150829	4.18297e-07
cg08269714	SH2D3C	-0.00796503	1.43375e-05	2.86775e-08	-0.00748537	1.4901e-05	4.19914e-07
cg14546778	CDKAL1	-0.0444221	0.000428925	1.64285e-08	-0.0406755	0.000440297	4.23287e-07
cg11741116	CTDSPL;CTDSPL	0.0483189	0.000478626	6.89249e-09	0.0422705	0.000475964	4.28224e-07
cg24902557	BTBD6;BRF1;BRF1	0.00790237	1.52071e-05	7.97725e-08	0.00774103	1.59654e-05	4.29218e-07
cg10388212	MEF2C;MEF2C;MEF2C;MEF2C;MEF2C;MEF2C;MEF2C	0.0550078	0.000728916	6.90251e-08	0.0535467	0.000764407	4.32494e-07
cg14864041		-0.0330482	0.000223365	6.64595e-09	-0.0288134	0.000221439	4.34943e-07
cg24152732	SIRT6	0.0268212	0.00015666	1.6884e-08	0.0245499	0.000160761	4.35153e-07
cg12600265	TNRC18	0.0340012	0.000254917	2.02073e-08	0.0313831	0.000262728	4.35548e-07
cg13302425	NPRL3;NPRL3;NPRL3;NPRL3;NPRL3	0.0625492	0.000839629	1.36401e-08	0.056674	0.000856877	4.35999e-07
cg03943825	SLC6A4	-0.0186274	7.72674e-05	2.32691e-08	-0.0173051	7.98953e-05	4.36257e-07
cg14270008	SMC6;SMC6;GEN1;GEN1	-0.0434151	0.000458605	7.88651e-08	-0.0424636	0.000481265	4.384e-07
cg22488018		0.00967215	2.18546e-05	4.54925e-08	0.00925038	2.28399e-05	4.38701e-07
cg13587068	CNNM3;CNNM3	0.0507068	0.000537801	9.32703e-09	0.045037	0.000541416	4.38905e-07
cg02540203	CAMTA1	0.060617	0.000803289	1.78573e-08	0.055601	0.000825658	4.4185e-07
cg19946333		-0.0203812	8.59359e-05	7.90923e-09	-0.0179227	8.58258e-05	4.43975e-07
cg16425314		0.0344136	0.000243381	7.1529e-09	0.0300935	0.000242034	4.4547e-07
cg26408927	CACNA1D;CACNA1D;CACNA1D	-0.0776326	0.00121532	5.35954e-09	-0.0667006	0.00118907	4.45664e-07
cg02484337	RAD54L;RAD54L;RAD54L	-0.00900161	1.96072e-05	7.32982e-08	-0.00877243	2.05701e-05	4.46297e-07
cg05455729		0.0446713	0.000442333	2.17869e-08	0.041324	0.000456488	4.46618e-07
cg21147203		-0.0291982	0.000182346	1.29834e-08	-0.0263415	0.000185485	4.46634e-07
cg18745507	ZGLP1	0.0275872	0.000183265	6.86766e-08	0.0268004	0.000192057	4.48161e-07
cg23165574	BNC2	-0.0456751	0.000446626	1.31608e-08	-0.0412217	0.000454629	4.51327e-07
cg00916981	SLC7A6;SLC7A6	0.0304269	0.000210232	3.06822e-08	0.0285315	0.000218301	4.63939e-07
cg21908231	IQSEC2;IQSEC2	-0.0384494	0.000315719	1.2696e-08	-0.0345649	0.000320574	4.6715e-07
cg04609257	CLDN15;CLDN15	0.0362216	0.000283655	1.51964e-08	0.0328574	0.000289685	4.67154e-07
cg17093539	GAB1;GAB1	0.0393173	0.000341392	2.06638e-08	0.036159	0.000351366	4.75807e-07
cg16875568	ITGBL1;ITGBL1;ITGBL1;ITGBL1	-0.0306258	0.000207407	2.10509e-08	-0.0281862	0.000213515	4.76162e-07
cg02535219	ZC3H7A	0.0217763	0.00011151	4.97737e-08	0.0208183	0.000116523	4.78333e-07
cg05501548		0.0568334	0.000652988	5.57092e-09	0.0486162	0.00063636	4.8652e-07
cg10502303	FAM49A	-0.0152492	5.248e-05	2.81259e-08	-0.0142078	5.43549e-05	4.87152e-07
cg07572233		0.0415923	0.000374693	1.56064e-08	0.0376777	0.000382364	4.88777e-07
cg14160850	RAD51B;RAD51B;RAD51B	-0.0472934	0.000478731	1.3119e-08	-0.0424613	0.000485794	4.90855e-07
cg11624470	SLC7A6;SLC7A6	0.0387016	0.00033952	2.99216e-08	0.0361232	0.00035185	4.95173e-07
cg10755899		0.0208856	9.84613e-05	2.81847e-08	0.0194298	0.000101805	4.95799e-07
cg05125838	UCN2;COL7A1	-0.0212245	0.000104198	3.96719e-08	-0.0200462	0.000108479	5.0196e-07
cg23789121		0.0233831	0.000123989	3.00873e-08	0.0217879	0.000128367	5.12203e-07
cg04362096	ASAM	-0.0271327	0.000153091	8.54961e-09	-0.0237377	0.000152378	5.12496e-07
cg19916943		-0.0211742	9.57518e-05	1.27004e-08	-0.0189249	9.69055e-05	5.15867e-07
cg12685962	NFIX;NFIX;NFIX	0.0349407	0.000257974	1.08536e-08	0.0309507	0.000259319	5.1883e-07
cg26071054		-0.0153743	4.96127e-05	9.81264e-09	-0.0135326	4.9589e-05	5.20232e-07
cg14395791	COBRA1	0.0253463	0.000144778	2.75592e-08	0.0234796	0.000149433	5.2696e-07
cg15535313	PMFBP1;PMFBP1;PMFBP1	-0.0151046	5.07838e-05	2.31276e-08	-0.0138807	5.22715e-05	5.32397e-07
cg19769379	RHBDD1;RHBDD1	-0.0444461	0.000453901	3.61683e-08	-0.0416802	0.000471303	5.32409e-07
cg14119395	PAQR3	0.0447014	0.000474188	5.63616e-08	0.0427302	0.000495456	5.33743e-07
cg04836042		0.023992	0.000136383	5.51713e-08	0.0228889	0.000142298	5.39827e-07
cg13785019		0.029284	0.000207139	7.15699e-08	0.0282531	0.000216836	5.40522e-07
cg05376219	SPPL2B;SPPL2B	0.0399432	0.000335982	1.03179e-08	0.0351842	0.000336306	5.41131e-07
cg01569067		-0.0223403	0.000100755	5.45262e-09	-0.0189191	9.72617e-05	5.42612e-07
cg17444390	BRD7;BRD7	0.0249519	0.00014406	3.98622e-08	0.0234668	0.000149743	5.47046e-07
cg08055846	DGCR2;DGCR2;DGCR2;DGCR2;DGCR2	0.00750001	1.3292e-05	5.32017e-08	0.00714404	1.38785e-05	5.47278e-07
cg06672250	EPB49;EPB49;EPB49;EPB49	0.0248914	0.000140901	3.13125e-08	0.023127	0.00014565	5.5652e-07
cg05964041	TBC1D31;TBC1D31	-0.0314854	0.000226679	3.38092e-08	-0.0293614	0.000234774	5.56906e-07
cg02609480		-0.0215421	0.000101762	1.86635e-08	-0.0195062	0.000103894	5.74475e-07
cg09791823	USP40	0.0254628	0.000134369	8.12431e-09	0.0220254	0.000132497	5.76271e-07
cg26462892	AKAP13;AKAP13	0.0488739	0.000497841	8.84145e-09	0.0424769	0.000492911	5.77906e-07
cg20540629	SKAP1;SKAP1	-0.0173672	5.74052e-05	2.16401e-09	-0.0131198	4.70345e-05	5.79461e-07
cg15059804	ZNF362	0.0372586	0.000280988	5.67712e-09	0.0314605	0.000270484	5.80218e-07
cg10297486		0.0364425	0.000290604	1.80969e-08	0.0329138	0.000296137	5.82229e-07
cg18468088		-0.0186317	7.24752e-05	9.07165e-09	-0.0162054	7.18318e-05	5.86314e-07
cg24026299	SEPHS1;SEPHS1;SEPHS1	0.0339812	0.000233573	5.62001e-09	0.0286293	0.000224232	5.87586e-07
cg20800004	DAP3;DAP3;DAP3;DAP3;DAP3	0.0484306	0.000513968	1.84693e-08	0.0437613	0.000523955	5.88178e-07
cg19641492	DTD1	0.0327915	0.000232936	1.56408e-08	0.0293438	0.000236033	6.01445e-07
cg18561976	ICOS;ICOS	-0.0529202	0.00062818	2.57941e-08	-0.0485068	0.000645843	6.1097e-07
cg20413616	DENND1A;DENND1A	-0.0478375	0.000497416	1.64289e-08	-0.0428682	0.000504505	6.12186e-07
cg26470501	BCL3	-0.0214919	0.000105131	3.16864e-08	-0.0198654	0.000108482	6.21621e-07
cg13891045		-0.0403706	0.00037253	3.36335e-08	-0.0374205	0.000384968	6.22327e-07
cg17190362	LAMA4;LAMA4;LAMA4	-0.0294249	0.000190171	1.91048e-08	-0.0265359	0.000193708	6.26973e-07
cg15283982		-0.0300039	0.0001972	1.838e-08	-0.0268875	0.000199971	6.68458e-07
cg22124000		-0.0341091	0.000247047	1.16696e-08	-0.0298265	0.000246093	6.68982e-07
cg00472758	TBC1D24	0.0311887	0.000200787	7.64651e-09	0.0265499	0.000195018	6.69941e-07
cg17848681	ATP5D;ATP5D	0.0181914	7.47449e-05	2.84479e-08	0.016661	7.68316e-05	6.73358e-07
cg03556426	SEMA3D	-0.0113695	3.00474e-05	4.24637e-08	-0.0106085	3.11552e-05	6.74814e-07
cg16156308	SEMA5A	-0.0270374	0.00016668	3.24888e-08	-0.0249072	0.000171774	6.76428e-07
cg13787850		-0.0397623	0.000317441	5.01398e-09	-0.0327652	0.000297513	6.83195e-07
cg03024690		-0.0271764	0.000158554	1.37091e-08	-0.0239359	0.00015889	6.89009e-07
cg05963597	PTGDS	0.0333234	0.00025068	2.82375e-08	0.0304592	0.000257318	6.89668e-07
cg17945255		0.0425505	0.000404099	2.40334e-08	0.0385752	0.000412991	6.95046e-07
cg26161820	STARD3;PPP1R1B;PPP1R1B;STARD3;STARD3	0.0383505	0.000304038	7.81903e-09	0.0325974	0.000294996	6.97402e-07
cg07750834	UACA	0.0540362	0.000630873	1.50527e-08	0.0477949	0.000634329	6.99284e-07
cg03967504	SLC11A1	-0.024937	0.000120283	2.79988e-09	-0.019024	0.000100585	7.06326e-07
cg25542319	MCC;MCC	0.0667742	0.00087018	3.22308e-09	0.0522562	0.000759034	7.07465e-07
cg19805775		-0.0329323	0.000248648	3.50801e-08	-0.0303621	0.00025631	7.09664e-07
cg00685236		0.04439	0.000460538	4.57804e-08	0.041423	0.000477455	7.16252e-07
cg17443007		-0.0375059	0.000323653	3.68543e-08	-0.034637	0.000333942	7.18972e-07
cg10295552	ACACA;ACACA;ACACA;ACACA;ACACA	0.0415658	0.000346124	4.84594e-09	0.0339374	0.000320758	7.23396e-07
cg08548486	LOC100506985	-0.0576566	0.000699378	1.01715e-08	-0.0497045	0.000688285	7.26417e-07
cg05196218	RFTN1	0.0188862	7.93698e-05	2.30216e-08	0.0170361	8.08959e-05	7.30433e-07
cg02023986	FHAD1	-0.0322532	0.000230501	2.16682e-08	-0.0289905	0.000234288	7.31454e-07
cg17298352	AKAP13;AKAP13;AKAP13	0.0487253	0.000490518	7.7546e-09	0.0411907	0.000473533	7.41567e-07
cg01867298		-0.0106903	2.46158e-05	1.43925e-08	-0.00938871	2.46242e-05	7.49468e-07
cg09708200		0.0503789	0.000549843	1.56552e-08	0.0444451	0.000551823	7.49494e-07
cg24524166		-0.0639854	0.000831573	5.98606e-09	-0.0529646	0.000784357	7.57322e-07
cg05093811	FLNB;FLNB;FLNB;FLNB	-0.0234393	0.000125692	3.40554e-08	-0.0214957	0.000129229	7.59587e-07
cg00347893	FOXJ2	0.0150952	5.42595e-05	5.90428e-08	0.014204	5.64404e-05	7.61837e-07
cg00417068	GML	-0.0141811	4.54482e-05	2.86799e-08	-0.0128994	4.65572e-05	7.63525e-07
cg00317577	CPEB1;CPEB1;CPEB1;CPEB1	0.0293733	0.000176155	6.47861e-09	0.0244405	0.000167141	7.63774e-07
cg13224253		-0.0166192	6.02364e-05	1.72479e-08	-0.014716	6.06389e-05	7.70078e-07
cg06167341	C1orf168	0.0574595	0.000672987	6.31988e-09	0.0476821	0.0006367	7.7114e-07
cg19542445	CACNA1C;CACNA1C;CACNA1C;CACNA1C;CACNA1C;CACNA1C;CACNA1C;CACNA1C;CACNA1C;CACNA1C;CACNA1C;CACNA1C;CACNA1C;CACNA1C;CACNA1C;CACNA1C;CACNA1C;CACNA1C;CACNA1C;CACNA1C;CACNA1C;CACNA1C;CACNA1C	0.0264714	0.000168316	6.63898e-08	0.0250133	0.000175264	7.73725e-07
cg21931004	STK3	-0.0219182	9.96442e-05	8.22399e-09	-0.0185389	9.63029e-05	7.76256e-07
cg27530093	CCDC97	0.0211713	9.29429e-05	8.18974e-09	0.0178763	8.96762e-05	7.89753e-07
cg26065362		-0.0260061	0.0001384	6.70806e-09	-0.0216179	0.000131193	7.93147e-07
cg10999423		-0.0424037	0.000408796	3.11981e-08	-0.0385883	0.000418759	8.09457e-07
cg03254465	PRDM16;PRDM16	0.0373397	0.000313972	2.72712e-08	0.0337416	0.000320438	8.1721e-07
cg13666471	ST3GAL3;ST3GAL3;ST3GAL3;ST3GAL3;ST3GAL3;ST3GAL3;ST3GAL3;ST3GAL3;ST3GAL3;ST3GAL3;ST3GAL3;ST3GAL3;ST3GAL3;ST3GAL3;ST3GAL3;ST3GAL3;ST3GAL3;ST3GAL3;ST3GAL3;ST3GAL3;ST3GAL3;ST3GAL3;ST3GAL3;ST3GAL3;ST3GAL3	-0.0451857	0.0004074	4.55486e-09	-0.0361145	0.000367357	8.23985e-07
cg07198944		0.0243006	0.0001376	4.39185e-08	0.0224547	0.000142048	8.26046e-07
cg00632415	PTPN1;PTPN1	0.0537997	0.000646377	2.42288e-08	0.0482804	0.000656821	8.27905e-07
cg25076408	TULP4;TULP4	-0.0316708	0.000211995	1.08887e-08	-0.0271251	0.000207421	8.32383e-07
[truncated: 235 more rows]
