# Supplementary material for: Alterations to DNA methylation patterns induced by chemotherapy treatment are associated with negative impacts on the olfactory pathway
Source: Breast Cancer Res. 2023 Nov 6;25:136. doi: 10.1186/s13058-023-01730-4 (PMC10626732; doi:10.1186/s13058-023-01730-4)
Supplement: Supplementary file 4 — Additional file 4. Association between chemotherapy and DNA methylation in promoter regions (pre- and post-chemotherapy paired samples in 125 breast cancer patients). Presented here are associations that reached statistical significance at a Bonferroni threshold p-value of <1.21e-6. Standard error = stdev.unscaled * s2.post. [file 13058_2023_1730_MOESM4_ESM.xlsx]

## Sheet: sT sig Promoters
Additional file 2. Association between chemotherapy and DNA methylation in promoter regions (pre- and post-chemotherapy paired samples in 125 breast cancer patients). Presented here are associations that reached statistical significance at a Bonferroni threshold p-value (p<1.21e-6). Standard error = stdev.unscaled * s2.post.
	GRCh37/hg19					Unadjusted (limma design matrix ~0+time+serial)			Adjusted for monocytes (limma design matrix ~0+time+serial+monocyte's proportion)
Promoters	Chromosome	Start	End	Strand	Symbol	Beta	Standard error	p-value	Beta	Standard error	p-value
ENSG00000164171	chr5	52283656	52285655	+	ITGA2	-0.00923417	7.36913e-06	1.21967e-16	-0.00892164	7.67301e-06	6.28875e-15
ENSG00000240541	chr3	149094065	149096064	+	TM4SF1-AS1	-0.0407563	0.000157366	1.35013e-15	-0.040957	0.000165397	1.09132e-14
ENSG00000185917	chr21	37451188	37453187	-	SETD4	-0.0415149	0.000157001	4.92555e-16	-0.0405995	0.000164399	1.43832e-14
ENSG00000267610	chr19	13181689	13183688	-	NA	0.0168986	3.08171e-05	3.26432e-14	0.0177209	3.18926e-05	2.21398e-14
ENSG00000224420	chr19	50190421	50192420	+	ADM5	-0.0334726	0.000120257	2.87258e-14	-0.0335363	0.000126392	2.26476e-13
ENSG00000260004	chr16	65635102	65637101	-	NA	0.0659494	0.000447651	1.05505e-14	0.0621388	0.000459766	8.00842e-13
ENSG00000243494	chr19	55483685	55485684	+	NA	-0.0193715	4.10679e-05	4.53044e-14	-0.0188656	4.29783e-05	1.08053e-12
ENSG00000248719	chr4	81110824	81112823	-	NA	0.0368856	0.000148385	4.17986e-14	0.0356261	0.000154773	1.32926e-12
ENSG00000272123	chr5	52384799	52386798	-	NA	0.0373887	0.000167303	3.43549e-13	0.0378165	0.000175705	1.55693e-12
ENSG00000204160	chr1	27151701	27153700	+	ZDHHC18	0.00785694	9.25569e-06	3.45149e-11	0.00861394	9.30318e-06	2.37649e-12
ENSG00000137642	chr11	121321412	121323411	+	SORL1	0.0157925	4.00064e-05	1.20408e-10	0.0175612	3.97278e-05	4.14371e-12
ENSG00000263847	chr18	9115376	9117375	-	NA	-0.0689765	0.000516174	3.69672e-14	-0.058608	0.000462653	1.01266e-11
ENSG00000029153	chr12	27484287	27486286	+	ARNTL2	-0.0206126	5.02242e-05	2.61296e-13	-0.0190259	5.09232e-05	2.36052e-11
ENSG00000256083	chr12	66341760	66343759	-	NA	0.0502621	0.000310847	6.2904e-13	0.0477433	0.000322039	2.5621e-11
ENSG00000197576	chr7	27169919	27171918	-	HOXA4	0.0206747	5.94585e-05	8.03616e-12	0.0208295	6.24786e-05	3.68203e-11
ENSG00000213859	chr17	7253708	7255707	+	KCTD11	0.0254864	8.51034e-05	2.3777e-12	0.0246721	8.89691e-05	4.86696e-11
ENSG00000266970	chr17	76355034	76357033	+	NA	-0.009321	1.12056e-05	1.71358e-12	-0.00891821	1.16585e-05	5.13831e-11
ENSG00000207223	chr15	64943587	64945586	+	NA	0.0413911	0.000310923	1.01951e-09	0.0459097	0.000311664	6.04283e-11
ENSG00000129187	chr4	183838590	183840589	-	DCTD	0.0100315	2.04571e-05	6.18133e-09	0.0115475	1.97953e-05	6.49929e-11
ENSG00000250616	chr16	30106251	30108250	+	NA	0.0215621	6.98525e-05	3.58932e-11	0.0220217	7.32723e-05	8.98332e-11
ENSG00000250415	chr5	16615834	16617833	+	NA	0.0135652	2.36068e-05	1.53141e-12	0.0122618	2.35518e-05	1.72215e-10
ENSG00000239159	chr5	79534909	79536908	-	NA	0.0255048	0.000130259	4.90691e-09	0.0286532	0.000129558	1.96274e-10
ENSG00000262482	chr16	3003778	3005777	-	NA	0.0146155	3.1875e-05	3.15098e-11	0.0145576	3.34963e-05	2.01937e-10
ENSG00000111906	chr6	125622783	125624782	-	HDDC2	0.0132943	2.92203e-05	2.06215e-10	0.0138028	3.04969e-05	2.51851e-10
ENSG00000088053	chr19	55549133	55551132	-	GP6	-0.0248948	0.000106753	4.22614e-10	-0.0261935	0.000110937	3.00945e-10
ENSG00000270302	chr4	153230636	153232635	-	NA	0.0336323	0.000200392	6.81638e-10	0.0355851	0.00020782	3.89347e-10
ENSG00000252035	chr8	14344889	14346888	-	RNU6-397P	0.0446001	0.000282315	1.19633e-11	0.0421067	0.000292153	4.17411e-10
ENSG00000249526	chr5	139062730	139064729	+	NA	0.0181985	5.51807e-05	2.36989e-10	0.0186912	5.78224e-05	4.5018e-10
ENSG00000143443	chr1	151018716	151020715	+	C1orf56	0.0094523	1.63106e-05	1.12225e-09	0.0100643	1.68644e-05	4.9772e-10
ENSG00000246214	chr5	16614535	16616534	+	NA	0.0225518	6.75052e-05	3.10981e-12	0.0197169	6.49783e-05	5.32418e-10
ENSG00000100422	chr22	47133659	47135658	-	CERK	0.0144596	4.15727e-05	4.39936e-09	0.0158655	4.22313e-05	5.67599e-10
ENSG00000267670	chr19	14141870	14143869	-	NA	0.00683766	1.05763e-05	2.95304e-08	0.00782725	1.03889e-05	6.78936e-10
ENSG00000261355	chr11	35834382	35836381	+	NA	0.0290318	0.000122837	2.00594e-11	0.027337	0.000126966	7.01654e-10
ENSG00000142039	chr19	41814594	41816593	+	CCDC97	0.0106938	2.02037e-05	6.50656e-10	0.0110708	2.11318e-05	8.97271e-10
ENSG00000259252	chr15	70490349	70492348	-	NA	0.0239668	8.48061e-05	2.57368e-11	0.0225382	8.76021e-05	9.00747e-10
ENSG00000154153	chr5	16616668	16618667	-	FAM134B	0.00894963	1.53884e-05	2.56795e-09	0.00957862	1.58818e-05	9.58182e-10
ENSG00000258586	chr14	74296339	74298338	-	NA	-0.0153369	3.65558e-05	6.75312e-11	-0.014683	3.81055e-05	1.35086e-09
ENSG00000197813	chr19	49843366	49845365	-	NA	0.0185854	8.16016e-05	5.38088e-08	0.0211997	8.06834e-05	1.73967e-09
ENSG00000072952	chr11	10715036	10717035	-	MRVI1	0.0130272	3.73511e-05	1.99877e-08	0.014411	3.78124e-05	2.17918e-09
ENSG00000100650	chr14	70192117	70194116	+	SRSF5	0.0103902	2.29088e-05	1.17602e-08	0.0113294	2.34216e-05	2.25911e-09
ENSG00000259483	chr14	56776980	56778979	-	NA	0.0264994	0.000110893	9.06122e-11	0.0248717	0.000114586	2.86726e-09
ENSG00000237827	chr10	104884674	104886673	-	NA	0.0342988	0.000247208	1.01765e-08	0.037038	0.000254268	2.89636e-09
ENSG00000154589	chr8	74902087	74904086	+	LY96	-0.0200786	5.90147e-05	2.18386e-11	-0.0176068	5.74835e-05	2.91606e-09
ENSG00000265511	chr17	17409165	17411164	+	NA	0.0300987	0.000214987	5.72122e-08	0.0340001	0.000214674	2.98425e-09
ENSG00000266466	chr17	21434735	21436734	+	NA	0.0244865	0.000144354	6.94757e-08	0.0278036	0.000143563	2.98651e-09
ENSG00000250984	chr5	29794545	29796544	+	NA	0.0480715	0.000372002	1.28388e-10	0.0455528	0.000386335	3.10727e-09
ENSG00000188483	chr9	131940041	131942040	-	IER5L	0.0103701	2.29844e-05	1.30716e-08	0.0112393	2.35984e-05	3.27669e-09
ENSG00000140474	chr15	75135188	75137187	-	ULK3	0.0155887	4.65726e-05	2.46924e-09	0.0160699	4.87805e-05	3.89688e-09
ENSG00000255158	chr11	664410	666409	+	NA	0.0128291	2.69589e-05	1.75222e-10	0.0121757	2.80199e-05	3.93264e-09
ENSG00000140948	chr16	87525152	87527151	-	ZCCHC14	0.0222564	7.8847e-05	1.04689e-10	0.0206539	8.09654e-05	4.19705e-09
ENSG00000136026	chr12	106697558	106699557	-	CKAP4	0.015486	3.84584e-05	1.19713e-10	0.0143904	3.95114e-05	4.54908e-09
ENSG00000252575	chr22	36834472	36836471	-	NA	-0.0239868	8.86828e-05	5.79471e-11	-0.0215803	8.88862e-05	4.57537e-09
ENSG00000260750	chr16	87524661	87526660	+	NA	0.0253552	0.000103813	1.35751e-10	0.0236707	0.000107003	4.6168e-09
ENSG00000073282	chr3	189347705	189349704	+	TP63	0.0189002	6.62131e-05	1.44224e-09	0.0189957	6.9581e-05	5.35783e-09
ENSG00000254427	chr11	45375422	45377421	+	NA	0.00479827	6.02915e-06	2.06876e-07	0.00553329	5.93584e-06	5.81649e-09
ENSG00000143590	chr1	155034724	155036723	+	EFNA3	0.0052488	5.52706e-06	5.0404e-09	0.00545435	5.77789e-06	5.96581e-09
ENSG00000243364	chr1	155034707	155036706	+	EFNA4	0.0052488	5.52706e-06	5.0404e-09	0.00545435	5.77789e-06	5.96581e-09
ENSG00000251246	chr1	155034724	155036723	+	NA	0.0052488	5.52706e-06	5.0404e-09	0.00545435	5.77789e-06	5.96581e-09
ENSG00000104998	chr19	14141060	14143059	+	IL27RA	0.00672643	1.10065e-05	7.96858e-08	0.0075474	1.10671e-05	5.99845e-09
ENSG00000165646	chr10	118999104	119001103	+	SLC18A2	0.0110868	2.15767e-05	5.83607e-10	0.0105359	2.24549e-05	1.10128e-08
ENSG00000226648	chr20	39766144	39768143	-	NA	0.0151359	6.57527e-05	6.28366e-07	0.0177233	6.41409e-05	1.26474e-08
ENSG00000259719	chr14	56776098	56778097	+	NA	0.0304002	0.000155642	2.85988e-10	0.0277948	0.00015855	1.36182e-08
ENSG00000258285	chr12	117535786	117537785	+	NA	-0.00643263	8.14015e-06	3.72634e-09	-0.00645219	8.5566e-06	1.39194e-08
ENSG00000135914	chr2	231989333	231991332	-	HTR2B	0.0223337	9.33452e-05	1.685e-09	0.0217544	9.78624e-05	1.52069e-08
ENSG00000133121	chr13	33924268	33926267	-	STARD13	-0.0181989	5.73423e-05	4.61407e-10	-0.0168124	5.88484e-05	1.67825e-08
ENSG00000107447	chr10	98062585	98064584	+	DNTT	0.0211332	9.55351e-05	1.32344e-08	0.0219103	9.99575e-05	1.68089e-08
ENSG00000259256	chr18	3350058	3352057	-	NA	-0.0359681	0.000209489	1.42724e-10	-0.0307102	0.00019965	2.13238e-08
ENSG00000100097	chr22	38070115	38072114	+	LGALS1	-0.0164462	4.31024e-05	1.06878e-10	-0.0134029	3.84205e-05	2.46823e-08
ENSG00000234883	chr21	26932721	26934720	+	MIR155HG	-0.0203025	6.57129e-05	1.07691e-10	-0.0160186	5.54275e-05	2.83963e-08
ENSG00000238781	chr7	4727611	4729610	+	NA	0.00829321	1.51242e-05	1.97285e-08	0.00856025	1.58446e-05	2.87537e-08
ENSG00000198055	chr5	176828705	176830704	+	GRK6	0.00821325	1.5046e-05	2.41608e-08	0.00853096	1.57364e-05	2.87537e-08
ENSG00000255325	chr8	123501555	123503554	-	NA	0.00843355	2.09963e-05	8.70032e-07	0.00977338	2.0734e-05	3.04043e-08
ENSG00000138030	chr2	27308115	27310114	+	KHK	0.0134546	3.73469e-05	7.72796e-09	0.0134342	3.92588e-05	3.13264e-08
ENSG00000229996	chr2	241949662	241951661	-	NA	0.00923688	2.33023e-05	3.47443e-07	0.0103808	2.34891e-05	3.21897e-08
ENSG00000231483	chr10	5652257	5654256	-	NA	-0.0171861	5.58787e-05	2.00783e-09	-0.0162901	5.81133e-05	3.44019e-08
ENSG00000234936	chr2	43455212	43457211	+	NA	0.0185745	6.66293e-05	2.78746e-09	0.0177935	6.9588e-05	3.61914e-08
ENSG00000107798	chr10	91173815	91175814	-	LIPA	0.0101936	2.54169e-05	8.58311e-08	0.0109232	2.63228e-05	3.81093e-08
ENSG00000168653	chr1	39490490	39492489	+	NDUFS5	0.00776015	1.42078e-05	5.27824e-08	0.00818163	1.47735e-05	3.82651e-08
ENSG00000259433	chr15	45624333	45626332	-	NA	0.0248787	0.000154153	1.088e-07	0.0268129	0.000159268	4.03736e-08
ENSG00000077684	chr4	129729279	129731278	+	JADE1	0.00626694	1.01922e-05	1.84354e-07	0.00685924	1.04509e-05	4.18266e-08
ENSG00000205403	chr4	110722836	110724835	-	CFI	-0.0202139	7.98949e-05	3.38906e-09	-0.0193166	8.3361e-05	4.53391e-08
ENSG00000233211	chr13	89630540	89632539	-	GRPEL2P1	0.0518367	0.000530301	3.91732e-09	0.0494208	0.000553115	5.45664e-08
ENSG00000169908	chr3	149095153	149097152	-	TM4SF1	-0.0120373	3.37686e-05	4.46838e-08	-0.0124864	3.53459e-05	5.5366e-08
ENSG00000243562	chr11	440194	442193	-	RN7SL838P	0.00561044	1.10998e-05	5.78243e-06	0.0068243	1.05721e-05	5.6385e-08
ENSG00000135697	chr16	81270553	81272552	+	BCMO1	0.0120641	3.10182e-05	1.25334e-08	0.0118474	3.25702e-05	7.57305e-08
ENSG00000258908	chr14	20944749	20946748	-	NA	0.0217664	0.000122047	1.681e-07	0.0233334	0.000126469	7.67856e-08
ENSG00000261690	chr16	29832074	29834073	-	NA	0.0196905	0.000157654	2.19211e-05	0.0249744	0.000144962	7.73459e-08
ENSG00000249590	chr22	30803744	30805743	+	NA	-0.0197858	9.09142e-05	4.25722e-08	-0.0201808	9.54367e-05	8.62714e-08
ENSG00000116604	chr1	156470121	156472120	-	MEF2D	0.00664335	1.40249e-05	1.97177e-06	0.00770135	1.39104e-05	8.72332e-08
ENSG00000266106	chr17	72305430	72307429	-	NA	0.0141217	4.37603e-05	1.91668e-08	0.0138349	4.59233e-05	1.17511e-07
ENSG00000108242	chr10	96441751	96443750	+	CYP2C18	0.0101694	2.29303e-05	2.22038e-08	0.00997591	2.40453e-05	1.28521e-07
ENSG00000055917	chr2	20551496	20553495	-	PUM2	0.0058708	1.15515e-05	3.45476e-06	0.00686228	1.14095e-05	1.33209e-07
ENSG00000204277	chr17	76274074	76276073	-	NA	-0.0315132	0.000180018	1.00001e-09	-0.0265676	0.00017104	1.33618e-07
ENSG00000262837	chr17	47910101	47912100	+	NA	0.0125217	3.08884e-05	3.80556e-09	0.0113974	3.15188e-05	1.358e-07
ENSG00000224407	chr1	230417140	230419139	-	NA	0.0149897	4.32945e-05	2.68939e-09	0.0134041	4.36231e-05	1.37022e-07
ENSG00000197872	chr2	16847100	16849099	-	FAM49A	-0.0100687	2.27497e-05	2.63726e-08	-0.00991196	2.38955e-05	1.40133e-07
ENSG00000261962	chr16	29831188	29833187	-	NA	0.0170751	0.00013102	5.10908e-05	0.0220935	0.000118999	1.44419e-07
ENSG00000226780	chr1	206223049	206225048	-	NA	0.00534144	5.5381e-06	3.01506e-09	0.00476937	5.57743e-06	1.55251e-07
ENSG00000198987	chr3	160121033	160123032	+	MIR16-2	-0.0233884	0.000122976	2.70587e-08	-0.0229418	0.000129117	1.56424e-07
ENSG00000207779	chr3	160120876	160122875	+	MIR15B	-0.0233884	0.000122976	2.70587e-08	-0.0229418	0.000129117	1.56424e-07
ENSG00000231177	chr3	10324603	10326602	+	LINC00852	0.0114307	2.89335e-05	2.18132e-08	0.0110996	3.0318e-05	1.62696e-07
ENSG00000228430	chr9	84886171	84888170	+	NA	-0.0303412	0.00017825	2.90473e-09	-0.0267803	0.00017792	1.80388e-07
ENSG00000272672	chr1	90403660	90405659	+	NA	0.0373357	0.000269263	2.79725e-09	0.0328414	0.000268005	1.8413e-07
ENSG00000103710	chr15	65368529	65370528	-	RASL12	0.016345	6.21303e-05	4.34022e-08	0.0161963	6.52817e-05	1.87691e-07
ENSG00000187605	chr2	74228340	74230339	+	TET3	0.00941117	2.13753e-05	7.17613e-08	0.00949731	2.24636e-05	1.89439e-07
ENSG00000199082	chr14	100574492	100576491	+	MIR342	0.00762526	1.90422e-05	2.71526e-06	0.00874388	1.90765e-05	1.9373e-07
ENSG00000273188	chr22	50630332	50632331	-	NA	0.0113376	4.42264e-05	4.52081e-06	0.0132165	4.38651e-05	2.10327e-07
ENSG00000174238	chr17	1465611	1467610	-	PITPNA	0.0161336	5.89398e-05	2.99506e-08	0.0156832	6.18009e-05	2.11758e-07
ENSG00000143319	chr1	156698092	156700091	-	ISG20L2	0.00761739	1.32645e-05	3.42144e-08	0.00743579	1.39191e-05	2.16903e-07
ENSG00000267394	chr17	42274750	42276749	+	NA	0.0089104	1.93041e-05	7.9196e-08	0.00895505	2.02868e-05	2.30436e-07
ENSG00000168758	chr2	97535995	97537994	-	SEMA4C	0.00324044	2.87698e-06	3.61131e-07	0.00343817	2.99498e-06	2.34706e-07
ENSG00000088826	chr20	4100127	4102126	+	SMOX	0.0267935	0.000156931	1.81396e-08	0.0253511	0.000163422	2.45816e-07
ENSG00000261633	chr16	57665060	57667059	-	NA	0.0175848	8.15871e-05	2.27276e-07	0.0183087	8.53547e-05	2.50028e-07
ENSG00000141524	chr17	76127989	76129988	-	TMC6	0.00755618	1.85711e-05	2.52797e-06	0.00857898	1.87425e-05	2.50337e-07
ENSG00000180537	chr6	13923177	13925176	+	RNF182	-0.0117267	3.96398e-05	6.61078e-07	-0.0126697	4.10065e-05	2.60259e-07
ENSG00000105583	chr19	12781671	12783670	-	WDR83OS	0.0100368	2.77606e-05	3.87662e-07	0.0106335	2.89174e-05	2.63901e-07
ENSG00000173991	chr17	37818940	37820939	+	TCAP	0.0132494	4.46608e-05	1.43305e-07	0.0134695	4.68933e-05	3.00698e-07
ENSG00000105227	chr19	40918774	40920773	-	PRX	-0.00727489	1.35817e-05	1.59945e-07	-0.00740212	1.42392e-05	3.21021e-07
ENSG00000225742	chr3	193967443	193969442	-	NA	0.0143914	5.55006e-05	2.75601e-07	0.0149238	5.81026e-05	3.36785e-07
ENSG00000010610	chr12	6894524	6896523	+	CD4	0.0283821	0.000228671	5.5232e-07	0.0301625	0.000238007	3.48434e-07
ENSG00000199161	chr9	139563554	139565553	+	MIR126	0.00755955	1.90544e-05	3.27534e-06	0.00856169	1.92492e-05	3.64357e-07
ENSG00000198049	chr1	206222476	206224475	+	AVPR1B	0.00587554	6.88835e-06	4.64474e-09	0.00507376	6.76266e-06	3.664e-07
ENSG00000243486	chr3	153597815	153599814	+	NA	0.0168973	8.33374e-05	7.64048e-07	0.0181146	8.64792e-05	3.80929e-07
ENSG00000186350	chr9	137207444	137209443	+	RXRA	0.0189366	9.5812e-05	2.65777e-07	0.0195056	0.000100472	3.90265e-07
ENSG00000252079	chr12	133411587	133413586	-	RNU6-327P	0.0129646	3.70837e-05	2.06958e-08	0.0119882	3.82436e-05	4.27573e-07
ENSG00000065970	chr12	8183799	8185798	+	FOXJ2	0.0139363	4.41095e-05	3.12247e-08	0.0131166	4.58677e-05	4.37633e-07
ENSG00000213190	chr1	151028734	151030733	+	MLLT11	0.0165304	0.000142465	0.000158788	0.0219061	0.000128268	4.51336e-07
ENSG00000272849	chr12	122233917	122235916	+	NA	0.00979356	2.52272e-05	2.1829e-07	0.0099385	2.648e-05	4.67111e-07
ENSG00000111674	chr12	7021409	7023408	+	ENO2	0.0111644	4.73836e-05	1.19082e-05	0.0131882	4.67565e-05	4.83193e-07
ENSG00000114021	chr3	100052045	100054044	+	NIT2	0.0139923	5.04736e-05	1.69722e-07	0.0140443	5.30562e-05	4.86706e-07
ENSG00000206613	chr4	169607368	169609367	-	RNU6-1336P	0.0244556	0.000134428	2.69861e-08	0.0227361	0.000139109	4.89203e-07
ENSG00000257449	chr12	56435091	56437090	-	NA	0.00686557	1.29208e-05	3.63606e-07	0.00709049	1.35444e-05	4.957e-07
ENSG00000169169	chr19	50192655	50194654	+	CPT1C	0.0107737	2.92331e-05	1.25795e-07	0.0106767	3.07224e-05	4.98063e-07
ENSG00000015475	chr22	18257037	18259036	-	BID	0.00517322	1.23222e-05	6.2079e-05	0.00653969	1.15611e-05	5.15529e-07
ENSG00000203307	chr1	166048920	166050919	+	NA	0.00786211	1.69615e-05	3.67821e-07	0.00810741	1.77792e-05	5.19283e-07
ENSG00000259084	chr14	96128093	96130092	+	NA	0.00974681	2.32466e-05	8.61911e-08	0.0094843	2.43757e-05	5.30866e-07
ENSG00000234438	chr15	65367654	65369653	+	KBTBD13	0.0200951	0.000104599	1.80259e-07	0.020115	0.000109931	5.47871e-07
ENSG00000221771	chr8	128971379	128973378	+	MIR1205	0.0113073	3.43304e-05	2.82489e-07	0.0115002	3.60562e-05	5.70355e-07
ENSG00000110375	chr11	118794373	118796372	+	UPK2	0.00342697	4.97652e-06	3.13446e-05	0.00418608	4.80264e-06	6.06837e-07
ENSG00000131748	chr17	37791818	37793817	+	STARD3	0.0102827	2.32566e-05	1.98245e-08	0.00928764	2.37099e-05	6.27766e-07
ENSG00000189430	chr19	55416008	55418007	+	NCR1	0.0113456	4.05041e-05	1.77215e-06	0.0123375	4.18431e-05	6.28649e-07
ENSG00000272173	chr12	7053268	7055267	-	NA	0.0146194	6.91272e-05	2.38175e-06	0.0160718	7.1067e-05	6.3491e-07
ENSG00000213104	chr2	198245117	198247116	-	NPM1P46	-0.019401	0.000149868	1.81842e-05	-0.0231215	0.000147249	6.43146e-07
ENSG00000207516	chr15	45827948	45829947	+	NA	-0.0128408	3.74485e-05	3.12302e-08	-0.0118292	3.85869e-05	6.51842e-07
ENSG00000138449	chr2	190447985	190449984	-	SLC40A1	0.0109558	3.7164e-05	1.48446e-06	0.0118067	3.84935e-05	6.62131e-07
ENSG00000106948	chr9	117156186	117158185	-	AKNA	0.0283786	0.000159463	4.12332e-09	0.0228844	0.000145174	6.93063e-07
ENSG00000204316	chr17	73905400	73907399	-	MRPL38	0.0128782	4.42369e-05	2.60122e-07	0.0129394	4.64704e-05	7.02894e-07
ENSG00000127824	chr2	220142393	220144392	-	TUBA4A	0.00718889	1.83255e-05	6.10713e-06	0.00815057	1.85734e-05	7.64612e-07
ENSG00000135924	chr2	220142489	220144488	+	DNAJB2	0.00718889	1.83255e-05	6.10713e-06	0.00815057	1.85734e-05	7.64612e-07
ENSG00000221995	chr17	27418038	27420037	-	TIAF1	0.00707047	1.15629e-05	4.02037e-08	0.00653105	1.19349e-05	7.71002e-07
ENSG00000233873	chr13	77555552	77557551	-	RPL7P44	-0.00842886	1.65947e-05	4.60218e-08	-0.0078079	1.71454e-05	8.17846e-07
ENSG00000070423	chr19	662778	664777	-	RNF126	0.010911	3.08733e-05	1.82956e-07	0.0107305	3.24295e-05	8.32156e-07
ENSG00000267666	chr19	661982	663981	+	NA	0.010911	3.08733e-05	1.82956e-07	0.0107305	3.24295e-05	8.32156e-07
ENSG00000233409	chr10	127661196	127663195	-	FANK1-AS1	-0.0356406	0.000255866	5.3714e-09	-0.0286443	0.000232563	8.94975e-07
ENSG00000233093	chrX	135720202	135722201	+	LINC00892	-0.00788567	1.66559e-05	2.73714e-07	-0.00782855	1.74962e-05	9.70105e-07
ENSG00000244560	chr7	148980872	148982871	+	NA	0.00533464	7.58719e-06	2.58707e-07	0.00528168	7.97353e-06	9.84419e-07
ENSG00000254536	chr10	135202838	135204837	+	NA	-0.0228496	0.000107066	7.05543e-09	-0.0186372	9.93468e-05	9.91751e-07
ENSG00000268677	chr19	50193331	50195330	-	NA	0.00896958	2.04761e-05	1.44023e-07	0.00864326	2.1445e-05	1.03338e-06
ENSG00000074966	chr4	48135774	48137773	-	TXK	0.0171479	0.000134017	5.72504e-05	0.0211769	0.000128784	1.03789e-06
ENSG00000124151	chr20	46129101	46131100	+	NCOA3	-0.004566	5.74336e-06	3.86134e-07	-0.00458373	6.03711e-06	1.04475e-06
ENSG00000224614	chr3	195633447	195635446	+	TNK2-AS1	0.00865069	3.01361e-05	2.01209e-05	0.0101841	2.99305e-05	1.09692e-06
ENSG00000229048	chr3	125028225	125030224	+	DUTP1	0.011797	4.14281e-05	9.56954e-07	0.0122478	4.33992e-05	1.12843e-06
ENSG00000222282	chr1	38349195	38351194	+	RNU6-584P	0.0175919	7.03529e-05	3.16502e-08	0.0156487	7.1116e-05	1.17724e-06
ENSG00000252448	chr1	38348409	38350408	+	NA	0.0175919	7.03529e-05	3.16502e-08	0.0156487	7.1116e-05	1.17724e-06
ENSG00000107742	chr10	73848291	73850290	-	SPOCK2	0.00746689	1.2728e-05	3.35662e-08	0.00664443	1.28764e-05	1.2352e-06
ENSG00000237637	chr13	32605277	32607276	-	FRY-AS1	0.0302333	0.000210301	3.74149e-08	0.0270383	0.00021348	1.25174e-06
ENSG00000167807	chr19	10426186	10428185	-	NA	0.00655362	1.0783e-05	1.20609e-07	0.00619552	1.12355e-05	1.28431e-06
ENSG00000267673	chr19	10426192	10428191	-	FDX1L	0.00655362	1.0783e-05	1.20609e-07	0.00619552	1.12355e-05	1.28431e-06
ENSG00000261055	chr1	110437095	110439094	+	NA	-0.00657574	1.00011e-05	4.01894e-08	-0.00587111	1.01375e-05	1.35353e-06
ENSG00000198842	chr1	167061782	167063781	+	DUSP27	-0.011011	2.70333e-05	2.40471e-08	-0.00942362	2.65152e-05	1.59862e-06
ENSG00000221672	chr22	47242303	47244302	+	NA	0.0111335	3.22958e-05	1.94096e-07	0.0106254	3.37559e-05	1.6243e-06
ENSG00000157992	chr2	27663733	27665732	+	KRTCAP3	0.0147405	5.12632e-05	5.28431e-08	0.0131463	5.19655e-05	1.72742e-06
ENSG00000226759	chr1	58324704	58326703	+	DAB1-AS1	0.0157553	5.18078e-05	9.19199e-09	0.012223	4.51502e-05	1.82437e-06
ENSG00000268564	chr19	15233471	15235470	+	NA	0.014829	6.34299e-05	6.66237e-07	0.014834	6.66468e-05	1.86902e-06
ENSG00000178498	chr12	57996905	57998904	+	DTX3	0.0074136	1.57226e-05	6.04077e-07	0.00732207	1.65171e-05	2.24301e-06
ENSG00000163157	chr1	151148261	151150260	-	TMOD4	0.00932543	2.48961e-05	6.09394e-07	0.00919805	2.61311e-05	2.304e-06
ENSG00000232131	chr6	126139505	126141504	-	NCOA7-AS1	0.0138677	4.21524e-05	1.88489e-08	0.0112274	3.91056e-05	2.41607e-06
ENSG00000222300	chr2	159791998	159793997	-	RNU2-21P	-0.0137105	4.68424e-05	1.09567e-07	-0.0124408	4.8035e-05	2.42713e-06
ENSG00000263644	chr17	61507951	61509950	-	NA	0.033443	0.000304825	3.39095e-07	0.0319725	0.000318799	2.55488e-06
ENSG00000163879	chr1	38021020	38023019	+	DNALI1	0.0107139	2.75267e-05	6.58905e-08	0.00940476	2.7658e-05	2.62798e-06
ENSG00000258137	chr12	54745945	54747944	+	NA	0.0124499	4.69627e-05	1.16782e-06	0.0124666	4.93647e-05	3.09585e-06
ENSG00000095370	chr9	130540521	130542520	-	SH2D3C	-0.00391631	3.5157e-06	3.54927e-08	-0.00325519	3.37076e-06	3.1426e-06
ENSG00000086062	chr9	33166855	33168854	-	B4GALT1	0.00828501	1.7023e-05	1.0291e-07	0.0073598	1.72575e-05	3.19563e-06
ENSG00000116128	chr1	147011682	147013681	+	BCL9	0.00590593	8.31412e-06	6.07438e-08	0.0050824	8.23535e-06	3.21863e-06
ENSG00000204610	chr6	30129493	30131492	+	TRIM15	-0.0272695	0.000175676	5.38168e-08	-0.0232801	0.000172824	3.2257e-06
ENSG00000168421	chr4	40191173	40193172	+	RHOH	0.0129064	4.86927e-05	7.7711e-07	0.0126449	5.1105e-05	3.3031e-06
ENSG00000232503	chr2	131532719	131534718	+	CYCSP8	-0.0201223	0.000104791	1.78303e-07	-0.0182403	0.000107525	3.703e-06
ENSG00000270160	chr11	128484632	128486631	-	NA	0.0198429	0.000119503	1.19056e-06	0.0195811	0.000125559	4.23716e-06
ENSG00000226375	chr1	173144143	173146142	-	NA	0.0380196	0.000416143	6.51308e-07	0.0361765	0.000434903	4.91258e-06
ENSG00000163633	chr4	87856855	87858854	-	C4orf36	0.0130996	5.04875e-05	8.37303e-07	0.0125605	5.28566e-05	5.3306e-06
ENSG00000243243	chr7	115967451	115969450	-	NA	-0.012572	4.29723e-05	3.28983e-07	-0.0114844	4.42593e-05	5.41525e-06
ENSG00000239415	chr21	47673548	47675547	-	NA	0.016342	8.00368e-05	1.0329e-06	0.0157987	8.39148e-05	5.51844e-06
ENSG00000168140	chr16	4420349	4422348	+	VASN	0.0155032	6.34167e-05	2.27361e-07	0.013843	6.46122e-05	5.67927e-06
ENSG00000262067	chr17	6960753	6962752	+	NA	-0.0260153	0.000192545	5.66726e-07	-0.0242688	0.000200112	6.12607e-06
ENSG00000130338	chr6	158732192	158734191	+	TULP4	-0.0122994	4.12136e-05	3.37423e-07	-0.0111441	4.23139e-05	6.29622e-06
ENSG00000250646	chr4	55917727	55919726	+	NA	0.0314893	0.000244283	9.43228e-08	0.0263675	0.000237255	6.39537e-06
ENSG00000267125	chr19	1850898	1852897	+	NA	0.0148405	5.91558e-05	2.83597e-07	0.0131545	6.00711e-05	7.55817e-06
ENSG00000147419	chr8	27629671	27631670	-	CCDC25	0.0146985	6.42939e-05	9.53848e-07	0.0138462	6.70139e-05	8.07797e-06
ENSG00000202242	chr8	27629662	27631661	+	RNU6-1276P	0.0146985	6.42939e-05	9.53848e-07	0.0138462	6.70139e-05	8.07797e-06
ENSG00000240470	chr15	90707965	90709964	+	RN7SL346P	-0.0298203	0.000215318	7.49881e-08	-0.0239471	0.000200688	8.16956e-06
ENSG00000268095	chr19	52389778	52391777	+	NA	0.0183125	8.7434e-05	1.95788e-07	0.0157777	8.71317e-05	8.18354e-06
ENSG00000263414	chr19	812084	814083	+	MIR3187	0.0311183	0.000238058	9.17302e-08	0.025324	0.000225249	8.46093e-06
ENSG00000111860	chr6	119030739	119032738	-	CEP85L	-0.0137261	5.11016e-05	3.19649e-07	-0.0120516	5.16157e-05	9.46398e-06
ENSG00000167524	chr17	26940719	26942718	-	NA	0.0131877	4.68246e-05	2.92029e-07	0.0114472	4.6949e-05	1.02227e-05
ENSG00000258472	chr17	26940716	26942715	-	NA	0.0131877	4.68246e-05	2.92029e-07	0.0114472	4.6949e-05	1.02227e-05
ENSG00000242882	chr4	174340789	174342788	-	RPL5P11	0.0315612	0.00027856	4.6234e-07	0.0280816	0.000283795	1.06601e-05
ENSG00000200884	chr5	96297962	96299961	-	NA	0.0156024	7.03921e-05	6.85554e-07	0.0141747	7.24782e-05	1.08976e-05
ENSG00000251019	chr4	79569897	79571896	-	HIGD1AP13	0.0295097	0.000223441	1.59817e-07	0.024279	0.000214533	1.18401e-05
ENSG00000172175	chr18	56337118	56339117	+	MALT1	-0.0159958	7.08674e-05	4.12009e-07	-0.0140217	7.1598e-05	1.19078e-05
ENSG00000177706	chr7	191469	193468	+	FAM20C	0.00418528	5.19942e-06	9.26293e-07	0.0038247	5.36882e-06	1.28019e-05
ENSG00000053702	chr12	2944211	2946210	-	NRIP2	0.0195203	0.000113674	9.80719e-07	0.0178003	0.000117294	1.38586e-05
ENSG00000235313	chr20	30149469	30151468	+	HM13-IT1	0.0119686	4.14428e-05	6.89687e-07	0.0106822	4.23219e-05	1.41017e-05
ENSG00000238063	chr1	38939368	38941367	+	NA	0.00852807	1.96466e-05	3.04249e-07	0.0072053	1.9351e-05	1.47583e-05
ENSG00000235043	chr4	87870777	87872776	-	TECRP1	0.0174181	8.26808e-05	3.38735e-07	0.0145784	8.08851e-05	1.78239e-05
ENSG00000249534	chr4	38524302	38526301	-	NA	-0.0251328	0.000168938	2.69059e-07	-0.0206212	0.000162449	1.8439e-05
ENSG00000163257	chr4	17811882	17813881	-	DCAF16	-0.0077237	1.61997e-05	3.24352e-07	-0.00640205	1.573e-05	1.92146e-05
ENSG00000080189	chr20	44992544	44994543	-	SLC35C2	0.00668195	1.21421e-05	3.29794e-07	0.00553053	1.17735e-05	1.97147e-05
ENSG00000268711	chr19	51929423	51931422	-	NA	-0.0442363	0.000564076	6.6102e-07	-0.0382911	0.000566669	2.04504e-05
ENSG00000273333	chr6	32153160	32155159	-	NA	0.0133971	5.31009e-05	8.92233e-07	0.0117736	5.38547e-05	2.14208e-05
ENSG00000265282	chr17	61509073	61511072	-	NA	0.0214316	0.000139413	1.19131e-06	0.0191527	0.000142678	2.16334e-05
ENSG00000261399	chr16	1763710	1765709	-	NA	0.00959389	2.7077e-05	8.35282e-07	0.0083649	2.73075e-05	2.22738e-05
ENSG00000140688	chr16	31520131	31522130	-	C16orf58	0.0159557	7.44185e-05	7.77158e-07	0.0138287	7.48647e-05	2.2906e-05
ENSG00000153130	chr4	141176940	141178939	+	SCOC	-0.0111978	3.75497e-05	1.02321e-06	-0.00985331	3.80958e-05	2.33634e-05
ENSG00000245008	chr11	128556318	128558317	-	NA	0.00956324	2.68846e-05	8.29125e-07	0.00826763	2.70124e-05	2.487e-05
ENSG00000164400	chr5	131407983	131409982	+	CSF2	-0.0148052	5.75702e-05	2.14693e-07	-0.0113886	5.1817e-05	2.73341e-05
ENSG00000179456	chr1	244213085	244215084	+	ZBTB18	0.0147375	6.44502e-05	9.23218e-07	0.0126212	6.44197e-05	3.03443e-05
ENSG00000262609	chr17	6226049	6228048	-	BTF3P14	-0.0230357	0.00015672	8.74648e-07	-0.0193677	0.000154711	3.58516e-05
ENSG00000002933	chr7	150495991	150497990	+	TMEM176A	0.00564786	9.21503e-06	6.78026e-07	0.00464844	8.94379e-06	3.69376e-05
ENSG00000261253	chr16	89386041	89388040	+	NA	-0.00789415	1.79969e-05	6.74772e-07	-0.00631453	1.70366e-05	4.80128e-05
ENSG00000255400	chr11	12106938	12108937	+	NA	-0.0204359	0.0001113	2.57503e-07	-0.0136909	8.31392e-05	6.48766e-05
ENSG00000145040	chr3	48600707	48602706	-	UCN2	-0.0114074	3.9047e-05	1.04704e-06	-0.00886095	3.62023e-05	8.77183e-05
ENSG00000230266	chr3	194867100	194869099	+	XXYLT1-AS2	0.0148047	6.58443e-05	1.06119e-06	0.0114337	6.07626e-05	9.32849e-05
ENSG00000244314	chr3	194867233	194869232	-	RN7SL36P	0.0148047	6.58443e-05	1.06119e-06	0.0114337	6.07626e-05	9.32849e-05
ENSG00000233616	chr9	125164686	125166685	-	NA	-0.0229808	0.000159089	1.09447e-06	-0.017704	0.000146499	9.73258e-05
ENSG00000231621	chr2	198061215	198063214	+	NA	0.0103815	3.01533e-05	4.64948e-07	0.00619613	1.86679e-05	0.000130649
