# Supplementary material for: Alterations to DNA methylation patterns induced by chemotherapy treatment are associated with negative impacts on the olfactory pathway
Source: Breast Cancer Res. 2023 Nov 6;25:136. doi: 10.1186/s13058-023-01730-4 (PMC10626732; doi:10.1186/s13058-023-01730-4)
Supplement: Supplementary file 5 — Additional file 5. Gene set enrichment analysis of Gene Ontology (GO) biological processes from results of unadjusted and adjusted models in paired pre- and post-chemotherapy samples of 125 breast cancer patients who received chemotherapy. [file 13058_2023_1730_MOESM5_ESM.xlsx]

## Sheet: sT GO
Additional file 3. Gene set enrichment analysis of Gene Ontology (GO) biological processes from results of unadjusted and adjusted models in paired pre- and post-chemotherapy samples of 125 breast cancer patients who received chemotherapy.
			Unadjusted (limma design matrix ~0+time+serial)							Adjusted for monocytes (limma design matrix ~0+time+serial+monocyte's proportion)
ID	Description	Set Size	Enrichment Score	NES	P value	Q value	Rank	Leading Edge	Core Enrichment	Enrichment Score	NES	P value	Q value	Rank	Leading Edge	Core Enrichment
GO:0050907	detection of chemical stimulus involved in sensory perception	368	-0.518351	-2.99376	2.52578e-38	1.36126e-34	5817	tags=54%- list=26%- signal=41%	343171/390190/283159/126370/390199/391114/124538/390168/390093/219447/79310/143503/50837/119687/390882/390174/390648/162998/259285/79339/390264/119678/120065/390067/346517/441911/391211/390892/283189/144125/128372/143502/442184/7442/4994/8590/341276/219473/347169/401667/130075/401665/26735/26664/765/390077/286362/254786/121364/341152/259286/390445/441669/135924/79317/390078/81697/390064/340980/39…	-0.325669	-1.83714	2.38221e-10	1.43559e-06	5859	tags=40%- list=26%- signal=30%	124538/403253/50832/162998/50834/390431/219873/283189/390199/121364/390264/134083/390093/390167/219960/401667/26659/26189/283159/219438/120793/81282/343171/390442/81285/390190/128367/5726/79310/254786/26338/390326/8590/286362/50837/120066/563/7442/119749/219469/135924/219479/120776/122748/26219/441933/254879/26716/442361/81168/50839/81696/219477/26476/259295/343173/127623/26737/389090/390083/1079…
GO:0050911	detection of chemical stimulus involved in sensory perception of smell	328	-0.532933	-3.03908	1.50484e-36	4.05515e-33	5817	tags=56%- list=26%- signal=42%	343171/390190/283159/126370/390199/391114/124538/390168/390093/219447/79310/143503/119687/390882/390174/390648/162998/79339/390264/119678/120065/390067/346517/441911/391211/390892/283189/144125/128372/143502/442184/4994/8590/341276/219473/347169/401667/130075/401665/26735/26664/390077/286362/254786/121364/341152/390445/441669/135924/79317/390078/81697/390064/340980/392309/219957/26686/119692/3903…	-0.329559	-1.85233	7.92737e-10	2.38864e-06	5859	tags=40%- list=26%- signal=30%	124538/403253/162998/390431/219873/283189/390199/121364/390264/134083/390093/390167/219960/401667/26659/26189/283159/219438/120793/81282/343171/390442/81285/390190/128367/79310/254786/26338/390326/8590/286362/120066/119749/219469/135924/219479/120776/122748/26219/441933/254879/26716/442361/81168/81696/219477/26476/343173/127623/26737/389090/390083/10798/8390/26493/26531/127385/441639/286365/39032…
GO:0007606	sensory perception of chemical stimulus	423	-0.471131	-2.75625	4.61927e-34	8.29848e-31	6318	tags=56%- list=28%- signal=41%	54429/390260/256148/81797/138881/390327/341416/138805/50839/130507/121129/390883/390191/2782/123016/81469/343171/390190/283159/126370/390199/391114/124538/390168/338398/390093/219447/79310/143503/50837/119687/390882/390174/390648/162998/259285/79339/390264/119678/120065/390067/6339/346517/441911/391211/390892/582/283189/144125/128372/143502/442184/7442/57191/4975/5024/4994/8590/341276/219473/3471…	-0.286932	-1.63884	2.21068e-08	3.33056e-05	5859	tags=38%- list=26%- signal=29%	124538/403253/123016/50832/317701/162998/6338/50834/390431/219873/283189/390199/121364/390264/134083/390093/390167/219960/317703/401667/26659/26189/29850/283159/219438/120793/81282/343171/390442/81285/390190/128367/5726/79310/254786/26338/390326/8590/286362/50837/120066/563/7442/119749/219469/135924/219479/120776/122748/26219/5024/57191/441933/254879/2782/26716/442361/81168/50839/81696/219477/264…
GO:0009593	detection of chemical stimulus	398	-0.474465	-2.76071	1.97901e-33	2.66645e-30	5414	tags=49%- list=24%- signal=38%	79310/143503/50837/119687/390882/390174/390648/162998/259285/79339/390264/119678/120065/390067/346517/441911/391211/390892/283189/144125/128372/143502/442184/7442/4994/8590/341276/219473/347169/401667/130075/401665/26735/26664/765/390077/286362/254786/121364/341152/259286/390445/441669/135924/79317/390078/81697/390064/340980/392309/219957/26686/119692/390326/282763/81168/127074/81696/26338/135946…	-0.305797	-1.76268	1.51742e-09	3.04815e-06	5859	tags=39%- list=26%- signal=30%	124538/403253/50832/162998/50834/390431/3779/219873/283189/390199/121364/390264/134083/390093/390167/219960/401667/26659/26189/283159/219438/120793/81282/343171/390442/81285/390190/128367/5726/79310/254786/26338/390326/8590/286362/50837/120066/563/7442/119749/219469/135924/219479/120776/122748/26219/441933/254879/26716/442361/81168/4825/50839/81696/219477/26476/259295/343173/127623/26737/389090/3…
GO:0007608	sensory perception of smell	354	-0.498364	-2.87819	9.62587e-33	1.03757e-29	6306	tags=58%- list=28%- signal=42%	390260/256148/81797/138881/390327/341416/138805/130507/121129/390883/390191/123016/81469/343171/390190/283159/126370/390199/391114/124538/390168/390093/219447/79310/143503/119687/390882/390174/390648/162998/79339/390264/119678/120065/390067/346517/441911/391211/390892/582/283189/144125/128372/143502/442184/4975/4994/8590/341276/219473/347169/401667/130075/401665/26735/26664/390077/286362/254786/1…	-0.304497	-1.71505	3.19154e-08	3.84664e-05	5859	tags=38%- list=26%- signal=29%	124538/403253/123016/162998/390431/219873/283189/390199/121364/390264/134083/390093/390167/219960/401667/26659/26189/283159/219438/120793/81282/343171/390442/81285/390190/128367/79310/254786/26338/390326/8590/286362/120066/119749/219469/135924/219479/120776/122748/26219/441933/254879/26716/442361/81168/81696/219477/26476/343173/127623/26737/389090/390083/10798/8390/26493/26531/127385/441639/28636…
GO:0050906	detection of stimulus involved in sensory perception	430	-0.452325	-2.64433	3.24939e-30	2.91875e-27	5414	tags=48%- list=24%- signal=37%	79310/143503/50837/119687/390882/390174/390648/162998/259285/79339/390264/119678/120065/390067/346517/441911/391211/390892/283189/144125/128372/143502/442184/7442/4994/8590/341276/219473/347169/401667/130075/401665/26735/26664/765/390077/84694/55584/286362/254786/121364/341152/259286/390445/441669/135924/79317/390078/81697/390064/340980/392309/778/219957/26686/119692/92840/390326/282763/81168/127…	-0.283279	-1.62818	4.32538e-08	4.34435e-05	5859	tags=38%- list=26%- signal=28%	124538/403253/50832/162998/50834/390431/7287/219873/283189/390199/121364/1301/390264/134083/2916/390093/390167/219960/401667/26659/26189/283159/219438/120793/81282/343171/390442/81285/390190/128367/5726/79310/254786/26338/390326/8590/286362/50837/120066/563/7442/119749/219469/135924/219479/117532/120776/122748/26219/441933/254879/26716/442361/81168/50839/81696/219477/26476/259295/343173/127623/26…
GO:0007389	pattern specification process	449	0.420603	1.91973	5.15153e-13	3.96629e-10	5014	tags=40%- list=22%- signal=32%	3201/8626/8557/340665/3221/220136/23272/79192/30062/23648/22943/7048/57728/5311/3202/655/23237/6422/9573/6911/3911/3238/10159/64321/6656/80055/2296/8928/90/54778/3233/60529/53820/6608/4487/9096/57545/55897/6899/6423/57822/84678/6939/27019/134701/57057/2131/7472/3227/4617/1649/25790/10718/5663/4038/9968/388585/10512/4211/56603/25806/6910/6928/2626/4223/4762/649/1044/26585/121643/120237/6926/4297/2…	0.331186	1.36192	0.00210716	0.21363	7134	tags=40%- list=32%- signal=28%	3201/8626/8557/3221/23272/340665/57728/220136/10512/2626/9573/5089/23648/23237/3202/4297/30062/4617/3911/9968/7048/4242/1044/3233/90/6422/649/8928/27019/6604/79192/3955/10159/655/5311/22943/6911/55897/201164/51626/219670/60529/4090/25790/80055/57545/9980/6495/64321/6608/23462/2296/187/6899/3227/10637/6928/56033/54626/7482/6045/367/8831/5663/134701/4487/53820/4036/390992/3238/7547/57822/585/8481/5…
GO:0060485	mesenchyme development	288	0.455287	2.02663	1.40077e-12	9.43674e-10	6423	tags=51%- list=28%- signal=37%	3357/80709/114990/54910/442909/7041/677/340665/23272/25937/64839/7048/6664/5534/5311/3202/8482/655/6422/3911/2296/8928/90/5754/6608/161742/4487/6662/7042/55897/753/6899/6423/57715/6939/1908/407007/57057/2131/7472/399473/10439/10512/6943/3249/30812/78987/10630/7043/1000/8092/6910/6591/2626/10459/26585/6926/2066/2487/80326/9464/2255/2295/7040/10683/3084/26508/23462/2253/51176/4488/79755/7291/3170/6…	0.373283	1.50909	0.000507536	0.127448	7797	tags=49%- list=35%- signal=33%	3357/442909/54910/80709/114990/677/7041/23272/340665/5594/8482/10512/2626/64839/25937/3202/161742/3911/7048/90/6422/5534/8928/139285/655/5311/7043/6664/55897/202151/78987/5754/100507588/10630/6495/6608/23462/2296/187/6899/407007/55593/6943/399473/359845/7040/79755/753/4487/7042/200558/7547/6939/6093/1947/2487/1910/6423/7074/2316/6662/5159/26585/1908/10459/80326/10505/2254/2295/200734/1909/9037/92…
GO:0003002	regionalization	343	0.435811	1.961	1.68796e-12	1.0108e-09	5014	tags=41%- list=22%- signal=33%	3201/8626/8557/340665/3221/23272/79192/23648/22943/57728/3202/23237/6422/9573/6911/3911/10159/64321/6656/80055/2296/8928/90/3233/60529/6608/4487/9096/55897/6899/6423/84678/6939/134701/57057/2131/7472/3227/4617/1649/5663/4038/9968/388585/10512/56603/25806/6928/2626/4223/4762/649/1044/26585/121643/120237/6926/4297/204851/2255/6045/5100/65057/6862/3955/10683/7482/26508/23462/390992/2253/10655/51176/…	0.342434	1.39267	0.00303306	0.231369	6885	tags=39%- list=31%- signal=27%	3201/8626/8557/3221/23272/340665/57728/10512/2626/9573/5089/23648/23237/3202/4297/4617/3911/9968/1044/3233/90/6422/649/8928/6604/79192/3955/10159/22943/6911/55897/201164/60529/80055/6495/64321/6608/23462/2296/6899/3227/6928/56033/54626/7482/6045/367/5663/134701/4487/4036/390992/7547/6939/1046/9289/64399/6423/6656/65057/7476/4038/26585/84678/7849/9096/388585/4762/200894/4223/120237/7832/6405/51176…
GO:0072001	renal system development	300	0.445543	1.98829	1.7185e-11	8.83328e-09	5103	tags=42%- list=23%- signal=33%	4358/7917/8842/79192/25937/342184/6664/5154/5311/65266/655/6422/7161/25959/3911/4357/64321/7827/2296/5754/6608/9096/6662/25789/7042/57545/8772/255738/445/7020/392255/9863/51107/6299/1282/1636/2131/26146/3227/9244/51301/4038/388585/9353/6943/30812/2674/2045/56603/284/55366/6659/7380/6928/54798/26585/4070/2066/201163/93649/170690/5629/26108/2255/9500/3570/4086/4854/4435/5972/5613/7482/26508/4090/11…	0.352927	1.42935	0.00202963	0.21363	7262	tags=44%- list=32%- signal=30%	7917/4358/8842/25937/342184/9244/7827/25959/3911/8879/5154/65266/6422/4357/51301/139285/255738/79192/655/5311/1636/6664/201163/5972/26146/25789/5754/4090/445/57545/6495/64321/6608/2296/93649/54798/3227/7161/6943/6928/9500/4435/7482/116039/7380/8826/6659/284/392255/7042/10269/4036/185/79902/1910/55366/23371/6662/9104/4038/5159/11064/26585/7849/4854/51107/9096/51196/2138/8100/388585/4086/7020/1909/…
GO:0048863	stem cell differentiation	238	0.468174	2.05412	1.80289e-11	8.83328e-09	5014	tags=44%- list=22%- signal=35%	8626/3357/54910/4054/340665/10322/3815/81606/64839/7538/25/1108/6664/8482/655/6422/144165/3911/64321/2296/90/3233/5764/6608/4487/6662/7042/124540/6899/6423/57715/6939/1908/1636/2131/388585/10512/30812/7520/1000/8092/6910/6591/6928/5978/2626/26585/4070/6926/2066/93649/2487/80326/9464/9219/6862/9112/3084/4488/7291/5610/6495/2668/57504/9037/10505/9241/5594/53615/4254/1910/54815/8463/57556/3651/8091/…	0.406116	1.62458	4.18205e-05	0.0280026	7714	tags=52%- list=34%- signal=34%	8626/3357/54910/4054/340665/10322/5594/81606/8482/3815/7538/10512/2626/64839/5978/1108/7520/3911/3233/90/6422/5764/3313/25/655/144165/1636/124540/6664/57504/9219/6495/64321/6608/2296/6899/93649/55593/4674/6928/2103/26147/51755/4487/53615/7042/7547/6939/55716/1947/2487/1910/6423/5610/9112/5788/11137/6662/7476/26585/1908/80326/10505/388585/1909/9037/9221/57715/6405/1000/10500/9698/5979/4070/30812/5…
GO:0001655	urogenital system development	340	0.423959	1.90613	2.42761e-11	1.09029e-08	5103	tags=40%- list=23%- signal=31%	8626/4358/7917/8842/79192/25937/342184/6664/5154/5311/65266/655/6422/7161/25959/3911/4357/64321/7827/2296/90/5754/6608/9096/6662/25789/7042/57545/8772/255738/445/7020/392255/9863/51107/6299/1282/1636/2131/26146/3227/9244/51301/2624/4038/388585/9353/6943/30812/2674/2045/56603/284/55366/6659/7380/6928/54798/26585/4070/2066/201163/93649/170690/5629/26108/2255/9500/3570/4086/4854/4435/65057/5972/5613…	0.344954	1.40299	0.00262865	0.220015	6541	tags=39%- list=29%- signal=28%	8626/7917/4358/8842/25937/342184/9244/7827/25959/3911/8879/5154/65266/90/6422/4357/51301/139285/255738/79192/655/5311/1636/6664/201163/5972/26146/25789/5618/5754/4090/445/57545/6495/64321/6608/2296/93649/54798/3227/7161/6943/6928/9500/4435/7482/367/116039/7380/8826/6659/284/392255/7042/10269/4036/185/2624/79902/1910/55366/23371/6662/65057/9104/4038/5159/11064/26585/7849/4854/51107/9096/51196/2138…
GO:0009952	anterior/posterior pattern specification	206	0.49025	2.12116	2.8413e-11	1.17793e-08	4913	tags=47%- list=22%- signal=37%	3201/8557/340665/3221/23272/23648/22943/3202/23237/6422/9573/6911/10159/64321/80055/2296/8928/3233/60529/6608/4487/9096/55897/6899/6423/84678/6939/134701/7472/3227/4617/1649/5663/9968/388585/10512/6928/2626/4223/4762/1044/6926/4297/204851/6045/5100/6862/3955/10683/7482/26508/23462/390992/2253/10655/51176/3200/4488/4824/3170/3229/389549/3975/2019/3203/3236/9241/6881/55079/7703/5013/2737/56033/6015…	0.381079	1.51074	0.00163047	0.207081	6532	tags=40%- list=29%- signal=29%	3201/8557/3221/23272/340665/10512/2626/9573/23648/23237/3202/4297/4617/9968/1044/3233/6422/8928/3955/10159/22943/6911/55897/201164/60529/80055/64321/6608/23462/2296/6899/3227/6928/56033/54626/7482/6045/5663/134701/4487/390992/7547/6939/1046/6423/84678/9096/388585/4762/4223/7832/51176/10683/55079/1649/204851/343930/7472/650/3200/10655/3203/5100/2926/3222/2253/5916/2648/6862/7703/2737/3224/23242/69…
GO:0001822	kidney development	291	0.443679	1.97586	3.46163e-11	1.3326e-08	5103	tags=42%- list=23%- signal=33%	4358/7917/8842/79192/25937/342184/6664/5154/5311/65266/655/6422/7161/25959/3911/4357/64321/7827/2296/5754/6608/6662/25789/7042/57545/8772/255738/445/7020/392255/9863/51107/6299/1636/2131/26146/3227/9244/51301/4038/388585/9353/6943/30812/2674/2045/56603/284/55366/6659/7380/6928/54798/26585/4070/2066/201163/170690/5629/26108/2255/9500/3570/4086/4854/4435/5972/5613/7482/26508/4090/116039/10269/2253/…	0.350918	1.41915	0.00254117	0.217156	7262	tags=44%- list=32%- signal=30%	7917/4358/8842/25937/342184/9244/7827/25959/3911/8879/5154/65266/6422/4357/51301/139285/255738/79192/655/5311/1636/6664/201163/5972/26146/25789/5754/4090/445/57545/6495/64321/6608/2296/54798/3227/7161/6943/6928/9500/4435/7482/116039/7380/8826/6659/284/392255/7042/10269/4036/185/79902/1910/55366/23371/6662/9104/4038/5159/11064/26585/7849/4854/51107/51196/2138/8100/388585/4086/7020/1909/26108/9863/…
GO:0048568	embryonic organ development	427	0.400006	1.82118	6.54377e-11	2.35117e-08	6612	tags=45%- list=29%- signal=33%	3201/8557/51141/677/3221/5079/79733/3815/6886/7048/80736/57728/6665/6664/5154/3562/5311/1749/3202/655/9573/6911/64321/2296/8928/90/5754/3233/29924/60529/6608/4487/9096/6662/7042/11078/57545/55897/6899/2323/7020/57822/84678/4646/6299/57057/50814/121227/55773/7472/3227/4617/79977/2624/124590/5663/9968/6943/3249/10083/1050/25806/7043/8092/6928/10763/2626/22846/4762/121643/6788/6926/4297/2487/5629/47…	0.324153	1.33057	0.00461894	0.248528	6885	tags=37%- list=31%- signal=26%	3201/8557/677/3221/51141/2323/5079/5594/57728/3815/79733/2626/9573/6665/29924/5089/80736/50814/6886/3202/4297/3562/4617/9968/7048/5154/3233/1749/125488/90/8928/655/5311/7043/6664/6911/55897/5754/60529/6789/57545/6495/64321/6608/23462/2296/187/6899/3227/6943/6928/4435/10733/7040/116039/6788/5663/8648/4487/53615/124590/7042/79977/11078/7547/57822/585/2624/1046/5456/2487/9394/10083/4646/6662/84678/7…
GO:0048762	mesenchymal cell differentiation	238	0.457022	2.00519	1.67439e-10	5.64006e-08	6423	tags=51%- list=28%- signal=37%	3357/80709/114990/54910/442909/7041/340665/23272/25937/64839/7048/6664/5534/8482/655/6422/3911/2296/90/6608/161742/4487/6662/7042/753/6899/6423/57715/1908/407007/57057/2131/7472/399473/10439/10512/6943/3249/30812/10630/7043/1000/8092/6910/6591/10459/26585/6926/2066/2487/80326/9464/2255/2295/7040/3084/26508/23462/2253/51176/4488/79755/7291/3170/6495/100507588/2668/200558/9037/10505/7074/9241/5594/…	0.375714	1.50297	0.00116352	0.18452	7714	tags=50%- list=34%- signal=33%	3357/442909/54910/80709/114990/7041/23272/340665/5594/8482/10512/64839/25937/161742/3911/7048/90/6422/5534/139285/655/7043/6664/202151/100507588/10630/6495/6608/23462/2296/6899/407007/55593/6943/399473/359845/7040/79755/753/4487/7042/200558/6093/1947/2487/1910/6423/7074/2316/6662/26585/1908/10459/80326/10505/2295/200734/1909/9037/9221/3249/57715/6405/51176/1000/10521/10500/57057/4192/5979/7472/22…
GO:0048736	appendage development	167	0.500975	2.1237	3.63491e-10	1.08835e-07	5406	tags=49%- list=24%- signal=38%	8626/57560/30062/342184/22943/57728/6664/1749/80856/655/84133/1387/3238/60529/4487/6662/7042/5066/6423/7020/6299/2131/3227/79977/5663/4038/10512/56603/6659/8850/6910/4223/26585/6926/7700/9464/2255/5396/65057/54928/140467/116039/3664/83999/2253/51176/4488/23657/7291/9496/3229/2019/5307/1382/3236/9241/546/1311/6881/8434/51003/7476/2254/2737/221833/51776/4089/5089/5727/1750/5125/3235/2648/4154/5916/…	0.417491	1.63007	0.000211725	0.081759	6870	tags=47%- list=30%- signal=33%	8626/57560/57728/1387/10512/5089/23657/342184/30062/1749/84133/655/22943/6664/5066/60529/546/3227/116039/54928/80856/5663/6659/4487/7042/79977/3238/7547/6423/6662/65057/6468/7476/4038/8434/26585/2254/79412/7020/8850/4223/7700/51176/3664/51776/56603/140467/6299/1382/83999/5396/5727/3691/5307/2131/1311/4154/2253/5916/2648/6910/9464/1750/2737/51003/51222/221833/6926/2255/28982/3229/2019/4488/2719/79…
GO:0060173	limb development	167	0.500975	2.1237	3.63491e-10	1.08835e-07	5406	tags=49%- list=24%- signal=38%	8626/57560/30062/342184/22943/57728/6664/1749/80856/655/84133/1387/3238/60529/4487/6662/7042/5066/6423/7020/6299/2131/3227/79977/5663/4038/10512/56603/6659/8850/6910/4223/26585/6926/7700/9464/2255/5396/65057/54928/140467/116039/3664/83999/2253/51176/4488/23657/7291/9496/3229/2019/5307/1382/3236/9241/546/1311/6881/8434/51003/7476/2254/2737/221833/51776/4089/5089/5727/1750/5125/3235/2648/4154/5916/…	0.417491	1.63007	0.000211725	0.081759	6870	tags=47%- list=30%- signal=33%	8626/57560/57728/1387/10512/5089/23657/342184/30062/1749/84133/655/22943/6664/5066/60529/546/3227/116039/54928/80856/5663/6659/4487/7042/79977/3238/7547/6423/6662/65057/6468/7476/4038/8434/26585/2254/79412/7020/8850/4223/7700/51176/3664/51776/56603/140467/6299/1382/83999/5396/5727/3691/5307/2131/1311/4154/2253/5916/2648/6910/9464/1750/2737/51003/51222/221833/6926/2255/28982/3229/2019/4488/2719/79…
GO:0007409	axonogenesis	419	0.399329	1.81616	3.94374e-10	1.11867e-07	6446	tags=46%- list=29%- signal=34%	1944/1945/54910/399/54413/334/4804/9253/1949/139065/9048/25/10381/1749/8482/393/10752/655/57408/3911/51199/627/57549/1600/6608/6586/64221/3730/2128/8577/2636/2664/57715/4897/1908/1272/2131/6792/4744/644168/5663/4038/10439/137970/343472/10512/9353/91624/2017/2045/25806/23191/1000/4858/7345/8633/203228/152330/22865/113246/474/7204/4218/1826/4854/575/5459/1813/7101/57689/23394/6049/5802/9252/91137/1…	0.312747	1.2825	0.0140619	0.384719	7055	tags=41%- list=31%- signal=28%	1944/1945/54910/399/4804/54413/334/9253/10381/8482/139065/1949/10512/57408/9048/203228/1020/113246/2128/3911/1600/2636/4218/5063/1749/6049/51199/393/4897/2664/25/57549/23394/655/4858/10752/140578/57731/8941/6608/57689/575/10479/118813/6792/1272/170302/8831/5663/3730/7204/6586/627/51265/4692/1947/7074/64221/128434/7504/9798/7345/7476/55558/4038/9856/4504/4854/1908/10505/3897/885/115557/23390/3799/…
GO:0061564	axon development	467	0.385616	1.76312	5.69517e-10	1.5347e-07	6446	tags=45%- list=29%- signal=33%	1944/1945/54910/399/54413/334/4804/9253/1949/139065/9048/25/2896/10381/1749/8482/393/10752/655/57408/3911/51199/627/57549/1600/5764/6608/6586/64221/3730/2128/8577/23162/2636/2664/57715/1270/4897/1908/1272/407007/2131/6792/4744/644168/5663/4038/10439/137970/343472/10512/9353/91624/2017/2045/25806/23191/1000/4858/1268/7345/8633/203228/152330/22865/113246/474/7204/4218/1826/4854/575/5459/1813/7101/5…	0.306592	1.26219	0.0152564	0.388672	6892	tags=39%- list=31%- signal=27%	1944/1945/54910/399/4804/54413/334/9253/10381/8482/139065/1949/23162/10512/57408/9048/203228/1020/113246/1270/2128/3911/1600/2636/4218/5063/1749/6049/51199/393/5764/4897/2664/25/57549/23394/655/4858/2896/10752/140578/57731/8941/6608/407007/57689/575/10479/118813/6792/1272/170302/8831/5663/3730/7204/6586/627/51265/4692/1947/7074/64221/128434/2316/7504/9798/7345/7476/55558/4038/9856/4504/4854/1908/…
GO:0035107	appendage morphogenesis	133	0.517032	2.13424	1.96755e-09	4.82002e-07	6207	tags=55%- list=28%- signal=40%	8626/342184/22943/57728/6664/1749/80856/655/1387/3238/60529/4487/6662/7042/6423/7020/6299/2131/3227/79977/5663/4038/10512/56603/6659/6910/26585/6926/7700/9464/2255/5396/65057/54928/140467/116039/2253/51176/4488/7291/9496/2019/5307/1382/3236/9241/546/8434/7476/2254/2737/221833/51776/4089/5089/5727/1750/5125/3235/4154/5916/444/55636/79583/340419/51222/344191/7547/3239/27152/54903/3209/50515	0.435542	1.66464	0.000257773	0.081759	6870	tags=47%- list=30%- signal=33%	8626/57728/1387/10512/5089/342184/1749/655/22943/6664/60529/546/3227/116039/54928/80856/5663/6659/4487/7042/79977/3238/7547/6423/6662/65057/6468/7476/4038/8434/26585/2254/7020/7700/51176/51776/56603/140467/6299/1382/5396/5727/5307/2131/4154/2253/5916/6910/9464/1750/2737/51222/221833/6926/2255/28982/2019/4488/2719/79583/9241/4089/340419
GO:0035108	limb morphogenesis	133	0.517032	2.13424	1.96755e-09	4.82002e-07	6207	tags=55%- list=28%- signal=40%	8626/342184/22943/57728/6664/1749/80856/655/1387/3238/60529/4487/6662/7042/6423/7020/6299/2131/3227/79977/5663/4038/10512/56603/6659/6910/26585/6926/7700/9464/2255/5396/65057/54928/140467/116039/2253/51176/4488/7291/9496/2019/5307/1382/3236/9241/546/8434/7476/2254/2737/221833/51776/4089/5089/5727/1750/5125/3235/4154/5916/444/55636/79583/340419/51222/344191/7547/3239/27152/54903/3209/50515	0.435542	1.66464	0.000257773	0.081759	6870	tags=47%- list=30%- signal=33%	8626/57728/1387/10512/5089/342184/1749/655/22943/6664/60529/546/3227/116039/54928/80856/5663/6659/4487/7042/79977/3238/7547/6423/6662/65057/6468/7476/4038/8434/26585/2254/7020/7700/51176/51776/56603/140467/6299/1382/5396/5727/5307/2131/4154/2253/5916/6910/9464/1750/2737/51222/221833/6926/2255/28982/2019/4488/2719/79583/9241/4089/340419
GO:0016055	Wnt signaling pathway	436	0.382409	1.74248	4.5766e-09	1.07241e-06	6171	tags=40%- list=27%- signal=29%	2870/607/79960/7041/57560/1950/6932/4776/4035/51704/25937/205147/25/22943/4286/5311/1749/84133/6422/144165/53944/10159/64321/7483/84445/388630/527/11197/6478/5754/9096/6662/164284/169200/388336/55897/83786/7090/6423/252839/57822/5204/9863/7249/6299/7015/8613/2131/7472/9620/11211/406/1649/5663/4038/331/9968/80349/25806/7320/55366/6659/1000/6591/6928/7162/23240/10459/26585/51527/6788/1747/57674/248…	0.362984	1.49124	3.01513e-05	0.0227126	6695	tags=39%- list=30%- signal=28%	2870/79960/607/1950/57560/7041/527/83786/252839/7320/4776/53944/6932/51704/4035/7483/25937/205147/9968/4286/6478/9978/7249/1749/6422/9209/331/11197/388630/84445/84133/139285/25/10146/10159/144165/5311/22943/80349/55897/59343/406/10009/5754/6789/7015/64321/169200/8322/57674/63977/51527/1747/55593/6928/23189/56033/7162/4435/7482/7040/5204/6788/5663/64840/6659/27303/7090/55612/57822/57680/55716/2487…
GO:0090596	sensory organ morphogenesis	254	0.434974	1.91822	6.28949e-09	1.41238e-06	5984	tags=47%- list=27%- signal=35%	8557/51141/1296/8842/221935/80736/57728/6664/1749/655/6094/7483/6656/5754/4487/9096/6662/11078/2195/7068/6899/7020/57822/1270/84678/4646/30813/348980/121227/7472/357/2624/124590/3249/256297/30812/4211/10083/56603/25806/84465/1735/4762/121643/6926/362/2487/5629/113246/474/204851/2255/5396/2295/1826/5459/7482/116039/23363/2253/1295/9927/3167/2138/7545/7291/10427/3229/2290/6495/54549/7849/3975/9241/…	0.371038	1.49075	0.000800369	0.164841	6671	tags=42%- list=30%- signal=30%	8557/1296/51141/5594/57728/8842/6094/221935/7483/80736/113246/1270/1749/125488/655/6664/356/5754/6495/6899/55184/7482/116039/4487/124590/118427/11078/7547/57822/585/2624/9927/5456/2487/10083/23363/4646/6656/6662/348980/7068/84678/7849/2195/30813/9096/121227/2138/2254/4762/357/2295/23418/362/7020/1909/3249/84465/2779/56603/128637/204851/7472/23513/4211/25806/30812/5396/256297/57053/6505/5357/6121/…
GO:0198738	cell-cell signaling by wnt	438	0.378555	1.72569	7.34175e-09	1.58273e-06	6171	tags=39%- list=27%- signal=29%	2870/607/79960/7041/57560/1950/6932/4776/4035/51704/25937/205147/25/22943/4286/5311/1749/84133/6422/144165/53944/10159/64321/7483/84445/388630/527/11197/6478/5754/9096/6662/164284/169200/388336/55897/83786/7090/6423/252839/57822/5204/9863/7249/6299/7015/8613/2131/7472/9620/11211/406/1649/5663/4038/331/9968/80349/25806/7320/55366/6659/1000/6591/6928/7162/23240/10459/26585/51527/6788/1747/57674/248…	0.36046	1.48104	4.93124e-05	0.0291943	6695	tags=39%- list=30%- signal=28%	2870/79960/607/1950/57560/7041/527/83786/252839/7320/4776/53944/6932/51704/4035/7483/25937/205147/9968/4286/6478/9978/7249/1749/6422/9209/331/11197/388630/84445/84133/139285/25/10146/10159/144165/5311/22943/80349/55897/59343/406/10009/5754/6789/7015/64321/169200/8322/57674/63977/51527/1747/55593/6928/23189/56033/7162/4435/7482/7040/5204/6788/5663/64840/6659/27303/7090/55612/57822/57680/55716/2487…
GO:0045664	regulation of neuron differentiation	182	0.467442	2.00121	8.35645e-09	1.73219e-06	5184	tags=45%- list=23%- signal=35%	147040/1944/51704/1840/6532/22943/6664/25871/655/6422/7161/6911/57795/1620/627/1600/6662/81544/50674/6423/1270/4897/392255/10215/152/54897/2624/388585/30812/4211/5978/4762/152330/5629/474/8648/55364/4854/26508/23462/7101/390992/259266/222894/2138/2290/389549/6495/7074/429/5458/274/1910/55079/55755/6093/2737/3688/375567/4009/6496/339479/5080/2056/3400/79727/3670/10660/182/6938/6657/89780/4908/4674…	0.362139	1.42249	0.00764959	0.308197	7558	tags=48%- list=34%- signal=32%	147040/1944/25871/5978/51704/6532/1270/1840/1600/6422/4897/655/22943/6664/6911/1620/57795/6495/23462/152/54897/7161/4674/50674/55906/8648/392255/390992/81544/627/2624/6093/1910/6658/6423/7074/259266/6662/4854/7533/8835/2138/388585/4762/10215/55079/55755/22954/5979/2260/4211/30812/650/55364/222894/7224/2737/152330/429/1482/2290/3169/85446/3688/7101/402117/6938/5629/389549/596/23531/474/4099/124936…
GO:0014033	neural crest cell differentiation	92	0.54646	2.15166	1.2095e-08	2.41428e-06	4629	tags=52%- list=21%- signal=42%	3357/54910/340665/64839/6664/8482/655/6422/3911/2296/90/6608/6662/6899/57715/1908/2131/10512/30812/1000/8092/6591/2066/2487/80326/9464/3084/7291/6495/2668/9037/10505/5594/4254/1910/57556/55593/6405/4089/9723/1947/3670/10500/4040/182/58495/309/2637	0.453183	1.66156	0.000507565	0.127448	7714	tags=58%- list=34%- signal=38%	3357/54910/340665/5594/8482/10512/64839/3911/90/6422/655/6664/6495/6608/2296/6899/55593/1947/2487/1910/6662/1908/80326/10505/1909/9037/9221/57715/6405/1000/10500/5979/30812/2131/2066/553115/8092/9464/9723/6663/6591/4089/58495/8828/10016/57556/6201/309/7291/59349/3091/4040/2668
GO:0048562	embryonic organ morphogenesis	280	0.416436	1.85048	2.18599e-08	4.13692e-06	6601	tags=47%- list=29%- signal=34%	3201/8557/51141/3221/5079/7048/80736/57728/6664/5311/1749/3202/655/6911/64321/8928/90/5754/3233/60529/6608/4487/9096/6662/11078/55897/6899/7020/57822/84678/4646/57057/121227/3227/4617/79977/2624/124590/5663/9968/6943/3249/10083/25806/7043/8092/6928/2626/4762/121643/6926/2487/5629/474/204851/9464/2255/5396/2295/5459/6262/116039/2253/3167/3200/2138/7545/7291/10427/2290/6495/7849/3975/3236/4323/9241…	0.343776	1.38812	0.00498575	0.265891	6885	tags=39%- list=31%- signal=27%	3201/8557/3221/51141/5079/5594/57728/2626/80736/3202/4617/9968/7048/3233/1749/125488/90/8928/655/5311/7043/6664/6911/55897/5754/60529/6495/64321/6608/187/6899/3227/6943/6928/116039/5663/4487/124590/79977/11078/7547/57822/585/2624/5456/2487/10083/4646/6662/84678/7849/9096/121227/2138/2254/4762/200894/2295/7020/1909/3249/57057/204851/23513/25806/388389/5396/57053/5357/3200/23314/2253/5916/8092/1042…
GO:0031424	keratinization	77	-0.518609	-2.4006	2.22602e-08	4.13692e-06	5292	tags=58%- list=23%- signal=45%	3890/4014/3855/337968/1001/643414/338785/254910/286887/353133/84283/121391/84648/337967/3889/163778/6705/353139/3892/3852/6698/319101/353134/9119/3851/6701/3854/6706/196374/374454/3850/6703/353131/3891/7053/6707/199834/353141/448835/3713/353145/51350/2810/3849/144501	-0.353189	-1.62286	0.00205692	0.21363	5355	tags=43%- list=24%- signal=33%	121391/84648/9119/353134/337967/140807/84283/3852/4014/643414/6705/353139/6706/6701/643418/6707/3891/3850/6703/353141/3872/199834/353131/448835/3854/3713/7053/374454/2810/51350/3849/353145/144501
GO:0060560	developmental growth involved in morphogenesis	223	0.433241	1.88806	6.88492e-08	1.23687e-05	6355	tags=46%- list=28%- signal=34%	54910/54413/56924/25/342184/7048/5590/8482/393/6422/6857/6456/151835/51199/627/22999/5754/6586/6662/55897/2664/6423/57715/123904/4897/1908/9863/6299/2131/6792/57699/10439/9968/343472/10512/9353/2017/2045/23191/6928/203228/2255/55364/1826/5459/26999/23394/6049/5802/9706/6495/9037/3975/1382/10505/5458/55558/4504/23499/50618/118813/57556/66000/51265/374946/9362/59284/3688/23242/6405/9723/27185/3897/…	0.338477	1.34903	0.0165894	0.390636	7055	tags=40%- list=31%- signal=28%	54910/54413/8482/10512/203228/1020/5590/342184/56924/9968/7048/123904/50618/6049/6422/51199/393/4897/57699/2664/25/23394/22999/55897/5754/6495/6928/6857/151835/10479/118813/6792/6456/8826/6586/627/51265/4692/6423/9798/6662/55558/9856/4504/1908/10505/3897/23191/1909/9037/5802/9863/2045/57715/6405/2017/10500/9706/29882/6299/23499/1382/343472/9353/23025/2131/5916/55364/5459/10439/7224/66000/27185/34…
GO:0051960	regulation of nervous system development	439	0.368845	1.68157	7.14078e-08	1.24145e-05	6471	tags=43%- list=29%- signal=31%	6653/54910/54413/6009/3815/9253/4776/1949/441381/139065/22943/6664/8482/393/655/375790/26022/7161/54674/56965/386724/1620/51199/627/1600/10636/5764/6608/2636/2664/57715/10215/1636/407007/7472/6792/51593/406/4771/5663/4038/388585/10512/9353/30812/2045/23191/7520/5978/7162/869/9746/22865/5629/474/1638/1030/347730/1826/575/7040/23013/10683/84630/1813/11141/26508/23462/7101/390992/23394/6049/5802/259…	0.277809	1.14162	0.1281	0.621379	7055	tags=37%- list=31%- signal=26%	6653/54910/54413/9253/441381/51593/386724/8482/139065/1949/54674/4776/375790/10636/3815/6009/10512/5978/26022/1020/4771/7520/1600/2636/5063/56965/8864/6049/51199/393/5764/6604/2664/23394/655/1636/22943/6664/140578/11141/406/57165/4076/1620/6608/23462/407007/7161/7162/575/84630/4204/54626/1638/7040/118813/6792/8831/5663/5583/4036/390992/627/51265/58494/7074/23363/259266/9746/9798/7476/55558/4038/9…
GO:0099177	regulation of trans-synaptic signaling	426	0.371461	1.69106	9.30168e-08	1.5666e-05	6143	tags=41%- list=27%- signal=30%	442909/54413/3815/4776/8525/23208/253980/10590/25/6532/6146/7349/22943/9495/5534/5590/23237/57596/81832/440829/9783/6857/4355/266743/627/6507/22999/2905/10636/2901/5764/1816/8938/8224/2898/5923/388336/2693/150/2550/1636/348980/57282/4885/79772/8878/10718/5663/54899/6529/23191/9627/6855/1000/2900/783/6344/1268/869/9746/7779/2903/4297/1129/152330/9145/347730/5906/4218/575/114/55607/3356/5641/1813/2…	0.330627	1.35704	0.00321285	0.2323	6385	tags=35%- list=28%- signal=26%	442909/54413/3356/4355/5594/7349/4776/8525/10636/3815/23208/9495/57596/23657/23237/1020/4297/5590/6146/6855/6532/4218/9783/8526/5534/5906/8878/253980/5764/9627/25/10590/150/729230/440829/23394/1636/22943/22999/2900/8224/112755/54899/2905/100422913/79772/3265/5641/6507/55607/2902/266743/2550/57338/4900/2693/57689/1201/6857/5923/7779/575/4204/8938/2901/1812/81832/8831/5663/6853/2898/25769/627/177/9…
GO:0050804	modulation of chemical synaptic transmission	425	0.3701	1.68459	1.0377e-07	1.69475e-05	6143	tags=40%- list=27%- signal=30%	442909/54413/3815/4776/8525/23208/253980/10590/25/6532/6146/7349/22943/9495/5534/5590/23237/57596/81832/440829/9783/6857/4355/266743/627/6507/22999/2905/10636/2901/5764/1816/8938/8224/2898/5923/388336/2693/150/2550/1636/348980/57282/4885/79772/8878/10718/5663/54899/6529/23191/9627/6855/1000/2900/783/6344/1268/869/9746/7779/2903/4297/1129/152330/9145/347730/5906/4218/575/114/55607/3356/5641/1813/2…	0.331928	1.36226	0.00311182	0.231517	6385	tags=36%- list=28%- signal=26%	442909/54413/3356/4355/5594/7349/4776/8525/10636/3815/23208/9495/57596/23657/23237/1020/4297/5590/6146/6855/6532/4218/9783/8526/5534/5906/8878/253980/5764/9627/25/10590/150/729230/440829/23394/1636/22943/22999/2900/8224/112755/54899/2905/100422913/79772/3265/5641/6507/55607/2902/266743/2550/57338/4900/2693/57689/1201/6857/5923/7779/575/4204/8938/2901/1812/81832/8831/5663/6853/2898/25769/627/177/9…
GO:0007218	neuropeptide signaling pathway	109	0.511784	2.0576	1.12258e-07	1.77945e-05	4889	tags=44%- list=22%- signal=35%	6653/6447/4878/7349/4986/9607/6863/11251/6752/2834/10888/8001/339403/23620/5179/64106/29909/116/124274/51289/4887/10887/10800/6755/4886/6754/84539/796/56413/2743/4935/100996758/4987/22986/8811/27344/5443/8620/4829/4852/347148/2925/11249/7301/114815/10874/4879/2587	0.440097	1.64615	0.000409376	0.112138	6103	tags=44%- list=27%- signal=32%	6653/4878/6447/29909/7349/64106/27344/6863/11251/100996758/9607/10888/2832/6752/339403/4986/6755/2834/10800/5179/56413/4852/116/23620/8001/4879/124274/6754/84539/4886/4987/796/51289/10887/4828/2861/2743/4935/22986/4887/1363/5443/6753/5539/7301/4829/6866/3061
GO:0048864	stem cell development	85	0.540717	2.10397	1.22398e-07	1.88474e-05	5675	tags=54%- list=25%- signal=41%	3357/54910/340665/6664/8482/655/3911/2296/90/6608/6662/124540/6899/57715/1908/10512/30812/1000/8092/6591/2066/9464/3084/7291/2668/9037/10505/5594/4254/1910/57556/7476/6405/9723/1947/3670/10500/182/58495/309/2637/8828/1909/3091/596/80031	0.456012	1.6565	0.000886129	0.164841	7714	tags=56%- list=34%- signal=37%	3357/54910/340665/5594/8482/10512/3911/90/655/124540/6664/6608/2296/6899/1947/1910/5788/6662/7476/1908/10505/1909/9037/9221/57715/6405/1000/10500/5979/30812/2066/553115/8092/9464/9723/596/6663/6591/58495/8828/10016/57556/309/7291/29072/59349/3091/2668
GO:0060993	kidney morphogenesis	92	0.524855	2.06659	1.5153e-07	2.21265e-05	4842	tags=48%- list=21%- signal=38%	79192/25937/342184/5311/65266/655/3911/6608/6662/25789/6299/51301/388585/6943/30812/55366/6659/6928/26585/4070/2066/170690/2255/9500/4435/5613/7482/10269/2253/2138/6495/2668/7849/153572/3975/9241/5159/2737/7475/4089/7490/5727/3217/3976	0.467861	1.71538	0.000257612	0.081759	6814	tags=51%- list=30%- signal=36%	25937/342184/3911/65266/51301/79192/655/5311/25789/6495/6608/6943/6928/9500/4435/7482/6659/10269/55366/6662/5159/26585/7849/2138/388585/170690/7475/4070/6299/30812/5727/650/5613/2066/2253/26249/2737/6772/3976/2255/596/3217/51804/2719/3975/9241/4089
GO:0097485	neuron projection guidance	226	0.422382	1.8432	1.51904e-07	2.21265e-05	5161	tags=42%- list=23%- signal=33%	1944/1945/54910/399/4804/1949/9048/10381/1749/8482/10752/655/57408/3911/627/57549/6608/6586/64221/3730/2128/8577/2636/57715/4897/1908/1272/2131/644168/137970/10512/9353/91624/2045/23191/4858/8633/152330/474/7204/1826/4854/5459/9252/170302/347733/2290/389549/2668/9037/3975/10505/115557/23032/9241/5458/55558/10716/11023/55079/57556/6091/56896/3799/3918/374946/90249/1400/2737/285220/5797/8941/4009/2…	0.334436	1.33426	0.020175	0.419057	7055	tags=41%- list=31%- signal=29%	1944/1945/54910/399/4804/10381/8482/1949/10512/57408/9048/1020/2128/3911/2636/1749/4897/57549/655/4858/10752/8941/6608/1272/170302/3730/7204/6586/627/1947/64221/128434/55558/4854/1908/10505/3897/115557/3799/23191/91624/3918/1909/23032/9037/2045/57715/6405/644168/10500/55079/5979/4983/1436/90249/8577/5727/9353/2131/54538/6091/220202/5879/5459/2043/8633/2737/152330/137970/5797/347733/2290/4781/2044…
GO:0030178	negative regulation of Wnt signaling pathway	168	0.452684	1.92082	2.36619e-07	3.35593e-05	4527	tags=39%- list=20%- signal=31%	79960/57560/4776/4035/25937/22943/84133/6422/144165/64321/84445/388630/11197/6478/9096/6662/164284/169200/388336/55897/83786/7090/6423/5204/7249/1649/4038/1000/6591/7162/23240/10459/26585/6788/57674/2487/6789/9978/4435/83999/55612/8322/10146/26524/9241/27303/8994/139285/406976/25776/7088/374946/80114/9368/55593/2254/2737/56033/115701/2010/4192/3670/152573/10076/6657	0.412701	1.61254	0.000295405	0.0847717	6791	tags=47%- list=30%- signal=33%	79960/57560/83786/4776/4035/25937/6478/9978/7249/6422/11197/388630/84445/84133/139285/10146/144165/22943/55897/6789/64321/169200/8322/57674/55593/56033/7162/4435/5204/6788/27303/7090/55612/57680/55716/2487/8994/6423/164284/10076/440193/7091/6662/4038/115701/26585/10459/388336/25776/9096/406976/2254/23240/64359/2010/1000/26524/27123/1649/4192/83999/8312/650/267/2737/348/1482/7088/9368/54894/80114/…
GO:0030326	embryonic limb morphogenesis	111	0.503728	2.03226	2.51857e-07	3.39345e-05	5353	tags=49%- list=24%- signal=37%	8626/22943/57728/1749/80856/655/1387/3238/60529/4487/7042/6423/7020/6299/3227/79977/5663/4038/56603/6910/26585/6926/9464/5396/65057/54928/140467/116039/2253/51176/4488/7291/9496/2019/5307/1382/3236/9241/8434/7476/2254/2737/221833/51776/4089/5089/5727/1750/3235/4154/5916/55636/79583/340419	0.431674	1.61825	0.000902664	0.164841	6870	tags=47%- list=30%- signal=33%	8626/57728/1387/5089/1749/655/22943/60529/3227/116039/54928/80856/5663/4487/7042/79977/3238/6423/65057/6468/7476/4038/8434/26585/2254/7020/51176/51776/56603/140467/6299/1382/5396/5727/5307/4154/2253/5916/6910/9464/1750/2737/221833/6926/28982/2019/4488/2719/79583/9241/4089/340419
GO:0035113	embryonic appendage morphogenesis	111	0.503728	2.03226	2.51857e-07	3.39345e-05	5353	tags=49%- list=24%- signal=37%	8626/22943/57728/1749/80856/655/1387/3238/60529/4487/7042/6423/7020/6299/3227/79977/5663/4038/56603/6910/26585/6926/9464/5396/65057/54928/140467/116039/2253/51176/4488/7291/9496/2019/5307/1382/3236/9241/8434/7476/2254/2737/221833/51776/4089/5089/5727/1750/3235/4154/5916/55636/79583/340419	0.431674	1.61825	0.000902664	0.164841	6870	tags=47%- list=30%- signal=33%	8626/57728/1387/5089/1749/655/22943/60529/3227/116039/54928/80856/5663/4487/7042/79977/3238/6423/65057/6468/7476/4038/8434/26585/2254/7020/51176/51776/56603/140467/6299/1382/5396/5727/5307/4154/2253/5916/6910/9464/1750/2737/221833/6926/28982/2019/4488/2719/79583/9241/4089/340419
GO:0007411	axon guidance	225	0.423073	1.84548	2.59567e-07	3.41202e-05	5161	tags=42%- list=23%- signal=33%	1944/1945/54910/399/4804/1949/9048/10381/1749/8482/10752/655/57408/3911/627/57549/6608/6586/64221/3730/2128/8577/2636/57715/4897/1908/1272/2131/644168/137970/10512/9353/91624/2045/23191/4858/8633/152330/474/7204/1826/4854/5459/9252/170302/347733/2290/389549/2668/9037/3975/10505/115557/23032/9241/5458/55558/10716/11023/55079/57556/6091/56896/3799/3918/374946/90249/1400/2737/285220/5797/8941/4009/2…	0.336191	1.34052	0.0184403	0.407247	7055	tags=41%- list=31%- signal=29%	1944/1945/54910/399/4804/10381/8482/1949/10512/57408/9048/1020/2128/3911/2636/1749/4897/57549/655/4858/10752/8941/6608/1272/170302/3730/7204/6586/627/1947/64221/128434/55558/4854/1908/10505/3897/115557/3799/23191/91624/3918/1909/23032/9037/2045/57715/6405/644168/10500/55079/5979/4983/1436/90249/8577/5727/9353/2131/54538/6091/220202/5879/5459/2043/8633/2737/152330/137970/5797/347733/2290/4781/2044…
GO:0030900	forebrain development	362	0.376629	1.69987	3.05412e-07	3.91907e-05	6921	tags=44%- list=31%- signal=31%	80709/5079/9253/26047/22903/30062/22943/6506/1749/8482/79969/51199/6752/79625/6656/1600/80055/83696/6608/4487/552/664/3736/50674/84678/6299/10215/190/2131/57282/6513/5830/4677/2624/4771/10718/5663/388585/9353/25806/139411/1000/6926/2066/6754/57721/5629/113246/474/1638/2255/4854/7482/23353/1813/3084/7101/558/259266/2253/170302/51176/23657/266727/7545/4036/7314/431707/1812/2290/389549/9037/3975/530…	0.297177	1.21223	0.0568606	0.534145	6371	tags=34%- list=28%- signal=25%	80709/9253/5079/8482/79969/23657/1020/89927/113246/6506/4771/30062/3362/26047/1600/139411/1749/51199/22903/266727/22943/190/83696/6513/6752/4677/664/546/80055/8941/6608/4900/558/4852/7482/1638/1812/170302/79625/5663/57721/50674/4487/3736/4036/7547/585/2624/9289/6658/6754/583/259266/6656/7476/55558/1902/7314/84678/4854/388585/5830/200894/10215/57178/9037/7832/51176/1000/552/55079/23353/57282/43170…
GO:0072073	kidney epithelium development	140	0.468148	1.9476	3.35591e-07	4.20619e-05	6383	tags=52%- list=28%- signal=38%	8842/79192/25937/342184/5311/65266/655/6422/25959/3911/7827/2296/6608/6662/25789/9863/6299/2131/9244/388585/9353/6943/30812/2045/55366/6928/26585/4070/170690/9500/4086/4435/7482/26508/4090/2253/6492/2138/6495/2668/7849/153572/3975/9241/1910/947/2737/28999/6382/4643/4868/7475/4089/7490/5727/182/8826/3217/3976/1948/384/5420/1909/596/282679/51804/650/4088/1739/10413/7477/6772/7021	0.39604	1.52077	0.0023595	0.21482	7262	tags=49%- list=32%- signal=34%	8842/25937/342184/9244/7827/25959/3911/65266/6422/79192/655/5311/25789/4090/6495/6608/2296/6943/6928/9500/4435/7482/8826/1910/55366/6662/26585/7849/2138/388585/4086/1909/9863/2045/170690/4868/5979/7475/4070/6299/30812/5727/650/9353/2131/6382/2253/26249/6492/2043/2737/384/6772/3976/596/28999/3217/51804/2719/3975/9241/10413/4089/26508/4643/947/5420/282679/7021
GO:0002009	morphogenesis of an epithelium	497	0.352435	1.61576	3.46737e-07	4.24711e-05	6873	tags=44%- list=30%- signal=31%	8626/8557/54910/7041/1950/4804/4776/79192/25/163183/342184/22943/7048/6664/5534/5154/5311/3202/65266/655/84133/6422/144165/6911/3911/64321/83478/8928/90/5754/6608/9096/6662/25789/7798/7042/2195/57545/55897/6423/7020/57822/84678/6939/326/9863/84962/7249/6299/1282/57057/2131/26146/7472/9620/79977/5663/9968/388585/10512/9353/6943/30812/2045/10630/55366/6659/6910/6591/6928/2626/26585/121643/6788/1747…	0.276803	1.14144	0.114833	0.608441	6885	tags=37%- list=31%- signal=26%	8626/54910/8557/4804/1950/7041/4776/10512/2626/163183/326/3202/342184/3911/9968/7048/5154/7249/65266/90/6422/5534/8928/84133/25/79192/655/144165/5311/22943/6664/6911/55897/26146/25789/5754/10630/3627/6789/57545/6495/64321/6608/187/83478/1747/6943/6928/9500/4435/7482/367/7040/147183/6788/5663/6659/7042/4036/55612/79977/7798/7547/57822/585/6939/84962/2487/85474/64399/6423/7074/55366/2316/6662/1460/…
GO:0050767	regulation of neurogenesis	364	0.367846	1.66055	4.41591e-07	5.28877e-05	5165	tags=37%- list=23%- signal=29%	6653/54910/6009/3815/9253/4776/1949/6664/8482/393/655/26022/7161/56965/1620/51199/627/1600/10636/5764/6608/2664/57715/10215/1636/407007/7472/6792/51593/406/4771/5663/4038/388585/10512/9353/30812/2045/23191/7520/5978/5629/474/1638/1030/1826/7040/23013/10683/84630/1813/11141/26508/23462/7101/390992/23394/6049/5802/259266/84504/23363/222894/3397/51176/4036/140578/9706/2290/389549/4067/9037/1382/1050…	0.28557	1.16518	0.113004	0.604794	7055	tags=38%- list=31%- signal=27%	6653/54910/9253/51593/8482/1949/4776/10636/3815/6009/10512/5978/26022/1020/4771/7520/1600/5063/56965/8864/6049/51199/393/5764/6604/2664/23394/655/1636/6664/140578/11141/406/57165/4076/1620/6608/23462/407007/7161/84630/4204/54626/1638/7040/118813/6792/8831/5663/5583/4036/390992/627/51265/7074/23363/259266/9798/7476/55558/4038/9856/4049/4504/10505/7533/1030/3897/388585/10215/26230/23191/10494/9037/…
GO:0042472	inner ear morphogenesis	96	0.506068	2.00109	7.74944e-07	8.99852e-05	4629	tags=46%- list=21%- signal=37%	8557/51141/80736/1749/5754/9096/6662/11078/6899/7020/57822/4646/121227/2624/124590/3249/10083/4762/6926/2487/5629/474/2255/5396/5459/2253/3167/2138/7545/10427/2290/6495/7849/4647/9935/5357/9368/5013/2254/5456/340784/1750/89780/2637	0.430929	1.58879	0.00234192	0.21482	6671	tags=48%- list=30%- signal=34%	8557/51141/80736/1749/125488/5754/6495/6899/124590/11078/57822/2624/5456/2487/10083/4646/6662/7849/9096/121227/2138/2254/4762/7020/3249/23513/5396/57053/5357/2253/10427/9935/5459/1750/63915/4647/2290/9368/3167/5629/6926/2255/51804/525/474/9132
GO:0014032	neural crest cell development	79	0.545089	2.09562	7.84734e-07	8.99852e-05	5103	tags=52%- list=23%- signal=40%	3357/54910/340665/6664/8482/655/3911/2296/90/6608/6662/6899/57715/1908/10512/30812/1000/8092/6591/2066/9464/3084/7291/2668/9037/10505/5594/4254/1910/57556/6405/9723/1947/3670/10500/182/58495/309/2637/8828/1909	0.442994	1.59188	0.00251457	0.217156	7714	tags=54%- list=34%- signal=36%	3357/54910/340665/5594/8482/10512/3911/90/655/6664/6608/2296/6899/1947/1910/6662/1908/10505/1909/9037/9221/57715/6405/1000/10500/5979/30812/2066/553115/8092/9464/9723/6663/6591/58495/8828/10016/57556/309/7291/59349/3091/2668
GO:0072006	nephron development	146	0.456007	1.90747	1.07693e-06	0.000120919	6383	tags=51%- list=28%- signal=37%	4358/8842/79192/25937/342184/5311/65266/655/3911/7827/2296/6608/6662/25789/9863/6299/2131/388585/6943/30812/284/55366/6928/54798/26585/4070/2066/170690/9500/3570/4854/4435/7482/26508/2253/2138/6495/2668/7849/153572/3975/9241/29927/1910/5159/947/2737/28999/5156/4643/4868/7475/4089/1285/7490/84623/5727/182/8826/3217/3976/23279/5420/1909/79902/596/282679/51804/650/1286/1739/10413/7477/6772/7021	0.399422	1.54028	0.00203136	0.21363	7262	tags=49%- list=32%- signal=34%	4358/8842/25937/342184/7827/3911/65266/79192/655/5311/25789/6495/6608/2296/54798/6943/6928/9500/4435/7482/8826/284/79902/1910/55366/6662/5159/26585/7849/4854/51196/2138/388585/1909/9863/170690/4868/5979/7475/4070/6299/23279/30812/5727/650/2131/2066/3570/2253/26249/2737/6772/55959/3976/596/28999/3217/51804/84623/2719/3975/9241/10413/4089/55746/26508/4643/947/1285/5420/282679/7021
GO:0050808	synapse organization	400	0.355587	1.61332	1.10251e-06	0.00012114	6561	tags=44%- list=29%- signal=32%	9806/54413/22899/4776/441381/139065/25/221935/6620/22943/1108/23237/375790/54674/8495/140689/8536/386724/83992/266743/627/57549/2554/2561/22953/388336/2693/26167/10497/10882/4897/1282/6792/1140/4744/23284/5663/4038/6529/2017/2045/56130/23191/1000/5064/80728/26280/5978/2566/783/7162/56132/869/9746/10243/2066/22865/56133/347730/23024/1826/575/5100/5641/1813/11141/3084/2904/8497/257194/57689/23394/2…	0.31911	1.30671	0.00945199	0.330292	6845	tags=40%- list=30%- signal=29%	9806/54413/441381/22899/386724/139065/54674/4776/375790/83992/5978/1108/8536/221935/23657/23237/1020/2554/6620/5063/4897/25/56133/26167/57549/23394/266727/26280/22943/8495/11141/56132/382/56122/80728/22866/5641/784/4076/266743/56130/23544/140689/6495/400916/2561/55619/2693/57689/1201/643866/7162/8500/575/4204/8497/10497/9912/1812/6792/1821/92737/8831/5663/22953/55906/102/6853/10243/2566/627/23363…
GO:0048880	sensory system development	377	0.364035	1.64627	1.12385e-06	0.00012114	4818	tags=33%- list=21%- signal=27%	1296/22899/10461/8842/130557/30062/221935/4286/7048/80736/57728/6664/3615/655/9573/6094/7483/6656/57110/2296/161742/6662/7042/2195/57545/7068/7020/3299/57822/22931/1270/84678/5204/30813/1282/348980/7472/4617/79977/357/4544/4771/399473/5663/388585/343472/256297/30812/4211/10083/25806/84465/10763/1735/49855/121643/362/5629/113246/7837/204851/491/2255/2295/388552/1826/7482/1813/7101/9314/116039/2336…	0.293832	1.20115	0.0656266	0.543499	6755	tags=36%- list=30%- signal=26%	1296/22899/57728/3615/10461/9573/8842/5089/6094/130557/221935/23657/7483/80736/113246/4771/161742/30062/1270/4617/22931/4286/7048/3982/6604/57110/655/6664/4810/356/57545/2296/8322/10319/399473/55184/7482/116039/5204/5663/7042/79977/118427/57822/196740/585/9927/57030/10083/23363/6656/6662/7476/348980/5159/57084/7068/84678/114789/2195/30813/3299/388552/2254/388585/357/2295/23418/200734/362/10763/70…
GO:0060537	muscle tissue development	395	0.360902	1.63589	1.26257e-06	0.000133423	5400	tags=37%- list=24%- signal=28%	607/8557/10472/4209/4878/3131/5079/25/57493/22943/7048/5318/6665/6664/5311/655/9975/7161/4629/4654/2296/8928/90/22953/6608/4487/9096/6662/7042/4015/407014/55897/6899/5339/407007/57057/7472/84466/4617/406/64208/10512/6943/30812/56603/6910/341405/2626/4223/26585/245806/6926/2066/201163/93649/5629/54715/2248/9734/4086/7040/6262/3679/3084/26508/23462/4090/10269/8819/23363/2253/51176/4488/2138/4036/72…	0.299104	1.22437	0.0413273	0.510872	7585	tags=41%- list=34%- signal=28%	4209/8557/607/4878/10472/5339/3131/5079/10512/2626/6665/1020/4617/7048/9975/90/8928/25/655/5311/22943/140465/6664/57493/4654/55897/201163/5318/4629/406/407014/4090/10791/3276/6495/6608/23462/2296/6899/2539/407007/93649/57486/7161/6943/4534/1144/10869/4015/7040/92737/64208/22953/4487/7042/1832/10269/4036/341405/8819/3344/7547/9734/4879/6901/137868/23363/9750/7504/6662/5159/115701/26585/1310/25776/…
GO:0045665	negative regulation of neuron differentiation	71	0.539553	2.04255	1.44277e-06	0.000149534	4741	tags=51%- list=21%- signal=40%	1840/6532/25871/655/7161/6662/1270/10215/388585/30812/4211/5978/152330/4854/23462/7101/390992/259266/2290/429/5458/55079/55755/2737/3688/4009/6496/5080/3400/3670/10660/182/6657/89780/6658/30012	0.334639	1.18417	0.195831	0.66622	7944	tags=48%- list=35%- signal=31%	25871/5978/6532/1270/1840/655/23462/7161/390992/6658/259266/6662/4854/388585/10215/55079/55755/4211/30812/2737/152330/429/2290/3688/7101/4099/5909/6496/5458/3400/4009/387/10660/3199
GO:0043583	ear development	212	0.419492	1.81907	1.48569e-06	0.000151077	6601	tags=47%- list=29%- signal=33%	8557/51141/4358/80736/57728/5154/1749/26020/2561/5754/4487/9096/6662/7042/11078/6899/2558/7020/57822/6939/4646/121227/357/2624/124590/388585/3249/10083/1050/7043/4762/6926/2487/5629/474/2255/10541/5396/5459/23192/9261/116039/2253/3167/2138/102/7545/7291/10427/2290/6495/7849/9241/5205/4647/65217/5594/9935/5357/5159/9368/5013/2254/2737/5456/340784/3777/8100/182/6657/1750/89780/2637/4916/55636/1909/…	0.367681	1.46033	0.00341403	0.2323	6820	tags=39%- list=30%- signal=28%	8557/51141/5594/4358/57728/26020/80736/5154/1749/125488/7043/2558/5754/6495/6899/2561/2103/116039/102/4487/124590/7042/23192/11078/7547/57822/6939/2624/5456/2487/9261/10083/4646/6662/5159/7849/9096/121227/2138/8100/2254/388585/4762/3777/357/7020/1909/3249/3776/23513/1050/5396/57053/5357/650/3714/2253/10427/9935/5459/2043/2706/1750/2737/63915/1027/4647/2290/246213/65217/9368/3167/5629/6926/2255/59…
GO:0030111	regulation of Wnt signaling pathway	320	0.380847	1.70615	1.89218e-06	0.000188849	4550	tags=33%- list=20%- signal=27%	79960/57560/1950/4776/4035/51704/25937/205147/25/22943/1749/84133/6422/144165/53944/10159/64321/84445/388630/527/11197/6478/5754/9096/6662/164284/169200/388336/55897/83786/7090/6423/252839/5204/7249/6299/7015/8613/406/1649/5663/4038/331/7320/55366/6659/1000/6591/6928/7162/23240/10459/26585/51527/6788/57674/2487/6789/2255/9978/4435/7040/59343/63977/259266/83999/51176/55612/8322/10146/9037/26524/70…	0.357196	1.45038	0.000598166	0.144189	5252	tags=32%- list=23%- signal=25%	79960/1950/57560/527/83786/252839/7320/4776/53944/51704/4035/25937/205147/6478/9978/7249/1749/6422/331/11197/388630/84445/84133/139285/25/10146/10159/144165/22943/55897/59343/406/5754/6789/7015/64321/169200/8322/57674/63977/51527/55593/6928/23189/56033/7162/4435/7040/5204/6788/5663/6659/27303/7090/55612/57680/55716/2487/8994/85474/6423/7074/164284/55366/259266/51366/10076/80351/440193/7091/6662/4…
GO:0043405	regulation of MAP kinase activity	177	0.433323	1.85024	2.005e-06	0.000194056	3953	tags=29%- list=18%- signal=24%	6653/3357/54923/5777/1950/4878/5291/2322/3815/11329/255324/101/22943/5154/4217/655/6422/10636/150/6423/1908/84962/23624/7148/11211/5663/26191/23636/7345/1849/4486/2629/9500/7040/3356/64127/28951/3643/8322/221472/4067/11214/4254/3265/6091/5159/177/7039/7189/51755/958/1815	0.451378	1.77033	2.32735e-06	0.00200362	5385	tags=37%- list=24%- signal=28%	6653/3357/54923/4878/1950/5777/11329/5291/255324/3356/101/4217/10636/3815/2322/7148/23636/28951/5154/6422/2629/150/655/22943/1849/3265/875/4486/221472/2081/8322/9500/23624/10595/7040/5663/51755/84962/7039/6423/177/5788/7345/5159/1908/11214/6609/3654/26191/9479/5609/5470/11211/4282/3643/7057/2260/84062/5871/1956/8312/650/4067/6091/8817
GO:0060070	canonical Wnt signaling pathway	296	0.382023	1.70325	2.01636e-06	0.000194056	4550	tags=33%- list=20%- signal=27%	607/79960/1950/6932/51704/25937/205147/22943/1749/84133/6422/144165/53944/10159/64321/7483/84445/6478/5754/9096/6662/169200/388336/55897/83786/7090/6423/252839/5204/8613/2131/7472/11211/406/1649/5663/4038/331/7320/55366/6659/1000/6591/7162/23240/10459/26585/51527/6788/2487/80326/26108/6789/2255/9978/7040/7482/63977/259266/9314/83999/51176/55612/8322/10146/9037/26524/9241/2776/27303/8994/1910/1392…	0.356577	1.44295	0.00203252	0.21363	6795	tags=40%- list=30%- signal=28%	79960/607/1950/83786/252839/7320/53944/6932/51704/7483/25937/205147/6478/9978/1749/6422/331/84445/84133/139285/10146/10159/144165/22943/55897/406/5754/6789/64321/169200/8322/63977/51527/55593/23189/7162/7482/7040/5204/6788/5663/6659/27303/7090/55612/57680/55716/2487/1910/8994/6423/55366/259266/51366/10076/80351/440193/7091/6662/7476/4038/8434/26585/10459/388336/25776/80326/9096/406976/2254/8613/2…
GO:0048638	regulation of developmental growth	312	0.378634	1.694	2.1492e-06	0.000203211	6300	tags=42%- list=28%- signal=31%	54910/3952/25/6532/7048/6665/3574/8482/393/375790/7161/6857/151835/4654/627/83481/22999/2296/6608/2693/407014/57678/2664/57715/4897/137964/407007/57057/7472/6792/5830/57699/10439/343472/10512/2017/2045/23191/6910/6928/1735/4886/6788/2066/32/5629/6789/10743/1826/5641/1813/23394/6049/3643/5802/10269/2253/170302/9706/6495/9037/26524/1382/10505/9241/585/5458/55558/4504/23499/4534/50618/406976/118813/…	0.304274	1.23411	0.0490822	0.531032	7055	tags=39%- list=31%- signal=27%	54910/57678/8482/375790/10512/6665/1020/3952/6532/137964/8879/7048/50618/6049/393/4897/57699/2664/25/3574/23394/10743/4654/22999/83481/5641/407014/57731/6789/2395/6495/6608/2296/2539/407007/54440/7161/2693/4534/6928/6857/151835/5897/367/118813/6792/170302/6788/10269/585/627/51265/583/80351/9798/55558/9856/4504/10505/8835/4886/406976/3897/2254/5830/23191/9037/5600/5802/2045/57715/6405/26524/2017/1…
GO:0043010	camera-type eye development	323	0.378509	1.69698	2.28576e-06	0.000212397	4818	tags=34%- list=21%- signal=27%	1296/22899/10461/8842/130557/30062/221935/4286/7048/57728/6664/3615/655/6094/7483/6656/57110/2296/161742/6662/7042/2195/57545/7068/7020/3299/57822/1270/84678/5204/30813/1282/348980/7472/4617/79977/357/4544/4771/399473/5663/388585/343472/256297/30812/4211/10083/25806/84465/10763/1735/49855/121643/362/5629/113246/204851/491/2255/2295/1826/7482/1813/7101/9314/116039/23363/1295/9927/8322/23657/7291/1…	0.296368	1.2035	0.0742354	0.546978	6755	tags=36%- list=30%- signal=26%	1296/22899/57728/3615/10461/8842/6094/130557/221935/23657/7483/113246/4771/161742/30062/1270/4617/4286/7048/3982/6604/57110/655/6664/4810/57545/2296/8322/10319/399473/7482/116039/5204/5663/7042/79977/57822/196740/585/9927/57030/10083/23363/6656/6662/7476/348980/5159/57084/7068/84678/114789/2195/30813/3299/388585/357/2295/23418/200734/362/10763/7020/4544/84465/2779/1282/43/779/128637/204851/5979/5…
GO:0001656	metanephros development	88	0.508062	1.98914	2.40385e-06	0.000219584	4424	tags=43%- list=20%- signal=35%	79192/25937/342184/5154/5311/655/64321/7827/6608/6662/392255/51107/6299/3227/388585/6943/30812/55366/6928/26585/2255/4435/116039/2253/2138/4824/6495/2668/7849/153572/3975/5159/947/2737/5156/4089/7490/5727	0.398957	1.45537	0.0166592	0.390636	7934	tags=53%- list=35%- signal=35%	25937/342184/7827/5154/79192/655/5311/6495/64321/6608/3227/6943/6928/4435/116039/392255/55366/6662/5159/26585/7849/51107/2138/388585/5979/6299/30812/5727/2253/2737/6772/3976/2255/596/51804/2719/3975/4824/10413/4089/947/7021/5156/2668/8516/359/153572
GO:0042471	ear morphogenesis	117	0.477145	1.93705	2.76037e-06	0.000247949	6839	tags=56%- list=30%- signal=39%	8557/51141/80736/57728/1749/5754/4487/9096/6662/11078/6899/7020/57822/4646/121227/2624/124590/3249/10083/4762/6926/2487/5629/474/2255/5396/5459/116039/2253/3167/2138/7545/7291/10427/2290/6495/7849/9241/4647/5594/9935/5357/9368/5013/2254/5456/340784/1750/89780/2637/55636/1909/10804/125488/51804/9132/145258/579/7547/1855/3784/2625/23513/57053/3199	0.410066	1.5472	0.00251806	0.217156	6791	tags=45%- list=30%- signal=32%	8557/51141/5594/57728/80736/1749/125488/5754/6495/6899/116039/4487/124590/11078/7547/57822/2624/5456/2487/10083/4646/6662/7849/9096/121227/2138/2254/4762/7020/1909/3249/23513/5396/57053/5357/2253/10427/9935/5459/1750/63915/4647/2290/9368/3167/5629/6926/2255/51804/525/474/9132/9241
GO:0016331	morphogenesis of embryonic epithelium	146	0.447592	1.87227	2.82749e-06	0.000249511	4998	tags=42%- list=22%- signal=33%	8626/54910/7041/79192/25/6664/655/6422/144165/3911/5754/9096/6662/7798/7042/57545/6423/7020/57822/84678/7249/7472/9620/79977/9968/388585/30812/6659/6928/26585/6788/6789/2255/5100/7040/7482/2253/4036/7291/10427/6495/2668/7849/56963/153572/9241/585/8463/3651/7189/23242/7475/8915/5727/58495/367/2926/2648/5916/133/9421	0.353781	1.36427	0.0255836	0.449706	5531	tags=37%- list=25%- signal=28%	8626/54910/7041/3911/9968/7249/6422/25/79192/655/144165/6664/5754/6789/57545/6495/6928/7482/367/7040/6788/6659/7042/4036/79977/7798/57822/585/6423/6662/26585/84678/7849/9096/6768/388585/6046/7020/56963/4976/5979/7472/7475/23513/30812/5727/9620/5100/2926/3714/2253/5916/2648/10427
GO:0001654	eye development	367	0.365863	1.65226	2.87035e-06	0.000249511	4818	tags=33%- list=21%- signal=27%	1296/22899/10461/8842/130557/30062/221935/4286/7048/57728/6664/3615/655/9573/6094/7483/6656/57110/2296/161742/6662/7042/2195/57545/7068/7020/3299/57822/22931/1270/84678/5204/30813/1282/348980/7472/4617/79977/357/4544/4771/399473/5663/388585/343472/256297/30812/4211/10083/25806/84465/10763/1735/49855/121643/362/5629/113246/7837/204851/491/2255/2295/388552/1826/7482/1813/7101/9314/116039/23363/4990…	0.300168	1.2252	0.0460546	0.518443	6755	tags=37%- list=30%- signal=26%	1296/22899/57728/3615/10461/9573/8842/5089/6094/130557/221935/23657/7483/113246/4771/161742/30062/1270/4617/22931/4286/7048/3982/6604/57110/655/6664/4810/356/57545/2296/8322/10319/399473/55184/7482/116039/5204/5663/7042/79977/118427/57822/196740/585/9927/57030/10083/23363/6656/6662/7476/348980/5159/57084/7068/84678/114789/2195/30813/3299/388552/2254/388585/357/2295/23418/200734/362/10763/7020/454…
GO:0048754	branching morphogenesis of an epithelial tube	151	0.439595	1.84273	2.98281e-06	0.000255171	6299	tags=50%- list=28%- signal=36%	1950/4776/25/7048/5534/5311/3202/655/3911/90/6608/6662/25789/6423/6299/1282/57057/2131/7472/9620/9353/6943/30812/55366/6928/26585/4070/6926/170690/6789/2255/9500/4435/7482/2253/51176/4488/2138/4824/6495/2668/7849/3975/4323/9241/64399/2737/64478/7475/4089/4192/3791/9723/7490/5727/284217/367/2637/3217/3169/846/1909/63943/10672/340419/596/5371/8914/51804/650/7080/54903/1739/9231/10413	0.369903	1.42963	0.00949435	0.330292	6870	tags=44%- list=30%- signal=31%	1950/4776/3202/3911/7048/90/5534/25/655/5311/25789/6789/6495/6608/6943/6928/9500/4435/7482/367/64399/6423/55366/6662/26585/7849/2138/10672/5371/1909/170690/1282/51176/57057/4192/7472/7475/4070/6299/30812/5727/63943/9620/650/9353/846/2131/2253/2737/64478/3169/284217/9723/3845/6926/2255/596/3217/4488/51804/2719/3975/4824/9241/10413/4089/340419
GO:0048839	inner ear development	185	0.422975	1.81375	3.43939e-06	0.000289633	6601	tags=46%- list=29%- signal=33%	8557/51141/4358/80736/5154/1749/26020/2561/5754/9096/6662/7042/11078/6899/2558/7020/57822/4646/121227/2624/124590/388585/3249/10083/1050/7043/4762/6926/2487/5629/474/2255/10541/5396/5459/23192/9261/2253/3167/2138/102/7545/10427/2290/6495/7849/5205/4647/65217/9935/5357/5159/9368/5013/2254/2737/5456/340784/3777/8100/182/6657/1750/89780/2637/4916/55636/2103/10804/375611/3714/125488/2070/2706/51804/9…	0.371744	1.46222	0.00439147	0.248231	6671	tags=39%- list=30%- signal=28%	8557/51141/4358/26020/80736/5154/1749/125488/7043/2558/5754/6495/6899/2561/2103/102/124590/7042/23192/11078/57822/2624/5456/2487/9261/10083/4646/6662/5159/7849/9096/121227/2138/8100/2254/388585/4762/3777/7020/3249/3776/23513/1050/5396/57053/5357/650/3714/2253/10427/9935/5459/2043/2706/1750/2737/63915/1027/4647/2290/246213/65217/9368/3167/5629/6926/2255/51804/525/474/10541/9132
GO:0072009	nephron epithelium development	110	0.489126	1.96984	3.71593e-06	0.000308106	6383	tags=55%- list=28%- signal=39%	8842/79192/25937/342184/5311/65266/3911/7827/2296/6608/6662/25789/9863/6299/2131/388585/6943/30812/55366/6928/26585/4070/170690/9500/4435/7482/26508/2253/2138/6495/2668/7849/153572/3975/9241/1910/947/2737/28999/4643/4868/7475/4089/7490/5727/182/8826/3217/3976/5420/1909/596/282679/51804/650/1739/10413/7477/6772/7021	0.41911	1.5695	0.0022024	0.21407	7262	tags=51%- list=32%- signal=35%	8842/25937/342184/7827/3911/65266/79192/5311/25789/6495/6608/2296/6943/6928/9500/4435/7482/8826/1910/55366/6662/26585/7849/2138/388585/1909/9863/170690/4868/7475/4070/6299/30812/5727/650/2131/2253/26249/2737/6772/3976/596/28999/3217/51804/2719/3975/9241/10413/4089/26508/4643/947/5420/282679/7021
GO:0048593	camera-type eye morphogenesis	121	0.465572	1.89758	4.03145e-06	0.000329203	4811	tags=45%- list=21%- signal=35%	1296/8842/221935/6664/655/6094/7483/6656/6662/2195/7068/7020/1270/84678/30813/348980/7472/357/256297/30812/4211/10083/84465/1735/121643/362/5629/113246/204851/2295/1826/7482/23363/1295/9927/7291/54549/3975/585/6505/5309/2737/55714/5797/23418/6496/6015/5080/3791/128637/182/5950/4124/24147	0.336605	1.27478	0.0813992	0.559974	7785	tags=45%- list=35%- signal=30%	1296/8842/6094/221935/7483/113246/1270/655/6664/7482/585/9927/10083/23363/6656/6662/348980/7068/84678/2195/30813/357/2295/23418/362/7020/84465/128637/204851/7472/4211/30812/256297/6505/6121/1295/121643/2737/54549/5797/7070/1735/5629/1826/5950/3975/55714/6496/28996/7291/7021/6670/3091/24147/6247
GO:0150063	visual system development	371	0.360413	1.62903	4.11309e-06	0.000330857	4818	tags=33%- list=21%- signal=26%	1296/22899/10461/8842/130557/30062/221935/4286/7048/57728/6664/3615/655/9573/6094/7483/6656/57110/2296/161742/6662/7042/2195/57545/7068/7020/3299/57822/22931/1270/84678/5204/30813/1282/348980/7472/4617/79977/357/4544/4771/399473/5663/388585/343472/256297/30812/4211/10083/25806/84465/10763/1735/49855/121643/362/5629/113246/7837/204851/491/2255/2295/388552/1826/7482/1813/7101/9314/116039/23363/4990…	0.293772	1.20001	0.0674927	0.546978	6755	tags=36%- list=30%- signal=26%	1296/22899/57728/3615/10461/9573/8842/5089/6094/130557/221935/23657/7483/113246/4771/161742/30062/1270/4617/22931/4286/7048/3982/6604/57110/655/6664/4810/356/57545/2296/8322/10319/399473/55184/7482/116039/5204/5663/7042/79977/118427/57822/196740/585/9927/57030/10083/23363/6656/6662/7476/348980/5159/57084/7068/84678/114789/2195/30813/3299/388552/2254/388585/357/2295/23418/200734/362/10763/7020/454…
GO:0045104	intermediate filament cytoskeleton organization	83	-0.44549	-2.08701	4.28737e-06	0.000339804	3598	tags=46%- list=16%- signal=39%	5630/121391/3886/3866/6647/3889/1674/3892/3857/3852/3860/319101/9119/3851/3882/54474/3884/8419/390792/3854/8688/196374/125115/374454/3850/667/51542/342574/8689/3891/3881/3883/25984/51350/8687/3849/645027/144501	-0.284	-1.32478	0.0458716	0.518443	5550	tags=45%- list=25%- signal=34%	196374/286077/3880/121391/9119/140807/125115/6469/1386/8419/1674/3852/3882/8689/54474/6647/3884/3891/3850/81565/25984/8688/3872/3883/3854/3881/342574/390792/8687/1452/374454/667/51350/51542/3849/144501/645027
GO:0045165	cell fate commitment	271	0.39077	1.73349	4.72929e-06	0.000365156	5916	tags=43%- list=26%- signal=32%	7041/6886/22943/4286/1108/3574/51561/6422/9573/6911/4654/64321/7483/6656/90/6608/9096/6662/55897/2636/6899/6423/10215/57057/2131/7148/7472/4617/2624/5663/388585/343472/256297/30812/56603/10630/6910/6928/2626/4762/121643/120237/6926/2066/5629/80326/474/2255/9219/5396/3570/4086/4854/6862/9112/7482/3084/7101/4090/9314/84504/2253/170302/2138/9496/3170/2290/6495/167826/57504/5307/26524/3236/429/53615/…	0.306867	1.23673	0.0598369	0.535284	6418	tags=36%- list=28%- signal=26%	7041/51561/2626/9573/1108/7483/6886/7148/4617/4286/2636/90/6422/3574/22943/6911/4654/55897/10919/57504/9219/10630/4090/6495/64321/6608/6899/6928/7482/5897/367/4063/170302/5663/53615/2624/6423/9112/6656/6662/7476/4854/80326/9096/2138/388585/4086/4762/10215/5371/3594/1909/120237/26524/57057/55079/167826/56603/58158/7472/7475/80213/30812/9314/5396/256297/5727/343472/7004/650/5307/54815/8324/2131/203…
GO:0060562	epithelial tube morphogenesis	321	0.371957	1.66717	4.74275e-06	0.000365156	6730	tags=45%- list=30%- signal=32%	8557/54910/1950/4776/79192/25/342184/7048/6664/5534/5311/3202/65266/655/6422/144165/6911/3911/64321/8928/90/5754/6608/6662/25789/7798/7042/57545/55897/6423/57822/84678/7249/6299/1282/57057/2131/7472/9620/79977/5663/9968/388585/9353/6943/30812/2045/55366/6659/6928/2626/26585/121643/6788/4070/6926/170690/5629/6789/9464/2255/9500/4435/7040/5613/7482/6262/2253/51176/4488/2138/4036/7291/10427/4824/649…	0.290535	1.17938	0.103343	0.595392	6885	tags=40%- list=31%- signal=28%	54910/8557/1950/4776/2626/3202/342184/3911/9968/7048/7249/65266/90/6422/5534/8928/25/79192/655/144165/5311/6664/6911/55897/25789/5754/3627/6789/57545/6495/64321/6608/187/6943/6928/9500/4435/7482/367/7040/6788/5663/6659/7042/4036/79977/7798/7547/57822/585/64399/6423/55366/6662/1460/26585/84678/7849/6768/2138/388585/200894/10672/5371/6046/1909/56963/2045/170690/1282/51176/57057/4976/4192/5979/7472/…
GO:0021510	spinal cord development	93	0.492461	1.94074	4.89168e-06	0.000371318	4602	tags=43%- list=20%- signal=34%	6664/5311/57410/4357/6656/1600/58155/6608/50674/2636/10215/57057/644168/2624/9968/6659/121643/120237/161357/5629/51412/8726/266727/7545/9531/167826/2668/3975/3236/429/9241/7436/374946/2737/5080/3670/10660/5727/89780/55906	0.327356	1.20221	0.163108	0.64879	6532	tags=39%- list=29%- signal=28%	57410/1600/9968/2636/4357/8726/9531/5311/266727/6664/58155/6608/50674/55906/6659/2624/6656/51412/10215/120237/644168/57057/167826/5727/121643/2737/104/7804/429/7436/55553/5629/57147/161357/8646/3975
GO:0007517	muscle organ development	331	0.371582	1.66876	5.30368e-06	0.000397	5400	tags=37%- list=24%- signal=29%	607/8557/10472/4209/3131/5079/5463/1489/57493/94104/5318/6665/6664/9975/6300/100128927/3911/4654/9215/2296/8928/90/22953/60529/6608/4487/7042/4015/445/6899/5339/1270/6939/57057/7472/84466/4617/406/64208/6943/30812/56603/341405/4223/4762/245806/93649/5629/54715/2248/9734/8110/575/7040/6262/3679/3084/26508/8819/2253/51176/4036/7291/140578/10791/2006/6495/92737/5307/3236/9241/4534/11023/6840/58/4634…	0.306865	1.24698	0.036036	0.484841	7117	tags=39%- list=32%- signal=27%	4209/8557/607/10472/5339/3131/5079/6665/5463/1020/94104/1270/4617/3911/1489/9975/90/100128927/8928/140465/6664/6300/57493/4654/140578/5318/406/60529/3627/445/10791/9215/6495/6608/2296/6899/93649/57486/6943/4534/1144/575/10869/4015/7040/92737/64208/22953/4487/7042/1832/4036/341405/8819/3344/9734/6939/6901/9750/7504/1960/1310/8910/4762/389827/6876/1909/4223/7832/2010/51176/10521/57057/84466/779/566…
GO:0001837	epithelial to mesenchymal transition	160	0.430421	1.81814	5.85236e-06	0.00043207	6976	tags=51%- list=31%- signal=35%	80709/114990/7041/23272/25937/7048/5534/655/6422/2296/90/161742/4487/6662/7042/753/6423/407007/57057/7472/399473/10439/3249/10630/7043/8092/6910/6591/10459/26585/6926/2295/7040/26508/23462/2253/51176/4488/79755/7291/3170/100507588/200558/7074/9241/8091/6093/23275/4089/4192/359845/3670/407006/4040/182/58495/2316/3169/6615/10521/1909/9820/3479/10979/3091/55273/650/145258/4088/7080/80139/5728/205717…	0.333603	1.29737	0.0506732	0.533434	7676	tags=47%- list=34%- signal=31%	80709/114990/7041/23272/25937/161742/7048/90/6422/5534/655/7043/100507588/10630/23462/2296/407007/399473/359845/7040/79755/753/4487/7042/200558/6093/6423/7074/2316/6662/26585/10459/2295/200734/1909/9221/3249/51176/10521/57057/4192/7472/2260/205717/650/553115/81610/2253/8092/6910/407006/2043/10439/3169/9820/6926/4488/23275/6591/9241/90102/4089/58495/10016/26508/8091/28984/7291/59349/8320/6615/5494…
GO:0061138	morphogenesis of a branching epithelium	181	0.419263	1.7933	6.16391e-06	0.000448922	6299	tags=48%- list=28%- signal=35%	8626/1950/4776/25/7048/5534/5154/5311/3202/655/6422/3911/90/6608/6662/25789/6423/6299/1282/57057/2131/7472/9620/79977/10512/9353/6943/30812/55366/6591/6928/26585/4070/6926/170690/5629/6789/2255/9500/4435/7482/2253/51176/4488/2138/4824/6495/2668/7849/3975/4323/9241/64399/2737/10481/64478/7475/4089/4192/3791/9723/7490/5727/284217/367/2637/3217/3169/133/846/1909/63943/10672/340419/596/5371/8914/5180…	0.344428	1.35254	0.0210515	0.419057	6870	tags=42%- list=30%- signal=29%	8626/1950/4776/10512/3202/3911/7048/5154/90/6422/5534/25/655/5311/25789/6789/6495/6608/6943/6928/9500/4435/7482/367/79977/64399/6423/55366/6662/26585/7849/6768/2138/10672/5371/1909/170690/1282/51176/57057/4192/7472/7475/4070/6299/30812/5727/63943/9620/650/9353/846/2131/2253/2737/64478/3169/284217/9723/3845/5629/6926/2255/596/3217/4488/51804/6663/2719/3975/6591/4824/9241/10413/4089/340419
GO:0090066	regulation of anatomical structure size	474	0.340273	1.55648	6.59135e-06	0.000473652	6397	tags=41%- list=28%- signal=30%	3357/553/54910/29765/345456/551/196527/4878/2166/3952/25/342184/6532/7349/8482/393/643338/112/627/822/2296/1816/2643/552/11078/2664/150/57715/55604/4897/1908/79890/90952/3778/152/1636/2131/406944/6792/4544/83547/10439/79822/343472/10512/6557/9353/59341/84335/2017/2045/10083/23191/375189/6928/6344/128239/10800/10435/8440/3350/57403/796/1826/93663/340481/3356/26999/3059/23394/6049/5802/5286/6869/50…	0.299033	1.23157	0.0263791	0.450628	7250	tags=40%- list=32%- signal=27%	3357/54910/553/29765/345456/551/4878/196527/3356/7349/8482/10512/822/257313/2166/79890/1020/342184/3952/8440/6532/5063/84335/8864/6049/393/4897/2784/2664/25/150/23394/1636/90952/112/382/875/3778/57731/55604/643338/10435/59341/152/2296/6557/51571/10800/130271/6928/1201/23189/830/11151/340481/9026/1812/118813/6792/406944/185/375189/11078/196740/5296/585/4879/627/51265/6093/1910/10083/83547/93663/65…
GO:0090090	negative regulation of canonical Wnt signaling pathway	136	0.445523	1.8464	6.99653e-06	0.000493952	4527	tags=39%- list=20%- signal=31%	79960/25937/22943/84133/6422/144165/64321/84445/6478/9096/6662/169200/388336/55897/83786/7090/6423/5204/1649/4038/1000/6591/7162/23240/10459/26585/6788/2487/6789/9978/83999/55612/8322/10146/26524/9241/27303/8994/139285/406976/25776/7088/374946/80114/9368/55593/2737/2010/4192/3670/152573/10076/6657	0.404252	1.54805	0.00276639	0.222848	6791	tags=48%- list=30%- signal=34%	79960/83786/25937/6478/9978/6422/84445/84133/139285/10146/144165/22943/55897/6789/64321/169200/8322/55593/7162/5204/6788/27303/7090/55612/57680/55716/2487/8994/6423/10076/440193/7091/6662/4038/26585/10459/388336/25776/9096/406976/23240/2010/1000/26524/27123/1649/4192/83999/8312/650/267/2737/348/1482/7088/9368/80114/23072/83957/6663/2719/27122/6591/152573/9241
GO:0090497	mesenchymal cell migration	59	0.56062	2.04786	7.13603e-06	0.000493952	5675	tags=61%- list=25%- signal=46%	3357/54910/8482/655/3911/90/6608/6899/57715/1908/10512/30812/1000/8092/7162/2066/9464/7291/2668/9037/10505/4254/1910/57556/6405/9723/1947/3670/10500/58495/309/2637/8828/1909/3091/80031	0.458173	1.57865	0.00695345	0.301465	7714	tags=58%- list=34%- signal=38%	3357/54910/8482/10512/3911/90/655/6608/6899/7162/1947/1910/1908/10505/1909/9037/57715/6405/1000/10500/5979/30812/2066/8092/9464/9723/6663/58495/8828/57556/309/7291/3091/2668
GO:0035282	segmentation	102	0.48096	1.91918	7.28042e-06	0.000493952	4729	tags=44%- list=21%- signal=35%	8557/23272/79192/22943/6422/9573/6911/3911/2296/9096/55897/6423/6939/134701/4617/5663/9968/388585/10512/4223/4762/1044/6926/5100/65057/6862/3955/10683/10655/51176/4824/153572/3975/6881/9935/126668/201164/23242/6405/4089/7490/4040/89780/2648/163589	0.412826	1.5338	0.00443656	0.248231	6845	tags=42%- list=30%- signal=29%	8557/23272/10512/9573/4617/3911/9968/1044/6422/79192/3955/22943/6911/55897/201164/2296/5663/134701/7547/6939/6423/65057/9096/388585/4762/4223/6405/51176/10683/343930/10655/5100/2648/6862/9935/23242/6926/2033/3975/22823/4824/4089/8828
GO:0060284	regulation of cell development	492	0.337486	1.54651	7.28141e-06	0.000493952	6314	tags=40%- list=28%- signal=29%	6653/54910/6009/3815/9253/4776/57091/1949/25/2896/6664/8482/393/655/26022/7161/6911/56965/1620/51199/4654/627/1600/10636/5764/6608/11078/1793/2664/57715/55604/10215/1636/407007/4241/646/7472/6792/4617/51593/4882/406/4771/25893/5663/4038/5624/388585/10512/9353/30812/2045/23191/7520/5978/4070/2487/5629/474/9734/1638/1030/1826/7040/23013/10683/84630/340481/1813/11141/26508/23462/7101/390992/23394/60…	0.267888	1.10446	0.191317	0.664202	7055	tags=36%- list=31%- signal=26%	6653/54910/9253/57091/51593/8482/1949/4776/10636/3815/6009/10512/5978/26022/1020/4771/4241/4617/7520/1600/5063/56965/8864/6049/51199/393/5764/6604/2664/25/23394/655/2896/1636/6664/6911/4654/140578/11141/406/57165/4076/55604/1620/6608/23462/407007/7161/23189/359845/84630/4204/4882/340481/54626/1638/7040/118813/6792/8831/5663/5583/4036/390992/11078/9734/627/51265/6093/2487/1910/7074/23363/259266/23…
GO:0007156	homophilic cell adhesion via plasma membrane adhesion molecules	152	0.431785	1.81229	7.39142e-06	0.000493952	5869	tags=47%- list=26%- signal=35%	56142/5291/56139/56140/56113/221935/56114/56135/57549/64221/2195/26167/56102/90952/56121/9620/91624/56130/56104/1000/54798/1825/56132/9746/152330/56133/83872/56112/57575/1826/5100/23363/56125/199731/54549/28316/253559/65217/56128/56143/56137/1006/27253/6091/56109/56129/56111/56103/55714/5797/79633/3688/5097/3897/84623/56122/56141/11122/29930/128434/22883/999/5099/54538/57717/56107/56146/5101/1020…	0.365137	1.41118	0.0116403	0.357899	8354	tags=55%- list=37%- signal=35%	5291/56142/56114/56139/221935/56140/56113/56102/56104/56133/26167/57549/90952/56132/56122/56121/56130/54798/56135/56137/56143/56112/56129/23363/64221/56103/9746/128434/7216/56125/2195/3897/634/91624/57717/56128/1000/199731/56111/1825/5979/56107/56109/29930/9620/11122/54538/5100/6091/26025/1006/54549/152330/83872/56141/5797/28316/56146/56110/57575/3688/65217/5097/1826/1823/84623/55714/1012/56106/5…
GO:0001708	cell fate specification	107	0.474877	1.9041	7.42375e-06	0.000493952	4926	tags=46%- list=22%- signal=36%	22943/1108/6911/64321/6656/6608/9096/6662/55897/6899/6423/10215/57057/5663/6910/6928/120237/6926/474/9219/6862/9112/2138/9496/3170/6495/167826/57504/3236/429/53615/10716/26011/54815/10919/2737/3688/5080/3670/63978/5727/7004/6657/89780/367/30012/4916/5931/3169	0.33522	1.25177	0.106611	0.596185	6317	tags=36%- list=28%- signal=26%	1108/22943/6911/55897/10919/57504/9219/6495/64321/6608/6899/6928/367/5663/53615/6423/9112/6656/6662/9096/2138/10215/120237/57057/167826/5727/7004/54815/8324/6862/5931/6910/2737/429/3169/3688/10716/6926
GO:0007416	synapse assembly	168	0.425024	1.80346	8.30344e-06	0.000539437	7021	tags=55%- list=31%- signal=38%	9806/54413/441381/139065/221935/22943/375790/54674/140689/386724/266743/627/2554/2561/2693/26167/4897/23284/4038/2045/56130/1000/26280/2566/7162/56132/869/9746/2066/22865/56133/347730/1826/575/1813/11141/3084/257194/23394/23363/91137/56125/266727/1812/6495/54549/92737/79953/27253/43/7476/4204/84623/1020/56122/89780/94030/26050/22883/84885/23229/23316/4916/4884/999/5020/1948/145581/57555/5789/8082…	0.357329	1.39619	0.0134907	0.378246	4742	tags=31%- list=21%- signal=25%	9806/54413/441381/386724/139065/54674/375790/221935/1020/2554/4897/56133/26167/23394/266727/26280/22943/11141/56132/382/56122/266743/56130/140689/6495/2561/2693/7162/575/4204/1812/92737/2566/627/23363/9746/23229/56125/7476/4038/84885/347730/347731/57717/2045/43/1000/84631/91137/22865/1813/80823
GO:0045109	intermediate filament organization	66	-0.473087	-2.11757	8.30754e-06	0.000539437	3598	tags=52%- list=16%- signal=43%	5630/121391/3886/3866/3889/1674/3892/3857/3852/3860/319101/9119/3851/3882/54474/3884/8419/390792/3854/8688/196374/125115/374454/3850/342574/8689/3891/3881/3883/25984/51350/8687/3849/144501	-0.246218	-1.1005	0.247083	0.698718	5550	tags=44%- list=25%- signal=33%	196374/3880/121391/9119/140807/125115/6469/8419/1674/3852/3882/8689/54474/3884/3891/3850/25984/8688/3872/3883/3854/3881/342574/390792/8687/374454/51350/3849/144501
GO:0051402	neuron apoptotic process	237	0.384262	1.68487	9.79391e-06	0.000628381	5965	tags=43%- list=26%- signal=32%	8626/54463/9466/4804/637/4776/25/55074/2896/6620/101/10752/627/79625/2561/2901/2898/7042/664/8772/255738/7068/2558/7020/1270/84678/666/7015/9244/1649/4544/5663/331/84335/2045/284/7043/10763/1735/2629/4435/5459/5641/23394/558/27324/55626/2253/11151/2821/6495/2668/2019/429/4504/3265/840/6505/374946/112398/4841/5309/6093/4204/56751/407054/1051/23098/112399/5063/4192/7301/3791/9723/3670/1020/5913/632…	0.338009	1.35162	0.0132621	0.376987	6493	tags=40%- list=29%- signal=29%	54463/8626/9466/637/4804/101/4776/1020/9244/1270/6620/5063/4841/84335/2629/331/55074/2821/25/255738/23394/2896/7043/10752/2558/356/3265/5641/664/27324/112399/7015/6495/2539/2561/558/1201/11151/4435/4204/2901/8831/79625/5663/407054/284/7042/2898/627/6093/666/128434/57215/116986/7068/84678/4504/10763/7020/4544/2045/7832/5609/1649/4192/8772/80823/7009/9131/6812/1051/6505/23098/840/80331/2253/5423/54…
GO:1990138	neuron projection extension	166	0.419901	1.77951	1.0023e-05	0.000635511	6001	tags=45%- list=27%- signal=33%	54910/54413/56924/25/5590/8482/393/6857/6456/151835/22999/6586/2664/57715/123904/4897/1908/6792/57699/10439/343472/10512/9353/2017/23191/203228/55364/1826/5459/26999/23394/6049/5802/9706/9037/10505/5458/55558/4504/23499/50618/118813/57556/66000/51265/374946/9362/59284/3688/6405/9723/27185/3897/10500/1020/9856/89780/8826/10479/348/999/4692/8828/1909/23025/9699/84258/9576/57154/80031/9201/3475/1808…	0.322867	1.25962	0.074031	0.546978	8957	tags=53%- list=40%- signal=32%	54910/54413/8482/10512/203228/1020/5590/56924/123904/50618/6049/393/4897/57699/2664/25/23394/22999/6857/151835/10479/118813/6792/6456/8826/6586/51265/4692/55558/9856/4504/1908/10505/3897/23191/1909/9037/5802/57715/6405/2017/10500/9706/29882/23499/343472/9353/23025/55364/5459/10439/7224/66000/27185/348/3688/9723/1826/4099/8828/150465/8636/57556/5458/8904/401135/3984/1855/26999/11344/57154/5071/374…
GO:0045103	intermediate filament-based process	84	-0.436689	-2.05204	1.03755e-05	0.000650215	3598	tags=45%- list=16%- signal=38%	5630/121391/3886/3866/6647/3889/1674/3892/3857/3852/3860/319101/9119/3851/3882/54474/3884/8419/390792/3854/8688/196374/125115/374454/3850/667/51542/342574/8689/3891/3881/3883/25984/51350/8687/3849/645027/144501	-0.269147	-1.25584	0.0706985	0.546978	2934	tags=44%- list=13%- signal=38%	196374/286077/3880/121391/9119/140807/125115/6469/1386/8419/1674/3852/3882/8689/54474/6647/3884/3891/3850/81565/25984/8688/3872/3883/3854/3881/342574/390792/8687/1452/374454/667/51350/51542/3849/144501/645027
GO:0050890	cognition	303	0.367602	1.6416	1.14953e-05	0.000707143	5247	tags=37%- list=23%- signal=28%	1393/10347/54413/874/3815/4776/56924/2760/23208/26047/25/6532/7349/22943/5590/4248/4986/10752/23237/81832/1620/266743/57477/627/10636/5764/1816/5923/2693/9486/2558/10882/4885/5663/6529/5153/139411/23191/7162/4762/1268/2903/4297/9980/6446/113246/114/84630/3356/5641/1813/2904/2902/8086/23394/3643/6869/4987/23657/431707/1812/22986/2821/2019/8811/54112/9241/585/5594/6833/10716/7436/10919/6505/25978/1…	0.337038	1.36579	0.00659363	0.298762	6454	tags=36%- list=29%- signal=26%	10347/54413/2760/1393/3356/5594/7349/874/4776/10636/3815/23208/4248/57477/23657/23237/1020/4297/113246/5590/56924/6532/26047/139411/5764/2821/25/23394/22943/9486/10752/2558/54112/10919/4986/5641/5153/2902/1620/266743/9980/57338/4900/2693/1201/5923/7162/84630/4204/1812/81832/8831/5663/6446/2628/585/627/177/10882/342371/25978/2904/6529/114/1268/7067/4762/23191/8622/4987/7832/1979/6543/3776/431707/2…
GO:0001763	morphogenesis of a branching structure	194	0.411214	1.77015	1.15463e-05	0.000707143	6299	tags=45%- list=28%- signal=33%	8626/1950/4776/25/7048/5534/5154/5311/3202/655/6422/3911/90/6608/6662/25789/6423/6299/1282/57057/2131/7472/9620/79977/10512/9353/6943/30812/2045/55366/6591/6928/26585/4070/6926/170690/5629/6789/2255/9500/4435/7482/1813/2253/51176/4488/2138/4824/6495/2668/7849/3975/4323/9241/64399/2737/10481/64478/7475/4089/4192/3791/9723/7490/5727/284217/367/2637/3217/3169/133/846/1909/63943/10672/340419/596/5371…	0.330092	1.30347	0.0382815	0.498264	6870	tags=40%- list=30%- signal=28%	8626/1950/4776/10512/3202/3911/7048/5154/90/6422/5534/25/655/5311/25789/6789/6495/6608/6943/6928/9500/4435/7482/367/79977/64399/6423/55366/6662/26585/7849/6768/2138/10672/5371/1909/2045/170690/1282/51176/57057/4192/7472/7475/1813/4070/6299/30812/5727/63943/9620/650/9353/846/2131/2253/2737/64478/3169/284217/9723/3845/5629/6926/2255/596/3217/4488/51804/6663/2719/3975/6591/4824/9241/10413/4089/340419
GO:1902414	protein localization to cell junction	92	0.474141	1.86691	1.45215e-05	0.000879363	6601	tags=54%- list=29%- signal=39%	3315/143098/3716/57493/5590/9414/2905/91862/23162/2693/9746/2903/22865/347730/23370/5906/4218/286676/102/112755/10369/3265/3799/7476/59284/4868/7082/1020/5913/22883/84885/4884/57555/10979/27134/1832/1003/56850/6616/27067/27065/9912/22871/5062/1739/9231/5649/1855/1740/23513	0.422212	1.54801	0.00369375	0.242865	4793	tags=34%- list=21%- signal=27%	3315/3716/143098/23162/1020/5590/4218/5906/23370/57493/112755/2905/3265/286676/9414/2693/91862/9912/102/1832/9746/10369/7476/84885/3799/347730/22865/2903/4868/56850/23513
GO:0007611	learning or memory	262	0.377892	1.67074	1.4746e-05	0.000883034	5541	tags=40%- list=25%- signal=30%	1393/10347/54413/3815/4776/56924/2760/23208/26047/25/6532/7349/22943/5590/4986/23237/81832/1620/266743/627/10636/5764/1816/5923/2693/9486/2558/10882/4885/5663/6529/5153/139411/7162/4762/1268/2903/4297/6446/114/84630/3356/5641/1813/2904/2902/8086/23394/3643/6869/4987/23657/431707/1812/22986/2821/2019/8811/54112/9241/5594/6833/10716/7436/10919/6505/1996/2628/177/4204/5896/3688/8701/4009/1051/2925/6…	0.35631	1.43367	0.00336769	0.2323	6449	tags=37%- list=29%- signal=27%	10347/54413/2760/1393/3356/5594/7349/4776/10636/3815/23208/23657/23237/1020/4297/5590/56924/6532/26047/139411/5764/2821/25/23394/22943/9486/2558/54112/10919/4986/5641/5153/2902/1620/266743/57338/4900/2693/1201/5923/7162/84630/4204/1812/81832/8831/5663/6446/2628/627/177/10882/342371/2904/6529/114/1268/7067/4762/8622/4987/7832/1979/6543/3776/431707/2903/4192/3643/1813/80823/1816/1956/4885/23373/105…
GO:0001755	neural crest cell migration	57	0.55147	2.00234	1.51036e-05	0.000894512	5675	tags=60%- list=25%- signal=45%	3357/54910/8482/655/3911/90/6608/6899/57715/1908/10512/30812/8092/2066/9464/7291/2668/9037/10505/4254/1910/57556/6405/9723/1947/3670/10500/58495/309/2637/8828/1909/3091/80031	0.448934	1.53542	0.0109472	0.35001	7714	tags=56%- list=34%- signal=37%	3357/54910/8482/10512/3911/90/655/6608/6899/1947/1910/1908/10505/1909/9037/57715/6405/10500/5979/30812/2066/8092/9464/9723/6663/58495/8828/57556/309/7291/3091/2668
GO:0048732	gland development	417	0.343718	1.56348	1.56175e-05	0.000914893	6801	tags=44%- list=30%- signal=31%	8626/6430/1394/1950/79733/81606/10913/25/159296/7048/5154/5311/6195/3202/655/6422/5111/3911/4357/2296/57864/5764/6608/4487/6662/7042/5066/8772/9914/55897/255738/445/6899/823/326/6299/137964/190/390259/2131/2356/7472/2624/5253/10718/5663/10512/6943/3249/256297/1050/7043/6591/6928/128239/6926/2066/2487/5629/80326/9464/1030/2255/8660/7040/340481/1813/3084/3643/5774/10269/3664/2253/51176/3200/4488/20…	0.273874	1.12287	0.169127	0.650534	6821	tags=36%- list=30%- signal=26%	6430/8626/10913/1950/1394/5594/81606/2356/10512/79733/326/5111/3202/4939/9914/3911/137964/7048/5154/6175/6422/4357/5764/6598/159296/25/255738/655/5311/7043/190/55897/5066/2002/382/6195/5253/5618/4255/445/7351/6495/6608/2296/6899/9612/6943/6928/340481/1054/823/367/7040/5663/4487/57864/7042/10269/390259/7547/2624/2487/7039/6658/6662/9104/7849/80326/128239/8835/1030/7067/634/5774/5371/1909/3249/5117…
GO:0034329	cell junction assembly	397	0.345253	1.56592	1.62674e-05	0.000942717	6533	tags=42%- list=29%- signal=30%	9806/24146/54413/143098/1307/441381/139065/26047/25/342184/221935/57493/22943/5010/5318/6422/29984/375790/54674/140689/9080/386724/266743/627/2554/9448/2561/91862/2889/125111/2693/26167/5339/4897/10580/84962/90952/1636/5872/79977/23284/4038/59341/2017/2045/153562/2824/56130/1000/6910/6591/26280/2566/7162/56132/5317/869/9746/26585/2066/201163/22865/5578/56133/204851/347730/5906/1826/575/286676/181…	0.285783	1.16992	0.0963395	0.586997	6506	tags=34%- list=29%- signal=25%	9806/2889/54413/24146/9080/5339/441381/143098/386724/139065/54674/375790/221935/1020/10580/1307/342184/2554/29984/125111/26047/5578/6422/5906/3982/4897/25/56133/26167/23394/266727/5010/1636/26280/22943/57493/55901/22998/90952/201163/11141/5318/56132/382/56122/286676/266743/56130/140689/6495/59341/187/2561/2693/9448/7162/575/91862/4204/1812/92737/5583/7368/79977/1365/2566/84962/627/6093/2824/23363…
GO:0072028	nephron morphogenesis	78	0.517518	1.98498	1.67922e-05	0.000962777	4842	tags=49%- list=21%- signal=38%	79192/342184/5311/65266/655/3911/6608/6662/25789/6299/388585/6943/30812/55366/6928/26585/4070/2066/170690/9500/4435/7482/2253/2138/6495/2668/7849/153572/3975/9241/5159/2737/7475/4089/7490/5727/3217/3976	0.473007	1.69714	0.000834234	0.164841	6814	tags=53%- list=30%- signal=37%	342184/3911/65266/79192/655/5311/25789/6495/6608/6943/6928/9500/4435/7482/55366/6662/5159/26585/7849/2138/388585/170690/7475/4070/6299/30812/5727/650/2066/2253/26249/2737/6772/3976/596/3217/51804/2719/3975/9241/4089
GO:0021953	central nervous system neuron differentiation	167	0.416917	1.76737	1.8902e-05	0.00107233	4774	tags=38%- list=21%- signal=30%	3952/57410/51199/79625/6656/6608/2636/84871/10215/57057/57282/5830/2624/5663/388585/9353/6659/4858/869/121643/120237/161357/5629/113246/2560/1813/7101/91137/170302/266727/7314/431707/1812/2290/167826/3975/3236/429/55558/10716/55079/1996/4852/374946/7476/2737/9331/23440/4009/5080/57178/9723/3400/27185/3670/10660/25809/1020/5727/89780/55906/2637/7832/57731	0.291524	1.13824	0.213547	0.679463	6899	tags=40%- list=31%- signal=28%	57410/1020/113246/3952/2636/51199/4858/266727/57731/6608/4852/1812/170302/79625/5663/55906/6659/2624/8925/6656/7476/55558/7314/84871/388585/5830/10215/57178/51286/120237/7832/57057/55079/167826/57282/91137/431707/1813/4983/1436/5727/9353/121643/27089/2560/538/2043/2737/104/27185/429/2290/4781/10716/23440/9723/7101/869/5629/57147/161357/3975/2895/8828/2051/25809
GO:0035195	miRNA-mediated gene silencing	499	-0.244672	-1.44552	2.00348e-05	0.00112476	4427	tags=27%- list=20%- signal=23%	724026/442913/574470/574451/574471/100302117/100126351/100126297/2099/693137/494330/27327/693194/406970/4686/724023/406914/664616/406939/693177/554210/406935/3569/406931/619552/100302205/27161/8087/406917/406881/723779/574478/100126319/574507/406963/693171/5605/768218/574450/693163/768215/693148/574434/55384/100126345/442890/406946/407009/100126340/574452/442918/406965/574498/693218/100126315/693…	0.159443	0.657533	0.999097	0.958019	3939	tags=14%- list=17%- signal=12%	23369/442909/406913/406883/406884/406948/406890/100126343/693174/7538/100126355/407016/768213/442900/406958/723778/100126331/406973/57510/407017/406968/406940/100313923/7073/406903/442907/100126324/100302197/100422913/407050/406977/100628315/407014/442901/100616438/100126320/7015/693159/407007/9612/724030/693184/100126309/574473/7040/693180/407054/406944/10269/406900/84962/442892/8994/100126313/4…
GO:0043523	regulation of neuron apoptotic process	202	0.395117	1.70713	2.03619e-05	0.00113134	5965	tags=44%- list=26%- signal=33%	54463/9466/4776/25/55074/2896/6620/101/10752/627/79625/2561/2901/2898/7042/255738/2558/7020/1270/84678/666/7015/9244/1649/4544/5663/84335/2045/284/7043/10763/2629/4435/5641/23394/558/27324/55626/2253/11151/2821/6495/2668/2019/429/4504/3265/6505/374946/112398/4841/5309/6093/4204/56751/407054/1051/23098/112399/5063/4192/7301/3791/9723/3670/1020/5913/4908/128434/7832/348/116986/1271/6812/835/80823/2…	0.341779	1.35333	0.0184513	0.407247	5070	tags=32%- list=22%- signal=25%	54463/9466/101/4776/1020/9244/1270/6620/5063/4841/84335/2629/55074/2821/25/255738/23394/2896/7043/10752/2558/356/3265/5641/27324/112399/7015/6495/2539/2561/558/1201/11151/4435/4204/2901/8831/79625/5663/407054/284/7042/2898/627/6093/666/128434/57215/116986/84678/4504/10763/7020/4544/2045/7832/5609/1649/4192/80823/9131/6812/1051/6505/23098
GO:0072089	stem cell proliferation	117	0.454078	1.84341	2.17574e-05	0.00119136	4472	tags=40%- list=20%- signal=32%	8626/4054/677/7048/6664/84133/64321/374887/6662/6423/7015/1636/407007/4771/1050/7520/6591/10763/6926/79576/2629/2255/8660/5396/4435/29086/7482/7101/116039/3664/2253/55612/3167/3200/5610/4254/7073/100422913/8091/947/2254/2737/3791/3400/407006/5727/58495	0.377273	1.42347	0.0155463	0.388787	6818	tags=44%- list=30%- signal=31%	8626/677/4054/374887/4771/7520/7048/2629/84133/1636/7073/6664/79576/100422913/29086/7015/64321/407007/4435/7482/116039/55612/6423/5610/5788/342371/6662/2254/10763/3664/100302135/1050/5396/5727/8660/3200/2253/5916/407006/2737/7424/4781/54894/80169/7101/3167/6926/2255/705/6591/10413/58495
GO:0035136	forelimb morphogenesis	35	0.620068	2.04816	2.18842e-05	0.00119136	3804	tags=51%- list=17%- signal=43%	8626/342184/80856/60529/4487/7020/6910/6926/140467/116039/4488/7291/2019/1382/3236/546/8434/7476	0.492595	1.54897	0.0169663	0.39283	7262	tags=54%- list=32%- signal=37%	8626/342184/60529/546/116039/80856/4487/7476/8434/7020/140467/1382/6910/6926/2019/4488/340419/7291/7021
GO:0072175	epithelial tube formation	133	0.440818	1.81964	2.26443e-05	0.00122041	5043	tags=41%- list=22%- signal=32%	8557/54910/1950/79192/25/6664/655/6422/144165/5754/6662/7798/7042/57545/6423/57822/84678/7249/9620/79977/9968/388585/30812/6659/6928/26585/6788/5629/6789/2255/7040/2253/4036/7291/10427/6495/2668/7849/56963/153572/9241/585/8463/7189/23242/7475/8915/5727/58495/2648/5916/133/9421/5420	0.333896	1.27615	0.075307	0.549097	6493	tags=39%- list=29%- signal=28%	54910/8557/1950/9968/7249/6422/25/79192/655/144165/6664/5754/6789/57545/6495/6928/7040/6788/6659/7042/4036/79977/7798/57822/585/6423/6662/26585/84678/7849/6768/388585/6046/56963/4976/5979/7475/23513/30812/5727/9620/2253/5916/2648/10427/8463/7189/23242/5629/2255/4524/51804
GO:0042476	odontogenesis	131	0.430703	1.77411	2.68568e-05	0.00143311	4200	tags=35%- list=19%- signal=29%	8626/56975/4804/645811/360/26504/10913/159296/655/54084/752014/3911/2296/6608/4487/7286/7042/5066/6899/7020/84957/4771/4038/7043/1747/249/362/80326/9464/2255/6522/11096/116039/2253/51176/4488/7291/431707/4982/7189/947/2737/5156/6382/7475/5054	0.359006	1.37001	0.027205	0.453683	5696	tags=34%- list=25%- signal=26%	8626/10913/56975/4804/645811/752014/360/26504/4771/3911/159296/655/7043/84957/54084/5066/6608/2296/6899/1747/116039/4487/6522/7042/4038/80326/7286/6786/362/7020/249/51176/123041/431707/7475/1896/650/4982/6382/56172/3714/2253/9464/54757/2737
GO:0060021	roof of mouth development	89	0.486579	1.90921	2.79279e-05	0.00147565	5622	tags=45%- list=25%- signal=34%	51141/7048/6664/1749/1302/60529/4487/7042/6899/7020/2615/6943/7043/6591/4223/6926/9464/10541/5396/2295/116039/3664/51176/64386/7291/11023/7476/2737/5156/23314/4089/1750/89780/54796/444/6615/55636/3696/8879/3714	0.359323	1.31246	0.0743365	0.546978	8437	tags=51%- list=37%- signal=32%	51141/8879/7048/1749/7043/6664/60529/1302/6899/6943/116039/4487/7042/7476/2615/2295/7020/4223/51176/64386/3664/5396/124857/23314/3714/9464/1750/2737/90780/6926/10541/6591/4089/54880/7291/11023/5156/6615/444/54796/117166/2535/1739/89780/55212
GO:0001823	mesonephros development	99	0.468191	1.86228	2.85626e-05	0.00149347	4424	tags=41%- list=20%- signal=33%	342184/5311/655/6422/3911/2296/6608/6662/25789/6299/9244/9353/6943/30812/55366/6928/26585/4070/170690/2255/9500/4086/4435/5972/7482/4090/116039/2253/6492/2138/6495/2668/7849/3975/9241/2737/6382/7475/4089/7490/5727	0.417399	1.5447	0.00411843	0.242865	6814	tags=46%- list=30%- signal=33%	342184/9244/3911/6422/655/5311/5972/25789/4090/6495/6608/2296/6943/6928/9500/4435/7482/116039/55366/6662/26585/7849/2138/4086/170690/5979/7475/4070/6299/30812/5727/650/9353/6382/2253/6492/2737/384/2255/596/3217/51804/2719/3975/9241/4089
GO:0048639	positive regulation of developmental growth	156	0.417364	1.75669	2.88192e-05	0.00149347	5598	tags=42%- list=25%- signal=32%	3952/7048/6665/3574/8482/375790/6857/151835/4654/627/22999/6608/2693/57678/2664/407007/57057/7472/6792/5830/57699/23191/6910/1735/2066/32/5629/1826/1813/23394/3643/2253/170302/9037/1382/585/5458/23499/4534/50618/406976/118813/5357/2254/9362/59284/6531/7490/84525/27185/3897/23414/3142/89780/57731/54440/583/55636/23025/5454/3479/9699/9798/84258/596/57154	0.295863	1.14731	0.20485	0.671284	6418	tags=35%- list=28%- signal=25%	57678/8482/375790/6665/3952/7048/50618/57699/2664/3574/23394/4654/22999/57731/6608/407007/54440/2693/4534/6857/151835/5897/118813/6792/170302/585/627/583/9798/406976/3897/2254/5830/23191/9037/57057/84525/29882/7472/3643/1813/23499/1382/5357/23025/2066/2253/6910/7224/27185/3142/1735/5629/1826/596
GO:0060828	regulation of canonical Wnt signaling pathway	247	0.373036	1.64245	3.03726e-05	0.00155898	4550	tags=32%- list=20%- signal=26%	79960/1950/51704/25937/205147/22943/1749/84133/6422/144165/53944/10159/64321/84445/6478/5754/9096/6662/169200/388336/55897/83786/7090/6423/252839/5204/406/1649/5663/4038/331/7320/55366/6659/1000/6591/7162/23240/10459/26585/51527/6788/2487/6789/2255/9978/7040/63977/259266/83999/55612/8322/10146/9037/26524/9241/2776/27303/8994/139285/406976/25776/8434/7088/374946/80114/9368/55593/2254/2737/130574/2…	0.355595	1.42582	0.00358607	0.24012	5252	tags=32%- list=23%- signal=25%	79960/1950/83786/252839/7320/53944/51704/25937/205147/6478/9978/1749/6422/331/84445/84133/139285/10146/10159/144165/22943/55897/406/5754/6789/64321/169200/8322/63977/51527/55593/23189/7162/7040/5204/6788/5663/6659/27303/7090/55612/57680/55716/2487/8994/6423/55366/259266/51366/10076/80351/440193/7091/6662/4038/8434/26585/10459/388336/25776/9096/406976/2254/23240/9037/2010/1000/26524/27123/1649/419…
GO:0051493	regulation of cytoskeleton organization	497	0.328549	1.50625	3.11021e-05	0.00158136	6395	tags=39%- list=28%- signal=29%	29765/399/345456/200539/29109/22899/56992/50861/4035/116985/25/8045/342184/225689/79929/5154/256364/6422/29984/643338/79969/961/9886/122060/822/27243/6249/9639/57132/5066/11078/57822/55604/58526/90952/26146/92421/9620/11211/4771/79822/9353/29082/59341/5829/91624/2017/2824/23191/7043/8850/23636/375189/10763/221150/128239/10435/4070/203228/5629/8440/23370/79998/93663/401236/10982/26999/3059/22843/6…	0.285747	1.17832	0.064487	0.542251	7251	tags=37%- list=32%- signal=26%	29765/399/345456/56992/22899/50861/200539/29109/5594/79969/961/822/27243/256364/225689/203228/4035/1020/89927/79187/4771/342184/8440/122060/8045/29984/23636/5154/116985/5063/6422/25/23370/7043/58526/6249/79929/22998/90952/5066/26146/5829/3265/382/29082/221150/57731/55604/643338/10435/9886/23433/59341/22843/51571/130271/1201/23189/830/11151/8500/10733/4204/9912/9026/57132/55704/8826/375189/10982/1…
GO:0048706	embryonic skeletal system development	119	0.4389	1.78572	3.37593e-05	0.00170042	4833	tags=40%- list=21%- signal=32%	3201/3221/5079/7048/57728/6664/3202/655/56243/7483/3233/60529/6899/7020/2131/3227/4617/79977/9968/7043/8092/9464/5396/64131/116039/2253/10655/3200/2138/7291/3231/6495/3975/3203/3236/4323/9241/7703/2254/2737/5156/23314/3222/5950/5125/3235/3217/3225	0.343642	1.2996	0.0643964	0.542251	6532	tags=36%- list=29%- signal=26%	3201/3221/5079/57728/7483/3202/4617/9968/7048/3233/655/7043/6664/56243/60529/6495/6899/3227/116039/79977/2138/2254/7020/1909/5396/2131/3200/23314/10655/3203/3222/2253/8092/7703/9464/2737/64131/55959/3217/28982/51804/5950/3975
GO:0045445	myoblast differentiation	109	0.457953	1.84118	3.41905e-05	0.00170619	5208	tags=41%- list=23%- signal=32%	607/677/6665/2319/4217/9573/6300/144165/27231/6605/4654/6662/5339/84466/4617/1649/30812/3486/6659/5978/26585/6926/93649/8110/7040/6862/51412/3084/5307/406976/6598/9750/3688/6382/6595/3670/182/89780/3627/29117/6604/4154/130827/10521/3479	0.405409	1.51641	0.0045189	0.248231	6317	tags=41%- list=28%- signal=30%	607/677/5339/2319/4217/9573/6665/5978/4617/6605/6598/6604/144165/6300/4654/202151/694/3627/93649/27231/7040/6659/9750/56262/6662/26585/51412/406976/10521/84466/1649/25988/3486/30812/389072/5307/4154/2034/6382/6862/8740/3688/116173/29117/6926
GO:0072078	nephron tubule morphogenesis	73	0.508201	1.93044	3.46919e-05	0.00171533	4424	tags=45%- list=20%- signal=36%	79192/342184/5311/65266/3911/6608/6662/25789/6299/388585/6943/30812/55366/6928/26585/4070/170690/9500/4435/7482/2253/2138/6495/2668/7849/153572/3975/9241/2737/7475/4089/7490/5727	0.451762	1.6042	0.00335028	0.2323	6814	tags=49%- list=30%- signal=35%	342184/3911/65266/79192/5311/25789/6495/6608/6943/6928/9500/4435/7482/55366/6662/26585/7849/2138/388585/170690/7475/4070/6299/30812/5727/650/2253/26249/2737/596/3217/51804/2719/3975/9241/4089
GO:0072088	nephron epithelium morphogenesis	75	0.5	1.90894	3.86421e-05	0.00189328	4842	tags=47%- list=21%- signal=37%	79192/342184/5311/65266/3911/6608/6662/25789/6299/388585/6943/30812/55366/6928/26585/4070/170690/9500/4435/7482/2253/2138/6495/2668/7849/153572/3975/9241/2737/7475/4089/7490/5727/3217/3976	0.458128	1.63353	0.00214758	0.21363	6814	tags=51%- list=30%- signal=35%	342184/3911/65266/79192/5311/25789/6495/6608/6943/6928/9500/4435/7482/55366/6662/26585/7849/2138/388585/170690/7475/4070/6299/30812/5727/650/2253/26249/2737/6772/3976/596/3217/51804/2719/3975/9241/4089
GO:0072080	nephron tubule development	92	0.464695	1.82971	4.0351e-05	0.00195919	6383	tags=52%- list=28%- signal=38%	8842/79192/25937/342184/5311/65266/3911/6608/6662/25789/6299/388585/6943/30812/55366/6928/26585/4070/170690/9500/4435/7482/26508/2253/2138/6495/2668/7849/153572/3975/9241/2737/7475/4089/7490/5727/182/3217/3976/596/282679/51804/650/1739/10413/7477/6772/7021	0.400384	1.46798	0.0127602	0.373726	7262	tags=48%- list=32%- signal=33%	8842/25937/342184/3911/65266/79192/5311/25789/6495/6608/6943/6928/9500/4435/7482/55366/6662/26585/7849/2138/388585/170690/7475/4070/6299/30812/5727/650/2253/26249/2737/6772/3976/596/3217/51804/2719/3975/9241/10413/4089/26508/282679/7021
GO:0061333	renal tubule morphogenesis	77	0.491578	1.88377	4.13246e-05	0.00198855	4424	tags=44%- list=20%- signal=36%	79192/342184/5311/65266/3911/6608/6662/25789/6299/1282/388585/6943/30812/55366/6928/26585/4070/170690/9500/4435/7482/2253/2138/6495/2668/7849/153572/3975/9241/2737/7475/4089/7490/5727	0.434002	1.55455	0.00527039	0.275084	6814	tags=48%- list=30%- signal=34%	342184/3911/65266/79192/5311/25789/6495/6608/6943/6928/9500/4435/7482/55366/6662/26585/7849/2138/388585/170690/1282/7475/4070/6299/30812/5727/650/2253/26249/2737/596/3217/51804/2719/3975/9241/4089
GO:0051962	positive regulation of nervous system development	266	0.371766	1.64587	4.21481e-05	0.00201023	6874	tags=46%- list=30%- signal=32%	54413/6009/3815/9253/441381/139065/6664/8482/375790/7161/54674/56965/386724/51199/627/10636/5764/6608/2664/10215/1636/407007/7472/6792/51593/9353/30812/23191/7520/7162/869/9746/22865/1638/347730/1826/575/7040/23013/84630/1813/11141/7101/23394/259266/84504/23363/4036/140578/2290/4067/9037/1382/7074/429/5458/55558/274/23499/26011/79953/118813/55179/6091/51265/7476/2737/4204/3688/23440/5063/5080/419…	0.312617	1.25866	0.045807	0.518443	6670	tags=38%- list=30%- signal=27%	54413/9253/441381/51593/386724/8482/139065/54674/375790/10636/3815/6009/7520/5063/56965/51199/5764/6604/2664/23394/1636/6664/140578/11141/57165/4076/6608/407007/7161/7162/575/84630/4204/1638/7040/118813/6792/5583/4036/627/51265/7074/23363/259266/9746/9798/7476/55558/4049/3897/10215/347730/26230/23191/10494/347731/9037/84631/22865/4135/29882/4192/22954/7472/1813/80823/23499/1382/30812/650/9353/270…
GO:0031532	actin cytoskeleton reorganization	106	0.452406	1.81228	4.3004e-05	0.00203306	4762	tags=36%- list=21%- signal=28%	9855/3815/57091/221981/116985/25/7827/5754/5339/55604/90952/59341/2017/203447/83872/2255/3059/23607/1365/90668/26228/3265/6464/2242/1440/2241/64098/2039/5156/7082/4192/9723/1020/4908/2316/8572/9578/4916	0.340105	1.26863	0.0911703	0.57786	9979	tags=58%- list=44%- signal=33%	5339/57091/9855/3815/1020/221981/7827/116985/25/90952/3265/5754/55604/59341/203447/1365/2316/2017/8572/4192/1436/84062/26228/253260/6464/23607/4739/83872/146206/2039/2241/9723/2255/9024/4916/51676/5156/387/90668/149461/123720/9578/1440/3059/80731/4627/4908/5770/9535/64098/26499/2059/7082/29085/2242/10850/10411/54828/10788/27/2185/2934
GO:0009954	proximal/distal pattern formation	30	0.628727	2.00335	4.49901e-05	0.00210846	4833	tags=57%- list=21%- signal=45%	8626/79192/3227/4038/388585/56603/26585/2255/153572/2019/3236/2737/6496/221833/5089/3235/3225	0.489121	1.49179	0.0325119	0.469458	6983	tags=43%- list=31%- signal=30%	8626/5089/79192/3227/4038/26585/388585/56603/2737/221833/2255/2019/6496
GO:2000027	regulation of animal organ morphogenesis	127	0.435375	1.78674	4.57755e-05	0.00212677	4757	tags=39%- list=21%- signal=31%	4804/25/22943/5154/655/84133/6422/144165/5754/6608/4487/6662/55897/6899/6423/57822/9863/7472/3227/9620/9968/30812/55366/6591/26585/4070/80326/2255/9500/7482/2253/10427/6495/2668/55966/7849/3975/7074/9241/6091/4982/7476/947/140628/25876/7490/89780/367/3217	0.332709	1.26545	0.0857205	0.571226	7040	tags=40%- list=31%- signal=28%	4804/9968/5154/6422/84133/25/655/144165/22943/55897/5754/6495/6608/6899/3227/9500/7482/367/4487/57822/6423/7074/55366/6662/7476/26585/7849/80326/9863/7472/4070/30812/9620/2239/650/4982/8324/6091/2253/5879/10427/2255/3217/51804/2719/3975/6591/9241/340419/55966/947
GO:0048588	developmental cell growth	214	0.384318	1.66884	4.73621e-05	0.00216469	6001	tags=43%- list=27%- signal=32%	54910/54413/56924/25/7048/5590/8482/393/6857/6456/151835/51199/627/22999/6586/6662/2664/57715/123904/4897/1908/2131/6792/57699/10439/343472/10512/9353/2017/2045/23191/2626/3275/203228/55364/1826/5459/26999/23394/6049/5802/9706/9037/11214/1382/10505/5458/55558/4504/23499/50618/406976/118813/57556/66000/51265/374946/9362/59284/3688/23242/6405/9723/27185/3897/10500/1020/9856/89780/8826/10479/348/591…	0.291008	1.15627	0.170976	0.651946	6390	tags=35%- list=28%- signal=25%	54910/54413/8482/10512/2626/203228/1020/5590/56924/7048/123904/50618/6049/51199/393/4897/57699/2664/25/23394/22999/2539/6857/151835/10479/118813/6792/6456/8826/3275/6586/627/51265/4692/9798/6662/55558/9856/4504/1908/10505/406976/3897/11214/23191/1909/9037/5802/2045/57715/6405/2017/10500/9706/29882/23499/1382/343472/9353/23025/2131/5916/55364/5459/10439/7224/66000/27185/348/9868/3688/9723/23242/18…
GO:0010721	negative regulation of cell development	177	0.403258	1.72187	4.76749e-05	0.00216469	4550	tags=36%- list=20%- signal=29%	6653/54910/4776/1949/6664/8482/393/655/26022/6911/1620/1600/5764/2664/57715/4241/4882/4771/5663/4038/388585/10512/2045/5978/4070/2487/5629/474/1030/10683/7101/6049/5802/84504/3397/9706/10859/1903/9037/10505/9241/55558/4504/6833/11023/1910/57556/56896/51265/374946/5309/7476/2039/6405/5080/359845/9723/3400/79727/10500/1020/23189/9856/89780	0.302009	1.1845	0.142453	0.629834	4935	tags=28%- list=22%- signal=22%	6653/54910/8482/1949/4776/10512/5978/26022/1020/4771/4241/1600/6049/393/5764/2664/655/6664/6911/1620/23189/359845/4882/8831/5663/51265/2487/1910/7476/55558/4038/9856/4504/10505/7533/1030/388585/9037/5802/2045/57715/6405/10683/10500/9706/4070/3397/3552/5744
GO:0061053	somite development	84	0.484154	1.88029	4.77966e-05	0.00216469	4725	tags=45%- list=21%- signal=36%	8557/22943/57728/6664/6422/9573/6911/2296/6608/9096/55897/6423/6939/134701/4617/5663/9968/10512/4223/1044/2487/5100/6862/3955/10683/10655/51176/4824/6495/3975/9241/6881/23242/4089/5727/4040/89780/2648	0.42585	1.54479	0.00453104	0.248231	6878	tags=46%- list=30%- signal=32%	8557/57728/10512/9573/4617/9968/1044/6422/3955/22943/6664/6911/55897/6495/6608/2296/5663/134701/6939/2487/6423/9096/4223/51176/10683/343930/5727/10655/5100/2648/6862/23242/2033/51804/3975/4824/9241/4089/55746
GO:0050768	negative regulation of neurogenesis	140	0.423574	1.76216	4.89409e-05	0.00219805	4550	tags=38%- list=20%- signal=30%	6653/54910/4776/1949/6664/8482/393/655/26022/1620/1600/5764/2664/57715/4771/5663/4038/388585/10512/2045/5978/5629/474/1030/10683/7101/6049/5802/84504/3397/9706/9037/10505/9241/55558/4504/6833/11023/57556/56896/51265/374946/5309/7476/6405/5080/9723/3400/79727/10500/1020/9856/89780	0.304467	1.16913	0.179751	0.65933	4589	tags=27%- list=20%- signal=22%	6653/54910/8482/1949/4776/10512/5978/26022/1020/4771/1600/6049/393/5764/2664/655/6664/1620/8831/5663/51265/7476/55558/4038/9856/4504/10505/7533/1030/388585/9037/5802/2045/57715/6405/10683/10500/9706
GO:0007519	skeletal muscle tissue development	157	0.40526	1.70691	5.33535e-05	0.00237642	5794	tags=42%- list=26%- signal=31%	607/10472/4209/3131/5079/6664/9975/4654/90/22953/6608/6899/5339/84466/4617/406/64208/6943/30812/56603/341405/4223/245806/93649/54715/9734/7040/3679/26508/8819/7291/10791/2006/6495/92737/5307/3236/4534/11023/6840/58/9750/1144/2010/4868/10869/56203/85366/1020/140465/3142/89780/57486/3235/7832/7504/57190/10521/1073/11149/246329/2033/51676/596/2817/51804	0.360696	1.39999	0.013703	0.378246	7583	tags=46%- list=34%- signal=31%	4209/607/10472/5339/3131/5079/1020/4617/9975/90/140465/6664/4654/406/10791/6495/6608/6899/93649/57486/6943/4534/1144/10869/7040/92737/64208/22953/341405/8819/3344/9734/6901/9750/7504/1310/4223/7832/2010/10521/84466/779/56603/4868/30812/3679/5307/2817/245806/4637/221496/3142/54715/11149/3845/2033/596/23764/1073/51804/246329/85366/26508/2006/51676/1756/7291/11023/150572/8320/56203/387/6258
GO:0071900	regulation of protein serine/threonine kinase activity	352	0.34339	1.54707	5.39727e-05	0.0023843	8543	tags=47%- list=38%- signal=30%	6653/3357/54923/5777/406948/1950/4878/5291/959/2322/3815/11329/255324/25/9088/57493/101/22943/5154/5311/9894/4217/655/6422/8536/10614/10636/54619/150/6423/83667/1908/84962/23624/7148/11211/9134/5663/1050/57018/26191/407017/8850/23636/388324/7345/6788/1849/93649/4486/5629/2629/6789/1030/9500/7040/8900/3356/64127/28951/3643/1647/8322/221472/4067/11214/26524/11142/4254/3265/995/6091/5159/177/8091/55…	0.365915	1.49071	0.000225467	0.081759	5937	tags=34%- list=26%- signal=25%	6653/3357/54923/4878/1950/5777/406948/11329/5291/255324/959/3356/101/4217/10636/3815/2322/9088/8536/57018/10614/7148/23636/28951/5154/9894/6422/2629/407017/25/150/655/5311/22943/57493/83667/1849/3265/5899/875/4486/6789/8941/221472/2081/54619/8322/93649/9500/23624/10595/7040/6788/5663/51755/8826/84962/7039/6423/177/11142/5788/7345/388324/9134/5159/1908/990/1030/11214/6609/3654/376497/345611/8850/2…
GO:0021915	neural tube development	155	0.415211	1.74656	5.85693e-05	0.00255312	4941	tags=39%- list=22%- signal=30%	54910/677/25/23648/57728/6664/5311/655/6422/144165/4082/10159/64321/5754/6608/7798/7042/57545/6423/57822/84678/7249/9620/79977/5663/9968/388585/10512/6659/6788/5629/6789/7040/140467/55626/2253/222894/4036/7291/10427/56963/2019/9241/585/23432/8463/25776/7189/2737/23242/5080/8915/5727/58495/89780/2637/2648/5916/3169/133	0.330627	1.28147	0.063617	0.541492	6924	tags=41%- list=31%- signal=28%	54910/677/57728/10512/23648/9968/7249/6422/25/4082/10159/655/144165/5311/6664/5754/6789/57545/64321/6608/7040/6788/5663/6659/7042/4036/79977/7798/57822/585/6423/84678/25776/6768/388585/200894/6046/56963/4976/140467/23513/5727/9620/2253/5916/2648/10427/222894/2737/8463/23432/3169/7189/23242/5629/4524/55626/2019/8646/9241/58495/55746/8985
GO:0042391	regulation of membrane potential	401	0.333983	1.51547	5.87416e-05	0.00255312	6544	tags=40%- list=29%- signal=29%	54413/4878/637/3759/10962/776/25/5026/5318/5590/151647/90134/81832/56660/9783/4355/18/266743/2554/8645/22999/2905/2561/2567/57369/22953/2901/30819/8001/23620/9096/2898/55800/664/3736/10497/2558/2550/3751/4897/476/666/215/3778/348980/1140/4544/64208/5663/3760/642938/1738/6910/2900/2566/783/1268/869/2903/4297/2560/2629/9424/57657/2565/27068/6262/1813/2904/2902/2743/5774/10269/6869/7314/1812/63895/2…	0.305171	1.24967	0.0264428	0.450628	6418	tags=35%- list=28%- signal=25%	10962/637/4878/54413/4355/1738/5026/776/476/3759/18/1020/4297/5590/2554/9783/353174/138429/6332/2629/4897/2565/8645/25/151647/27068/2558/22999/54112/2900/112755/5318/90134/2905/3778/215/784/442901/56660/664/2902/7351/266743/30819/2550/400916/2561/1201/1144/153396/4204/10497/2901/1812/81832/5663/23620/6334/64208/22953/8001/3737/1832/10269/3736/57369/2898/2566/2567/666/2316/9424/10369/3751/7476/348…
GO:0061326	renal tubule development	95	0.461332	1.82307	6.33165e-05	0.00272994	6383	tags=52%- list=28%- signal=37%	8842/79192/25937/342184/5311/65266/3911/6608/6662/25789/6299/1282/388585/6943/30812/55366/6928/26585/4070/170690/9500/4435/7482/26508/2253/2138/6495/2668/7849/153572/3975/9241/2737/7475/4089/7490/5727/182/3217/3976/596/282679/51804/650/1739/10413/7477/6772/7021	0.399865	1.47216	0.0112849	0.352365	7262	tags=47%- list=32%- signal=32%	8842/25937/342184/3911/65266/79192/5311/25789/6495/6608/6943/6928/9500/4435/7482/55366/6662/26585/7849/2138/388585/170690/1282/7475/4070/6299/30812/5727/650/2253/26249/2737/6772/3976/596/3217/51804/2719/3975/9241/10413/4089/26508/282679/7021
GO:0010975	regulation of neuron projection development	429	0.334688	1.52428	6.64385e-05	0.00282746	6912	tags=43%- list=31%- signal=30%	54910/29116/4776/1949/29993/25/2896/22943/8482/393/655/23237/6422/6911/112/56965/8536/386724/51199/627/79625/1600/5754/5764/2889/1716/50674/2664/6423/57715/1270/4897/9863/1272/407007/6792/5663/4038/10512/9353/59341/57554/2045/23191/1000/4858/221914/10690/1268/5396/5906/1826/11141/1809/7101/257194/57689/23394/6049/5802/9314/83999/23363/3397/114788/91752/140578/9706/55704/347733/389658/4067/56963/4…	0.279799	1.14873	0.115361	0.608441	6850	tags=38%- list=30%- signal=27%	54910/29116/2889/386724/8482/1949/4776/29993/10512/8536/23237/1020/1270/1600/5063/56965/6049/6422/51199/5906/393/5764/4897/2664/25/23394/655/4858/2896/1716/22943/6911/140578/112755/11141/112/382/5754/4076/59341/407007/57689/23189/9912/118813/6792/1272/8831/79625/55704/5663/57520/50674/627/51265/6423/7074/23363/57118/2316/7504/9798/5780/7476/55558/4038/9856/154141/1902/4504/1268/10505/7533/3897/11…
GO:0007626	locomotory behavior	188	0.393266	1.68811	6.66276e-05	0.00282746	6397	tags=45%- list=28%- signal=33%	6571/551/1949/56924/55074/4986/10752/18/1600/460/2693/5179/2636/3751/10882/148523/1272/390259/57282/4211/5153/4887/7345/4886/347730/1826/114/9112/1813/3084/257194/2743/10269/91137/80243/8322/4987/7545/1812/3170/2668/2019/3236/54112/55079/6505/1996/320/3074/5309/9698/347148/4204/1815/4009/23551/6531/3073/7337/3235/26090/54982/25946/348/57731/2395/56172/2915/55636/57144/57555/22941/3358/2861/5538/2…	0.286309	1.12765	0.225214	0.689518	9236	tags=53%- list=41%- signal=32%	6571/551/1949/18/56924/1600/2636/55074/10752/54112/4986/57731/5153/2395/8322/2693/89797/5179/4204/1812/1272/10269/390259/460/9112/10882/7345/3751/114/148523/4886/347730/2257/4987/51286/3074/124925/55079/57282/91137/9698/1267/1813/4211/2861/6505/2743/4887/56172/3358/9099/538/2043/80243/26090/23551/348/257194/1136/320/1826/6905/2019/1803/435/28996/1141/4009/57679/3170/2668/25946/4929/2911/2741/3471…
GO:0016049	cell growth	458	0.324714	1.48348	6.73731e-05	0.00283357	6001	tags=35%- list=27%- signal=26%	79960/54910/551/3300/54413/51079/56924/64061/25/7349/6197/7048/80736/6195/5590/8482/55540/393/6422/221927/6857/6456/151835/51199/627/64321/22999/116224/6586/4487/6662/51147/552/7042/2664/2786/6423/57715/84678/123904/83667/4897/1908/2131/6792/57699/10718/10439/343472/10512/9353/3249/2017/2045/3486/23191/2626/3275/9746/10459/26585/26153/203228/201163/93649/6446/2487/55364/27346/1826/7040/5459/26999…	0.271069	1.11541	0.174275	0.654324	5824	tags=29%- list=26%- signal=22%	79960/54910/3300/551/51079/54413/64061/7349/8482/6197/10512/2626/55615/203228/80736/1020/5590/56924/116224/51147/7048/123904/50618/6049/6422/51199/393/4897/57699/2664/25/55540/23394/22999/83667/201163/6195/694/2395/64321/2539/93649/2786/6857/151835/221927/10479/7040/118813/51193/6792/6456/6446/8826/102/4487/3275/55004/7042/185/6586/4879/627/51265/4692/2487/6423/9746/27346/9798/6662/10235/55558/29…
GO:0030534	adult behavior	138	0.42966	1.78235	6.7823e-05	0.00283357	6147	tags=46%- list=27%- signal=33%	1393/1394/54413/5079/1949/3952/26047/55074/221935/6506/4986/9607/10752/18/1600/2693/8772/2636/1140/2566/7345/3356/1813/2743/10269/80243/23657/7545/1812/3170/2668/2019/3236/585/10919/6505/27253/4852/285671/9698/4204/1815/3073/1020/64854/3235/26050/26090/57731/2395/583/55636/57555/22941/85446/5538/28996/1267/2257/785/5728/2912/114798	0.361773	1.38818	0.0196268	0.415007	5164	tags=30%- list=23%- signal=24%	54413/1394/1393/3356/5079/1949/221935/23657/18/1020/6506/3952/26047/1600/2636/55074/9607/10752/10919/4986/57731/2395/2693/4204/4852/1812/10269/2566/585/583/7345/2257/51286/124925/9698/8772/1267/1140/1813/6505/2743/2912
GO:0018212	peptidyl-tyrosine modification	356	0.34137	1.53864	7.44848e-05	0.00308795	4589	tags=29%- list=20%- signal=23%	920/5777/1950/101180976/7294/10461/2322/9640/3815/57091/255324/3952/8711/51704/3716/1489/25/4145/9094/5154/3562/5590/3574/51561/6422/57410/90/9625/55872/150/6423/1270/8798/1272/8613/23624/1636/5007/406900/9244/4771/5663/4038/388585/2674/2045/284/7060/26585/9361/2066/1196/4486/8440/204851/2255/3570/7040/84630/3356/64127/3084/3059/23394/3643/558/9252/2253/5610/199731/8460/7272/389658/4067/3596/2850…	0.310211	1.26462	0.0252118	0.448183	6408	tags=34%- list=28%- signal=25%	920/7294/1950/5777/51561/3716/255324/57091/3356/101180976/3815/10461/2322/8711/55872/51704/57410/9094/9640/5590/4771/9244/3952/8440/3562/1270/4145/1489/5154/9361/90/6422/7272/5007/3932/25/3574/150/23394/7535/1636/9625/5618/1196/4486/7060/558/2444/8798/84630/23624/7040/282618/1272/5663/284/406900/7039/6423/5610/5788/8460/4038/5159/26585/5518/2689/388585/8613/9961/640/2045/5609/199731/5315/204851/5…
GO:0072010	glomerular epithelium development	22	0.685413	2.03841	7.51291e-05	0.00309089	5103	tags=68%- list=23%- signal=53%	8842/7827/2296/9863/2131/1910/947/28999/4643/4868/7490/182/8826/5420/1909	0.502246	1.43233	0.0583188	0.534145	7531	tags=64%- list=33%- signal=42%	8842/7827/2296/8826/1910/1909/9863/4868/2131/28999/4643/947/5420/5800
GO:0003007	heart morphogenesis	245	0.366667	1.61305	7.67676e-05	0.00313437	6189	tags=40%- list=27%- signal=29%	3357/8557/57493/22943/7048/5318/6664/5311/655/6911/64321/2296/8928/90/6608/6586/4487/6662/7042/55897/6899/6423/57057/2131/7472/79977/5663/10439/10512/9353/4887/6659/6910/6591/2626/121643/4886/6926/5629/9464/7040/6862/6262/3084/26508/23462/3643/10269/2253/4488/2138/4036/7291/10427/2006/6495/9241/585/8463/6091/4634/115701/8701/140628/10637/4089/57178/3670/85366/10660/23414/5727/182/58495/5950/89780…	0.277284	1.1114	0.23993	0.696706	7134	tags=36%- list=32%- signal=25%	3357/8557/10512/2626/7048/90/8928/6604/655/5311/22943/6664/57493/6911/55897/5318/6495/64321/6608/23462/2296/187/6899/10637/7040/5663/6659/4487/7042/1832/10269/4036/79977/7547/6586/585/6901/6423/2316/6662/115701/4886/2138/200894/57178/1909/57057/7472/3643/388389/5727/4194/650/9353/2131/4887/6091/2253/6862/1363/10427/121643/6910/10439/9464/8463/6262/1482/4634/221496/53834/5629/6926/4488/5950/6591/9…
GO:1903894	regulation of IRE1-mediated unfolded protein response	13	-0.761619	-2.24467	8.12759e-05	0.00329349	2398	tags=38%- list=11%- signal=34%	11153/581/153090/3309/4189	-0.602774	-1.76168	0.0122274	0.367652	4703	tags=46%- list=21%- signal=37%	55161/11153/153090/581/3309/4189
GO:0060411	cardiac septum morphogenesis	70	0.486988	1.83822	8.84266e-05	0.00355651	6171	tags=50%- list=27%- signal=36%	7048/6664/655/90/6608/6586/7042/6899/57057/10512/9353/6659/6910/2626/6926/5629/26508/23462/2253/4488/4036/9241/6091/8701/4089/3670/23414/182/9421/8828/55636/7157/60485/1482/54903	0.334758	1.18086	0.202279	0.670247	7134	tags=41%- list=32%- signal=28%	10512/2626/7048/90/655/6664/6608/23462/187/6899/6659/7042/4036/6586/57057/9353/6091/2253/6910/1482/53834/5629/6926/4488/9241/4089/8828/26508/8701
GO:2000736	regulation of stem cell differentiation	80	0.476429	1.83656	8.96927e-05	0.00356001	4915	tags=45%- list=22%- signal=35%	4054/10322/81606/7538/25/1108/144165/64321/2296/5764/6662/7042/6939/388585/6910/5978/2626/4070/6926/9219/9112/5610/2668/57504/53615/54815/8463/51755/3313/5156/11137/182/89780/4674/51441/5931	0.427889	1.54079	0.0060454	0.290933	3440	tags=31%- list=15%- signal=27%	4054/10322/81606/7538/2626/5978/1108/5764/3313/25/144165/57504/9219/64321/2296/4674/2103/51755/53615/7042/6939/5610/9112/11137/6662
GO:0098742	cell-cell adhesion via plasma-membrane adhesion molecules	258	0.360955	1.59297	8.98346e-05	0.00356001	5869	tags=40%- list=26%- signal=30%	923/24146/56142/5291/56139/56140/56113/221935/7048/5010/56114/56135/9080/386724/57549/1600/90/64221/7042/2195/26167/56102/84962/90952/56121/9620/23284/137970/91624/56130/56104/1000/54798/1825/56132/869/9746/152330/22865/56133/83872/56112/57575/1826/5100/11141/57689/5802/9314/23363/56125/266727/199731/1365/54549/28316/253559/65217/56128/56143/26011/56137/1006/27253/6091/56109/56129/56111/56103/557…	0.291212	1.17089	0.133694	0.621539	6506	tags=38%- list=29%- signal=27%	923/24146/9080/5291/56142/386724/56114/56139/221935/56140/56113/1600/7048/56102/90/56104/56133/26167/57549/266727/5010/90952/11141/56132/56122/56121/3683/56130/54798/57689/56135/56137/56143/7042/5598/1365/56112/84962/56129/23363/64221/56103/9746/128434/7216/56125/2195/3897/634/23418/91624/57717/5802/56128/1000/199731/56111/84631/22865/1825/5979/56107/9314/56109/29930/9620/2239/650/11122/54538/510…
GO:0002090	regulation of receptor internalization	57	0.524608	1.90481	9.50551e-05	0.00373939	4566	tags=42%- list=20%- signal=34%	1950/22943/5534/146395/124930/408/23237/967/29978/255738/79890/9863/84058/284/26585/347730/4043/1813/3643/1173/406976/1815/89780/4908	0.512992	1.7545	0.000735706	0.164841	4851	tags=44%- list=22%- signal=35%	1950/124930/29978/79890/23237/967/5534/255738/146395/408/22943/84058/284/9463/26585/4043/406976/347730/9863/3643/1813/4983/23513/1173/84062
GO:0048675	axon extension	117	0.435473	1.76787	9.71428e-05	0.00376865	6001	tags=47%- list=27%- signal=35%	54910/54413/25/8482/393/6586/2664/57715/4897/1908/6792/10439/343472/10512/9353/2017/23191/203228/1826/5459/23394/6049/5802/9706/9037/10505/5458/55558/4504/23499/118813/57556/51265/374946/3688/6405/9723/27185/3897/10500/1020/9856/89780/10479/348/999/4692/8828/1909/57154/80031/9201/3475/1808/223117	0.347294	1.31036	0.0591198	0.534145	7055	tags=44%- list=31%- signal=30%	54910/54413/8482/10512/203228/1020/6049/393/4897/2664/25/23394/10479/118813/6792/6586/51265/4692/55558/9856/4504/1908/10505/3897/23191/1909/9037/5802/57715/6405/2017/10500/9706/29882/23499/343472/9353/5459/10439/7224/27185/348/3688/9723/1826/4099/8828/150465/8636/57556/5458
GO:0045927	positive regulation of growth	240	0.374064	1.64159	9.7675e-05	0.00376865	5598	tags=36%- list=25%- signal=28%	551/3952/7349/6197/7048/80736/6665/6195/3574/8482/6422/375790/221927/6857/151835/4654/627/22999/116224/6608/552/7042/2693/57678/2664/6423/84678/407007/57057/7472/6792/5830/57699/3249/23191/6910/1735/2066/32/5629/1826/1813/23394/3643/2253/170302/102/9037/1382/4323/585/5458/23499/4534/50618/406976/118813/5357/7003/2254/9362/59284/6531/51193/7490/84525/27185/3897/23414/3142/89780/23404/84861/57731/2…	0.313369	1.25391	0.0541346	0.533434	5424	tags=31%- list=24%- signal=24%	551/7349/57678/8482/375790/6197/6665/55615/80736/3952/116224/7048/50618/6422/57699/2664/3574/23394/4654/22999/6195/57731/2395/6608/407007/54440/2693/4534/6857/151835/221927/5897/118813/51193/6792/170302/102/7042/585/627/6423/583/9798/29104/84678/2689/84861/51616/406976/3897/2254/23404/5830/23191/22850/9037/3249/552/57057/84525/29882/22954/7472/3643/1813/23499/1382/1956/5357/23025/253260/2066/5716…
GO:0048592	eye morphogenesis	147	0.408364	1.70923	9.78965e-05	0.00376865	4913	tags=39%- list=22%- signal=31%	1296/8842/221935/6664/655/6094/7483/6656/6662/2195/7068/7020/1270/84678/30813/348980/7472/357/256297/30812/4211/10083/25806/84465/1735/121643/362/5629/113246/204851/2295/1826/7482/23363/1295/9927/7291/54549/3975/585/4647/6505/5309/2737/55714/5797/23418/6496/6015/5080/3791/128637/182/5950/4124/118427/24147/5916	0.321648	1.24122	0.0971733	0.586997	6663	tags=39%- list=30%- signal=28%	1296/8842/6094/221935/7483/113246/1270/655/6664/356/55184/7482/118427/585/9927/10083/23363/6656/6662/348980/7068/84678/2195/30813/357/2295/23418/362/7020/84465/2779/128637/204851/7472/4211/25806/30812/256297/6505/6121/27067/5916/1295/121643/2737/54549/5797/7070/4647/1735/5629/1826/596/2202/5950/3975/4237/55714
GO:0051961	negative regulation of nervous system development	145	0.426997	1.78285	9.95035e-05	0.00380335	4550	tags=38%- list=20%- signal=30%	6653/54910/4776/1949/22943/6664/8482/393/655/26022/1620/1600/5764/2664/57715/4771/5663/4038/388585/10512/2045/5978/869/5629/474/1030/10683/7101/6049/5802/84504/3397/9706/9037/10505/9241/55558/4504/6833/11023/57556/56896/51265/374946/5309/7476/6405/5080/9723/3400/79727/10500/1020/9856/89780	0.304394	1.17334	0.172373	0.652498	4413	tags=26%- list=20%- signal=21%	6653/54910/8482/1949/4776/10512/5978/26022/1020/4771/1600/6049/393/5764/2664/655/22943/6664/1620/8831/5663/51265/7476/55558/4038/9856/4504/10505/7533/1030/388585/9037/5802/2045/57715/6405/10683/10500
GO:0001657	ureteric bud development	95	0.453906	1.79372	0.000105482	0.00394785	4424	tags=40%- list=20%- signal=32%	342184/5311/655/6422/3911/2296/6608/6662/25789/6299/9244/9353/6943/30812/55366/6928/26585/4070/170690/9500/4086/4435/7482/4090/2253/6492/2138/6495/2668/7849/3975/9241/2737/6382/7475/4089/7490/5727	0.406614	1.49701	0.00815642	0.308197	6814	tags=45%- list=30%- signal=32%	342184/9244/3911/6422/655/5311/25789/4090/6495/6608/2296/6943/6928/9500/4435/7482/55366/6662/26585/7849/2138/4086/170690/5979/7475/4070/6299/30812/5727/650/9353/6382/2253/6492/2737/384/596/3217/51804/2719/3975/9241/4089
GO:0072163	mesonephric epithelium development	95	0.453906	1.79372	0.000105482	0.00394785	4424	tags=40%- list=20%- signal=32%	342184/5311/655/6422/3911/2296/6608/6662/25789/6299/9244/9353/6943/30812/55366/6928/26585/4070/170690/9500/4086/4435/7482/4090/2253/6492/2138/6495/2668/7849/3975/9241/2737/6382/7475/4089/7490/5727	0.406614	1.49701	0.00815642	0.308197	6814	tags=45%- list=30%- signal=32%	342184/9244/3911/6422/655/5311/25789/4090/6495/6608/2296/6943/6928/9500/4435/7482/55366/6662/26585/7849/2138/4086/170690/5979/7475/4070/6299/30812/5727/650/9353/6382/2253/6492/2737/384/596/3217/51804/2719/3975/9241/4089
GO:0072164	mesonephric tubule development	95	0.453906	1.79372	0.000105482	0.00394785	4424	tags=40%- list=20%- signal=32%	342184/5311/655/6422/3911/2296/6608/6662/25789/6299/9244/9353/6943/30812/55366/6928/26585/4070/170690/9500/4086/4435/7482/4090/2253/6492/2138/6495/2668/7849/3975/9241/2737/6382/7475/4089/7490/5727	0.406614	1.49701	0.00815642	0.308197	6814	tags=45%- list=30%- signal=32%	342184/9244/3911/6422/655/5311/25789/4090/6495/6608/2296/6943/6928/9500/4435/7482/55366/6662/26585/7849/2138/4086/170690/5979/7475/4070/6299/30812/5727/650/9353/6382/2253/6492/2737/384/596/3217/51804/2719/3975/9241/4089
GO:0007612	learning	145	0.426243	1.7797	0.000107207	0.00398475	5758	tags=43%- list=26%- signal=33%	10347/54413/3815/56924/23208/26047/25/7349/22943/4986/23237/81832/266743/10636/5764/1816/9486/2558/10882/4885/6529/5153/7162/2903/4297/5641/1813/2902/8086/3643/6869/4987/23657/1812/22986/2019/54112/9241/6833/10716/6505/1996/4204/5896/3688/64478/57338/7337/1020/23542/7832/8622/2915/84446/57144/10396/22941/143941/342371/5538/3091/5743/6616	0.389459	1.50124	0.00288	0.2254	6449	tags=38%- list=29%- signal=27%	10347/54413/7349/10636/3815/23208/23657/23237/1020/4297/56924/26047/5764/25/22943/9486/2558/54112/4986/5641/5153/2902/266743/57338/4900/1201/7162/4204/1812/81832/8831/10882/342371/6529/8622/4987/7832/6543/2903/3643/1813/1816/4885/6505/8086/22986/64478/23542/3688/10716/3845/6869/50944/10396/2019
GO:0001756	somitogenesis	65	0.507263	1.88971	0.000111849	0.00412881	4725	tags=48%- list=21%- signal=38%	8557/22943/6422/9573/6911/2296/9096/55897/6423/6939/134701/4617/5663/9968/10512/4223/1044/5100/6862/3955/10683/10655/51176/4824/3975/6881/23242/4089/4040/89780/2648	0.441716	1.54174	0.00972808	0.333757	6814	tags=46%- list=30%- signal=32%	8557/10512/9573/4617/9968/1044/6422/3955/22943/6911/55897/2296/5663/134701/6939/6423/9096/4223/51176/10683/343930/10655/5100/2648/6862/23242/2033/3975/4824/4089
GO:0003151	outflow tract morphogenesis	77	0.478414	1.83332	0.000113767	0.00417105	4442	tags=39%- list=20%- signal=31%	7048/6664/655/64321/2296/8928/7042/6899/6423/57057/10512/4887/4886/6926/9464/26508/2253/4488/2138/4036/7291/10427/2006/6495/9241/6091/4089/3670/23414/182	0.297483	1.06555	0.367209	0.768234	7260	tags=39%- list=32%- signal=27%	10512/7048/8928/655/6664/6495/64321/2296/6899/7042/4036/6423/4886/2138/1909/57057/4887/6091/2253/10427/9464/1482/6926/4488/9241/4089/8828/26508/2006/7291
GO:0035115	embryonic forelimb morphogenesis	29	0.620347	1.96205	0.000124054	0.00451746	3804	tags=52%- list=17%- signal=43%	8626/80856/60529/4487/7020/6910/6926/140467/116039/4488/7291/2019/1382/8434/7476	0.497688	1.50668	0.0309614	0.465294	7260	tags=55%- list=32%- signal=37%	8626/60529/116039/80856/4487/7476/8434/7020/140467/1382/6910/6926/2019/4488/340419/7291
GO:0045666	positive regulation of neuron differentiation	84	0.471425	1.83086	0.000126474	0.00457468	5072	tags=42%- list=22%- signal=32%	147040/51704/22943/6664/655/57795/1620/1600/81544/50674/4897/392255/152/2624/5978/4762/5629/474/8648/55364/26508/2290/389549/429/55079/375567/339479/2056/79727/6938/4674/55906/9638/3169/6457	0.386619	1.40248	0.0323969	0.469313	7558	tags=52%- list=34%- signal=35%	147040/5978/51704/1600/4897/655/22943/6664/1620/57795/152/4674/50674/55906/8648/392255/81544/2624/8835/4762/55079/22954/2260/650/55364/7224/429/1482/2290/3169/402117/6938/5629/389549/23531/474/124936/9638/26508/6457/8904/375567/339479/387
GO:0051100	negative regulation of binding	156	0.400726	1.68665	0.000129141	0.00463447	5629	tags=39%- list=25%- signal=30%	6653/3300/4776/22943/406940/6664/8536/4654/8189/6608/4487/84893/255738/2072/1636/3077/1649/54552/5663/79822/341405/10763/6996/10459/203228/9464/4043/4751/56257/84630/151651/23462/23394/3397/5028/51176/4488/56963/23032/9241/8091/1400/6093/6872/27185/6672/6612/146057/387082/3433/9421/8864/5824/5899/143941/7009/5580/488/2962/4792/7114	0.384014	1.48914	0.00414805	0.242865	5824	tags=38%- list=26%- signal=29%	6653/3300/3077/4776/8536/203228/6996/54552/8864/255738/23394/2072/406940/1636/22943/6664/4654/6872/4751/84893/5899/6608/23462/8189/84630/5663/6672/4487/56257/341405/6093/407019/387082/4792/10459/4043/10763/151651/23032/5028/56963/7114/51176/146057/5599/1649/79822/3397/84062/401152/7009/124857/2962/146198/5824/5580/6612/9464/3434/27185
GO:0050805	negative regulation of synaptic transmission	68	0.488399	1.83442	0.000129847	0.00463447	6121	tags=51%- list=27%- signal=38%	23208/6532/23237/1816/2898/2550/348980/6529/869/7779/5906/114/3356/1813/23394/1812/22986/3351/27253/43/177/2899/407030/9187/10769/56853/25769/6812/22941/25953/5743/3745/27067/2895/5728	0.396988	1.39466	0.0419629	0.510872	9217	tags=59%- list=41%- signal=35%	3356/23208/23237/6532/5906/23394/2550/7779/1812/2898/25769/177/9463/348980/6529/114/43/25953/1813/1816/6812/27067/22986/869/407030/2895/392862/9187/3351/2332/10769/57502/27253/5071/2899/4137/7143/5728/56853/22941
GO:0030323	respiratory tube development	179	0.384051	1.64141	0.000136976	0.00485676	6446	tags=42%- list=29%- signal=31%	3988/9963/4054/7917/57493/7048/6664/5534/5154/3202/7161/3911/5754/6662/4015/7068/1636/2131/7472/9620/79977/6943/1050/10630/7043/6910/93649/5629/2255/7482/28512/2253/23657/9496/2002/10427/3596/4323/429/9241/26257/5594/64399/5159/2254/2737/5156/9618/3791/84525/147372/51696/23414/284217/5950/5125/123872/4124/9394/3976/3169/57190/340419/2033/6493/342371/60485/8914/7547/7080/57333/9231/10413/8022/7477…	0.313918	1.23206	0.0935961	0.581645	6924	tags=38%- list=31%- signal=27%	3988/9963/4054/7917/5594/23657/3202/3911/7048/5154/5534/7043/1636/6664/57493/2002/5754/10630/93649/7161/6943/4015/7482/79977/7547/9394/64399/57333/342371/6662/5159/7068/7067/2254/28512/84525/7472/1050/3596/9620/2131/2034/8817/9618/2253/10427/6910/538/2737/429/5604/3169/4781/284217/3845/5629/3976/2033/2255/5950/2719/51668/83716/9241/10413/340419/123872/8985
GO:0007613	memory	115	0.431339	1.7463	0.000142469	0.0049896	5247	tags=43%- list=23%- signal=34%	10347/4776/56924/23208/6532/5590/23237/81832/1620/266743/627/10636/5764/5923/9486/5663/6529/139411/1268/2903/6446/114/3356/5641/1813/23394/3643/6869/1812/22986/6833/7436/10919/6505/4204/4009/1051/64478/57338/4192/10769/6326/4908/23316/2648/348/5020/57144/1979/143941	0.395234	1.48833	0.00734649	0.307446	6372	tags=42%- list=28%- signal=30%	10347/3356/4776/10636/23208/23237/5590/56924/6532/139411/5764/23394/9486/10919/5641/1620/266743/57338/5923/4204/1812/81832/5663/6446/627/342371/6529/114/1268/1979/6543/3776/2903/4192/3643/1813/23373/1051/6505/22986/2648/64478/348/7436/6326/6869/23316/50944
GO:0050673	epithelial cell proliferation	448	0.326261	1.4889	0.000142574	0.0049896	4589	tags=28%- list=20%- signal=23%	8626/3357/3988/2683/406884/442909/406913/406948/57560/1950/1296/4804/677/637/5291/3815/255324/3952/7538/159296/2896/6664/6195/1749/3202/6422/9255/3911/406968/83481/130367/91862/5764/6608/6662/5923/406902/7042/2693/7423/6899/6423/3299/407007/7472/114821/2624/406903/5663/388585/3249/3486/55366/6591/6928/7060/22846/128239/6788/4070/201163/5578/5629/79400/6789/1030/2255/9500/8660/7040/5613/1813/64127…	0.292	1.20058	0.051174	0.533434	6864	tags=34%- list=30%- signal=24%	8626/3357/3988/442909/406913/637/2683/406884/4804/1950/57560/677/406948/5291/255324/1296/5594/9255/3815/7538/3202/3952/3911/864/5578/1749/6422/130367/5764/159296/7423/2524/2896/406968/406903/6664/79400/201163/83481/3265/6195/57504/5228/6789/6495/6608/2081/187/6899/407007/26298/7060/2693/6928/9500/5923/91862/367/7040/116039/170302/599/6788/5663/407054/7042/55612/185/196740/2624/7039/1910/407019/64…
GO:0055123	digestive system development	136	0.408806	1.69423	0.000149093	0.00518408	6740	tags=47%- list=30%- signal=33%	8626/3815/159296/79827/7048/57728/6664/3202/6422/64321/60529/6608/6662/7042/445/6423/6299/2131/6943/256297/55366/7043/6928/2626/93649/2255/2295/6522/3643/429/1910/9026/4852/3651/2254/2737/56033/6729/140628/5156/23242/58495/3142/5125/123872/348093/887/56034/3091/596/60485/579/4088/57680/7547/3576/3239/3209/10413/137814/3784/1956/388389/7298	0.347424	1.33044	0.0427065	0.5119	7007	tags=40%- list=31%- signal=28%	8626/57728/3815/2626/3202/7048/6422/159296/7043/6664/79827/60529/445/64321/6608/93649/6943/6928/56033/4852/9026/6522/7042/7547/57680/1910/6423/55366/6662/2254/2295/6729/5979/3643/6299/1956/388389/256297/2131/2737/429/286451/51208/3142/23242/2255/596/6663/3651/7298/10413/58495/1373/123872/3576
GO:0035019	somatic stem cell population maintenance	64	0.508988	1.88987	0.000153598	0.00528937	3326	tags=38%- list=15%- signal=32%	8626/607/3815/81606/655/6422/6608/6662/9079/2624/9968/6659/10629/6928/5978/79576/2255/10001/7101/9314/51586/7849/90390/9241	0.442863	1.54251	0.00916353	0.324837	3626	tags=31%- list=16%- signal=26%	8626/607/81606/3815/5978/9968/6422/655/10001/90390/10629/79576/9079/6608/6928/6659/2624/6662/7476/7849
GO:0071305	cellular response to vitamin D	21	0.662146	1.94886	0.000154735	0.00528937	2034	tags=38%- list=9%- signal=35%	6256/4330/6422/25959/8074/5179/1591/6591	0.509216	1.43721	0.0581789	0.534145	2469	tags=29%- list=11%- signal=25%	6256/25959/6422/4330/8074/5179
GO:0007265	Ras protein signal transduction	332	0.341901	1.53541	0.000155065	0.00528937	5277	tags=32%- list=23%- signal=25%	399/9710/4804/9046/5291/9855/50861/64787/23263/253980/25/8315/9367/57493/79567/393/408/29984/643338/25959/55103/83478/57139/9448/2889/9639/5923/7042/29127/9909/2664/150/23365/4650/9620/9649/8859/8878/6655/10630/23191/23636/171177/128239/10435/8567/201163/27040/51209/2255/23370/5906/27334/10982/3084/28512/10235/9927/10146/199731/83892/1017/57646/11214/143872/7074/115557/4254/3265/185/1902/10564/11…	0.356058	1.44715	0.000996605	0.176643	4455	tags=27%- list=20%- signal=22%	399/4804/9046/2889/9710/5291/64787/79567/23263/50861/9855/9909/27334/9367/27040/8315/29984/23636/25959/4650/5906/8878/393/253980/10564/2664/8859/25/150/10146/23370/408/57493/201163/55103/8473/57139/3265/382/5899/51209/10630/83892/171177/643338/10435/9402/83478/9649/9448/23189/5923/9912/8831/57449/7042/185/10982/9639/27352/23365/6093/9927/9289/6655/2843/7074/9750/10235/29127/9754/1902/5159/1017/12…
GO:0018108	peptidyl-tyrosine phosphorylation	354	0.339598	1.53041	0.000156762	0.00531074	4589	tags=29%- list=20%- signal=23%	920/5777/1950/101180976/7294/10461/2322/9640/3815/57091/255324/3952/8711/51704/3716/1489/25/4145/9094/5154/3562/5590/3574/51561/6422/57410/90/9625/55872/150/6423/1270/8798/1272/8613/23624/1636/5007/406900/9244/4771/5663/4038/388585/2674/2045/284/7060/26585/9361/2066/1196/4486/8440/204851/2255/3570/7040/84630/3356/64127/3084/3059/23394/3643/558/9252/2253/5610/199731/7272/389658/4067/3596/285016/42…	0.309738	1.26238	0.026122	0.450628	6408	tags=34%- list=28%- signal=24%	920/7294/1950/5777/51561/3716/255324/57091/3356/101180976/3815/10461/2322/8711/55872/51704/57410/9094/9640/5590/4771/9244/3952/8440/3562/1270/4145/1489/5154/9361/90/6422/7272/5007/3932/25/3574/150/23394/7535/1636/9625/5618/1196/4486/7060/558/2444/8798/84630/23624/7040/282618/1272/5663/284/406900/7039/6423/5610/5788/4038/5159/26585/5518/2689/388585/8613/9961/640/2045/5609/199731/5315/204851/5979/4…
GO:0071599	otic vesicle development	15	0.731527	1.98128	0.000158005	0.00531074	3179	tags=53%- list=14%- signal=46%	8557/6662/5629/2255/2253/2138/6495/7849	0.565202	1.47665	0.0528684	0.533434	6371	tags=53%- list=28%- signal=38%	8557/6495/6662/7849/2138/2253/5629/2255
GO:0043524	negative regulation of neuron apoptotic process	144	0.411266	1.71598	0.000158648	0.00531074	5957	tags=46%- list=26%- signal=34%	54463/9466/4776/55074/2896/6620/101/10752/627/79625/2561/2898/2558/1270/84678/666/7015/9244/4544/5663/284/7043/10763/2629/4435/5641/23394/558/27324/55626/2253/11151/2821/6495/2668/2019/4504/3265/6505/374946/4841/6093/4204/56751/1051/4192/7301/3791/9723/3670/4908/128434/7832/348/116986/1271/6812/80823/80331/5538/3091/596/28996/51804/2632/595	0.36458	1.40358	0.0141086	0.384719	3631	tags=28%- list=16%- signal=23%	54463/9466/101/4776/9244/1270/6620/4841/2629/55074/2821/23394/2896/7043/10752/2558/3265/5641/27324/7015/6495/2561/558/1201/11151/4435/4204/8831/79625/5663/284/2898/627/6093/666/128434/57215/116986/84678/4504
GO:0061318	renal filtration cell differentiation	19	0.688935	1.98049	0.000161357	0.00533515	5103	tags=68%- list=23%- signal=53%	8842/7827/9863/2131/1910/28999/4643/4868/7490/182/8826/5420/1909	0.485537	1.34025	0.114999	0.608441	7531	tags=63%- list=33%- signal=42%	8842/7827/8826/1910/1909/9863/4868/2131/28999/4643/5420/5800
GO:0072112	podocyte differentiation	19	0.688935	1.98049	0.000161357	0.00533515	5103	tags=68%- list=23%- signal=53%	8842/7827/9863/2131/1910/28999/4643/4868/7490/182/8826/5420/1909	0.485537	1.34025	0.114999	0.608441	7531	tags=63%- list=33%- signal=42%	8842/7827/8826/1910/1909/9863/4868/2131/28999/4643/5420/5800
GO:0060541	respiratory system development	197	0.379119	1.63391	0.000165903	0.00540644	6461	tags=42%- list=29%- signal=30%	3988/9963/4054/7917/57493/7048/6664/5534/5154/1749/3202/7161/3911/5754/6662/4015/445/7068/1636/2131/7472/9620/79977/6943/1050/10630/7043/6910/93649/5629/2255/7482/28512/2253/51176/23657/9496/2002/10427/6495/3596/4323/429/9241/26257/5594/64399/5159/2254/2737/5156/3791/7490/84525/147372/23414/284217/5950/123872/4124/9394/3976/5916/3169/55636/57190/340419/2033/6493/342371/60485/8914/51804/7547/7080/…	0.318239	1.25762	0.0652535	0.543499	6924	tags=38%- list=31%- signal=27%	3988/9963/4054/7917/5594/23657/3202/3911/7048/5154/1749/5534/7043/1636/6664/57493/2002/5754/10630/445/6495/93649/7161/6943/4015/7482/79977/7547/9394/64399/57333/342371/6662/5159/7068/7067/2254/28512/51176/84525/7472/1050/1896/3596/9620/2131/2034/8817/2253/5916/10427/6910/538/2737/429/5604/3169/4781/53834/284217/3845/5629/3976/2033/2255/51804/5950/2719/51668/83716/9241/10413/340419/123872/8985
GO:0071772	response to BMP	160	0.394533	1.66655	0.000166523	0.00540644	6943	tags=46%- list=31%- signal=32%	6653/25/22943/652991/6664/1749/4093/655/6422/9573/90/4487/6662/7042/6423/392255/57057/2131/3077/222008/331/388585/7043/11173/2626/26585/1747/4086/7040/26508/4090/285704/51176/656/4488/11167/4036/2657/56963/9241/1311/3096/10272/375567/407054/140628/10637/4089/3791/23090/7554/348093/5654/406899/57154/28996/1003/55273/4756/650/283375/64388/4088/3209/7021/63893/25884/2625/6692/221496/51496/2719/40211…	0.299357	1.16419	0.177462	0.656158	5340	tags=29%- list=24%- signal=22%	6653/3077/2626/9573/4093/3096/652991/1749/90/6422/331/25/10272/655/7043/22943/6664/11173/4090/1747/10637/7040/407054/4487/392255/7042/4036/656/6423/6662/285704/406899/26585/388585/4086/56963/11167/51176/57057/222008/23090/650/2657/2131/1311/7554
GO:0071773	cellular response to BMP stimulus	160	0.394533	1.66655	0.000166523	0.00540644	6943	tags=46%- list=31%- signal=32%	6653/25/22943/652991/6664/1749/4093/655/6422/9573/90/4487/6662/7042/6423/392255/57057/2131/3077/222008/331/388585/7043/11173/2626/26585/1747/4086/7040/26508/4090/285704/51176/656/4488/11167/4036/2657/56963/9241/1311/3096/10272/375567/407054/140628/10637/4089/3791/23090/7554/348093/5654/406899/57154/28996/1003/55273/4756/650/283375/64388/4088/3209/7021/63893/25884/2625/6692/221496/51496/2719/40211…	0.299357	1.16419	0.177462	0.656158	5340	tags=29%- list=24%- signal=22%	6653/3077/2626/9573/4093/3096/652991/1749/90/6422/331/25/10272/655/7043/22943/6664/11173/4090/1747/10637/7040/407054/4487/392255/7042/4036/656/6423/6662/285704/406899/26585/388585/4086/56963/11167/51176/57057/222008/23090/650/2657/2131/1311/7554
GO:0003407	neural retina development	78	0.484681	1.85903	0.000178466	0.00575282	4818	tags=44%- list=21%- signal=34%	8842/221935/6094/6662/7042/7068/7020/1270/30813/348980/5663/343472/256297/30812/10083/84465/1735/121643/204851/491/1826/23363/54549/3975/585/5458/6505/5797/23418/6496/58158/57030/24147/6604	0.409118	1.46791	0.0177569	0.400782	7785	tags=54%- list=35%- signal=35%	8842/6094/221935/1270/6604/5663/7042/585/57030/10083/23363/6662/348980/7068/30813/23418/7020/84465/204851/58158/30812/256297/6505/343472/6121/491/220202/121643/54549/5797/7070/246213/1735/1826/3975/6496/5458/28996/7021/835/24147/6247
GO:0002328	pro-B cell differentiation	12	0.771962	1.96894	0.000179326	0.00575282	2266	tags=42%- list=10%- signal=38%	2322/388585/6655/6659/201163	0.633432	1.56216	0.0285425	0.463628	3922	tags=42%- list=17%- signal=34%	2322/201163/6659/6655/388585
GO:0070997	neuron death	339	0.337973	1.51912	0.000183225	0.00583856	5619	tags=35%- list=25%- signal=27%	6653/8626/54463/9466/2026/4804/637/57707/4776/25/55074/2896/6620/7349/101/22943/4217/10752/627/79625/2561/2901/2898/7042/664/8772/255738/7068/2558/7020/1270/84678/666/7015/9244/1649/10936/4544/5663/331/29082/84335/2045/284/7043/5978/10763/1735/2629/4435/5459/5641/2904/23394/558/27324/55626/2253/11261/11151/23657/7314/2002/2821/6495/2668/3596/2019/429/4504/3265/840/6505/4852/29937/374946/112398/48…	0.299105	1.21661	0.0575096	0.534145	3631	tags=22%- list=16%- signal=18%	6653/54463/8626/9466/2026/637/4804/7349/101/4217/4776/57707/5978/23657/1020/9244/1270/6620/5063/4841/84335/11261/2629/331/55074/2821/25/255738/23394/2896/7043/22943/10752/2558/2002/356/3265/29082/29937/5641/664/27324/112399/7015/6495/2539/2561/558/1201/10936/11151/4435/4204/4852/2901/8831/79625/5663/407054/284/7042/2898/627/6093/666/128434/57215/116986/2904/7068/7314/84678/4504
GO:0070561	vitamin D receptor signaling pathway	11	0.778639	1.94161	0.000184165	0.00583856	2034	tags=45%- list=9%- signal=41%	6256/4330/25959/1591/6591	0.560468	1.34561	0.125717	0.621379	1365	tags=27%- list=6%- signal=26%	6256/25959/4330
GO:0003279	cardiac septum development	103	0.431819	1.72525	0.000187096	0.0058665	5024	tags=38%- list=22%- signal=30%	57493/7048/6664/655/90/5754/6608/6586/7798/7042/6899/6299/57057/10512/9353/78987/6659/6910/2626/6926/5629/26508/23462/2253/4488/4036/7541/7849/9241/6091/11064/8701/4089/3670/23414/182/9421/8828/55636	0.285732	1.063	0.361139	0.762824	7134	tags=36%- list=32%- signal=25%	10512/2626/7048/90/655/6664/57493/78987/5754/6608/23462/187/6899/6659/7042/4036/7798/6586/11064/7849/57057/6299/4194/9353/6091/2253/6910/1482/53834/5629/6926/4488/9241/4089/8828/26508/8701
GO:0060538	skeletal muscle organ development	168	0.391958	1.66315	0.000188684	0.0058665	5400	tags=40%- list=24%- signal=31%	607/10472/4209/3131/5079/6664/9975/4654/9215/90/22953/6608/445/6899/5339/84466/4617/406/64208/6943/30812/56603/341405/4223/245806/93649/54715/9734/7040/3679/26508/8819/7291/10791/2006/6495/92737/5307/3236/4534/11023/6840/58/9750/1144/2010/4868/10869/56203/7490/85366/1020/140465/3142/89780/57486/3235/7832/7504/1271/57190/10521/1073/11149/246329/2033/51676	0.348348	1.3611	0.0201307	0.419057	7583	tags=46%- list=34%- signal=31%	4209/607/10472/5339/3131/5079/1020/4617/9975/90/140465/6664/4654/406/445/10791/9215/6495/6608/6899/93649/57486/6943/4534/1144/10869/7040/92737/64208/22953/341405/8819/3344/9734/6901/9750/7504/1310/4223/7832/2010/10521/84466/779/56603/4868/30812/3679/5307/2817/245806/4637/221496/3142/53834/54715/11149/3845/2033/596/23764/1073/51804/246329/85366/26508/2006/1271/51676/1756/7291/11023/150572/8320/562…
GO:0072091	regulation of stem cell proliferation	88	0.454774	1.7805	0.000188775	0.0058665	4472	tags=42%- list=20%- signal=34%	8626/4054/677/7048/6664/64321/6662/7015/1636/407007/4771/1050/6591/6926/2255/8660/5396/4435/7101/116039/3664/2253/55612/3167/3200/5610/4254/7073/100422913/8091/2254/2737/3791/3400/407006/5727/58495	0.364998	1.33149	0.0625844	0.541492	6818	tags=45%- list=30%- signal=32%	8626/677/4054/4771/7048/1636/7073/6664/100422913/7015/64321/407007/4435/116039/55612/5610/5788/342371/6662/2254/3664/100302135/1050/5396/5727/8660/3200/2253/5916/407006/2737/7424/4781/7101/3167/6926/2255/6591/10413/58495
GO:0022404	molting cycle process	90	0.44797	1.75964	0.000190858	0.0058665	3423	tags=31%- list=15%- signal=26%	8626/23369/4804/9855/10913/22943/5154/54084/8717/3911/60529/6608/6662/7042/9079/2131/50814/4038/55366/1747/80326/2255/340481/10269/55612/4488/3229/147183	0.439994	1.6092	0.00199479	0.21363	3753	tags=30%- list=17%- signal=25%	8626/23369/10913/4804/9855/8717/50814/3911/5154/26133/22943/54084/60529/9079/6608/1747/340481/147183/114803/1775/7042/10269/55612/55366/6662/4038/80326
GO:0022405	hair cycle process	90	0.44797	1.75964	0.000190858	0.0058665	3423	tags=31%- list=15%- signal=26%	8626/23369/4804/9855/10913/22943/5154/54084/8717/3911/60529/6608/6662/7042/9079/2131/50814/4038/55366/1747/80326/2255/340481/10269/55612/4488/3229/147183	0.439994	1.6092	0.00199479	0.21363	3753	tags=30%- list=17%- signal=25%	8626/23369/10913/4804/9855/8717/50814/3911/5154/26133/22943/54084/60529/9079/6608/1747/340481/147183/114803/1775/7042/10269/55612/55366/6662/4038/80326
GO:0003205	cardiac chamber development	162	0.390617	1.65173	0.000191752	0.0058665	5103	tags=36%- list=23%- signal=28%	57493/7048/5318/6664/655/6911/2296/8928/90/5754/6608/6586/7798/7042/55897/6899/6423/6299/57057/7472/79977/10512/9353/78987/4887/6659/6910/2626/6926/93649/5629/9464/7040/6262/3084/26508/23462/10269/2253/4488/4036/7541/7849/9241/6091/4634/11064/8701/4089/3670/23414/182/58495/5950/6604/9421/8828/55636/1909	0.293283	1.14171	0.209339	0.67626	6845	tags=36%- list=30%- signal=25%	10512/2626/7048/90/8928/6604/655/6664/57493/6911/55897/5318/78987/5754/6608/23462/2296/187/6899/93649/7040/6659/7042/1832/10269/4036/79977/7798/6586/6423/11064/7849/1909/57057/3776/7472/6299/4194/650/9353/4887/6091/2253/1363/6910/9464/6262/1482/4634/53834/5629/6926/4488/5950/9241/4089/58495/8828
GO:1901215	negative regulation of neuron death	201	0.375022	1.62001	0.000192666	0.0058665	5616	tags=40%- list=25%- signal=30%	6653/54463/9466/2026/57707/4776/55074/2896/6620/7349/101/10752/627/79625/2561/2898/2558/1270/84678/666/7015/9244/4544/5663/29082/284/7043/5978/10763/2629/4435/5641/23394/558/27324/55626/2253/11151/23657/2821/6495/2668/3596/2019/4504/3265/6505/4852/29937/374946/4841/947/1440/6093/4204/131450/56751/1051/2056/4192/7301/3791/9723/3670/1020/89780/4908/128434/7832/348/116986/1271/6812/80823/80331/5538/…	0.352044	1.39376	0.00953664	0.330292	3631	tags=25%- list=16%- signal=21%	6653/54463/9466/2026/7349/101/4776/57707/5978/23657/1020/9244/1270/6620/4841/2629/55074/2821/23394/2896/7043/10752/2558/3265/29082/29937/5641/27324/7015/6495/2561/558/1201/11151/4435/4204/4852/8831/79625/5663/284/2898/627/6093/666/128434/57215/116986/84678/4504
GO:0035148	tube formation	149	0.403298	1.68936	0.000194122	0.00587761	5043	tags=37%- list=22%- signal=29%	8557/54910/1950/79192/10913/25/6664/655/6422/144165/5754/6662/7798/7042/57545/6423/57822/84678/7249/9620/79977/9968/388585/30812/6659/6928/26585/6788/5629/6789/2255/7040/2253/4036/7291/10427/6495/2668/7849/56963/153572/9241/585/8463/7189/23242/7475/8915/5727/58495/2648/5916/133/9421/5420	0.313243	1.20954	0.126508	0.621379	6818	tags=39%- list=30%- signal=27%	54910/8557/10913/1950/9968/7249/6422/25/79192/655/144165/6664/5754/6789/57545/6495/6928/7040/6788/6659/7042/4036/79977/7798/57822/585/6423/6662/26585/84678/7849/6768/388585/6046/56963/4976/5979/7475/23513/1896/30812/5727/9620/2253/5916/2648/10427/8463/4781/7189/23242/5629/2255/4524/51804/10806/9241/58495
GO:0002475	antigen processing and presentation via MHC class Ib	13	-0.742042	-2.18697	0.000216133	0.0065075	4635	tags=69%- list=21%- signal=55%	8943/8546/913/3135/911/563/567/909/912	-0.503742	-1.47224	0.0740251	0.546978	6086	tags=77%- list=27%- signal=56%	3134/3135/913/6891/8546/912/563/909/8943/567
GO:0048168	regulation of neuronal synaptic plasticity	54	0.507795	1.82487	0.000219331	0.00653501	3430	tags=39%- list=15%- signal=33%	3815/23237/81832/440829/2905/2898/5923/388336/57282/79772/6855/2903/4297/9145/4218/1813/2904/2902/729993/9241/3265	0.493227	1.67301	0.00238834	0.21482	5919	tags=48%- list=26%- signal=36%	3815/23237/4297/6855/4218/440829/2905/79772/3265/2902/57338/1201/5923/81832/8831/2898/2904/388336/6543/57282/2903/1813/9145/815/94056/348
GO:0009880	embryonic pattern specification	71	0.472493	1.78869	0.000219472	0.00653501	5014	tags=45%- list=22%- signal=35%	23272/655/9573/6911/3911/80055/53820/55897/134701/4211/4223/4762/6926/2066/9980/2255/4086/6862/4090/3975/7476/126668/201164/23242/6405/23314/4089/7490/1947/5727/163589/8828	0.404083	1.42991	0.0305732	0.46463	6845	tags=44%- list=30%- signal=31%	23272/9573/3911/655/6911/55897/201164/4090/80055/9980/134701/53820/7547/1947/7476/4086/4762/4223/6405/56917/4211/5727/23314/2066/6862/23242/6926/2255/3975/4089/8828
GO:0048704	embryonic skeletal system morphogenesis	89	0.456697	1.79196	0.00024324	0.00720295	4833	tags=40%- list=21%- signal=32%	3201/3221/5079/7048/57728/6664/3202/655/3233/60529/6899/7020/3227/4617/79977/9968/7043/8092/5396/116039/2253/3200/2138/7291/6495/3975/3236/4323/9241/7703/2737/5156/23314/3235/3217/3225	0.364008	1.32957	0.062978	0.541492	2954	tags=20%- list=13%- signal=18%	3201/3221/5079/57728/3202/4617/9968/7048/3233/655/7043/6664/60529/6495/6899/3227/116039/79977
GO:0033604	negative regulation of catecholamine secretion	13	0.755093	1.96897	0.00024628	0.00725312	2900	tags=69%- list=13%- signal=60%	23208/18/2693/150/2550/152/1268/1813/5028	0.725076	1.82627	0.00114891	0.18452	4729	tags=69%- list=21%- signal=55%	23208/18/150/2550/152/2693/1268/5028/1813
GO:0033280	response to vitamin D	34	0.576654	1.89419	0.000248921	0.00728713	2243	tags=35%- list=10%- signal=32%	6256/360/4330/655/6422/25959/8074/5179/1591/219931/6591/249	0.466282	1.45652	0.0384371	0.499211	4274	tags=35%- list=19%- signal=29%	6256/360/25959/6422/4330/655/8074/3627/5179/1591/219931/249
GO:0003272	endocardial cushion formation	28	0.607157	1.90705	0.000250174	0.00728713	5833	tags=61%- list=26%- signal=45%	7048/655/90/4487/7042/57057/6591/6926/26508/2253/4488/9241/6091/4089/6615/55273/650	0.516964	1.55554	0.0213848	0.419057	7576	tags=61%- list=34%- signal=40%	7048/90/655/187/4487/7042/57057/650/6091/2253/6926/4488/6591/9241/4089/26508/6615
GO:0001658	branching involved in ureteric bud morphogenesis	59	0.502508	1.83558	0.000251492	0.00728713	4757	tags=49%- list=21%- signal=39%	5311/3911/6608/6662/25789/6299/6943/30812/55366/6928/26585/4070/170690/9500/4435/7482/2253/2138/6495/2668/7849/3975/9241/2737/7475/4089/7490/5727/3217	0.472127	1.62673	0.00388922	0.242865	6814	tags=53%- list=30%- signal=37%	3911/5311/25789/6495/6608/6943/6928/9500/4435/7482/55366/6662/26585/7849/2138/170690/7475/4070/6299/30812/5727/650/2253/2737/596/3217/51804/2719/3975/9241/4089
GO:0010717	regulation of epithelial to mesenchymal transition	101	0.434338	1.731	0.000252905	0.00728891	6976	tags=52%- list=31%- signal=36%	114990/7041/25937/7048/655/6422/2296/90/161742/7042/753/6423/407007/57057/399473/10439/3249/10630/7043/8092/6910/10459/26585/7040/51176/79755/7291/3170/200558/7074/9241/23275/4089/4192/3670/407006/182/58495/3169/6615/10979/650/4088/7080/80139/5728/205717/200734/2625/2042/8313/25805/28984	0.336102	1.24718	0.113588	0.60577	7878	tags=47%- list=35%- signal=30%	114990/7041/25937/161742/7048/90/6422/655/7043/10630/2296/407007/399473/7040/79755/753/7042/200558/6423/7074/26585/10459/200734/3249/51176/57057/4192/205717/650/8092/6910/407006/2043/10439/3169/23275/9241/90102/4089/58495/28984/7291/6615/54949/3170/8313/283149
GO:0072171	mesonephric tubule morphogenesis	66	0.487001	1.81743	0.000262262	0.00751838	4757	tags=45%- list=21%- signal=36%	342184/5311/3911/6608/6662/25789/6299/6943/30812/55366/6928/26585/4070/170690/9500/4435/7482/2253/2138/6495/2668/7849/3975/9241/2737/7475/4089/7490/5727/3217	0.440215	1.53927	0.00924517	0.325815	6814	tags=48%- list=30%- signal=34%	342184/3911/5311/25789/6495/6608/6943/6928/9500/4435/7482/55366/6662/26585/7849/2138/170690/7475/4070/6299/30812/5727/650/2253/2737/596/3217/51804/2719/3975/9241/4089
GO:0038183	bile acid signaling pathway	12	-0.748477	-2.1488	0.000266689	0.00760484	3319	tags=50%- list=15%- signal=43%	9971/64240/8647/64241/1582/84649	-0.677607	-1.94164	0.0037711	0.242865	6918	tags=83%- list=31%- signal=58%	27141/5562/1581/64240/9971/1582/84649/64241/6554/8647
GO:0060675	ureteric bud morphogenesis	65	0.492024	1.83294	0.000290667	0.00821381	4757	tags=46%- list=21%- signal=37%	342184/5311/3911/6608/6662/25789/6299/6943/30812/55366/6928/26585/4070/170690/9500/4435/7482/2253/2138/6495/2668/7849/3975/9241/2737/7475/4089/7490/5727/3217	0.44393	1.54947	0.00843882	0.312756	6814	tags=49%- list=30%- signal=34%	342184/3911/5311/25789/6495/6608/6943/6928/9500/4435/7482/55366/6662/26585/7849/2138/170690/7475/4070/6299/30812/5727/650/2253/2737/596/3217/51804/2719/3975/9241/4089
GO:1901214	regulation of neuron death	299	0.341216	1.52212	0.000291093	0.00821381	5619	tags=36%- list=25%- signal=27%	6653/54463/9466/2026/57707/4776/25/55074/2896/6620/7349/101/22943/4217/10752/627/79625/2561/2901/2898/7042/255738/2558/7020/1270/84678/666/7015/9244/1649/10936/4544/5663/29082/84335/2045/284/7043/5978/10763/2629/4435/5641/2904/23394/558/27324/55626/2253/11261/11151/23657/7314/2002/2821/6495/2668/3596/2019/429/4504/3265/6505/4852/29937/374946/112398/4841/5309/947/1440/6093/4204/131450/56751/407054…	0.310012	1.25569	0.0366237	0.488288	5070	tags=28%- list=22%- signal=22%	6653/54463/9466/2026/7349/101/4217/4776/57707/5978/23657/1020/9244/1270/6620/5063/4841/84335/11261/2629/55074/2821/25/255738/23394/2896/7043/22943/10752/2558/2002/356/3265/29082/29937/5641/27324/112399/7015/6495/2539/2561/558/1201/10936/11151/4435/4204/4852/2901/8831/79625/5663/407054/284/7042/2898/627/6093/666/128434/57215/116986/2904/7314/84678/4504/148811/10763/7020/4544/2045/7832/5609/1649/41…
GO:0009620	response to fungus	56	-0.445308	-1.93415	0.000292807	0.00821915	2326	tags=27%- list=10%- signal=24%	26253/3605/1670/4353/10578/338339/1398/117159/81030/55223/64806/613210/2597/170482/10892	-0.474065	-2.04413	7.12471e-05	0.0357798	4007	tags=57%- list=18%- signal=47%	6688/6850/1669/3273/10578/1670/6280/57817/5806/3605/383/26253/5919/26525/64581/4057/338339/1671/7099/64806/1511/117159/55223/6279/613210/1398/1991/81030/170482/4353/2597/10892
GO:0021517	ventral spinal cord development	45	0.536513	1.86472	0.000296375	0.00827618	4602	tags=49%- list=20%- signal=39%	57410/6656/1600/2636/10215/57057/2624/6659/121643/120237/161357/167826/3975/3236/429/7436/2737/5080/3670/10660/5727/55906	0.383976	1.26108	0.146114	0.630257	6532	tags=44%- list=29%- signal=32%	57410/1600/2636/55906/6659/2624/6656/10215/120237/57057/167826/5727/121643/2737/7804/429/7436/57147/161357/3975
GO:0072311	glomerular epithelial cell differentiation	20	0.671277	1.95449	0.000299837	0.0083297	5103	tags=65%- list=23%- signal=50%	8842/7827/9863/2131/1910/28999/4643/4868/7490/182/8826/5420/1909	0.480894	1.34316	0.112831	0.604404	7531	tags=60%- list=33%- signal=40%	8842/7827/8826/1910/1909/9863/4868/2131/28999/4643/5420/5800
GO:0001838	embryonic epithelial tube formation	121	0.417143	1.70019	0.000305599	0.00844625	4998	tags=40%- list=22%- signal=31%	54910/79192/25/6664/655/6422/144165/5754/6662/7798/7042/57545/6423/57822/84678/7249/9620/79977/9968/388585/30812/6659/6928/26585/6788/6789/7040/4036/7291/10427/6495/2668/7849/56963/153572/9241/585/8463/7189/23242/7475/8915/5727/58495/2648/5916/133/9421	0.321294	1.2168	0.128037	0.621379	5712	tags=36%- list=25%- signal=27%	54910/9968/7249/6422/25/79192/655/144165/6664/5754/6789/57545/6495/6928/7040/6788/6659/7042/4036/79977/7798/57822/585/6423/6662/26585/84678/7849/6768/388585/6046/56963/4976/5979/7475/23513/30812/5727/9620/5916/2648/10427/8463
GO:0051932	synaptic transmission- GABAergic	54	0.501677	1.80289	0.000310653	0.00852172	6132	tags=54%- list=27%- signal=39%	266743/2554/2561/2567/8938/8224/2558/2550/6529/2566/7162/1268/9746/22865/2565/1813/9568/6869/3351/23228/3799/23349/64854/84885/6812/57555/259232/5728/22871	0.461611	1.56577	0.00788154	0.308197	5005	tags=43%- list=22%- signal=33%	2554/2565/2558/8224/266743/2550/2561/1201/7162/8938/2566/2567/9746/84885/6529/1268/23228/3799/23349/22865/1813/9568/6812
GO:0030324	lung development	175	0.384009	1.63751	0.000311492	0.00852172	6446	tags=42%- list=29%- signal=30%	3988/9963/4054/7917/57493/7048/6664/5534/5154/3202/7161/3911/5754/6662/4015/7068/1636/2131/7472/9620/79977/6943/1050/10630/7043/6910/93649/5629/2255/7482/28512/2253/23657/9496/2002/10427/3596/4323/429/9241/26257/5594/64399/5159/2254/2737/5156/3791/84525/147372/23414/284217/5950/123872/4124/9394/3976/3169/57190/340419/2033/6493/342371/60485/8914/7547/7080/57333/9231/10413/8022/7477/5604	0.326439	1.27924	0.0598677	0.535284	6924	tags=38%- list=31%- signal=27%	3988/9963/4054/7917/5594/23657/3202/3911/7048/5154/5534/7043/1636/6664/57493/2002/5754/10630/93649/7161/6943/4015/7482/79977/7547/9394/64399/57333/342371/6662/5159/7068/7067/2254/28512/84525/7472/1050/3596/9620/2131/2034/8817/2253/10427/6910/538/2737/429/5604/3169/4781/284217/3845/5629/3976/2033/2255/5950/2719/51668/83716/9241/10413/340419/123872/8985
GO:0051216	cartilage development	189	0.376712	1.61794	0.000314321	0.00855569	5930	tags=40%- list=26%- signal=29%	4209/57560/4054/3221/3952/7045/7048/3202/2822/80856/655/1302/23516/7483/4487/6662/6423/392255/2131/4617/1513/388585/59341/6591/11173/649/26585/2487/9464/5396/4086/7040/129642/7482/54928/4090/116039/10269/3200/656/4488/5593/389125/5307/9241/1311/8091/7476/2254/2737/23314/4192/359845/4148/309/2648/5916/875/583/9421/6615/399979/340419/51222/2101/3696/3091/2202/85477/4880/651/5744/650/579/4088	0.328756	1.29591	0.0443935	0.514976	6870	tags=41%- list=30%- signal=29%	4209/57560/4054/3221/7483/3202/3952/7045/4617/864/7048/2822/649/23516/655/389125/11173/2101/875/1302/4090/59341/1513/359845/7482/7040/116039/54928/80856/4487/392255/10269/656/2487/6423/583/6662/7476/26585/7067/2254/388585/4086/129642/4192/633/5744/5396/650/5307/2131/1311/3200/23314/8817/5916/2648/960/538/871/9464/2737/51222/4781/11061/55553/55959/4488/8840/10865/5593/2202/4880/6591/7298/9241/3404…
GO:0035904	aorta development	61	0.490719	1.80297	0.000318068	0.00861417	5103	tags=44%- list=23%- signal=34%	4804/3952/4035/5311/144165/8928/7042/4015/6899/6659/5629/23462/2253/2138/4036/10427/4824/6495/6091/5159/11064/182/4638/1948/56999/55636/1909	0.338903	1.17255	0.219369	0.68476	5802	tags=38%- list=26%- signal=28%	4804/4035/3952/8928/144165/5311/6495/23462/187/6899/4015/6659/7042/4036/5159/11064/2138/1909/6091/2253/10427/406988/4638
GO:0021543	pallium development	162	0.385329	1.62937	0.000324143	0.00873481	6570	tags=44%- list=29%- signal=31%	5079/26047/22903/79969/1600/83696/6608/664/3736/6513/5830/4677/4771/5663/9353/1000/5629/474/23353/7101/259266/2253/170302/51176/266727/7545/1812/2290/89927/429/585/55558/10716/55079/6091/4852/66000/2737/3362/79633/8941/4009/2044/5080/57178/4192/3400/27185/84623/1020/89780/54407/7832/9638/583/5454/7515/27089/285025/3091/317762/7547/7080/5728/93986/166614/5649/63827/238/3361/1956	0.302936	1.17929	0.158302	0.641975	6316	tags=35%- list=28%- signal=26%	5079/79969/1020/89927/4771/3362/26047/1600/22903/266727/83696/6513/4677/664/8941/6608/4852/1812/170302/5663/3736/7547/585/9289/583/259266/55558/5830/57178/7832/51176/1000/55079/23353/4192/3361/1956/63827/84750/7515/9353/10579/6091/2253/3014/27089/2737/66000/27185/7804/429/2290/2044/10716/2145/7101/5629
GO:0007264	small GTPase mediated signal transduction	470	0.317009	1.44966	0.00034649	0.00929054	4671	tags=28%- list=21%- signal=23%	399/9710/4804/9046/5291/22899/9855/6009/50861/64787/23263/116985/253980/25/8315/9367/57493/79567/23682/393/408/29984/643338/25959/55103/9886/1600/83478/57139/9448/6478/2889/9639/5923/7042/29127/9909/1793/2664/150/22931/7249/23365/4650/9620/9649/8859/8878/5877/79822/9353/26030/6655/10630/23191/80728/23636/171177/128239/10435/8567/201163/27040/81704/1122/7204/51209/2255/23370/5906/27334/93663/10982…	0.332129	1.36752	0.00170563	0.209768	4455	tags=26%- list=20%- signal=21%	399/4804/9046/2889/9710/5291/64787/22899/79567/23263/50861/9855/9909/1122/6009/27334/9367/27040/201176/8315/29984/23636/25959/22931/1600/116985/6478/7249/4650/11261/5906/8878/393/253980/10564/5877/2664/8859/25/150/10146/23370/408/57493/201163/55103/8473/57139/3265/382/5899/80728/89941/51209/10630/83892/171177/23682/89846/643338/10435/221472/9886/23433/9402/51571/83478/55619/9649/9448/23189/5923/9…
GO:0021537	telencephalon development	240	0.361773	1.58765	0.000350456	0.00935035	6570	tags=41%- list=29%- signal=30%	5079/9253/26047/22903/6506/1749/8482/79969/51199/1600/83696/6608/552/664/3736/84678/6299/2131/6513/5830/4677/4771/10718/5663/388585/9353/1000/2066/5629/113246/474/23353/1813/3084/7101/259266/2253/170302/51176/23657/266727/7545/1812/2290/389549/3975/89927/429/585/55558/10716/1902/25911/55079/6091/4852/66000/374946/2737/3362/79633/8941/4009/6496/2044/5080/57178/4192/3400/27185/84623/1020/89780/5440…	0.299754	1.19943	0.104263	0.596185	6582	tags=35%- list=29%- signal=25%	9253/5079/8482/79969/23657/1020/89927/113246/6506/4771/3362/26047/1600/1749/51199/22903/266727/83696/6513/4677/664/8941/6608/4900/4852/1812/170302/5663/3736/7547/585/9289/583/259266/55558/1902/84678/388585/5830/200894/57178/7832/51176/1000/552/55079/23353/4192/554/1813/6299/3361/1436/1956/63827/84750/650/25911/7515/9353/10718/2131/10579/6091/2066/2253/2648/3014/27089/2737/66000/27185/7804/429/229…
GO:0061448	connective tissue development	261	0.354461	1.56664	0.000352514	0.00935893	6209	tags=39%- list=28%- signal=29%	6653/4209/23369/57560/4054/3221/3952/7045/5019/7048/3202/2822/80856/655/1302/23516/7483/4487/6662/4015/6423/392255/2131/4617/1513/388585/59341/30812/6591/11173/649/26585/2487/8648/9464/5396/3570/4086/7040/129642/7482/6097/54928/4090/116039/10269/3200/656/4488/5593/389125/7314/5307/9658/9241/585/5458/3265/1311/139285/89766/5159/8091/7476/947/2254/2737/23314/4192/359845/3400/7490/4148/309/2648/5916…	0.300145	1.20736	0.0898051	0.57786	7112	tags=39%- list=32%- signal=27%	6653/4209/23369/57560/4054/3221/5019/7483/3202/3952/7045/4617/864/7048/2822/649/23516/139285/655/389125/11173/2101/3265/875/1302/4090/59341/1513/359845/4015/7482/7040/116039/54928/80856/8648/4487/392255/10269/656/585/89766/2487/6423/583/6662/7476/5159/7314/26585/114789/7067/2254/388585/4086/6097/129642/4192/633/1396/30812/5744/5396/650/5307/846/2131/1311/3200/23314/8817/3570/5916/2648/960/538/871…
GO:0014706	striated muscle tissue development	237	0.350104	1.5351	0.000355548	0.00939323	6524	tags=42%- list=29%- signal=30%	8557/4878/25/57493/22943/7048/5318/6665/655/7161/4629/2296/8928/90/4487/9096/7042/4015/407014/55897/5339/407007/57057/7472/10512/6910/2626/26585/6926/2066/93649/5629/2248/4086/7040/6262/3084/23462/4090/10269/23363/2253/51176/4488/2138/4036/7291/11214/9241/3276/88/26011/406976/25776/2242/4634/5159/2254/115701/3688/140628/5156/4089/7490/84525/3670/85366/23414/57158/5950/89780/3720/4879/2648/1948/94…	0.272933	1.09139	0.281587	0.720261	7488	tags=38%- list=33%- signal=25%	8557/4878/5339/10512/2626/6665/7048/90/8928/25/655/22943/57493/55897/5318/4629/407014/4090/3276/23462/2296/2539/407007/93649/7161/4015/7040/4487/7042/1832/10269/4036/7547/4879/6901/137868/23363/5159/115701/26585/25776/9096/406976/2138/2254/4086/11214/1909/5600/51176/57057/84525/3776/7472/650/8324/2066/2253/2648/6910/2248/3720/6262/1482/4634/88/9868/3688/11149/55553/5629/6926/4488/5950/9241/10413/…
GO:0046661	male sex differentiation	155	0.393673	1.65596	0.000372714	0.00978767	6187	tags=44%- list=27%- signal=32%	3815/6665/5154/6422/57647/6662/7042/7022/51665/6423/666/190/1636/5872/6943/30812/2674/8031/55366/2626/10388/49855/6926/2255/5972/7482/1299/3643/4090/259266/2253/4036/7314/4824/51742/4323/8433/4254/132625/546/2516/5159/2241/2254/599/5156/6382/64478/9985/4089/7490/23414/128637/367/638/596/8879/317719/1761/3972/3552/51804/595/7080/9667/3625/3239/3209	0.294981	1.14331	0.211915	0.678209	7455	tags=40%- list=33%- signal=27%	3815/2626/6665/8879/5154/6422/51665/1636/190/5972/57647/4090/546/6943/7482/7022/367/599/7042/4036/9289/666/1299/6423/55366/259266/6662/5159/7314/3972/10388/2254/8031/51742/5872/128637/3643/2674/3552/30812/6382/2253/49855/400629/2516/64478/2241/132625/6926/2255/638/596/51804/4824/4089/4436/1761/56159/8433/5156/9667/2175
GO:0008306	associative learning	82	0.452101	1.74746	0.000374111	0.00978767	5758	tags=49%- list=26%- signal=36%	10347/3815/25/7349/4986/81832/10636/1816/2558/4885/6529/5153/7162/2903/4297/5641/1813/2902/6869/4987/23657/1812/9241/6833/10716/6505/1996/4204/5896/3688/64478/1020/7832/8622/84446/22941/143941/5538/3091/6616	0.415365	1.50198	0.0109041	0.35001	6791	tags=45%- list=30%- signal=32%	10347/7349/10636/3815/23657/1020/4297/25/2558/4986/5641/5153/2902/4900/1201/7162/4204/1812/81832/8831/6529/8622/4987/7832/2903/1813/1816/4885/6505/64478/3688/10716/3845/6869/50944/5896/9241
GO:1901862	negative regulation of muscle tissue development	12	0.753448	1.92171	0.000388416	0.0101069	4151	tags=67%- list=18%- signal=54%	6665/201163/2248/7040/2253/51176/7291/10869	0.614783	1.51617	0.0424515	0.5119	5605	tags=58%- list=25%- signal=44%	6665/201163/10869/7040/51176/2253/2248
GO:0045747	positive regulation of Notch signaling pathway	45	0.530897	1.8452	0.000390064	0.0101069	4442	tags=40%- list=20%- signal=32%	8626/51006/406913/3815/25871/7042/55897/388585/81619/2255/3955/64127/429/4242/6091/140628/57178/182	0.449336	1.47575	0.0268448	0.450628	1791	tags=20%- list=8%- signal=18%	8626/406913/51006/25871/3815/4242/3955/55897/81619
GO:0003197	endocardial cushion development	48	0.50891	1.79048	0.000417531	0.0107669	4442	tags=48%- list=20%- signal=39%	7048/655/90/4487/6662/7042/57057/78987/6910/6591/2626/6926/26508/23462/2253/4488/7291/9241/6091/140628/4089/3670/182	0.379131	1.26201	0.141492	0.627892	7576	tags=50%- list=34%- signal=33%	2626/7048/90/655/78987/23462/187/4487/7042/6662/57057/4194/650/6091/2253/6910/6926/4488/6591/9241/4089/26508/7291/6615
GO:0030216	keratinocyte differentiation	157	-0.299067	-1.56729	0.000421492	0.0108172	5321	tags=42%- list=24%- signal=32%	7474/3890/4014/9475/3855/337968/2355/64919/8644/1001/8754/643414/130120/338785/254910/286887/6431/126695/10628/353133/84283/121391/84648/51384/337967/3889/163778/6705/29841/353139/3892/79413/3852/6698/319101/353134/9119/3851/6701/836/147409/3854/6706/196374/5068/374454/3850/6703/353131/8689/3891/7053/6707/199834/353141/5920/448835/3713/50604/353145/51350/2810/80173/3849/144501/8202	-0.228336	-1.17752	0.0918367	0.57786	4155	tags=28%- list=18%- signal=23%	8689/6431/51384/3516/4014/7474/643414/6705/147409/353139/6706/6701/643418/6707/5068/3891/126695/3850/64919/6703/10628/353141/7251/8754/5920/3872/199834/353131/448835/3854/3713/7053/1475/9475/374454/836/2810/51350/80173/3849/353145/144501/50604/8202
GO:2000677	regulation of transcription regulatory region DNA binding	52	0.509259	1.81791	0.000424399	0.0108402	5629	tags=54%- list=25%- signal=41%	6664/3005/2296/4487/1649/5663/341405/10459/9464/7040/23462/9314/10269/4488/7291/2959/5458/7189/6872/5080/55906/3976/9421/64324/8864/3479/2033/7114	0.385972	1.3016	0.102924	0.594113	6458	tags=42%- list=29%- signal=30%	3005/8864/6664/6872/23462/2296/2959/7040/5663/55906/4487/10269/341405/10459/7114/1649/9314/9464/7189/3976/2033/4488
GO:0031623	receptor internalization	114	0.413354	1.67199	0.000431459	0.0109686	5095	tags=35%- list=23%- signal=27%	3357/1950/4035/22943/55788/5534/146395/124930/408/23237/967/29978/255738/79890/9863/84058/284/26585/347730/4043/1813/3643/1173/3351/10859/10369/406976/43/157/59284/1815/3688/10267/1175/156/89780/4908/133/1948/5899	0.400711	1.50781	0.00581332	0.290933	4851	tags=31%- list=22%- signal=24%	3357/1950/124930/29978/55788/79890/4035/23237/967/5534/255738/146395/408/22943/84058/5899/156/284/10369/9463/26585/4043/406976/634/347730/10267/9863/43/3643/1813/4983/23513/1173/1175/84062
GO:0061387	regulation of extent of cell growth	102	0.429624	1.71434	0.000447387	0.0112199	6300	tags=48%- list=28%- signal=35%	54910/25/8482/393/627/2664/57715/4897/6792/10439/343472/10512/2017/2045/23191/1826/23394/6049/5802/9706/9037/1382/10505/5458/55558/4504/23499/118813/57556/51265/374946/6405/9723/27185/3897/10500/1020/9856/89780/348/999/9798/57154/80031/3475/1808/223117/8153/4133	0.326335	1.21245	0.145741	0.630257	7055	tags=43%- list=31%- signal=30%	54910/8482/10512/1020/6049/393/4897/2664/25/23394/118813/6792/627/51265/9798/55558/9856/4504/10505/3897/23191/9037/5802/2045/57715/6405/2017/10500/9706/29882/23499/1382/343472/10439/7224/27185/348/9723/1826/4099/8153/150465/57556/5458
GO:0072210	metanephric nephron development	40	0.553884	1.88198	0.000449682	0.0112199	4842	tags=52%- list=21%- signal=41%	79192/342184/5311/7827/6608/6662/6299/388585/6943/30812/55366/26585/2668/7849/153572/3975/5159/947/5156/7490/3976	0.416207	1.34019	0.0920955	0.57786	7934	tags=57%- list=35%- signal=37%	342184/7827/79192/5311/6608/6943/55366/6662/5159/26585/7849/388585/5979/6299/30812/6772/3976/3975/947/7021/5156/2668/153572
GO:0001764	neuron migration	170	0.378729	1.60891	0.000449691	0.0112199	5093	tags=39%- list=23%- signal=30%	79932/10752/79625/6656/1600/460/2128/8403/4897/57057/9620/6792/5830/644168/2624/23284/10718/5663/137970/343472/8633/54328/474/1813/3084/558/259266/170302/266727/7291/1812/347733/2290/389549/167826/92737/3975/429/585/55558/85451/11023/55079/57556/8941/56751/2011/29967/23314/5080/57178/4192/7301/9723/27185/84623/58158/1020/9856/885/30012/4916/4692/8828/57630/54986	0.306856	1.20004	0.129199	0.621379	7640	tags=45%- list=34%- signal=30%	79932/1020/2128/54328/1600/4897/85451/266727/10752/8941/558/1812/6792/92737/170302/79625/5663/585/2624/4692/9289/8403/460/259266/6656/55558/9856/885/5830/57178/644168/57057/55079/167826/4192/58158/1813/2260/9620/343472/10718/54986/23314/815/5879/1641/56751/8633/7301/27185/137970/429/347733/55140/2290/2011/5191/9723/23284/389549/23245/84623/3975/474/57630/10806/1233/9860/8828/57556/4916/7291/11023…
GO:0048663	neuron fate commitment	68	0.4719	1.77245	0.000450006	0.0112199	6437	tags=54%- list=29%- signal=39%	6656/6662/2636/10215/2624/256297/121643/120237/5629/474/5396/4854/3084/84504/2138/2290/6495/167826/3236/429/10716/55079/10919/2737/4089/5080/3670/10660/30012/4916/3169/5454/3714/219409/7080/8022/54845	0.309009	1.08558	0.33547	0.749013	7104	tags=38%- list=31%- signal=26%	2636/10919/6495/2624/6656/6662/4854/2138/10215/120237/55079/167826/5396/256297/3714/121643/2737/429/2290/3169/10716/5629/474/4089/84504/4916
GO:0003206	cardiac chamber morphogenesis	123	0.413862	1.69109	0.000452983	0.0112199	5833	tags=44%- list=26%- signal=33%	57493/7048/5318/6664/655/2296/8928/90/6608/6586/7042/55897/6899/6423/57057/7472/79977/10512/9353/4887/6659/6910/2626/6926/5629/9464/7040/6262/3084/26508/23462/2253/4488/4036/9241/6091/4634/8701/4089/3670/23414/182/58495/5950/6604/9421/8828/55636/1909/3091/1832/7157/60485/650	0.318014	1.20623	0.13894	0.626183	7613	tags=43%- list=34%- signal=29%	10512/2626/7048/90/8928/6604/655/6664/57493/55897/5318/6608/23462/2296/187/6899/7040/6659/7042/1832/4036/79977/6586/6423/1909/57057/7472/650/9353/4887/6091/2253/1363/6910/9464/6262/1482/4634/53834/5629/6926/4488/5950/9241/4089/58495/8828/26508/8701/113622/7135/54583/3091
GO:0001580	detection of chemical stimulus involved in sensory perception of bitter taste	32	-0.513746	-1.95542	0.000453836	0.0112199	7166	tags=59%- list=32%- signal=41%	346562/50836/259293/50832/54429/50839/50837/259285/765/259286/50834/2780/50833/5726/563/5304/50838/344892/5284	-0.352713	-1.32914	0.0941995	0.584029	5817	tags=56%- list=26%- signal=42%	50840/50833/64108/54429/50832/50834/5726/50837/563/50839/259295/5304/765/2780/344892/5330/5284/50838
GO:0071600	otic vesicle morphogenesis	10	0.781102	1.89533	0.000459588	0.0112985	2993	tags=60%- list=13%- signal=52%	8557/6662/5629/2255/2253/2138	0.569484	1.33416	0.12931	0.621379	6371	tags=60%- list=28%- signal=43%	8557/6662/2138/2253/5629/2255
GO:0010977	negative regulation of neuron projection development	136	0.394583	1.63529	0.00046121	0.0112985	5125	tags=38%- list=23%- signal=30%	54910/29116/1949/22943/8482/393/6911/112/386724/1600/1716/2664/57715/5663/4038/10512/9353/59341/2045/1809/6049/5802/83999/9706/56963/9037/112755/407002/10505/55558/4504/1902/57556/51265/374946/1400/5793/6405/9723/7337/10500/1020/23189/9856/89780/11075/2316/23251/348/999/1948/157285	0.328765	1.25898	0.0851979	0.56958	4929	tags=30%- list=22%- signal=24%	54910/29116/386724/8482/1949/10512/1020/1600/6049/393/2664/1716/22943/6911/112755/112/382/59341/23189/8831/5663/51265/2316/5780/55558/4038/9856/1902/4504/10505/11075/9037/56963/5802/2045/57715/6405/10500/9706/84062/83999
GO:0051098	regulation of binding	350	0.326639	1.47095	0.000467119	0.011353	6071	tags=36%- list=27%- signal=27%	6653/3300/1950/4776/4035/25/22943/406940/6664/3005/8536/4654/627/2296/8189/6608/4487/4015/84893/255738/2072/7015/1636/3077/1649/54552/5663/79822/284/341405/10763/6996/10459/6788/203228/93649/6789/9464/4043/65057/4751/7040/56257/3955/84630/151651/23462/23394/9314/10269/64400/3397/5028/51176/4488/7291/26206/51053/56963/7074/23032/9241/2959/5458/23228/6881/4242/9026/3651/177/8091/1400/7189/1440/9750…	0.26864	1.09409	0.249849	0.700826	6022	tags=32%- list=27%- signal=24%	6653/3300/1950/3077/4776/3005/8536/203228/4035/1020/6996/4242/54552/8864/6604/25/255738/3955/23394/64400/2072/406940/1636/22943/6664/4654/6872/4751/84893/5899/6789/7015/6608/23462/2296/8189/93649/2959/84630/4015/1054/9026/7040/6788/5663/55906/6672/4487/56257/284/10269/341405/627/6093/407019/7074/177/9750/387082/1203/65057/1460/4792/5901/10459/4043/51053/23228/8874/10763/151651/640/23032/5028/5696…
GO:0008584	male gonad development	132	0.398683	1.64425	0.000469752	0.011353	6090	tags=45%- list=27%- signal=33%	3815/6665/5154/6422/57647/6662/7042/7022/6423/666/190/1636/5872/6943/30812/2674/8031/2626/49855/5972/7482/1299/3643/259266/4036/7314/4824/51742/4323/8433/4254/132625/546/2516/5159/2241/2254/599/5156/6382/64478/9985/4089/7490/23414/128637/367/638/596/8879/317719/1761/3972/3552/51804/595/7080/9667/3625	0.299153	1.14336	0.219399	0.68476	7455	tags=42%- list=33%- signal=28%	3815/2626/6665/8879/5154/6422/1636/190/5972/57647/546/6943/7482/7022/367/599/7042/4036/9289/666/1299/6423/259266/6662/5159/7314/3972/2254/8031/51742/5872/128637/3643/2674/3552/30812/6382/49855/400629/2516/64478/2241/132625/638/596/51804/4824/4089/4436/1761/56159/8433/5156/9667/2175
GO:0046546	development of primary male sexual characteristics	132	0.398683	1.64425	0.000469752	0.011353	6090	tags=45%- list=27%- signal=33%	3815/6665/5154/6422/57647/6662/7042/7022/6423/666/190/1636/5872/6943/30812/2674/8031/2626/49855/5972/7482/1299/3643/259266/4036/7314/4824/51742/4323/8433/4254/132625/546/2516/5159/2241/2254/599/5156/6382/64478/9985/4089/7490/23414/128637/367/638/596/8879/317719/1761/3972/3552/51804/595/7080/9667/3625	0.299153	1.14336	0.219399	0.68476	7455	tags=42%- list=33%- signal=28%	3815/2626/6665/8879/5154/6422/1636/190/5972/57647/546/6943/7482/7022/367/599/7042/4036/9289/666/1299/6423/259266/6662/5159/7314/3972/2254/8031/51742/5872/128637/3643/2674/3552/30812/6382/49855/400629/2516/64478/2241/132625/638/596/51804/4824/4089/4436/1761/56159/8433/5156/9667/2175
GO:0016570	histone modification	433	0.313197	1.42665	0.000483432	0.0116315	5669	tags=31%- list=25%- signal=24%	200424/79960/4802/55758/23522/5079/1487/10322/7874/79831/55167/6874/7349/94104/1108/7862/408/84759/1387/4582/63976/4654/6839/55578/55869/11091/51147/11107/3299/84678/55257/23326/27005/122953/55677/2624/100129583/5253/10075/1789/80349/54969/7320/79903/8850/6591/10629/5978/117143/580/4801/3275/406958/4297/201163/93649/7799/8648/9734/23429/9219/6045/158880/29086/9112/5252/51412/143241/79184/29115/16…	0.291404	1.19697	0.0565204	0.534145	3810	tags=22%- list=17%- signal=19%	79960/200424/4802/1487/7874/79831/10322/5079/23522/7349/7320/55758/7799/1387/55869/64754/55167/6839/5978/1108/84759/7862/11091/94104/406958/4297/51147/23326/8864/10943/54969/6598/6874/8726/10075/55677/408/10629/80349/4654/55257/201163/6872/8473/10919/5253/57504/4582/122953/9219/55578/29086/1789/546/11107/3276/27005/187/117143/93649/63976/4801/4674/79903/2959/23429/6878/4204/6045/79184/26147/9757/…
GO:0050806	positive regulation of synaptic transmission	164	0.379168	1.60459	0.000528553	0.0126605	7021	tags=48%- list=31%- signal=33%	442909/54413/4776/253980/10590/25/9495/5590/23237/9783/6857/4355/6507/22999/2905/10636/5764/8938/2898/8878/783/1268/9746/2903/347730/114/5641/1813/2904/2902/7101/6869/1812/112755/9241/10369/5594/100422913/6505/177/3799/407030/4204/59284/9187/10769/1020/5913/25769/10874/22883/84885/348/442898/5020/6812/57555/22941/100302135/9699/259232/5743/6616/5924/27065/785/54915/5728/22871/5649/64084/5270/4920…	0.371868	1.44877	0.00687976	0.301465	5154	tags=31%- list=23%- signal=24%	442909/54413/4355/5594/4776/10636/9495/23237/1020/5590/9783/8878/253980/5764/25/10590/729230/22999/112755/2905/100422913/5641/6507/2902/4900/6857/4204/8938/1812/2898/25769/177/9746/10369/2904/84885/114/1268/3799/347730/5924/6543/783/2903/100302135/1813/84062/6812/23373/6505/442898
GO:0032956	regulation of actin cytoskeleton organization	334	0.330199	1.48311	0.000540333	0.0128854	6493	tags=40%- list=29%- signal=29%	29765/399/345456/200539/29109/22899/4035/116985/25/342184/5154/6422/29984/643338/961/9886/822/9639/5066/11078/57822/55604/90952/9620/11211/4771/79822/9353/5829/2017/2824/23191/7043/375189/128239/10435/4070/203228/5629/8440/23370/93663/26999/3059/22843/6869/3397/11151/54434/23607/55704/2006/22998/5296/90668/4690/9037/11214/51571/585/26228/274/3265/88/1902/6840/9026/23433/11135/11034/51474/23075/22…	0.284889	1.15808	0.12916	0.621379	8404	tags=45%- list=37%- signal=29%	29765/399/345456/22899/200539/29109/961/822/203228/4035/1020/4771/342184/8440/29984/5154/116985/5063/6422/25/23370/7043/22998/90952/5066/5829/3265/382/57731/55604/643338/10435/9886/23433/22843/51571/130271/23189/830/11151/8500/9912/9026/55704/8826/375189/11078/9639/57822/5296/585/6093/2824/93663/2316/9463/1902/5159/128239/89848/11214/23191/57026/9037/10163/7114/2017/120/4192/7454/4868/11211/79822…
GO:0061005	cell differentiation involved in kidney development	55	0.506786	1.82575	0.000552248	0.0131116	5103	tags=51%- list=23%- signal=39%	8842/25937/7827/6608/9863/6299/2131/6943/55366/26585/5613/2668/7849/3975/1910/139285/947/2737/28999/4643/4868/7490/5727/182/8826/3976/5420/1909	0.370772	1.26265	0.134778	0.62271	7714	tags=53%- list=34%- signal=35%	8842/25937/7827/139285/6608/6943/8826/1910/55366/26585/7849/1909/9863/4868/6299/5727/2131/5613/2737/6772/3976/28999/3975/10413/4643/947/5420/5800/2668
GO:0035137	hindlimb morphogenesis	34	0.559486	1.8378	0.000562448	0.0131477	5353	tags=53%- list=24%- signal=40%	8626/342184/60529/4487/6926/116039/2253/4488/7291/9496/5307/3236/7476/5727/3235/5916/55636/340419	0.475288	1.48465	0.030546	0.46463	7262	tags=47%- list=32%- signal=32%	8626/342184/60529/116039/4487/7476/5727/5307/2253/5916/6926/4488/2719/340419/7291/7021
GO:0003159	morphogenesis of an endothelium	18	-0.63887	-2.06848	0.000564246	0.0131477	1393	tags=39%- list=6%- signal=37%	27086/2246/406991/94/3687/25865/90627	-0.565417	-1.82112	0.00622939	0.29101	4073	tags=50%- list=18%- signal=41%	3516/406991/388/81792/27086/25865/94/3687/90627
GO:0061154	endothelial tube morphogenesis	18	-0.63887	-2.06848	0.000564246	0.0131477	1393	tags=39%- list=6%- signal=37%	27086/2246/406991/94/3687/25865/90627	-0.565417	-1.82112	0.00622939	0.29101	4073	tags=50%- list=18%- signal=41%	3516/406991/388/81792/27086/25865/94/3687/90627
GO:0003215	cardiac right ventricle morphogenesis	19	0.66397	1.90872	0.00056491	0.0131477	6590	tags=79%- list=29%- signal=56%	8928/7042/57057/10512/6659/2626/9464/3670/23414/182/6604/9421/55636/1482/2625	0.601446	1.6602	0.00823384	0.308197	5922	tags=47%- list=26%- signal=35%	10512/2626/8928/6604/6659/7042/57057/9464/1482
GO:1901890	positive regulation of cell junction assembly	98	0.427328	1.69609	0.000565967	0.0131477	6462	tags=50%- list=29%- signal=36%	54413/1307/441381/139065/26047/25/342184/6422/375790/54674/386724/627/9448/6910/7162/869/9746/22865/347730/575/11141/23394/1365/79953/7476/6093/3791/84525/94030/26050/22883/23316/92359/5020/57555/5789/80823/10979/84631/347731/7058/27067/4088/2895/22871/114798/5879/9231/64084	0.345427	1.27667	0.089401	0.57786	6593	tags=37%- list=29%- signal=26%	54413/441381/386724/139065/54674/375790/1307/342184/26047/6422/25/23394/11141/9448/7162/575/1365/627/6093/9746/7476/347730/347731/84525/84631/22865/80823/27067/5879/6910/7070/79953/869/23316/92359/7058
GO:0048565	digestive tract development	125	0.408955	1.67474	0.00056844	0.0131485	6740	tags=46%- list=30%- signal=33%	8626/3815/159296/79827/7048/6664/3202/6422/64321/60529/6608/6662/7042/445/6423/6299/2131/6943/55366/7043/6928/2626/93649/2255/2295/6522/429/1910/4852/3651/2254/2737/140628/5156/23242/58495/3142/5125/123872/348093/887/56034/3091/596/60485/579/4088/57680/7547/3576/3239/3209/10413/137814/3784/1956/388389/7298	0.331101	1.25749	0.0917969	0.57786	7007	tags=39%- list=31%- signal=27%	8626/3815/2626/3202/7048/6422/159296/7043/6664/79827/60529/445/64321/6608/93649/6943/6928/4852/6522/7042/7547/57680/1910/6423/55366/6662/2254/2295/5979/6299/1956/388389/2131/2737/429/286451/51208/3142/23242/2255/596/6663/3651/7298/10413/58495/1373/123872/3576
GO:0021872	forebrain generation of neurons	50	0.518738	1.84137	0.000575713	0.0132598	5275	tags=56%- list=23%- signal=43%	79625/6656/57282/2624/388585/57721/5629/1638/7101/259266/51176/7314/431707/2290/429/55558/10716/55079/2737/23440/5080/57178/9723/27185/89780/2637/8828/27089	0.366401	1.22885	0.169351	0.650534	6316	tags=52%- list=28%- signal=38%	1638/79625/57721/2624/259266/6656/55558/7314/388585/57178/51176/55079/57282/431707/1436/27089/538/2737/27185/429/2290/10716/23440/9723/7101/5629
GO:0048705	skeletal system morphogenesis	215	0.361201	1.56889	0.000583779	0.0133883	6260	tags=40%- list=28%- signal=29%	3201/4209/57560/4054/51141/3221/5079/342184/7048/57728/6664/1749/3202/655/6422/2296/3233/60529/4487/6662/54/6899/7020/6939/134701/2131/3227/4617/79977/5663/9968/59341/56603/7043/8092/4762/649/1044/26585/249/5396/54928/116039/10269/2253/3200/4488/2138/7291/9496/6495/79065/3975/3236/4323/9241/64399/1311/7703/7476/2737/5156/23314/359845/309/3235/3217/3225/5916/875/5027/8879/4880/3224/1101/51804/1452…	0.316493	1.25829	0.0612667	0.53821	5696	tags=32%- list=25%- signal=24%	3201/4209/57560/4054/3221/51141/5079/57728/3202/342184/4617/9968/8879/7048/1044/3233/1749/6422/649/655/7043/6664/79065/875/60529/6495/59341/2296/6899/3227/54/359845/116039/54928/5663/134701/4487/10269/79977/6939/64399/6662/7476/26585/158326/7067/2138/4762/7020/249/7763/162466/56603/2260/5396/133522/2131/1311/3200/23314/8817/387733/2253/5916/8092/7703/871/2737
GO:0032535	regulation of cellular component size	342	0.328496	1.47788	0.000586801	0.0134006	6397	tags=40%- list=28%- signal=29%	54910/29765/345456/196527/25/342184/7349/8482/393/643338/627/822/11078/2664/57715/55604/4897/79890/90952/3778/6792/83547/10439/79822/343472/10512/6557/9353/59341/84335/2017/2045/10083/23191/375189/6344/128239/10435/8440/57403/1826/93663/26999/3059/23394/6049/5802/1173/11151/54434/9706/2006/5296/51334/4690/2647/9037/1382/10505/6560/51571/585/5458/55558/4504/274/23499/88/6840/9026/118813/11135/1103…	0.28411	1.15552	0.132215	0.621391	7660	tags=43%- list=34%- signal=29%	54910/29765/345456/196527/7349/8482/10512/822/79890/1020/342184/8440/5063/84335/6049/393/4897/2784/2664/25/23394/90952/382/3778/57731/55604/643338/10435/59341/6557/51571/130271/1201/23189/830/11151/9026/118813/6792/375189/11078/5296/585/627/51265/10083/83547/93663/65267/56262/7504/9798/6344/7476/55558/9856/4504/10505/128239/57403/89848/3897/23191/57026/389541/5865/9037/5802/2045/7114/57715/6560/6…
GO:0110110	positive regulation of animal organ morphogenesis	34	0.558001	1.83292	0.000599737	0.0136382	4579	tags=50%- list=20%- signal=40%	4804/22943/6662/55897/7472/3227/30812/2255/7482/2253/6495/2668/6091/947/140628/89780/367	0.477356	1.49111	0.0290187	0.46463	8370	tags=59%- list=37%- signal=37%	4804/22943/55897/6495/3227/7482/367/6662/7472/30812/650/6091/2253/2255/51804/947/2668/219736/140628/89780
GO:0003209	cardiac atrium morphogenesis	28	0.588834	1.8495	0.000605302	0.013707	3326	tags=43%- list=15%- signal=37%	57493/90/6608/7042/55897/57057/7472/6659/6910/2626/5629/9241	0.487022	1.46544	0.0427696	0.5119	6791	tags=50%- list=30%- signal=35%	2626/90/57493/55897/6608/6659/7042/57057/7472/650/6910/1482/5629/9241
GO:0045661	regulation of myoblast differentiation	75	0.455493	1.73902	0.000641939	0.0144758	5037	tags=36%- list=22%- signal=28%	677/2319/4217/9573/144165/27231/6605/4654/6662/4617/1649/30812/3486/6659/6926/93649/8110/7040/51412/406976/6598/9750/6595/3627/29117/6604/130827	0.42226	1.50563	0.011378	0.35344	4911	tags=33%- list=22%- signal=26%	677/2319/4217/9573/4617/6605/6598/6604/144165/4654/202151/694/3627/93649/27231/7040/6659/9750/56262/6662/51412/406976/1649/3486/30812
GO:0003179	heart valve morphogenesis	53	0.492067	1.76251	0.000648917	0.0145523	5015	tags=47%- list=22%- signal=37%	4878/7048/90/6586/6662/7042/57057/10439/9353/6659/6910/6591/2626/7040/26508/23462/7291/2006/6091/6093/140628/4089/182/6615/56999	0.347448	1.1747	0.223577	0.687773	7260	tags=47%- list=32%- signal=32%	4878/2626/7048/90/23462/7040/6659/7042/6586/6093/6662/57057/4194/650/9353/6091/6910/10439/1482/53834/6591/4089/26508/2006/7291
GO:0030902	hindbrain development	143	0.394371	1.64356	0.000652409	0.0145523	5619	tags=38%- list=25%- signal=29%	54910/1950/25/6532/79934/655/18/6752/1600/58155/2296/6608/50674/84678/1272/2624/5663/256297/6928/869/5629/2629/4086/2662/91137/51176/8322/10427/3975/2019/429/9241/10716/1902/9935/57107/5013/7476/4204/8941/3688/4009/51150/4192/25809/1020/2637/2648/146057/875/7515/27089/10978/596/7157	0.362013	1.3939	0.017409	0.396534	6899	tags=43%- list=31%- signal=30%	54910/1950/79934/18/1020/6532/1600/2629/25/655/6752/875/8941/58155/6608/2296/8322/6928/4204/1272/5663/50674/2624/8925/51150/7476/1902/84678/4086/200894/51286/51176/124925/146057/2662/91137/4192/4983/23513/256297/7515/2648/10427/27089/6753/538/9935/429/5604/916/4781/3688/10716/869/5629/596/2019/3975/2895/9241/25809
GO:0007015	actin filament organization	419	0.317392	1.44351	0.000653801	0.0145523	4520	tags=30%- list=20%- signal=25%	8557/390594/29765/399/345456/29109/22899/57091/7171/116985/253980/29993/7169/25/342184/4542/408/6422/29984/643338/961/4082/9886/57477/822/9639/201191/2693/11078/2195/79729/79767/5339/55604/4646/10580/9050/90952/357/4771/79822/9353/59341/5829/2017/10083/283431/23191/7043/375189/10435/10459/4070/203228/65108/5629/85462/8440/83872/84940/83543/23370/7456/55607/93663/64780/1809/26999/3059/22843/6869/3…	0.275155	1.12835	0.156187	0.64099	7250	tags=37%- list=32%- signal=26%	8557/390594/29765/399/345456/5339/22899/57091/29109/201191/7171/961/29993/7169/822/57477/203228/10580/4771/342184/8440/29984/4542/116985/5063/79729/64780/6422/253980/79767/25/4082/23370/7043/408/22998/90952/5829/382/57731/55607/55604/11133/643338/10435/9886/59341/22843/51571/130271/2693/23189/830/11151/8500/359845/9026/84940/55704/283431/375189/11078/9639/375307/5296/585/6093/246176/10083/93663/4…
GO:0051965	positive regulation of synapse assembly	56	0.495538	1.79327	0.000656133	0.0145523	7021	tags=66%- list=31%- signal=46%	54413/441381/139065/375790/54674/386724/627/7162/869/9746/22865/347730/575/11141/23394/79953/7476/94030/26050/22883/23316/5020/57555/5789/80823/84631/347731/7058/27067/2895/22871/114798/9231/64084/8128/577/9378	0.392731	1.33994	0.0801859	0.559974	4742	tags=32%- list=21%- signal=25%	54413/441381/386724/139065/54674/375790/23394/11141/7162/575/627/9746/7476/347730/347731/84631/22865/80823
GO:0003180	aortic valve morphogenesis	32	0.567817	1.84015	0.000673241	0.0148177	5013	tags=53%- list=22%- signal=41%	4878/6586/6662/57057/9353/6591/2626/7040/26508/23462/7291/2006/6091/6093/140628/182/6615	0.35703	1.10456	0.330572	0.746081	7576	tags=50%- list=34%- signal=33%	4878/2626/23462/7040/6586/6093/6662/57057/9353/6091/1482/6591/26508/2006/7291/6615
GO:0043406	positive regulation of MAP kinase activity	113	0.410139	1.65795	0.000673596	0.0148177	3953	tags=28%- list=18%- signal=23%	3357/1950/2322/3815/255324/101/22943/5154/4217/150/1908/84962/11211/5663/4486/9500/7040/3356/64127/3643/8322/221472/11214/4254/3265/6091/5159/177/7039/7189/958/1815	0.405478	1.52378	0.00417445	0.242865	5385	tags=35%- list=24%- signal=26%	3357/1950/255324/3356/101/4217/3815/2322/5154/150/22943/3265/4486/221472/2081/8322/9500/10595/7040/5663/84962/7039/177/5788/5159/1908/11214/3654/5609/11211/4282/3643/7057/2260/5871/1956/8312/6091/8817
GO:0051302	regulation of cell division	175	0.374042	1.59501	0.000687138	0.0150541	5377	tags=37%- list=24%- signal=28%	8626/3357/79733/10322/81606/6886/51100/5154/643/64321/9903/5764/11091/7042/7423/29127/387695/6423/92421/7043/51289/23636/7060/6755/201163/2248/23503/7564/7040/79998/146909/1813/201161/63977/259266/2253/55143/332/4824/585/1069/8556/6840/7039/2254/5228/6683/5080/4192/10769/126520/5727/10733/80834/5933/4674/2648/84440/2250/9727/54627/56034/2103/8555	0.347111	1.36025	0.0206911	0.419057	6147	tags=35%- list=27%- signal=26%	8626/3357/10322/387695/643/81606/79733/51100/11091/6886/79187/55143/23636/5154/7564/5764/7423/7043/1069/332/201163/9903/5933/6755/5228/64321/63977/7060/4674/10733/2103/7040/7042/92421/585/201161/7039/6423/79998/259266/29127/23503/990/2254/57026/51289/54627/4192/10807/1813/3552/5727/2253/2648/2277/6795/2248/8556/146909/80834/7424/57448
GO:0003338	metanephros morphogenesis	30	0.571976	1.82252	0.000695863	0.0151567	4842	tags=53%- list=21%- signal=42%	342184/5311/6608/6662/6299/388585/30812/55366/26585/2255/2668/7849/3975/5159/7490/3976	0.45561	1.38958	0.0719907	0.546978	6532	tags=50%- list=29%- signal=36%	342184/5311/6608/55366/6662/5159/26585/7849/388585/6299/30812/6772/3976/2255/3975
GO:0060041	retina development in camera-type eye	155	0.386211	1.62457	0.000697447	0.0151567	5121	tags=37%- list=23%- signal=29%	22899/10461/8842/130557/221935/3615/6094/6662/7042/7068/7020/1270/5204/30813/1282/348980/5663/343472/256297/30812/10083/25806/84465/1735/49855/121643/5629/204851/491/1826/7101/23363/8322/10319/54549/3975/196740/585/5458/6505/43/5159/5797/23418/6496/5156/5080/58158/284217/56853/5950/57030/4124/24147/6604/55636/835	0.297553	1.15328	0.195319	0.665755	7401	tags=41%- list=33%- signal=28%	22899/3615/10461/8842/6094/130557/221935/1270/6604/8322/10319/5204/5663/7042/196740/585/57030/10083/23363/6662/348980/5159/7068/30813/23418/7020/84465/2779/1282/43/204851/5979/58158/84062/25806/30812/256297/6505/343472/6121/491/220202/49855/121643/1641/54549/5797/7070/246213/1735/284217/7101/5629/1826/5950/3975/6496/5458/7275/5145/28996/7021/835/5156
GO:0060441	epithelial tube branching involved in lung morphogenesis	27	0.584959	1.82236	0.000703214	0.0152207	6710	tags=56%- list=30%- signal=39%	3202/6662/2131/7472/9620/2255/7482/64399/284217/3169/340419/7080/9231/10413/3845	0.420342	1.2538	0.17055	0.651946	6870	tags=48%- list=30%- signal=34%	3202/7482/64399/6662/7472/9620/2131/3169/284217/3845/2255/10413/340419
GO:0021885	forebrain cell migration	59	0.48168	1.7595	0.00072231	0.0155715	6570	tags=53%- list=29%- signal=37%	1600/5830/10718/5663/9353/23353/1813/3084/7101/558/170302/266727/1812/2290/89927/55079/6091/2737/3362/8941/57178/7301/27185/1020/5454/285025/7080/200894/27023/5649/1956	0.459098	1.58183	0.00671774	0.299876	6260	tags=47%- list=28%- signal=34%	1020/89927/3362/1600/266727/8941/558/1812/170302/5663/9289/5830/200894/57178/55079/23353/1813/1956/84750/9353/10718/6091/2737/7301/27185/7804/2290/7101
GO:0051953	negative regulation of amine transport	26	0.605095	1.86872	0.000733566	0.015697	3658	tags=50%- list=16%- signal=42%	3952/23208/18/2693/150/2550/152/1268/8501/1813/5028/3351/11255	0.527054	1.55909	0.0197265	0.415657	4729	tags=42%- list=21%- signal=33%	23208/18/3952/150/2550/152/2693/8501/1268/5028/1813
GO:0045860	positive regulation of protein kinase activity	378	0.320195	1.44821	0.000733957	0.015697	6580	tags=36%- list=29%- signal=26%	3357/920/1950/959/2322/3815/57091/255324/3952/51704/25/7349/101/22943/7048/9094/5154/5311/5590/65266/9607/9894/51561/4217/114609/8536/1600/7042/116/150/10920/1908/84962/152/1636/11211/10718/5663/284/407017/7520/26585/6788/2066/8567/4486/27040/5629/6789/9500/3570/5906/796/7040/114/84630/3356/1813/64127/3084/23394/3643/8322/221472/55704/389658/9966/11214/4504/285016/4254/26228/3265/84632/7436/6505/…	0.327354	1.33838	0.00583795	0.290933	6074	tags=34%- list=27%- signal=25%	3357/920/1950/51561/255324/959/57091/3356/7349/101/4217/3815/2322/51704/8536/27040/1020/9094/5590/3952/7520/1600/7048/5154/9894/65266/5906/407017/9966/9607/25/150/23394/5311/1636/22943/114609/143384/3265/5899/5618/4486/6789/10920/8941/221472/152/2081/8322/9500/84630/116/10595/7040/6788/55704/5663/8826/284/7042/84962/7039/177/5788/116986/5159/6176/55233/26585/4504/1908/114/990/79092/8567/11214/798…
GO:0072273	metanephric nephron morphogenesis	24	0.60805	1.8457	0.00073796	0.0157202	4842	tags=62%- list=21%- signal=49%	342184/5311/6608/6662/6299/388585/30812/55366/26585/2668/7849/3975/5159/7490/3976	0.489789	1.42286	0.0599734	0.535435	6532	tags=58%- list=29%- signal=41%	342184/5311/6608/55366/6662/5159/26585/7849/388585/6299/30812/6772/3976/3975
GO:0035150	regulation of tube size	139	0.387497	1.61039	0.000768983	0.0163127	5103	tags=38%- list=23%- signal=30%	3357/553/551/4878/2166/3952/25/6532/7349/112/2296/1816/2643/552/150/1908/3778/152/1636/2131/406944/4544/10800/3350/796/340481/3356/5286/6869/5028/1812/3351/143872/196740/185/1311/1910/6093/5029/3363/146/27345/2150/4881/4879/348/3741/133/875/846/583/8864/1909	0.365731	1.40401	0.0159906	0.388787	5315	tags=32%- list=24%- signal=24%	3357/553/551/4878/3356/7349/257313/2166/3952/6532/8864/25/150/1636/112/875/3778/152/2296/10800/340481/1812/406944/185/196740/4879/6093/1910/583/1908/2643/1909/5028/4544/796/552/3741/554/27345/1816/846/2131/1311/143872
GO:0035272	exocrine system development	45	0.519668	1.80617	0.000771827	0.0163127	4498	tags=44%- list=20%- signal=36%	10913/5154/655/3911/2296/6662/7042/10512/256297/7043/6591/2255/7040/3643/2253/4824/3651/6729/5080/284217	0.45344	1.48922	0.0242707	0.438345	6720	tags=53%- list=30%- signal=38%	10913/10512/3911/5154/655/7043/2296/7040/7042/6662/6729/3643/1896/1956/256297/2253/5423/4781/284217/2255/6663/3651/6591/4824
GO:0003208	cardiac ventricle morphogenesis	69	0.470198	1.76995	0.000777622	0.016371	5555	tags=52%- list=25%- signal=39%	57493/7048/5318/6664/2296/8928/7042/55897/6423/57057/79977/10512/4887/6659/6910/2626/5629/9464/7040/6262/3084/26508/23462/4036/9241/4634/4089/3670/23414/182/6604/9421/55636/1909/3091/1832	0.371123	1.30703	0.0882148	0.575623	7018	tags=45%- list=31%- signal=31%	10512/2626/7048/8928/6604/6664/57493/55897/5318/23462/2296/7040/6659/7042/1832/4036/79977/6423/1909/57057/4887/1363/6910/9464/6262/1482/4634/5629/9241/4089/26508
GO:0032970	regulation of actin filament-based process	374	0.321487	1.45332	0.000781875	0.0163965	6493	tags=40%- list=29%- signal=29%	29765/399/345456/200539/29109/22899/3759/4035/116985/25/342184/5318/5154/6422/29984/643338/961/9886/822/9639/5066/11078/57822/55604/90952/9620/11211/4771/79822/9353/5829/2017/2824/10630/23191/7043/375189/5142/2626/128239/10435/4070/203228/5629/8440/23370/93663/58527/6262/26999/3059/22843/6869/3397/11151/54434/23607/55704/2006/22998/5296/90668/4690/9037/11214/51571/585/26228/274/3265/88/1902/6840/…	0.271237	1.10871	0.213488	0.679463	8404	tags=45%- list=37%- signal=28%	29765/399/345456/22899/200539/29109/961/822/2626/3759/203228/4035/1020/4771/342184/8440/29984/5154/116985/5063/6422/25/23370/7043/22998/90952/5066/5318/5829/3265/382/10630/57731/55604/643338/10435/9886/23433/22843/51571/130271/23189/830/11151/8500/9912/9026/55704/8826/1832/375189/11078/9639/57822/5296/585/6093/2824/93663/2316/9463/1902/5159/128239/89848/11214/23191/57026/5142/9037/10163/7114/2017…
GO:0050771	negative regulation of axonogenesis	61	0.476082	1.74919	0.000803492	0.0167845	6300	tags=54%- list=28%- signal=39%	54910/1949/8482/393/1600/2664/57715/5663/4038/10512/2045/6049/5802/9706/9037/10505/55558/4504/57556/51265/374946/6405/9723/10500/1020/9856/89780/999/80031/3475/223117/5728/4133	0.422677	1.4624	0.0221489	0.422806	4589	tags=39%- list=20%- signal=31%	54910/8482/1949/10512/1020/1600/6049/393/2664/8831/5663/51265/55558/4038/9856/4504/10505/9037/5802/2045/57715/6405/10500/9706
GO:1990778	protein localization to cell periphery	313	0.326984	1.46335	0.000821699	0.0170864	6898	tags=42%- list=31%- signal=30%	57560/4035/29993/163882/9495/5318/57728/5590/2319/23682/3911/1804/2905/55800/2693/80333/9914/83786/23167/7879/10580/5872/8878/57628/81619/57512/115827/1000/5064/783/7162/2903/6769/286/5906/4218/7040/378884/26003/5028/1173/4118/102/5593/55704/9528/10791/27237/5296/55204/112755/4323/10369/245812/3265/23499/88/25921/118813/23433/6505/5357/23555/3799/29098/9368/9545/537/5525/6093/8500/59284/3688/2035…	0.291093	1.18091	0.103903	0.596185	5266	tags=29%- list=23%- signal=23%	57560/2319/83786/57728/29993/9495/163882/7879/4035/1020/10580/5590/9914/3911/4218/5906/8878/5525/112755/5318/81619/2905/245812/3265/382/196383/84668/784/23682/57731/10791/23433/57628/23167/2693/1201/7162/8500/145567/9912/367/7040/118813/55204/55704/5583/102/5296/51248/6093/54585/1804/65267/583/2316/10369/5780/55800/200894/3799/27237/5865/25921/80333/6769/10267/5028/378884/481/1000/5872/115827/783…
GO:0021515	cell differentiation in spinal cord	49	0.49555	1.75141	0.000824286	0.0170864	4602	tags=45%- list=20%- signal=36%	57410/6656/2636/10215/57057/2624/6659/121643/120237/161357/266727/167826/3975/3236/429/374946/2737/3670/10660/5727/89780/55906	0.317698	1.06192	0.37744	0.772159	6532	tags=39%- list=29%- signal=28%	57410/2636/266727/55906/6659/2624/6656/10215/120237/57057/167826/5727/121643/2737/429/55553/57147/161357/3975
GO:0090189	regulation of branching involved in ureteric bud morphogenesis	21	0.625504	1.84101	0.000844192	0.017432	3326	tags=62%- list=15%- signal=53%	6608/6662/30812/55366/26585/4070/9500/7482/6495/2668/7849/3975/9241	0.541859	1.52934	0.0292247	0.46463	6791	tags=67%- list=30%- signal=47%	6495/6608/9500/7482/55366/6662/26585/7849/4070/30812/3217/51804/3975/9241
GO:0007219	Notch signaling pathway	172	0.374463	1.59318	0.000862781	0.0177479	5125	tags=38%- list=23%- signal=29%	8626/51006/196403/83714/406913/3993/3815/1840/83464/7048/408/25871/655/54084/2296/374887/29924/6662/7042/55897/51107/1272/134701/2624/5663/388585/81619/1050/6591/6928/7079/79576/474/2255/4854/3955/23013/10683/64127/26508/23462/390992/102/6495/1903/92737/51162/4323/429/4242/6091/23555/4204/140628/57178/23090/58158/182/51441/3741/3169/6615/26032/142678/157285	0.321734	1.25869	0.0732504	0.546978	5525	tags=33%- list=24%- signal=25%	8626/406913/196403/83714/51006/83464/25871/3993/3815/374887/29924/1840/7048/4242/3955/655/408/79576/54084/55897/81619/6495/23462/2296/6928/4204/7079/1272/92737/5663/134701/11156/102/7042/390992/2624/6662/4792/4854/51107/388585/57178/26032/10683/3741/58158/79094/80213/1050/23090/650/11060/6091/3714/51162/92714
GO:0060042	retina morphogenesis in camera-type eye	63	0.473167	1.74981	0.000868973	0.0178073	4811	tags=44%- list=21%- signal=35%	8842/221935/6094/6662/7068/7020/1270/30813/348980/256297/30812/10083/84465/1735/121643/5629/204851/1826/23363/54549/3975/585/6505/5797/23418/5950/4124/24147	0.37704	1.31135	0.0883388	0.575623	6532	tags=44%- list=29%- signal=32%	8842/6094/221935/1270/585/10083/23363/6662/348980/7068/30813/23418/7020/84465/204851/30812/256297/6505/6121/121643/54549/5797/7070/1735/5629/1826/5950/3975
GO:0048245	eosinophil chemotaxis	16	-0.654586	-2.05055	0.00089565	0.0182844	5796	tags=88%- list=26%- signal=65%	6347/6357/6376/3958/7857/10344/6351/6366/6356/6354/6355/3269/6352/6369	-0.521354	-1.62143	0.0221753	0.422806	7247	tags=75%- list=32%- signal=51%	6357/6376/6366/6356/6354/7857/6351/3269/10344/6355/6352/6369
GO:0002053	positive regulation of mesenchymal cell proliferation	23	0.621389	1.86777	0.000914401	0.0185968	4295	tags=48%- list=19%- signal=39%	7048/5154/6608/6662/6899/7472/8660/5396/6495/2254/3791	0.473541	1.36345	0.090459	0.57786	6531	tags=52%- list=29%- signal=37%	7048/5154/6495/6608/6899/6662/2254/7472/5396/8660/6772/8646
GO:0060393	regulation of pathway-restricted SMAD protein phosphorylation	59	0.475237	1.73597	0.000933713	0.0189181	3326	tags=34%- list=15%- signal=29%	4035/406890/22943/7048/655/9573/56937/90/7042/753/392255/3077/7043/26585/7040/2662/656/7272/2657/9241	0.429881	1.48117	0.0185032	0.407247	3610	tags=32%- list=16%- signal=27%	406890/3077/9573/4035/56937/7048/90/7272/655/7043/22943/10637/7040/753/392255/7042/656/1460/26585
GO:0061351	neural precursor cell proliferation	140	0.390048	1.62268	0.000944791	0.0190709	5619	tags=38%- list=25%- signal=29%	80709/1950/9253/9048/6532/58155/5764/6608/3736/29127/84678/7472/2624/4771/1000/10763/5629/1638/79801/1813/7101/259266/2253/170302/51176/4036/2290/4067/3975/429/64399/3642/11023/5309/7476/2737/3688/23440/6496/5080/4192/3400/27185/58158/89780/2637/7832/6604/5454/3091/84858/57165/7157	0.291398	1.11895	0.258258	0.702957	6532	tags=34%- list=29%- signal=24%	80709/1950/9253/9048/4771/6532/5764/6604/57165/58155/6608/79801/1638/170302/3736/4036/2624/9289/64399/259266/29127/7476/84678/10763/51286/7832/51176/1000/4192/58158/7472/1813/4067/2253/7005/2737/27185/429/2290/7424/3688/23440/7101/5629/3642/6663/3975
GO:0060911	cardiac cell fate commitment	15	0.685913	1.85774	0.000967295	0.0194523	4550	tags=80%- list=20%- signal=64%	22943/64321/90/9096/55897/6910/6926/26011/3688/7490/3670/89780	0.533683	1.3943	0.091676	0.57786	6950	tags=67%- list=31%- signal=46%	90/22943/55897/64321/9096/6910/1482/3688/6926/26011
GO:0035418	protein localization to synapse	66	0.464268	1.7326	0.000978386	0.0196022	7021	tags=58%- list=31%- signal=40%	3315/5590/2905/23162/2693/9746/2903/22865/347730/5906/4218/102/112755/10369/3265/3799/7476/59284/4868/1020/5913/22883/84885/4884/57555/56850/6616/27067/27065/9912/22871/1739/5649/1855/1740/23513/2239/9378	0.416863	1.45762	0.0227033	0.424201	5330	tags=38%- list=24%- signal=29%	3315/23162/1020/5590/4218/5906/112755/2905/3265/2693/9912/102/9746/10369/7476/84885/3799/347730/22865/2903/4868/56850/23513/2239/27067
GO:0042475	odontogenesis of dentin-containing tooth	88	0.429063	1.67984	0.000996353	0.0198882	4200	tags=35%- list=19%- signal=29%	8626/56975/4804/645811/26504/10913/159296/655/3911/2296/6608/4487/6899/84957/4771/4038/1747/80326/9464/2255/6522/2253/51176/4488/431707/4982/7189/2737/5156/7475/5054	0.398285	1.45292	0.0171094	0.393537	6458	tags=41%- list=29%- signal=29%	8626/10913/56975/4804/645811/26504/4771/3911/159296/655/84957/6608/2296/6899/1747/4487/6522/4038/80326/6786/51176/123041/431707/7475/1896/650/4982/3714/2253/9464/54757/2737/25818/7189/2255/4488
GO:0048645	animal organ formation	67	0.465281	1.74261	0.00100993	0.0200848	4818	tags=48%- list=21%- signal=38%	8626/22943/7048/655/64321/8928/55897/2131/7472/3227/6910/9464/2255/7482/2253/3200/2138/4036/6495/2668/7849/9241/5594/10716/6091/2737/140628/7490/3670/89780/367/6604	0.367687	1.28804	0.10175	0.591681	6371	tags=43%- list=28%- signal=31%	8626/5594/7048/8928/6604/655/22943/55897/6495/64321/3227/7482/367/4036/7849/2138/7472/650/2131/3200/6091/2253/6910/9464/2737/5604/221496/10716/2255
GO:0043407	negative regulation of MAP kinase activity	56	0.486589	1.76089	0.00102261	0.0201898	2400	tags=27%- list=11%- signal=24%	6653/5777/4878/5291/11329/655/6422/10636/6423/23624/26191/23636/7345/1849/2629	0.459164	1.5666	0.00845943	0.312756	4448	tags=30%- list=20%- signal=24%	6653/4878/5777/11329/5291/10636/23636/6422/2629/655/1849/23624/6423/7345/6609/26191/9479
GO:0055090	acylglycerol homeostasis	40	-0.478155	-1.92253	0.00102644	0.0201898	2081	tags=42%- list=9%- signal=39%	65991/9971/2695/55908/64240/337/3172/23411/64241/128486/84649/494328/1071/84647/50640/344/2646	-0.428002	-1.71065	0.00414438	0.242865	2330	tags=45%- list=10%- signal=40%	64240/3172/9969/2695/9971/84649/64241/55908/494328/3990/128486/65991/84647/23411/1071/344/50640/2646
GO:0070328	triglyceride homeostasis	40	-0.478155	-1.92253	0.00102644	0.0201898	2081	tags=42%- list=9%- signal=39%	65991/9971/2695/55908/64240/337/3172/23411/64241/128486/84649/494328/1071/84647/50640/344/2646	-0.428002	-1.71065	0.00414438	0.242865	2330	tags=45%- list=10%- signal=40%	64240/3172/9969/2695/9971/84649/64241/55908/494328/3990/128486/65991/84647/23411/1071/344/50640/2646
GO:0003157	endocardium development	12	0.729783	1.86136	0.00104792	0.0205372	4472	tags=75%- list=20%- signal=60%	64321/90/6788/5629/6789/3084/4089/3791/58495	0.458944	1.13184	0.312808	0.736922	6818	tags=58%- list=30%- signal=41%	90/6789/64321/6788/5629/4089/58495
GO:0042303	molting cycle	107	0.410857	1.6474	0.00105965	0.0206173	3126	tags=27%- list=14%- signal=23%	8626/23369/4804/9855/10913/22943/5154/54084/8717/3911/60529/6608/6662/7042/7015/9079/2131/50814/406/4038/55366/1747/80326/2255/340481/10269/55612/4488/3229	0.414094	1.5463	0.00342126	0.2323	4239	tags=29%- list=19%- signal=24%	8626/23369/10913/4804/9855/8717/50814/3911/5154/26133/22943/54084/406/60529/9079/7015/6608/1747/340481/147183/114803/1775/7042/10269/55612/55366/6662/4038/80326/162514/55504
GO:0042633	hair cycle	107	0.410857	1.6474	0.00105965	0.0206173	3126	tags=27%- list=14%- signal=23%	8626/23369/4804/9855/10913/22943/5154/54084/8717/3911/60529/6608/6662/7042/7015/9079/2131/50814/406/4038/55366/1747/80326/2255/340481/10269/55612/4488/3229	0.414094	1.5463	0.00342126	0.2323	4239	tags=29%- list=19%- signal=24%	8626/23369/10913/4804/9855/8717/50814/3911/5154/26133/22943/54084/406/60529/9079/7015/6608/1747/340481/147183/114803/1775/7042/10269/55612/55366/6662/4038/80326/162514/55504
GO:0045444	fat cell differentiation	230	0.351832	1.53706	0.00106665	0.0206787	6383	tags=37%- list=28%- signal=27%	54463/7041/677/1487/129685/3952/25937/1240/7538/655/6422/9573/7030/79969/63976/11197/169200/664/6423/392255/122953/26580/406/1649/222008/2624/59341/2874/30812/1050/6591/4320/6788/201163/2487/7204/6789/2255/7040/2662/3356/6097/28951/59343/9314/4488/6495/9658/8554/585/7350/9935/25776/8091/1051/5156/51150/6239/1488/3400/23414/182/89780/25946/10124/64318/7494/583/8864/3358/10979/2033/83862/27241/4068…	0.301158	1.20278	0.105344	0.596185	5130	tags=27%- list=23%- signal=21%	54463/1487/677/7041/129685/3356/1240/26580/79969/7030/7538/9573/2874/25937/3952/28951/8864/6422/11197/2784/655/201163/59343/406/122953/664/6789/6495/59341/169200/63976/10124/7040/6788/392255/222236/7204/585/2624/2487/4320/407019/6423/583/51150/4151/406899/25776/6097/3914/2662/1649/22954/222008/1050/30812/9314/1488/8312/1051/650
GO:0021954	central nervous system neuron development	83	0.442749	1.71716	0.00107398	0.0207462	6300	tags=46%- list=28%- signal=33%	3952/51199/79625/6656/84871/57282/2624/9353/4858/113246/2560/1813/7101/170302/7314/431707/1812/2290/429/55558/55079/4852/374946/9331/57178/9723/27185/1020/2637/7832/57731/8828/143941/27089/9201/5728/166614/4133	0.368993	1.33639	0.0606611	0.537593	9059	tags=59%- list=40%- signal=35%	1020/113246/3952/51199/4858/57731/4852/1812/170302/79625/2624/6656/55558/7314/84871/57178/7832/55079/57282/431707/1813/9353/27089/2560/538/2043/104/27185/429/2290/4781/9723/7101/8828/2051/1141/1630/166614/4929/79600/143941/374946/3251/4133/4137/5728/23287/5881/57704
GO:0007605	sensory perception of sound	148	0.377215	1.57951	0.00109634	0.0210608	4844	tags=36%- list=21%- signal=29%	442909/3815/776/64787/7349/26517/54084/1302/1428/80055/6507/64699/2561/22953/11078/7068/6899/2558/7020/4646/1690/1649/124590/3249/153562/10083/6591/491/5459/84530/8322/332/2138/4036/6495/5205/4647/5458/65217/501/8556/124976/9368/3074/9750/5456/56751/950/3073/1285/375612/5077/57731/442898	0.34573	1.33486	0.0363772	0.487157	7145	tags=45%- list=32%- signal=31%	442909/64787/7349/64699/3815/26517/776/1428/2558/54084/332/6507/57731/1302/80055/6495/6899/8322/2561/89797/1690/22953/124590/4036/11078/5456/10083/9750/4646/7068/2138/124976/7020/3249/3074/153562/1649/375612/8312/57053/442898/491/5172/93035/5459/2706/56751/84530/1027/8556/4647/246213/65217/9368/125336/950/525/9132/6591/501/9860/5458/7275/375323/1285/24139
GO:0072132	mesenchyme morphogenesis	55	0.487864	1.75758	0.00109808	0.0210608	5930	tags=51%- list=26%- signal=38%	7048/655/2296/90/4487/6662/7042/57057/6591/6926/26508/23462/2253/51176/4488/7291/9241/6881/58/6091/140628/4089/3670/89780/6615/55273/650/4088	0.335054	1.14102	0.263127	0.707599	8588	tags=53%- list=38%- signal=33%	7048/90/655/23462/2296/187/4487/7042/6662/51176/57057/4194/650/6091/2253/6926/4488/6591/9241/4089/26508/7291/6615/72/140628/4088/89780/58/70
GO:0010092	specification of animal organ identity	37	0.543974	1.82067	0.0011442	0.0218675	4818	tags=57%- list=21%- signal=45%	22943/8928/55897/2131/7472/3227/2255/7482/2253/4036/6495/2668/7849/10716/6091/2737/140628/3670/89780/367/6604	0.439877	1.39611	0.0623112	0.541492	6371	tags=49%- list=28%- signal=35%	8928/6604/22943/55897/6495/3227/7482/367/4036/7849/7472/650/2131/6091/2253/2737/10716/2255
GO:0060425	lung morphogenesis	48	0.49004	1.72409	0.00115312	0.0219204	6710	tags=54%- list=30%- signal=38%	7048/6664/3202/6662/2131/7472/9620/79977/6943/2255/7482/2253/10427/9241/5594/64399/284217/3976/3169/340419/7080/9231/10413/7477/5604/3845	0.420719	1.40044	0.0526061	0.533434	6924	tags=52%- list=31%- signal=36%	5594/3202/7048/6664/6943/7482/79977/64399/6662/7472/9620/2131/2253/10427/5604/3169/4781/284217/3845/3976/2255/9241/10413/340419/8985
GO:0042220	response to cocaine	46	0.512666	1.78924	0.0011551	0.0219204	4404	tags=52%- list=20%- signal=42%	1393/221935/6506/4986/18/6507/1816/8772/6529/1268/3356/1813/1812/3351/2019/6870/10919/6505/1996/5309/1815/6531/7337/1020	0.432082	1.42574	0.0426361	0.5119	5164	tags=41%- list=23%- signal=32%	1393/3356/221935/18/1020/6506/10919/4986/6507/1812/6529/1268/6609/6870/8772/1813/1816/6505/2912
GO:0003148	outflow tract septum morphogenesis	25	0.597824	1.83361	0.00117366	0.0221945	5014	tags=52%- list=22%- signal=40%	7048/7042/6899/57057/10512/2253/4488/4036/6091/4089/3670/23414/8828	0.422944	1.2411	0.182322	0.661442	6845	tags=48%- list=30%- signal=33%	10512/7048/6899/7042/4036/57057/6091/2253/1482/4488/4089/8828
GO:0098727	maintenance of cell number	172	0.370533	1.57646	0.00118001	0.0222364	5432	tags=36%- list=24%- signal=28%	8626/607/9274/3815/81606/655/6422/6605/5764/6608/6662/84678/6939/9079/51593/2624/9968/388585/6659/1000/10629/6928/5978/6926/79576/57721/5629/2255/10001/5396/51412/7101/140467/259266/9314/8819/51586/7545/7849/51742/90390/9241/6598/8091/7476/8473/6595/79727/63978/182/7004/6657/2648/3976/5931/57190/3479/29998/2103/23137/26147/79577	0.302853	1.18482	0.144498	0.630257	6795	tags=37%- list=30%- signal=26%	8626/607/51593/81606/9274/3815/5978/9968/6422/6605/5764/6598/655/10001/90390/10629/79576/8473/9079/6608/6928/2103/57721/26147/6659/8819/7547/6939/2624/259266/6662/7476/84678/7849/9275/51412/29998/388585/51742/1000/23137/140467/51586/9314/5396/3621/84750/7004/8324/2648/5931/129563/53918/7101/5629/6926/3976/2255/79685/25855/22823/9241/10413
GO:0003171	atrioventricular valve development	27	0.568065	1.76973	0.00119352	0.0224127	3035	tags=44%- list=13%- signal=39%	7048/90/6586/7042/57057/10439/6659/6910/2626/26508/23462/7291	0.479191	1.42933	0.0569372	0.534145	7260	tags=59%- list=32%- signal=40%	2626/7048/90/23462/187/6659/7042/6586/57057/4194/650/6910/10439/4089/26508/7291
GO:2000177	regulation of neural precursor cell proliferation	85	0.432399	1.68249	0.00124864	0.0232609	4818	tags=41%- list=21%- signal=33%	1950/6532/58155/5764/6608/84678/2624/4771/1000/10763/5629/1638/79801/1813/7101/259266/4036/2290/4067/3975/429/3642/11023/5309/2737/3688/23440/6496/5080/4192/3400/27185/89780/7832/6604	0.339788	1.23431	0.136569	0.624348	7613	tags=48%- list=34%- signal=32%	1950/4771/6532/5764/6604/57165/58155/6608/79801/1638/4036/2624/9289/259266/84678/10763/51286/7832/1000/4192/1813/4067/2737/27185/429/2290/7424/3688/23440/7101/5629/3642/6663/3975/6496/6567/407738/11023/3400/387/3091
GO:0035296	regulation of tube diameter	138	0.390488	1.61985	0.00125433	0.0232609	5103	tags=38%- list=23%- signal=30%	3357/553/551/4878/2166/3952/25/6532/7349/112/2296/1816/2643/552/150/1908/3778/152/1636/2131/406944/4544/10800/3350/796/340481/3356/5286/6869/5028/1812/3351/143872/196740/185/1311/1910/6093/5029/3363/146/27345/2150/4881/4879/348/3741/133/875/846/583/8864/1909	0.366468	1.40619	0.0159803	0.388787	5315	tags=32%- list=24%- signal=25%	3357/553/551/4878/3356/7349/257313/2166/3952/6532/8864/25/150/1636/112/875/3778/152/2296/10800/340481/1812/406944/185/196740/4879/6093/1910/583/1908/2643/1909/5028/4544/796/552/3741/554/27345/1816/846/2131/1311/143872
GO:0097746	blood vessel diameter maintenance	138	0.390488	1.61985	0.00125433	0.0232609	5103	tags=38%- list=23%- signal=30%	3357/553/551/4878/2166/3952/25/6532/7349/112/2296/1816/2643/552/150/1908/3778/152/1636/2131/406944/4544/10800/3350/796/340481/3356/5286/6869/5028/1812/3351/143872/196740/185/1311/1910/6093/5029/3363/146/27345/2150/4881/4879/348/3741/133/875/846/583/8864/1909	0.366468	1.40619	0.0159803	0.388787	5315	tags=32%- list=24%- signal=25%	3357/553/551/4878/3356/7349/257313/2166/3952/6532/8864/25/150/1636/112/875/3778/152/2296/10800/340481/1812/406944/185/196740/4879/6093/1910/583/1908/2643/1909/5028/4544/796/552/3741/554/27345/1816/846/2131/1311/143872
GO:0050730	regulation of peptidyl-tyrosine phosphorylation	243	0.344215	1.51225	0.00125595	0.0232609	3828	tags=26%- list=17%- signal=22%	920/5777/1950/2322/9640/3815/57091/255324/3952/51704/1489/25/9094/5154/3562/5590/3574/51561/6422/90/150/6423/1270/1272/8613/23624/1636/5007/406900/9244/4771/5663/4038/388585/2674/2045/284/7060/26585/9361/2066/8440/2255/3570/7040/3356/64127/3084/3059/23394/2253/199731/389658/4067/3596/285016/4254/26228/84632/6464/7039/958/1440	0.312189	1.25085	0.0573098	0.534145	6371	tags=34%- list=28%- signal=24%	920/1950/5777/51561/255324/57091/3356/3815/2322/51704/9094/9640/5590/4771/9244/3952/8440/3562/1270/1489/5154/9361/90/6422/5007/25/3574/150/23394/1636/7060/23624/7040/282618/1272/5663/284/406900/7039/6423/5788/4038/26585/5518/2689/388585/8613/9961/2045/199731/4282/79031/2674/1436/84632/26228/1956/3596/1609/1741/389658/253260/285016/6464/4067/2066/3570/2253/3592/960/407006/2043/5580/4739/7804/7070/…
GO:0048167	regulation of synaptic plasticity	200	0.357487	1.54277	0.00126415	0.0232719	6121	tags=40%- list=27%- signal=29%	442909/3815/4776/10590/25/9495/5590/23237/81832/440829/9783/4355/266743/22999/2905/10636/5764/1816/2898/5923/388336/1636/57282/79772/8878/5663/6855/6344/869/2903/4297/152330/9145/347730/4218/575/114/5641/1813/2904/2902/7101/729993/1812/22986/23085/9241/5594/3265/100422913/6505/177/407030/4204/9187/57338/10769/1020/25769/2648/348/442898/2915/84446/6812/7533/1979/22941/100302135/112476/9699/5743/66…	0.363565	1.43874	0.00446104	0.248231	6385	tags=38%- list=28%- signal=27%	442909/4355/5594/4776/10636/3815/9495/23237/1020/4297/5590/6855/4218/9783/8878/5764/25/10590/440829/1636/22999/2905/100422913/79772/3265/5641/2902/266743/57338/4900/1201/5923/575/4204/1812/81832/8831/5663/2898/25769/177/6344/9463/2904/388336/114/7533/347730/1979/5924/6543/57282/29882/2903/100302135/1813/1816/6812/23373/6505/442898/27067/22986/9145/2648/815/2043/152330/23085/94056/348/7101/3845/86…
GO:0099072	regulation of postsynaptic membrane neurotransmitter receptor levels	58	0.47863	1.74265	0.00126518	0.0232719	6847	tags=55%- list=30%- signal=39%	126129/5534/5590/2319/146395/23237/388336/2693/10243/5906/4218/1173/102/112755/10369/3265/59284/1815/1175/64840/22883/4884/1948/23732/56850/6616/27065/9912/1739/4983/23513/2239	0.478572	1.64359	0.00343073	0.2323	5142	tags=43%- list=23%- signal=33%	126129/2319/23237/5590/4218/5534/5906/146395/112755/3265/2693/9912/64840/102/10243/10369/388336/23732/56850/4983/23513/1173/1175/2239/1741
GO:0001942	hair follicle development	88	0.425374	1.6654	0.00133131	0.024405	3423	tags=30%- list=15%- signal=25%	8626/23369/4804/10913/22943/5154/8717/3911/60529/6608/6662/7042/9079/2131/50814/4038/55366/1747/80326/2255/340481/10269/55612/4488/3229/147183	0.419353	1.52977	0.00596578	0.290933	3753	tags=28%- list=17%- signal=24%	8626/23369/10913/4804/8717/50814/3911/5154/26133/22943/60529/9079/6608/1747/340481/147183/114803/1775/7042/10269/55612/55366/6662/4038/80326
GO:0042659	regulation of cell fate specification	24	0.594407	1.80429	0.00135195	0.0246994	4915	tags=54%- list=22%- signal=42%	22943/1108/64321/55897/6423/9219/9112/57504/53615/54815/89780/367/5931	0.61244	1.77916	0.00226064	0.21482	5561	tags=54%- list=25%- signal=41%	1108/22943/55897/57504/9219/64321/367/53615/6423/9112/54815/8324/5931
GO:2000738	positive regulation of stem cell differentiation	23	0.608503	1.82904	0.00136186	0.0247963	2225	tags=43%- list=10%- signal=39%	4054/64321/2296/5764/6662/7042/6939/6910/2626/4070	0.576899	1.66105	0.00722601	0.307446	6218	tags=65%- list=28%- signal=47%	4054/2626/5764/64321/2296/4674/7042/6939/11137/6662/4070/6910/1482/170506/55553
GO:0031128	developmental induction	34	0.540306	1.7748	0.00139338	0.0252848	6037	tags=59%- list=27%- signal=43%	22943/6662/55897/6299/7472/3227/30812/204851/2255/7482/2253/6495/2668/6091/140628/89780/367/28996/650/7080	0.442189	1.38126	0.072674	0.546978	5424	tags=41%- list=24%- signal=31%	22943/55897/6495/3227/7482/367/6662/204851/7472/6299/30812/650/6091/2253
GO:0022029	telencephalon cell migration	56	0.479167	1.73403	0.00146131	0.0264285	6570	tags=52%- list=29%- signal=37%	1600/5830/10718/5663/9353/23353/1813/3084/7101/170302/266727/1812/2290/89927/55079/6091/2737/3362/8941/57178/27185/1020/5454/285025/7080/200894/27023/5649/1956	0.450351	1.53654	0.0111998	0.351529	6260	tags=46%- list=28%- signal=34%	1020/89927/3362/1600/266727/8941/1812/170302/5663/9289/5830/200894/57178/55079/23353/1813/1956/84750/9353/10718/6091/2737/27185/7804/2290/7101
GO:0060389	pathway-restricted SMAD protein phosphorylation	61	0.4635	1.70296	0.00149704	0.0269842	3326	tags=33%- list=15%- signal=28%	4035/406890/22943/7048/655/9573/56937/90/7042/753/392255/3077/7043/26585/7040/2662/656/7272/2657/9241	0.416835	1.44219	0.0288643	0.46463	3610	tags=31%- list=16%- signal=26%	406890/3077/9573/4035/56937/7048/90/7272/655/7043/22943/10637/7040/753/392255/7042/656/1460/26585
GO:0060413	atrial septum morphogenesis	14	0.689407	1.83459	0.00151017	0.02713	2067	tags=50%- list=9%- signal=45%	90/6608/7042/57057/6659/6910/2626	0.597723	1.53237	0.0334234	0.47171	5922	tags=57%- list=26%- signal=42%	2626/90/6608/6659/7042/57057/6910/1482
GO:0090092	regulation of transmembrane receptor protein serine/threonine kinase signaling pathway	266	0.335638	1.48592	0.00151963	0.0272093	6671	tags=39%- list=30%- signal=28%	6653/114990/442909/7041/8483/4035/25/406890/22943/7048/652991/6664/655/6422/9573/1387/63976/56937/90/54778/161742/4487/7042/4015/753/6423/392255/9863/57057/3077/399473/331/388585/7043/2626/26585/201163/93649/1030/2255/4435/7040/65997/2662/8819/55612/656/4488/11167/4036/7272/2657/100507588/56963/51742/26524/9241/10272/2254/407030/8473/375567/407054/9688/10637/4089/3791/23090/9110/9856/168002/4052/…	0.296488	1.19372	0.10253	0.592974	4424	tags=24%- list=20%- signal=20%	6653/442909/114990/7041/406890/8483/3077/1387/2626/9573/4035/161742/56937/7048/652991/90/6422/331/7272/25/10272/655/7043/22943/6664/201163/8473/100507588/4052/93649/63976/10637/399473/4435/4015/7040/753/407054/4487/392255/7042/4036/656/55612/8819/23625/54778/6423/9688/65997/1460/9856/406899/26585/1030/2254/388585/200734/51742/9110/56963/9863/11167/26524/57057
GO:0030516	regulation of axon extension	88	0.421915	1.65186	0.00153268	0.0273521	6001	tags=48%- list=27%- signal=35%	54910/25/8482/393/2664/57715/4897/6792/10439/343472/10512/2017/23191/1826/23394/6049/5802/9037/10505/5458/55558/4504/23499/118813/57556/51265/374946/6405/9723/27185/3897/10500/1020/9856/89780/348/999/57154/80031/3475/1808/223117	0.331943	1.21091	0.154885	0.64099	7055	tags=43%- list=31%- signal=30%	54910/8482/10512/1020/6049/393/4897/2664/25/23394/118813/6792/51265/55558/9856/4504/10505/3897/23191/9037/5802/57715/6405/2017/10500/29882/23499/343472/10439/7224/27185/348/9723/1826/4099/150465/57556/5458
GO:0050678	regulation of epithelial cell proliferation	384	0.312954	1.41567	0.0015513	0.027514	5014	tags=29%- list=22%- signal=23%	8626/3357/2683/406884/442909/406913/406948/57560/1950/4804/677/637/255324/3952/7538/159296/2896/6664/1749/3202/6422/9255/3911/406968/83481/130367/91862/5764/6608/6662/406902/7042/2693/7423/6899/6423/3299/407007/7472/114821/2624/406903/388585/3249/6591/7060/22846/128239/6788/4070/201163/5578/5629/6789/1030/2255/9500/8660/7040/1813/64127/116039/3664/6869/3397/170302/3167/2138/7291/4824/6495/57504/9…	0.284567	1.16415	0.108206	0.596185	6864	tags=34%- list=30%- signal=24%	8626/3357/442909/406913/637/2683/406884/4804/1950/57560/677/406948/255324/9255/7538/3202/3952/3911/864/5578/1749/6422/130367/5764/159296/7423/2524/2896/406968/406903/6664/201163/83481/3265/57504/5228/6789/6495/6608/187/6899/407007/7060/2693/9500/91862/367/7040/116039/170302/6788/407054/7042/185/2624/7039/1910/407019/6423/1960/6662/406902/9104/7476/5828/3299/128239/1030/2138/2254/388585/574506/114…
GO:0006898	receptor-mediated endocytosis	242	0.341547	1.50014	0.00155196	0.027514	5095	tags=31%- list=23%- signal=24%	6653/3357/1950/54413/5291/4035/8527/3024/22943/7048/55788/9094/5534/60682/146395/124930/408/23237/967/29978/9260/255738/79890/9863/3077/84058/124590/2017/283420/284/219931/84251/26585/10244/347730/4043/164/1813/9892/3643/1173/4036/23607/3351/10859/10369/201176/7436/50618/406976/9026/43/66000/157/85021/59284/1815/3688/10267/950/1175/6382/5054/156/23396/4040/89780/4908/348/341/133/1948/6457/5899	0.33288	1.33295	0.0166307	0.390636	4866	tags=27%- list=22%- signal=22%	6653/3357/1950/8527/54413/5291/3077/124930/29978/55788/3024/10244/79890/4035/23237/201176/9260/60682/9094/967/7048/50618/5534/255738/146395/408/22943/84058/382/5899/1201/9026/156/284/124590/4036/116519/55716/85021/407019/4481/23396/23149/10369/9463/26585/4043/84251/406976/634/347730/7036/219931/10267/9892/9863/43/2017/3643/1813/4983/23513/1173/1175/84062/164
GO:0007405	neuroblast proliferation	61	0.462936	1.70089	0.00156777	0.0277031	4818	tags=44%- list=21%- signal=35%	80709/9253/9048/5764/6608/3736/29127/5629/1638/1813/7101/259266/51176/2290/429/64399/11023/2737/3688/23440/6496/5080/3400/27185/58158/89780/6604	0.355176	1.22886	0.157634	0.64099	7279	tags=48%- list=32%- signal=32%	80709/9253/9048/5764/6604/6608/1638/3736/64399/259266/29127/51176/58158/1813/7005/2737/27185/429/2290/7424/3688/23440/7101/5629/6663/6496/407738/11023/3400
GO:0003170	heart valve development	62	0.458329	1.69055	0.00158445	0.0279063	5015	tags=42%- list=22%- signal=33%	4878/7048/90/6586/6662/7042/57057/10439/9353/6659/6910/6591/2626/7040/26508/23462/7291/7541/2006/6091/6093/140628/4089/182/6615/56999	0.297442	1.03166	0.420737	0.795875	7308	tags=44%- list=32%- signal=30%	4878/2626/7048/90/23462/187/7040/6659/7042/6586/6093/6662/57057/4194/650/9353/6091/6910/10439/1482/53834/6591/4089/26508/2006/7291/7133
GO:0001933	negative regulation of protein phosphorylation	309	0.328112	1.4673	0.0016161	0.0283711	3754	tags=25%- list=17%- signal=21%	6653/5777/406948/10106/4878/3315/5291/11329/4035/25937/25/57493/406890/22943/5590/65266/655/6422/6456/79007/260434/56937/10614/10636/161742/55872/753/6423/5339/7249/8613/23624/26146/406900/4771/5663/9353/84335/1050/3486/284/26191/8850/23636/388324/7345/26585/51527/203228/1849/93649/2629/8440/1030/55364/7040/64780/1813/28951/51637/11261/22843/1647/64754/199731/4067/4690/407002/26524/11142/9241/277…	0.31652	1.28334	0.022105	0.422806	5932	tags=32%- list=26%- signal=24%	6653/4878/3315/5777/406948/406890/10106/11329/5291/5339/10636/79007/64754/55872/203228/4035/25937/260434/5590/4771/161742/56937/8440/10614/23636/28951/7249/138429/65266/84335/64780/11261/6422/2629/25/655/22943/57493/1849/26146/22843/93649/51527/51637/23624/7040/753/5663/6456/284/406900/407019/6423/11142/5788/11137/7345/388324/9104/26585/5518/116496/1030/634/8613/9961/200734/6609/8850/26191/26524/…
GO:1904672	regulation of somatic stem cell population maintenance	11	0.726005	1.81036	0.00163766	0.0285743	3179	tags=64%- list=14%- signal=55%	8626/81606/655/6608/10629/6928/7849	0.688385	1.65273	0.0120571	0.365737	3626	tags=64%- list=16%- signal=53%	8626/81606/655/10629/6608/6928/7849
GO:0030509	BMP signaling pathway	150	0.378722	1.58704	0.00163835	0.0285743	6943	tags=45%- list=31%- signal=31%	6653/25/22943/652991/6664/1749/4093/655/6422/9573/90/4487/7042/6423/392255/57057/2131/3077/331/388585/7043/2626/26585/1747/4086/7040/4090/285704/51176/656/4488/11167/4036/2657/56963/9241/1311/3096/10272/375567/407054/10637/4089/3791/23090/7554/348093/5654/406899/57154/28996/1003/55273/4756/650/283375/64388/4088/3209/7021/63893/25884/221496/51496/2719/402117/25805	0.297866	1.15079	0.200384	0.669065	5340	tags=29%- list=24%- signal=22%	6653/3077/2626/9573/4093/3096/652991/1749/90/6422/331/25/10272/655/7043/22943/6664/4090/1747/10637/7040/407054/4487/392255/7042/4036/656/6423/285704/406899/26585/388585/4086/56963/11167/51176/57057/23090/650/2657/2131/1311/7554
GO:0001558	regulation of cell growth	391	0.313844	1.42161	0.00164358	0.0285743	6300	tags=36%- list=28%- signal=26%	79960/54910/551/3300/51079/64061/25/7349/6197/80736/6195/8482/55540/393/6422/221927/6857/151835/627/64321/22999/116224/6586/4487/51147/552/7042/2664/2786/6423/57715/84678/83667/4897/6792/57699/10718/10439/343472/10512/9353/3249/2017/2045/3486/23191/9746/10459/26585/26153/201163/93649/6446/2487/27346/1826/7040/23394/6049/5802/10235/102/9706/55004/9037/1382/10505/4323/5458/55558/4504/23499/185/5137…	0.268134	1.09685	0.235957	0.693339	5261	tags=27%- list=23%- signal=21%	79960/54910/3300/551/51079/64061/7349/8482/6197/10512/55615/80736/1020/116224/51147/50618/6049/6422/393/4897/57699/2664/25/55540/23394/22999/83667/201163/6195/694/2395/64321/2539/93649/2786/6857/151835/221927/7040/118813/51193/6792/6446/102/4487/55004/7042/185/6586/4879/627/51265/2487/6423/9746/27346/9798/10235/55558/29104/9856/26585/84678/4504/5518/10459/10505/84861/8835/131566/51616/51196/40697…
GO:0051781	positive regulation of cell division	86	0.430754	1.68047	0.00165017	0.0285966	5377	tags=41%- list=24%- signal=31%	3357/81606/6886/5154/643/5764/7042/7423/29127/7043/51289/23636/7060/6755/2248/7564/7040/1813/201161/2253/55143/332/4824/8556/6840/7039/2254/5228/6683/4192/80834/2250/54627/56034/8555	0.394029	1.43386	0.0228068	0.424201	6421	tags=42%- list=28%- signal=30%	3357/643/81606/6886/55143/23636/5154/7564/5764/7423/7043/332/6755/5228/7060/7040/7042/201161/7039/29127/990/2254/51289/54627/4192/1813/3552/2253/2277/6795/2248/8556/80834/7424/8555/6683
GO:0060688	regulation of morphogenesis of a branching structure	50	0.489725	1.73838	0.00174726	0.030182	3326	tags=40%- list=15%- signal=34%	25/5154/655/6422/6608/6662/7472/30812/55366/6591/26585/4070/2255/9500/7482/6495/2668/7849/3975/9241	0.380822	1.27722	0.126562	0.621379	6791	tags=48%- list=30%- signal=34%	5154/6422/25/655/6495/6608/9500/7482/367/55366/6662/26585/7849/4192/7472/4070/30812/63943/2255/3217/51804/3975/6591/9241
GO:0031400	negative regulation of protein modification process	475	0.303595	1.38871	0.00175539	0.0302256	6442	tags=35%- list=29%- signal=26%	6653/5777/406948/10106/4878/3315/5291/5079/1487/11329/4035/25937/25/55074/1622/57493/7349/406890/22943/5590/65266/408/655/6422/54765/6456/79007/260434/56937/10614/10636/161742/55869/11091/55872/7529/753/6423/5339/7249/8613/23624/26146/11284/406900/8878/54552/4771/5663/9353/84335/2874/1789/1050/3486/284/7320/26191/6659/8850/23636/388324/406958/7345/10459/26585/51527/51035/203228/201163/1849/93649/…	0.313709	1.29197	0.0073227	0.307446	6016	tags=32%- list=27%- signal=24%	6653/1487/4878/3315/5777/406948/406890/10106/11329/5291/5339/1622/5079/7349/7320/10636/55869/79007/64754/55872/2874/203228/4035/25937/54765/11091/1020/260434/406958/5590/4771/161742/56937/8440/10614/23636/28951/7249/138429/65266/54552/84335/64780/11261/8864/6422/8878/2629/55074/6598/25/51035/655/150678/11284/408/22943/57493/1849/201163/6872/8473/59343/26146/1789/7529/22843/2539/93649/51527/51637/…
GO:0003231	cardiac ventricle development	123	0.391681	1.60046	0.00178707	0.0305402	5103	tags=37%- list=23%- signal=29%	57493/7048/5318/6664/2296/8928/90/5754/6586/7798/7042/55897/6423/6299/57057/79977/10512/9353/4887/6659/6910/2626/6926/93649/5629/9464/7040/6262/3084/26508/23462/10269/4036/7849/9241/6091/4634/11064/4089/3670/23414/182/6604/9421/55636/1909	0.311259	1.18061	0.171146	0.651946	6317	tags=36%- list=28%- signal=26%	10512/2626/7048/90/8928/6604/6664/57493/55897/5318/5754/23462/2296/187/93649/7040/6659/7042/1832/10269/4036/79977/7798/6586/6423/11064/7849/1909/57057/3776/6299/4194/9353/4887/6091/1363/6910/9464/6262/1482/4634/53834/5629/6926
GO:0001738	morphogenesis of a polarized epithelium	91	0.419544	1.64987	0.00179225	0.0305402	6873	tags=45%- list=30%- signal=31%	8626/25/163183/22943/84133/6422/144165/3911/5754/2195/6423/57822/6939/9863/26146/9620/9968/2066/2295/10427/55966/7074/9368/7476/25876/284217/84446/9024/57154/23245/27152/54903/5879/9231/1855/4983/23513/8324/4920/2239/2719	0.341168	1.25016	0.115402	0.608441	6629	tags=36%- list=29%- signal=26%	8626/163183/3911/9968/6422/84133/25/144165/22943/26146/5754/57822/6939/6423/7074/7476/2195/2295/9863/4983/23513/9620/2239/1741/8324/2066/5879/10427/9368/284217/23245/2719/9024
GO:0003181	atrioventricular valve morphogenesis	24	0.586639	1.78071	0.00179822	0.0305402	3035	tags=46%- list=13%- signal=40%	7048/90/6586/7042/10439/6659/6910/2626/26508/23462/7291	0.47372	1.37618	0.0820479	0.560627	7260	tags=58%- list=32%- signal=40%	2626/7048/90/23462/6659/7042/6586/4194/650/6910/10439/4089/26508/7291
GO:0032835	glomerulus development	65	0.45971	1.71256	0.00180194	0.0305402	5103	tags=46%- list=23%- signal=36%	4358/8842/25937/655/7827/2296/9863/2131/6943/284/55366/3570/4854/26508/3975/9241/1910/5159/947/28999/5156/4643/4868/1285/7490/84623/182/8826/5420/1909	0.363415	1.26845	0.118143	0.611133	7531	tags=51%- list=33%- signal=34%	4358/8842/25937/7827/655/2296/6943/8826/284/1910/55366/5159/4854/51196/1909/9863/4868/5979/2131/3570/55959/596/28999/84623/3975/9241/26508/4643/947/1285/5420/5156/5800
GO:0061458	reproductive system development	283	0.332004	1.47576	0.00180199	0.0305402	6187	tags=39%- list=27%- signal=29%	8626/10461/3815/3952/6874/57728/6665/5154/655/6422/57647/2296/6586/6662/7042/7022/51665/6423/6299/666/190/1636/5872/9353/6943/30812/2674/8031/55366/2626/10388/49855/4762/6926/93649/2255/2295/3955/91603/5972/7482/1299/3643/558/259266/2253/8322/4036/7314/431707/4824/3975/51742/4323/8433/9241/4254/132625/546/2516/89766/5159/84690/7476/2241/2254/2737/10481/5618/599/1051/5156/6382/64478/9985/4089/7301…	0.244396	0.987061	0.529573	0.835074	6814	tags=33%- list=30%- signal=23%	8626/57728/3815/10461/2626/6665/3952/8879/5154/6422/6874/51665/3955/655/91603/1636/190/5972/57647/5618/546/2296/8322/93649/6943/558/7482/7022/367/599/7042/4036/6586/89766/9289/666/1299/6423/55366/259266/6662/7476/5159/7314/3972/10388/55585/84690/2254/4762/2295/8031/51742/5872/128637/431707/3643/6299/2674/1396/3552/30812/55870/5727/1051/9353/63951/6382/2253/5916/49855/400629/2516/2737/7301/1027/24…
GO:0043543	protein acylation	251	0.337127	1.48527	0.00182013	0.0307509	4842	tags=29%- list=21%- signal=23%	84243/79960/4802/23522/1487/7917/55167/6874/7862/79929/8260/408/1387/79969/8536/4582/4654/55578/11091/51147/55257/23326/55677/406/2624/1738/79903/6659/8850/6591/10629/117143/4801/4297/201163/29800/93649/8648/51412/340481/10943/10269/51176/7291/83443/2647/2959/53615/122830/25921/6881/7703/5563/6598/4204/8473/80314/6872/28999/64840/253832/51114/4089/5080/3670/55733/9913/4674/84885/2648/29117/23390/…	0.332515	1.33473	0.01535	0.388672	4165	tags=25%- list=18%- signal=20%	84243/79960/4802/1487/7917/23522/1738/79969/1387/55167/8536/7862/11091/4297/122830/51147/23326/8260/10943/6598/6874/55677/408/10629/79929/4654/55257/201163/29800/51114/6872/8473/406/4582/55578/117143/93649/4801/4674/79903/2959/6878/4204/340481/64840/8648/6659/53615/10269/253832/2624/27154/84885/80314/9643/51412/80018/23390/5371/25921/8850/79844
GO:0010463	mesenchymal cell proliferation	41	0.513181	1.75164	0.00183657	0.0309317	4295	tags=37%- list=19%- signal=30%	7048/5154/655/6608/4487/6662/6899/7472/54798/9464/8660/5396/6495/2254/3791	0.436299	1.41067	0.0528793	0.533434	6531	tags=46%- list=29%- signal=33%	7048/5154/655/6495/6608/6899/54798/4487/6662/2254/7472/5396/650/8660/9464/4781/6772/2719/8646
GO:0006475	internal protein amino acid acetylation	169	0.36871	1.56578	0.00189626	0.0318376	5378	tags=34%- list=24%- signal=26%	79960/4802/23522/1487/7917/55167/6874/7862/8260/408/1387/79969/4582/4654/55578/11091/51147/55257/23326/55677/2624/79903/8850/6591/10629/117143/4801/4297/201163/93649/8648/51412/10943/10269/51176/7291/83443/2959/53615/6881/7703/6598/4204/8473/80314/6872/4089/5080/3670/9913/4674/2648/29117/3976/8464/23137/2033/23741	0.357648	1.39818	0.0123236	0.367652	3102	tags=23%- list=14%- signal=20%	79960/4802/1487/7917/23522/79969/1387/55167/7862/11091/4297/51147/23326/8260/10943/6598/6874/55677/408/10629/4654/55257/201163/6872/8473/4582/55578/117143/93649/4801/4674/79903/2959/6878/4204/8648/53615/10269/2624
GO:0010464	regulation of mesenchymal cell proliferation	29	0.558592	1.76672	0.00194699	0.0325878	4295	tags=38%- list=19%- signal=31%	7048/5154/6608/6662/6899/7472/8660/5396/6495/2254/3791	0.421568	1.27624	0.149083	0.63269	6531	tags=45%- list=29%- signal=32%	7048/5154/6495/6608/6899/6662/2254/7472/5396/8660/4781/6772/8646
GO:0060840	artery development	105	0.408352	1.6357	0.00195456	0.0326132	5103	tags=39%- list=23%- signal=30%	4804/3952/4035/5311/144165/2296/8928/7798/7042/4015/6899/406944/1649/6659/93649/5629/9464/5396/4854/23462/2253/2138/4036/10427/4824/6495/9241/1311/6091/5159/11064/2737/57178/4192/182/4638/348/1948/56999/55636/1909	0.313861	1.16934	0.194469	0.66531	5919	tags=36%- list=26%- signal=27%	4804/4035/3952/8928/144165/5311/6495/23462/2296/187/6899/93649/4015/6659/338/406944/7042/4036/7798/5159/11064/4854/2138/57178/1909/1649/4192/5396/1311/6091/2253/10427/406988/221395/9464/2737/4638/348
GO:0050995	negative regulation of lipid catabolic process	25	0.582629	1.78701	0.00196794	0.0327351	4823	tags=44%- list=21%- signal=35%	6653/2822/150/26580/1268/32/440503/254013/64784/1149/341	0.568439	1.66804	0.0060686	0.290933	4096	tags=36%- list=18%- signal=29%	6653/26580/2822/150/254013/27198/1268/64784/440503
GO:0048259	regulation of receptor-mediated endocytosis	107	0.399544	1.60204	0.00201709	0.0332138	6686	tags=46%- list=30%- signal=32%	1950/5291/8527/3024/22943/9094/5534/60682/146395/124930/408/23237/967/29978/255738/79890/9863/3077/84058/124590/284/84251/26585/347730/4043/1813/9892/3643/1173/23607/406976/9026/1815/5054/89780/4908/341/1948/6457/5538/284654/10188/5879/406961/382/4983/3685/23513/88455	0.404365	1.50997	0.00529743	0.275084	5546	tags=40%- list=25%- signal=30%	1950/8527/5291/3077/124930/29978/3024/79890/23237/60682/9094/967/5534/255738/146395/408/22943/84058/382/9026/284/124590/116519/407019/9463/26585/4043/84251/406976/347730/9892/9863/3643/1813/4983/23513/1173/84062/284654/341/5879/23607/406988
GO:0018958	phenol-containing compound metabolic process	103	0.406129	1.6226	0.00201828	0.0332138	5990	tags=45%- list=27%- signal=33%	6620/23682/1428/18/2643/314/7042/217/51301/1513/3249/5153/9627/1735/2903/2184/9464/1638/3350/4435/1813/23657/10404/1812/7849/1610/6870/3642/6528/6505/4852/1508/285671/1815/6531/53905/405753/4881/1909/9365/1571/2861/596/25953/126321/90527	0.367357	1.36666	0.0398804	0.50641	6418	tags=40%- list=28%- signal=29%	23657/18/6620/51301/1428/9627/217/10404/2184/23682/5153/1508/1513/4435/4852/1638/1812/7042/314/7849/2643/4129/1909/6528/3249/6870/25953/2903/1813/2861/6505/7038/2034/3350/538/9464/7220/1735/1610/3642/596
GO:0022037	metencephalon development	104	0.403114	1.61247	0.00201972	0.0332138	5619	tags=40%- list=25%- signal=30%	54910/25/79934/18/6752/1600/58155/2296/6608/1272/5663/256297/869/5629/2629/2662/91137/8322/10427/3975/2019/429/1902/57107/5013/7476/4204/8941/4009/51150/4192/25809/1020/2637/2648/146057/875/7515/27089/10978/596/7157	0.359279	1.337	0.051728	0.533434	6532	tags=42%- list=29%- signal=30%	54910/79934/18/1020/1600/2629/25/6752/875/8941/58155/6608/2296/8322/4204/1272/5663/8925/51150/7476/1902/51286/124925/146057/2662/91137/4192/4983/23513/256297/7515/2648/10427/27089/6753/538/429/5604/916/869/5629/596/2019/3975
GO:0035914	skeletal muscle cell differentiation	68	0.444525	1.66963	0.00202626	0.0332138	5794	tags=44%- list=26%- signal=33%	607/4209/3131/5079/6664/9975/4654/6899/84466/4617/406/30812/56603/341405/93649/54715/26508/8819/6495/11023/2010/85366/89780/57486/7832/57190/10521/51676/2817/51804	0.414188	1.45508	0.0223802	0.422806	7525	tags=50%- list=33%- signal=33%	4209/607/3131/5079/4617/9975/6664/4654/406/6495/6899/93649/57486/341405/8819/3344/7832/2010/10521/84466/56603/30812/2817/221496/54715/3845/23764/51804/85366/26508/51676/11023/150572/8320
GO:0001759	organ induction	24	0.583623	1.77155	0.00203448	0.0332138	4579	tags=54%- list=20%- signal=43%	22943/55897/7472/3227/2255/7482/2253/6495/2668/6091/140628/89780/367	0.47268	1.37315	0.0835106	0.563269	5424	tags=42%- list=24%- signal=32%	22943/55897/6495/3227/7482/367/7472/650/6091/2253
GO:0008015	blood circulation	488	0.300716	1.37723	0.00203749	0.0332138	5636	tags=34%- list=25%- signal=26%	3357/553/8557/551/4878/2983/3759/776/2166/3952/206338/25/6532/7349/5318/9607/9414/112/2313/18/6456/10159/1359/2296/2946/22953/30819/1816/9096/2643/125111/552/7042/55800/7423/7068/150/5339/91608/1908/476/3778/152/1636/348980/57057/2131/406944/10060/4882/4544/5973/9353/3760/59341/284/6910/5142/2626/783/10800/1268/121643/4886/1129/6446/170690/9424/491/57657/3350/796/7040/5972/340481/3356/6262/1813/4…	0.285569	1.17685	0.0678034	0.546978	5339	tags=29%- list=24%- signal=23%	3357/8557/553/551/4878/5339/3356/7349/257313/2626/2166/2983/776/476/3759/18/1359/206338/3952/6532/125111/8864/2784/9607/25/7423/150/10159/26251/1636/5973/91608/5318/5972/112/875/3778/442901/57731/3627/4090/30819/59341/152/2296/9414/10800/89797/2946/153396/4204/2313/4852/4882/340481/3291/367/7040/1812/6456/22953/6446/11156/156/406944/284/7042/1832/10269/185/10659/27129/196740/585/4879/6093/6901/64…
GO:0035850	epithelial cell differentiation involved in kidney development	45	0.498154	1.73139	0.00203986	0.0332138	5103	tags=51%- list=23%- signal=40%	8842/25937/7827/6608/9863/6299/2131/26585/5613/2668/7849/3975/1910/947/28999/4643/4868/7490/182/8826/3976/5420/1909	0.38501	1.26448	0.142927	0.630257	7714	tags=53%- list=34%- signal=35%	8842/25937/7827/6608/8826/1910/26585/7849/1909/9863/4868/6299/2131/5613/6772/3976/28999/3975/10413/4643/947/5420/5800/2668
GO:0010002	cardioblast differentiation	20	0.62108	1.80834	0.00205781	0.0333944	4550	tags=60%- list=20%- signal=48%	144165/7042/6910/5978/2626/26585/93649/6862/3084/3688/3670/89780	0.475783	1.32888	0.122471	0.618129	6122	tags=55%- list=27%- signal=40%	2626/5978/144165/93649/7042/26585/6862/6910/1482/170506/3688
GO:0050913	sensory perception of bitter taste	37	-0.464536	-1.82717	0.00206334	0.0333944	7166	tags=57%- list=32%- signal=39%	346562/50836/259293/431704/50832/54429/50839/338398/50837/259285/765/259286/50834/2780/50833/5726/563/5304/50838/344892/5284	-0.287522	-1.12476	0.258017	0.702957	5817	tags=38%- list=26%- signal=28%	50832/50834/5726/50837/563/50839/259295/5304/765/2780/344892/5330/5284/50838
GO:0060563	neuroepithelial cell differentiation	33	0.534752	1.74457	0.00213248	0.0344101	6310	tags=61%- list=28%- signal=44%	56975/25/6664/2624/6659/1000/1747/2253/429/3642/11023/23440/1051/5054/182/5454/79583/650/9231/8022	0.347867	1.08236	0.359079	0.762289	7272	tags=48%- list=32%- signal=33%	56975/25/6664/1747/6659/2624/1000/1051/650/2253/429/23440/3642/79583/5054/11023
GO:0060078	regulation of postsynaptic membrane potential	136	0.380542	1.5771	0.00217267	0.0348546	6132	tags=43%- list=27%- signal=31%	54413/5026/5590/81832/4355/18/266743/2554/22999/2905/2561/2567/22953/2901/8001/2898/3736/10497/2558/2550/3751/1140/642938/2900/2566/869/2903/2560/2565/1813/2904/2902/2743/112755/8620/66000/2899/7476/407030/4204/1144/1815/1020/23542/56853/2570/23316/2915/57555/5027/401190/9699/2563/5025/2897/2895/5728/22871	0.335348	1.28419	0.0671256	0.546649	8047	tags=48%- list=36%- signal=31%	54413/4355/5026/18/1020/5590/2554/353174/2565/2558/22999/2900/112755/2905/2902/266743/2550/2561/1144/4204/10497/2901/81832/22953/8001/3736/2898/2566/2567/3751/7476/2904/124925/6543/2903/1140/1813/57053/2743/642938/2560/401190/1128/66000/23542/5025/869/1136/407030/23316/50944/8620/2895/2563/1141/5027/285242/1146/1855/2892/2556/2570/57502/2911/2741
GO:0050769	positive regulation of neurogenesis	222	0.346056	1.50731	0.00217297	0.0348546	6710	tags=42%- list=30%- signal=30%	6009/3815/9253/6664/8482/7161/56965/51199/627/10636/5764/6608/2664/10215/1636/407007/7472/6792/51593/9353/30812/23191/7520/1638/1826/7040/23013/84630/1813/11141/7101/23394/259266/84504/23363/4036/140578/2290/4067/9037/1382/7074/429/5458/55558/274/23499/26011/118813/55179/6091/51265/2737/4204/3688/23440/5063/5080/4192/3400/27185/3897/10494/407006/89780/23316/5583/4124/6604/4076/3976/2915/5789/8082…	0.297061	1.18317	0.130762	0.621379	6670	tags=38%- list=30%- signal=27%	9253/51593/8482/10636/3815/6009/7520/5063/56965/51199/5764/6604/2664/23394/1636/6664/140578/11141/57165/4076/6608/407007/7161/84630/4204/1638/7040/118813/6792/5583/4036/627/51265/7074/23363/259266/9798/55558/4049/3897/10215/26230/23191/10494/9037/4135/29882/4192/22954/7472/1813/80823/23499/1382/30812/650/9353/27067/4067/6091/407006/2043/7224/2737/23405/27185/7804/429/5604/170506/2290/7424/3688/23…
GO:0048172	regulation of short-term neuronal synaptic plasticity	15	0.66537	1.8021	0.00219233	0.0349571	2889	tags=53%- list=13%- signal=47%	440829/2898/388336/57282/6855/4297/9145/729993	0.589995	1.54142	0.030793	0.46463	5910	tags=67%- list=26%- signal=49%	4297/6855/440829/1201/2898/388336/6543/57282/9145/94056
GO:0060080	inhibitory postsynaptic potential	15	0.665584	1.80268	0.00219233	0.0349571	5402	tags=67%- list=24%- signal=51%	54413/18/266743/22999/2898/10497/642938/1815/57555/9699	0.612514	1.60025	0.0170135	0.39283	2990	tags=40%- list=13%- signal=35%	54413/18/22999/266743/10497/2898
GO:0006029	proteoglycan metabolic process	85	0.417335	1.62388	0.00219968	0.0349709	8217	tags=54%- list=36%- signal=35%	9806/89792/9956/79690/124583/166012/79625/83539/9486/2131/222537/11173/54928/64131/389125/133584/2135/266722/29940/9951/3425/79586/695/9394/64711/10855/3479/9957/2817/650/9348/50515/8509/55959/9469/2300/26229/56548/51363/9955/3549/64132/3373/7358/3340/633	0.386051	1.40236	0.0300973	0.46463	6595	tags=38%- list=29%- signal=27%	9806/79690/89792/124583/9956/9486/389125/11173/166012/79586/83539/54928/2135/79625/9951/9394/222537/56548/29940/633/650/3425/2817/2131/64131/26229/695/11061/266722/55959/133584/9957
GO:0048608	reproductive structure development	279	0.331853	1.47395	0.00221652	0.0350908	6187	tags=39%- list=27%- signal=28%	8626/10461/3815/3952/6874/57728/6665/5154/655/6422/57647/2296/6586/6662/7042/7022/51665/6423/6299/666/190/1636/5872/9353/6943/30812/2674/8031/55366/2626/10388/49855/4762/6926/93649/2255/2295/3955/91603/5972/7482/1299/3643/558/259266/2253/8322/4036/7314/431707/4824/3975/51742/4323/8433/9241/4254/132625/546/2516/89766/5159/7476/2241/2254/2737/10481/5618/599/1051/5156/6382/64478/9985/4089/7301/3791/…	0.243206	0.981862	0.545038	0.837201	6814	tags=32%- list=30%- signal=23%	8626/57728/3815/10461/2626/6665/3952/8879/5154/6422/6874/51665/3955/655/91603/1636/190/5972/57647/5618/546/2296/8322/93649/6943/558/7482/7022/367/599/7042/4036/6586/89766/9289/666/1299/6423/55366/259266/6662/7476/5159/7314/3972/10388/2254/4762/2295/8031/51742/5872/128637/431707/3643/6299/2674/1396/3552/30812/55870/5727/1051/9353/63951/6382/2253/5916/49855/400629/2516/2737/7301/1027/247/64478/3169…
GO:0018394	peptidyl-lysine acetylation	178	0.362964	1.55021	0.00222025	0.0350908	5780	tags=37%- list=26%- signal=27%	79960/4802/23522/1487/7917/55167/6874/7862/408/1387/79969/4582/4654/55578/11091/51147/55257/23326/55677/2624/79903/6659/8850/6591/10629/117143/4801/4297/201163/93649/8648/51412/10943/10269/51176/7291/83443/2647/2959/53615/6881/7703/5563/6598/4204/8473/80314/6872/28999/4089/5080/3670/9913/4674/2648/29117/3976/8464/23137/2033/23741/170394/1111/5371/4800	0.334694	1.31295	0.0381591	0.498264	3102	tags=22%- list=14%- signal=19%	79960/4802/1487/7917/23522/79969/1387/55167/7862/11091/4297/51147/23326/10943/6598/6874/55677/408/10629/4654/55257/201163/6872/8473/4582/55578/117143/93649/4801/4674/79903/2959/6878/4204/8648/6659/53615/10269/2624
GO:0048148	behavioral response to cocaine	14	0.679834	1.80912	0.0022306	0.0351513	4404	tags=71%- list=20%- signal=58%	221935/4986/18/8772/3356/1813/1812/10919/1815/1020	0.635511	1.62925	0.0128005	0.373726	4729	tags=64%- list=21%- signal=51%	3356/221935/18/1020/10919/4986/1812/8772/1813
GO:0031670	cellular response to nutrient	40	0.50683	1.7221	0.00228219	0.0357812	3639	tags=35%- list=16%- signal=29%	6256/3952/4330/6422/25959/8074/5179/1591/5164/6591/8648/1030/3170/2242	0.407924	1.31351	0.10788	0.596185	4033	tags=28%- list=18%- signal=23%	6256/3952/25959/5164/6422/4330/8074/5179/8648/1030/1591
GO:0016578	histone deubiquitination	43	0.497939	1.71844	0.00228385	0.0357812	5248	tags=40%- list=23%- signal=30%	7874/6874/55578/23326/27005/10629/117143/580/158880/29086/79184/83443/6881/9913/2648/114803/8464	0.477221	1.55859	0.0128993	0.373726	2939	tags=30%- list=13%- signal=26%	7874/23326/6874/10629/55578/29086/27005/117143/6878/79184/114803/580/158880
GO:0003176	aortic valve development	37	0.515498	1.72536	0.00229575	0.0358634	5013	tags=46%- list=22%- signal=36%	4878/6586/6662/57057/9353/6591/2626/7040/26508/23462/7291/2006/6091/6093/140628/182/6615	0.326668	1.0368	0.419184	0.794453	7576	tags=49%- list=34%- signal=32%	4878/2626/23462/7040/6586/6093/6662/57057/650/9353/6091/1482/6591/26508/2006/7291/7133/6615
GO:0021761	limbic system development	106	0.39833	1.59565	0.00237558	0.0369773	6542	tags=49%- list=29%- signal=35%	26047/30062/79969/79625/1600/6608/3736/190/4771/6926/5629/1813/7101/51176/7545/7314/1812/585/55558/10716/55079/66000/2737/8941/23440/4009/2044/4192/9723/3400/84623/1020/89780/6658/7832/9638/583/8828/5454/7515/27089/219409/7547/7080/5728/166614/27023/5649/137814/63827/238/3361	0.314791	1.17421	0.185766	0.661881	6850	tags=39%- list=30%- signal=27%	79969/1020/4771/30062/26047/1600/190/8941/6608/1812/79625/3736/7547/585/6658/583/55558/7314/7832/51176/55079/4192/1813/3361/63827/7515/27089/2737/66000/7804/2044/10716/23440/2145/9723/7101/5629/6926/84623/8828/9638
GO:0050912	detection of chemical stimulus involved in sensory perception of taste	37	-0.461557	-1.81545	0.00238077	0.0369773	7166	tags=57%- list=32%- signal=39%	346562/50836/259293/50832/54429/50839/50837/259285/765/259286/50834/2780/50833/5726/563/5304/338557/9033/50838/344892/5284	-0.319093	-1.24826	0.129252	0.621379	5817	tags=43%- list=26%- signal=32%	50832/50834/5726/50837/563/50839/259295/5304/765/9033/2780/344892/338557/5330/5284/50838
GO:0045598	regulation of fat cell differentiation	137	0.383385	1.58935	0.00239366	0.0369805	3162	tags=26%- list=14%- signal=23%	7041/677/129685/3952/25937/1240/7538/655/6422/9573/7030/79969/11197/169200/6423/122953/406/1649/222008/2624/59341/2874/1050/6591/4320/6788/201163/2487/7204/6789/7040/3356/6097/28951/4488/6495	0.361378	1.3859	0.0203928	0.419057	3260	tags=24%- list=14%- signal=21%	677/7041/129685/3356/1240/79969/7030/7538/9573/2874/25937/3952/28951/6422/11197/2784/655/201163/406/122953/6789/6495/59341/169200/7040/6788/222236/7204/2624/2487/4320/407019/6423
GO:0002092	positive regulation of receptor internalization	27	0.564188	1.75765	0.0023947	0.0369805	4566	tags=44%- list=20%- signal=35%	1950/408/967/255738/9863/284/26585/1813/3643/1173/89780/4908	0.512785	1.52954	0.0264398	0.450628	4851	tags=44%- list=22%- signal=35%	1950/967/255738/408/284/9463/26585/9863/3643/1813/1173/84062
GO:0051651	maintenance of location in cell	206	0.352515	1.52522	0.00241036	0.0371159	5649	tags=33%- list=25%- signal=25%	6653/3357/920/54923/5777/51141/2812/129685/2760/25/2495/5311/8989/2946/2901/148867/407050/3954/8996/3709/1649/5663/2811/219931/375189/580/8733/25792/3356/6262/23353/1813/259266/11151/1812/55704/4067/3596/585/6263/2516/2281/930/3074/2815/22873/400916/3073/57338/402/1020/57158/9913/309/3627/6672/2316/348/5335/55636/57190/3358/5027/10142/85477/7114/83860	0.361139	1.43169	0.00538637	0.275084	5022	tags=26%- list=22%- signal=21%	6653/3357/920/54923/2812/5777/129685/2760/51141/3356/8996/2495/1020/930/3932/25/5311/3954/148867/356/407050/25792/3627/8733/400916/187/57338/2946/11151/2901/1812/55704/5663/6672/580/375189/585/8989/259266/2316/5788/83860/2811/5371/219931/3074/7114/2281/23353/1649/1813/3709/22873/3596
GO:0042310	vasoconstriction	78	0.423379	1.6239	0.00247893	0.038063	5103	tags=44%- list=23%- signal=34%	3357/553/551/2166/3952/25/6532/1816/552/150/1908/152/1636/4544/10800/3350/340481/3356/5286/6869/3351/143872/185/1311/1910/3363/146/27345/3741/133/846/583/8864/1909	0.423462	1.51937	0.00893573	0.318692	5488	tags=37%- list=24%- signal=28%	3357/553/551/3356/2166/3952/6532/8864/25/150/1636/152/10800/340481/185/1910/583/1908/1909/4544/552/3741/554/27345/1816/846/1311/143872/3350
GO:0001570	vasculogenesis	78	0.439018	1.68389	0.00249953	0.0382703	6533	tags=49%- list=29%- signal=35%	677/57493/7048/64321/6608/161742/9444/57057/6910/93649/5906/4435/7040/23462/8322/51162/8463/154796/5159/7476/947/4643/57178/3791/7490/23414/133/9820/3696/8879/55273/83605/1482/3209/10413/7477/3685/187	0.353187	1.26723	0.109635	0.597893	7040	tags=41%- list=31%- signal=28%	677/161742/8879/7048/5906/57493/9444/64321/6608/23462/187/8322/93649/4435/7040/7476/5159/154796/634/57178/57057/51162/6910/8463/1482/55109/9820/10413/54453/51666/4643/947
GO:0050919	negative chemotaxis	44	0.492855	1.70727	0.00251456	0.0383913	4370	tags=45%- list=19%- signal=37%	54910/5154/8482/57408/6586/57715/10718/10512/9353/2045/8633/3084/9037/10505/55558/57556/6091/6405/9723/10500	0.403044	1.32068	0.100429	0.591611	7022	tags=48%- list=31%- signal=33%	54910/8482/10512/57408/5154/6586/55558/10505/9037/2045/57715/6405/10500/9353/10718/6091/8633/9723/1803/8828/57556
GO:0043279	response to alkaloid	94	0.407229	1.60769	0.00253531	0.0385989	4404	tags=36%- list=20%- signal=29%	1393/221935/6506/4986/18/6507/2946/1816/5179/8772/6529/1268/114/3356/6262/1813/6869/1812/2821/3351/23514/2019/6870/840/6263/10919/6505/1996/3651/5309/1815/6531/7337/1020	0.294606	1.08313	0.330164	0.746081	6815	tags=37%- list=30%- signal=26%	1393/3356/221935/18/1020/6506/2821/10919/4986/6507/2946/5179/1812/6529/114/1268/6609/6870/779/8772/23514/1111/1813/1816/6505/2912/840/6262/5536/8682/6869/2019/3651/6263/79041
GO:0044089	positive regulation of cellular component biogenesis	465	0.29981	1.37041	0.0025518	0.0386514	4687	tags=27%- list=21%- signal=22%	345456/54413/29109/637/22899/143098/23272/3815/1307/441381/6886/64787/139065/116985/26047/25/342184/51100/225689/655/114609/8739/6422/375790/54674/643338/79969/961/386724/122060/627/388630/9448/27243/6249/11267/9639/6662/10497/7879/55604/84962/9079/53407/54552/4771/5829/2017/23191/7043/5064/23636/6910/7162/10435/869/9746/57600/22865/5578/140609/3038/8440/347730/51673/575/7040/84464/79998/5706/846…	0.276929	1.13999	0.124034	0.619753	4895	tags=24%- list=22%- signal=19%	637/345456/54413/23272/441381/64787/22899/143098/386724/29109/139065/79969/54674/961/375790/3815/11267/27243/51100/225689/7879/6886/3038/4771/1307/342184/8440/122060/140609/23636/26047/116985/53407/5578/57535/54552/6422/8739/388630/25/10146/23394/655/7043/6249/22998/11141/114609/5829/3265/382/5899/55604/9079/643338/10435/5706/23433/401548/22843/57600/9448/7162/10733/575/84630/4204/10497/9026/7040…
GO:0000280	nuclear division	456	0.302271	1.3807	0.0025531	0.0386514	6231	tags=32%- list=28%- signal=24%	55810/1950/3796/9274/23272/255324/56992/7917/1060/9088/285498/10592/225689/283129/256364/8260/655/150280/200942/91646/6605/55706/284071/27243/9665/10361/9639/4487/83987/57132/54456/317761/29127/79703/55125/1908/2072/22887/92421/63979/9134/29082/27085/56603/7320/8850/23636/10388/4762/10459/5902/24137/143471/51115/8110/122402/4751/84464/79998/29988/8900/51412/23353/146909/10735/10726/51433/8086/146…	0.3098	1.27462	0.0128398	0.373726	6458	tags=34%- list=29%- signal=25%	55810/3796/1950/7917/23272/255324/56992/7320/283489/9274/9088/27243/256364/225689/1060/55125/55143/285498/91646/51433/23636/283129/146691/55706/24137/63979/9665/54456/79703/8260/6605/7272/6598/150280/143471/6604/27085/10361/655/2072/5902/332/26065/22887/4751/200942/10919/3306/29082/284071/10592/3835/317761/546/5892/940/10726/83987/100131816/57132/11004/57520/122402/4487/5885/148479/644186/9639/92…
GO:0007548	sex differentiation	259	0.329889	1.45684	0.00256301	0.0386926	6187	tags=38%- list=27%- signal=28%	8626/10461/3815/3952/6874/57728/6665/5154/6422/57647/2296/6586/6662/7042/7022/51665/6423/6299/666/190/1636/5872/9353/6943/117154/30812/2674/8031/55366/2626/10388/49855/4762/6926/2255/2295/3955/91603/5972/7482/1299/3643/558/4090/259266/2253/10655/8322/4036/7314/431707/4824/3975/51742/4323/8433/4254/132625/546/2516/89766/5159/7476/2241/2254/599/1051/5156/6382/64478/9985/4089/7301/3791/7490/7337/234…	0.252357	1.01476	0.457908	0.811261	6532	tags=31%- list=29%- signal=22%	8626/57728/3815/10461/2626/6665/3952/8879/5154/6422/6874/51665/117154/3955/91603/1636/190/5972/57647/4090/546/2296/8322/6943/558/7482/7022/367/599/7042/4036/6586/89766/9289/666/1299/6423/55366/259266/6662/7476/5159/7314/3972/10388/2254/4762/2295/8031/51742/1586/5872/8999/128637/431707/3643/6299/2674/3552/30812/1051/9353/63951/10655/6382/2253/49855/400629/2516/7301/64478/2241/132625/6926/2491/2255…
GO:0018393	internal peptidyl-lysine acetylation	167	0.3636	1.54135	0.00257299	0.0387349	5378	tags=34%- list=24%- signal=26%	79960/4802/23522/1487/7917/55167/6874/7862/408/1387/79969/4582/4654/55578/11091/51147/55257/23326/55677/2624/79903/8850/6591/10629/117143/4801/4297/201163/93649/8648/51412/10943/10269/51176/7291/83443/2959/53615/6881/7703/6598/4204/8473/80314/6872/4089/5080/3670/9913/4674/2648/29117/3976/8464/23137/2033/23741	0.35299	1.37823	0.0164592	0.390636	3102	tags=23%- list=14%- signal=20%	79960/4802/1487/7917/23522/79969/1387/55167/7862/11091/4297/51147/23326/10943/6598/6874/55677/408/10629/4654/55257/201163/6872/8473/4582/55578/117143/93649/4801/4674/79903/2959/6878/4204/8648/53615/10269/2624
GO:0014821	phasic smooth muscle contraction	23	0.582234	1.75008	0.00258546	0.0387632	3524	tags=52%- list=16%- signal=44%	3357/3815/6752/22953/2693/1908/4762/6926/1813/1812/2668/1910	0.540779	1.55705	0.0204737	0.419057	4729	tags=43%- list=21%- signal=34%	3357/3815/6752/2693/1812/22953/1910/1908/4762/1813
GO:0003161	cardiac conduction system development	35	0.526036	1.73756	0.00258926	0.0387632	5343	tags=51%- list=24%- signal=39%	4878/4487/9096/55897/6910/2626/6926/4086/3084/23462/4090/4488/4089/84525/3670/4879/11149/10804	0.38138	1.19925	0.215244	0.680551	6814	tags=46%- list=30%- signal=32%	4878/2626/55897/4090/23462/4487/4879/9096/4086/84525/6910/1482/11149/6926/4488/4089
GO:0006635	fatty acid beta-oxidation	74	0.431795	1.64459	0.00261032	0.0389702	5960	tags=39%- list=26%- signal=29%	126129/3952/27349/35/1891/83667/3028/215/8309/5830/549/1268/1892/32/8660/160428/440503/7291/254013/10478/11001/8310/51/55289/55268/1375/84129/3030/6342	0.420619	1.49704	0.0135788	0.378246	4445	tags=30%- list=20%- signal=24%	126129/27349/1891/549/3028/3952/35/1892/83667/8309/215/51/254013/160428/1375/10449/5828/1268/55289/5830/440503/8310
GO:0035176	social behavior	49	0.481418	1.70146	0.00262743	0.0391173	7224	tags=61%- list=32%- signal=42%	551/54413/26047/6532/7349/1620/266743/552/6899/2131/139411/7101/2019/585/4204/1815/2925/23542/5020/57555/1979/22941/342371/57680/5728/1855/3784/9378/2922/8195	0.397337	1.32811	0.0925524	0.578116	9344	tags=69%- list=41%- signal=41%	551/54413/7349/6532/26047/139411/1620/266743/6899/4204/585/57680/342371/552/1979/2131/23542/7101/50944/2019/57521/1141/1855/2925/57502/3784/9369/2571/5728/57555/22941/8195/2922/5021
GO:0098773	skin epidermis development	92	0.407355	1.60394	0.00265797	0.0394629	3423	tags=28%- list=15%- signal=24%	8626/23369/4804/10913/22943/5154/8717/3911/60529/6608/6662/7042/9079/2131/50814/4038/55366/1747/80326/2255/340481/10269/55612/4488/3229/147183	0.398344	1.4605	0.0143273	0.38545	3753	tags=27%- list=17%- signal=23%	8626/23369/10913/4804/8717/50814/3911/5154/26133/22943/60529/9079/6608/1747/340481/147183/114803/1775/7042/10269/55612/55366/6662/4038/80326
GO:0007492	endoderm development	80	0.422203	1.62753	0.0027117	0.0401501	3707	tags=31%- list=16%- signal=26%	677/23648/22943/23237/9573/64321/55897/190/57057/2131/1847/3227/9968/6928/2626/3281/3679/2253/1295/1844/3975/4323/9241/1303/8091	0.297602	1.07164	0.353599	0.758327	2429	tags=18%- list=11%- signal=16%	677/1844/2626/9573/23648/23237/1847/9968/22943/190/55897/64321/3227/6928
GO:0061311	cell surface receptor signaling pathway involved in heart development	29	0.548865	1.73596	0.00272113	0.0401794	6171	tags=62%- list=27%- signal=45%	22943/64321/90/4487/55897/6591/9464/7040/26508/23462/4488/9241/115701/182/89780/6615/650/54903	0.388836	1.17715	0.250033	0.700826	7018	tags=48%- list=31%- signal=33%	90/22943/55897/64321/23462/7040/4487/115701/650/9464/4488/6591/9241/26508
GO:0007628	adult walking behavior	31	0.53559	1.71975	0.00277508	0.040864	6013	tags=55%- list=27%- signal=40%	1949/55074/1600/2636/7345/1813/2743/10269/7545/1812/3073/26090/57731/2395/55636/28996/785	0.464953	1.4277	0.0547225	0.533434	5786	tags=45%- list=26%- signal=34%	1949/1600/2636/55074/57731/2395/1812/10269/7345/51286/1813/2743/2043/26090
GO:0019098	reproductive behavior	43	0.492455	1.69951	0.00278625	0.040895	4955	tags=49%- list=22%- signal=38%	551/6532/4986/6863/18/1620/1816/552/7068/4543/4861/1268/6869/5028/1812/5266/1910/3074/23542/55585/5020	0.455749	1.48846	0.0261671	0.450628	5207	tags=44%- list=23%- signal=34%	551/18/6532/6863/4986/1620/1812/1910/7068/4861/55585/1268/7067/5028/3074/552/4543/1816/63951
GO:0019827	stem cell population maintenance	168	0.363143	1.54088	0.00279236	0.040895	5432	tags=35%- list=24%- signal=27%	8626/607/9274/3815/81606/655/6422/6605/5764/6608/6662/84678/6939/9079/51593/2624/9968/388585/6659/1000/10629/6928/5978/6926/79576/57721/5629/2255/10001/5396/51412/7101/140467/259266/9314/8819/51586/7849/51742/90390/9241/6598/8091/7476/8473/6595/79727/63978/182/7004/6657/2648/3976/5931/29998/2103/23137/26147/79577	0.30865	1.20598	0.123419	0.619753	6795	tags=38%- list=30%- signal=26%	8626/607/51593/81606/9274/3815/5978/9968/6422/6605/5764/6598/655/10001/90390/10629/79576/8473/9079/6608/6928/2103/57721/26147/6659/8819/7547/6939/2624/259266/6662/7476/84678/7849/9275/51412/29998/388585/51742/1000/23137/140467/51586/9314/5396/3621/84750/7004/8324/2648/5931/129563/53918/7101/5629/6926/3976/2255/79685/25855/22823/9241/10413
GO:0007178	transmembrane receptor protein serine/threonine kinase signaling pathway	352	0.31407	1.41498	0.00280665	0.040898	6671	tags=37%- list=30%- signal=27%	6653/114990/442909/7041/4054/8483/4035/25937/25/406890/22943/7048/652991/6664/1749/4093/655/6422/9573/1387/63976/56937/8928/90/54778/161742/4487/7042/4015/753/6423/392255/9863/57057/2131/3077/2615/399473/331/388585/5829/7043/2626/26585/1747/201163/93649/1030/2255/4086/4435/7040/65997/2662/4090/8819/285704/3397/51176/55612/656/4488/11167/4036/7272/2657/100507588/56963/51742/26524/9241/1311/3096/10…	0.270417	1.10166	0.234302	0.693167	4424	tags=23%- list=20%- signal=19%	6653/442909/114990/7041/4054/406890/8483/3077/1387/2626/9573/4093/4035/25937/161742/56937/3096/7048/652991/1749/90/6422/331/7272/8928/25/10272/655/7043/22943/6664/201163/8473/5829/100507588/4090/4052/93649/63976/1747/10637/399473/4435/4015/7040/753/407054/4487/392255/7042/4036/656/55612/8819/23625/54778/6423/9688/65997/1460/9856/285704/406899/26585/2615/1030/2254/388585/4086/200734/57178/51742/53…
GO:0090190	positive regulation of branching involved in ureteric bud morphogenesis	18	0.63298	1.7956	0.00280774	0.040898	3326	tags=67%- list=15%- signal=57%	6608/6662/30812/55366/26585/9500/7482/6495/2668/7849/3975/9241	0.555729	1.51881	0.0365736	0.488288	6791	tags=72%- list=30%- signal=51%	6495/6608/9500/7482/55366/6662/26585/7849/30812/3217/51804/3975/9241
GO:2000249	regulation of actin cytoskeleton reorganization	40	0.50079	1.70158	0.00281917	0.0409538	4762	tags=42%- list=21%- signal=34%	25/55604/90952/3059/23607/90668/26228/3265/2242/1440/5156/7082/4192/9723/1020/4908/4916	0.391325	1.26006	0.151131	0.636008	9941	tags=68%- list=44%- signal=38%	1020/25/90952/3265/55604/4192/1436/26228/23607/146206/9723/4916/5156/90668/1440/3059/4908/9535/7082/29085/2242/10850/10411/54828/10788/27/2185
GO:0042063	gliogenesis	301	0.320203	1.42972	0.0028448	0.0411359	5045	tags=32%- list=22%- signal=25%	6009/4035/25/2896/6664/5534/26022/7161/6656/1600/8891/5764/6608/9639/6662/7042/7223/664/5179/5339/1270/1272/666/10215/8613/407007/4771/5663/9968/388585/30812/6659/1000/57721/474/85414/2629/1030/2255/7040/84630/23353/3084/7101/84504/91137/5028/51176/4118/4036/1812/10319/2290/4067/92737/89927/4323/429/9241/4504/5594/26228/274/6833/11023/1902/26011/177/3074/5309/2737/4204/9331/8941/23418/10810/28999…	0.258081	1.04556	0.378107	0.772666	6996	tags=37%- list=31%- signal=26%	5339/5594/6009/26022/4035/1020/89927/4771/1270/1600/9968/8891/5534/2629/5764/25/729230/2896/6664/57165/1880/664/7223/8941/6608/407007/10319/7161/5179/84630/4204/7040/1812/1272/92737/5663/57721/5583/6659/85414/7042/4036/9639/4692/9289/666/177/8450/6656/6662/9463/1902/4049/4504/1030/388585/8613/10215/23418/57178/5028/3074/51176/1000/23353/91137/4192/1267/58158/23513/1436/26228/30812/3691/9921/650/2…
GO:0007631	feeding behavior	105	0.395928	1.58593	0.00284698	0.0411359	4968	tags=40%- list=22%- signal=31%	3952/7349/4986/9607/2834/10888/339403/2693/29909/1636/390259/84251/1268/7345/4886/9464/796/5972/1813/257194/79924/6869/5028/4987/1812/3351/2019/8811/6870/10716/4852/29105/4326/347148/64854/885/10874/123041/55585/391723/5020/1271	0.301486	1.12324	0.261615	0.704772	7334	tags=41%- list=33%- signal=28%	29909/7349/3952/9607/1636/10888/5972/339403/4986/2834/2693/4852/29105/1812/390259/7345/55585/1268/84251/4886/885/79924/5028/4987/796/123041/6870/4326/1813/3358/5539/9464/3061/10716/257194/6869/2019/8862/166379/64854/1271/3351/256933
GO:0021846	cell proliferation in forebrain	22	0.607003	1.80522	0.00286444	0.0412667	5162	tags=50%- list=23%- signal=39%	80709/9253/1638/2253/170302/7476/2737/6496/27185/89780/5454	0.441466	1.25899	0.172811	0.653193	5824	tags=36%- list=26%- signal=27%	80709/9253/1638/170302/7476/2253/2737/27185
GO:0031345	negative regulation of cell projection organization	184	0.357721	1.53338	0.00287134	0.0412667	6385	tags=41%- list=28%- signal=30%	54910/29116/4776/1949/22943/8482/393/6911/112/386724/1600/83478/1716/2664/57715/5663/4038/10512/9353/59341/2045/4070/2904/1809/6049/5802/83999/3397/115704/9706/56963/9037/112755/407002/10505/55558/4504/26228/1902/347240/57556/56896/51265/374946/1400/407030/5793/6405/9723/7337/10500/1020/23189/9856/89780/11075/2316/23251/348/999/1948/7533/157285/5580/80031/348110/23329/3475/223117/9912/57489/5728/…	0.302023	1.18739	0.135426	0.623486	4929	tags=28%- list=22%- signal=22%	54910/29116/386724/8482/1949/4776/10512/1020/1600/6049/393/2664/1716/22943/6911/112755/112/382/347240/59341/83478/23189/115704/9912/8831/5663/57489/51265/2316/5780/55558/4038/9856/1902/2904/4504/10505/7533/11075/9037/56963/5802/2045/57715/6405/10500/9706/4070/3397/84062/26228/83999
GO:0001701	in utero embryonic development	369	0.307889	1.39091	0.00289915	0.0415556	6612	tags=39%- list=29%- signal=28%	26173/677/79733/23272/80790/129685/64168/50861/57493/7048/57728/6665/5311/655/9573/60625/284723/64321/201895/2296/90/29924/10361/6608/4487/84660/84871/54855/50814/7472/79977/2624/30812/84295/1050/284/7320/9632/7043/6928/1825/22846/1603/7779/6788/6926/201163/8648/6789/9464/9817/4435/4751/91603/23462/9314/27022/9927/51176/60482/102/7291/2821/26524/9241/5594/3276/53615/85451/79621/6881/4242/7703/320…	0.274265	1.12003	0.193412	0.665179	7525	tags=41%- list=33%- signal=28%	677/129685/80790/23272/26173/50861/5594/57728/7320/79733/9573/6665/29924/64168/84295/50814/284723/60625/7048/4242/90/201895/6598/2821/54855/10361/85451/655/91603/5311/7043/57493/201163/4751/6789/3276/9632/64321/6608/23462/2296/6928/7779/4435/10733/9817/367/123920/84660/6788/8648/102/4487/53615/338/284/79977/57680/2624/9927/1046/9394/79621/27341/728661/84871/154796/7014/25912/6768/10672/1603/57178…
GO:0070129	regulation of mitochondrial translation	23	-0.534857	-1.87229	0.00290762	0.0415665	3681	tags=30%- list=16%- signal=25%	28958/10128/22868/23107/8846/51335/92170	-0.408806	-1.4212	0.0652432	0.543499	3233	tags=26%- list=14%- signal=22%	28958/285367/10128/23107/22868/92170
GO:0060379	cardiac muscle cell myoblast differentiation	12	0.698282	1.78101	0.00291769	0.0416	4340	tags=67%- list=19%- signal=54%	144165/5978/26585/93649/6862/3084/3688/3670	0.504375	1.24388	0.204144	0.67123	6122	tags=50%- list=27%- signal=36%	5978/144165/93649/26585/6862/3688
GO:0071295	cellular response to vitamin	29	0.544379	1.72177	0.00294159	0.0418301	2034	tags=31%- list=9%- signal=28%	6256/3952/4330/6422/25959/8074/5179/1591/6591	0.441746	1.33733	0.10108	0.591681	2469	tags=24%- list=11%- signal=22%	6256/3952/25959/6422/4330/8074/5179
GO:0045216	cell-cell junction organization	194	0.350576	1.50913	0.0029716	0.0421458	6179	tags=38%- list=27%- signal=28%	24146/143098/9253/26047/57493/5010/5318/9414/9080/55765/91862/125111/7042/79987/5339/90952/1636/2131/5872/79977/4771/59341/153562/7043/1000/6910/6591/5317/201163/5578/204851/286676/7040/102/1365/28316/6833/1006/50855/7368/6093/2241/4301/4868/6624/23396/7082/402/84525/84612/3551/2150/5583/2316/999/1948/6615/57555/5962/10979/10804/79629/8777/27134/1832/2706/1003/4088/1501/83605/80139/5062/1739	0.287331	1.13462	0.209612	0.67626	5898	tags=29%- list=26%- signal=22%	24146/9253/9080/5339/143098/4771/125111/26047/5578/3982/7043/5010/1636/57493/90952/201163/5318/286676/59341/187/9414/91862/7040/5583/102/55765/7042/1832/7368/79977/1365/6093/2316/23396/79987/79983/5317/1000/5872/153562/84525/204851/4868/4301/644672/1436/2131/2701/79629/6910/1006/2043/2706/3551/28316/6624
GO:0050770	regulation of axonogenesis	148	0.369947	1.54908	0.00306261	0.0432091	6314	tags=44%- list=28%- signal=32%	54910/1949/8482/393/51199/627/1600/2664/57715/6792/5663/4038/10512/9353/2045/23191/1000/1826/57689/23394/6049/5802/140578/9706/9037/1382/10505/7074/5458/55558/4504/23499/118813/57556/6091/51265/374946/7476/2011/5063/6405/9723/27185/3897/10494/10500/1020/9856/89780/999/7504/84446/5454/9798/9024/57154/80031/3475/223117/5728/5062/114798/8153/4133/26230	0.304349	1.17509	0.166951	0.649956	6670	tags=41%- list=30%- signal=29%	54910/8482/1949/10512/1020/1600/5063/6049/51199/393/2664/23394/140578/57689/118813/6792/8831/5663/627/51265/7074/7504/9798/7476/55558/4038/9856/4504/10505/3897/26230/23191/10494/9037/5802/2045/57715/6405/1000/10500/9706/4135/29882/5979/23499/1382/9353/6091/2043/7224/27185/7070/5604/2011/9723/1826/10154/9024/4099/8153
GO:0050905	neuromuscular process	147	0.369619	1.54706	0.00306261	0.0432091	5968	tags=42%- list=26%- signal=31%	8557/390594/3759/2760/25/7349/92241/6507/2905/2946/2643/5179/3736/2636/6939/1140/5830/124590/10083/4861/4762/7345/2903/6769/113246/54715/2629/5459/1813/1200/2743/84504/10269/1812/3236/54112/429/4647/5458/65217/1311/3074/4204/1144/340784/64478/6531/3073/57338/8622/2395/1909/57555/246329/7515/112476/25953/28996/7125/2257/2895/57680	0.367779	1.41924	0.0110933	0.35001	7354	tags=44%- list=33%- signal=30%	8557/390594/2760/7349/92241/3759/113246/2636/1200/2629/25/54112/2905/6507/2395/57338/2946/1201/1144/5179/4204/1812/124590/10269/3736/6939/57680/10083/8925/7345/4861/2643/5830/4762/2257/8622/1909/6769/3074/25953/2903/1140/7136/1813/7515/2743/1311/5459/104/64478/429/4647/65217/54715/50944/246329/2895/6329/84504/5458/342667/1756/28996/112476/55330
GO:0003018	vascular process in circulatory system	253	0.331969	1.46386	0.0031016	0.0436449	6343	tags=41%- list=28%- signal=30%	3357/553/551/4878/2166/3952/4035/25/6532/7349/6506/9414/112/6456/6507/2296/1816/2643/552/150/5339/1908/3778/152/1636/2131/406944/6513/10060/4544/9353/59341/6529/284/10800/3350/796/7040/340481/3356/2171/3643/5286/6869/5028/6526/4036/1812/3351/6565/143872/23428/196740/83483/185/1311/6833/6528/1910/6505/177/9368/6093/6533/5029/3363/7082/146/27345/6542/2150/54407/4881/4879/388125/348/57419/3741/133/8…	0.30478	1.22409	0.0755856	0.54946	5315	tags=30%- list=24%- signal=23%	3357/553/551/4878/5339/3356/7349/257313/2166/4035/6506/3952/6532/8864/25/150/1636/6565/6513/112/875/3778/6507/59341/152/2296/9414/10800/340481/7040/1812/6456/11156/406944/284/4036/185/196740/4879/6093/1910/6526/177/583/84889/1908/6529/2643/6510/634/6533/376497/1909/6528/5028/4544/114134/796/6541/10060/552/6543/6523/3741/554/3643/27345/1816/83483/6505/9353/846/2131/1311/143872
GO:0033674	positive regulation of kinase activity	450	0.298623	1.363	0.00316811	0.0444648	6603	tags=34%- list=29%- signal=25%	3357/920/1950/10461/959/2322/3815/57091/255324/3952/8525/51704/25/7349/101/22943/7048/9094/5154/5311/5590/65266/9607/9894/51561/4217/114609/8536/1600/7042/116/150/10920/1908/84962/152/1636/11211/10718/5663/2045/284/407017/1917/7520/26585/6788/2066/8567/4486/27040/5629/6789/9500/7564/3570/5906/796/7040/114/84630/3356/1813/64127/3084/23394/3643/558/55626/8322/221472/55704/389658/4067/9966/11214/450…	0.299701	1.23264	0.0300933	0.46463	6116	tags=32%- list=27%- signal=24%	3357/920/1950/51561/255324/959/57091/3356/7349/101/4217/8525/3815/10461/2322/51704/8536/27040/1020/9094/5590/3952/930/7520/1600/7048/5154/9894/65266/7564/5906/1917/407017/9966/9607/25/150/23394/5311/1636/22943/114609/143384/3265/5899/5618/4486/6789/10920/8941/221472/152/2081/8322/558/9500/84630/116/10595/7040/6788/55704/5663/8826/284/7042/84962/7039/177/5788/116986/5207/5159/6176/55233/26585/4504…
GO:0021795	cerebral cortex cell migration	43	0.486064	1.67745	0.00318429	0.0444661	6570	tags=51%- list=29%- signal=36%	1600/5830/5663/9353/23353/7101/170302/266727/2290/89927/6091/2737/3362/8941/57178/27185/1020/5454/285025/7080/5649/1956	0.473229	1.54555	0.0149877	0.388134	6260	tags=49%- list=28%- signal=35%	1020/89927/3362/1600/266727/8941/170302/5663/9289/5830/57178/23353/1956/84750/9353/6091/2737/27185/7804/2290/7101
GO:0099054	presynapse assembly	45	0.48756	1.69457	0.00318471	0.0444661	7018	tags=64%- list=31%- signal=44%	54413/139065/22943/4038/26280/869/9746/22865/11141/266727/27253/7476/89780/94030/26050/4916/1948/145581/57555/5789/84631/347731/5728/22871/114798/382/1855/2239/53942	0.329701	1.08283	0.351557	0.757181	4586	tags=29%- list=20%- signal=23%	54413/139065/266727/26280/22943/11141/382/9746/7476/4038/347731/84631/22865
GO:0003203	endocardial cushion morphogenesis	38	0.5128	1.72551	0.00321388	0.0447575	4340	tags=50%- list=19%- signal=40%	7048/655/90/4487/6662/7042/57057/6591/6926/26508/23462/2253/4488/7291/9241/6091/140628/4089/3670	0.406711	1.29698	0.126785	0.621379	7576	tags=55%- list=34%- signal=37%	7048/90/655/23462/187/4487/7042/6662/57057/4194/650/6091/2253/6926/4488/6591/9241/4089/26508/7291/6615
GO:0003198	epithelial to mesenchymal transition involved in endocardial cushion formation	17	0.645642	1.80595	0.00325685	0.0452389	5812	tags=71%- list=26%- signal=52%	7048/90/4487/7042/6591/26508/2253/4488/9241/4089/6615/55273	0.52319	1.40841	0.0839345	0.563269	7576	tags=65%- list=34%- signal=43%	7048/90/4487/7042/2253/4488/6591/9241/4089/26508/6615
GO:0035909	aorta morphogenesis	35	0.517019	1.70777	0.00327065	0.0453135	5024	tags=49%- list=22%- signal=38%	4035/8928/7042/6899/6659/5629/23462/2253/2138/10427/6495/5159/182/4638/1948/56999/55636	0.299487	0.941741	0.563687	0.84125	6316	tags=40%- list=28%- signal=29%	4035/8928/6495/23462/6899/6659/7042/5159/2138/2253/10427/406988/4638/5629
GO:0030198	extracellular matrix organization	289	0.321437	1.43107	0.00327904	0.0453135	4590	tags=28%- list=20%- signal=23%	9806/2683/4054/1296/4358/1307/4035/7045/25/101/1302/64856/4629/79625/2296/11093/8510/6662/7042/4015/6423/11107/6939/1282/2131/4241/7148/4617/1513/169611/3249/2824/10630/11173/649/4320/26585/3038/170690/7837/83872/2295/23127/7040/60495/7101/1299/11096/1295/55612/64094/102/64386/2006/133584/80781/169044/170692/4323/1303/1311/84171/8434/4982/4326/3688/407054/4239/5156/4643/4868/6624/26276/1285/7490/…	0.249538	1.00866	0.473914	0.816221	7222	tags=36%- list=32%- signal=25%	9806/2683/4054/1296/101/4358/8510/4035/3038/1307/7045/4241/7148/4617/649/11093/25/11173/4629/10630/1302/11107/64856/2296/1513/4015/1471/7040/79625/407054/102/7042/55612/6939/4320/1299/2824/6423/51144/26276/60495/84171/342371/169611/6662/8434/26585/1310/8785/2295/3914/3249/1287/170690/1282/64386/79148/5650/4868/4326/7837/169044/11095/81794/650/10049/4982/2131/1311/26254/170692/1295/538/10585/871/8…
GO:0002024	diet induced thermogenesis	13	0.674883	1.75982	0.00334194	0.0460647	3481	tags=38%- list=15%- signal=33%	6653/115209/59341/6344/7350	0.650895	1.63943	0.0131881	0.376661	3452	tags=31%- list=15%- signal=26%	6653/115209/59341/6344
GO:0001667	ameboidal-type cell migration	456	0.29741	1.3585	0.0033701	0.0463343	5015	tags=32%- list=22%- signal=25%	3357/54910/442909/406913/406948/1950/3315/5291/57124/3815/25/2896/7048/57111/2822/8482/393/655/25959/3911/406968/64321/83481/9448/90/91862/5764/6608/161742/6662/406902/7042/55897/1793/6899/57715/5339/5646/1908/8613/407007/5872/2624/406903/10512/9353/5829/30812/284/1000/8092/6591/4223/7162/22846/26585/4070/2066/5578/5629/9734/9464/2255/9219/8660/23473/575/7040/5613/5641/10982/56413/7101/201161/528…	0.250964	1.03255	0.404955	0.78874	6381	tags=32%- list=28%- signal=24%	3357/442909/54910/406913/3315/1950/406948/5291/5339/8482/57111/3815/10512/57124/161742/25959/3911/5646/8879/7048/23473/5578/5063/90/2822/393/5764/2821/25/655/2896/406968/406903/55897/83481/5829/382/5641/9219/64321/6608/6899/407007/9448/1201/23189/56413/7162/11151/575/91862/4204/55466/6273/7040/57449/11156/6672/8826/284/7042/55612/10982/196740/9734/2624/6093/1947/201161/1910/407019/1960/6662/1460/…
GO:0008361	regulation of cell size	175	0.355842	1.5174	0.00344521	0.0471591	6300	tags=41%- list=28%- signal=29%	54910/196527/25/7349/8482/393/627/2664/57715/4897/3778/6792/10439/343472/10512/6557/59341/84335/2017/2045/23191/6344/128239/1826/23394/6049/5802/9706/51334/9037/1382/10505/6560/5458/55558/4504/23499/118813/57556/51265/374946/9368/6405/9723/27185/3897/10500/1020/6559/9856/89780/389541/348/5916/999/7504/65267/5962/5027/375611/9798/57154/80031/282679/3475/1808/223117/5728/8153/5879/4133	0.310091	1.21517	0.113538	0.60577	7660	tags=45%- list=34%- signal=30%	54910/196527/7349/8482/10512/1020/84335/6049/393/4897/2784/2664/25/23394/3778/59341/6557/1201/118813/6792/627/51265/65267/56262/7504/9798/6344/55558/9856/4504/10505/128239/3897/23191/389541/9037/5802/2045/57715/6560/6405/2017/10500/23108/9706/29882/5979/23499/1382/343472/1874/5916/5879/51334/538/10439/7224/27185/348/9368/9723/1826/4099/8153/6559/150465/56996/57521/57556/5458/64798/5962/282679/502…
GO:0007266	Rho protein signal transduction	134	0.373461	1.54293	0.00344947	0.0471591	5187	tags=37%- list=23%- signal=28%	4804/64787/23263/253980/25/57493/79567/393/408/29984/643338/25959/9639/5923/29127/150/23365/4650/9620/10630/171177/10435/201163/23370/27334/83892/11214/143872/115557/185/1902/11135/6091/5159/9750/10256/64283/6093/3688/57449/23189/2150/2151/348/64411/157285/1072/6242/10672	0.358458	1.37102	0.0263838	0.450628	3986	tags=30%- list=18%- signal=25%	4804/64787/79567/23263/27334/29984/25959/4650/393/253980/25/150/23370/408/57493/201163/10630/83892/171177/643338/10435/23189/5923/57449/185/9639/23365/6093/9289/2843/9750/29127/9754/1902/5159/10256/11214/115557/9290/10672
GO:0048285	organelle fission	500	0.292774	1.34269	0.00345634	0.0471591	6231	tags=32%- list=28%- signal=23%	55810/1950/3796/9274/23272/255324/56992/7917/1060/9088/285498/10592/225689/283129/256364/8260/655/150280/200942/91646/6605/55706/284071/27243/9665/10361/9639/4487/83987/57132/664/54456/317761/29127/79703/55125/1908/2072/22887/92421/63979/9134/29082/27085/192111/56603/7320/8850/23636/10388/4762/10459/56947/5902/24137/143471/51115/8110/56181/122402/4751/84464/79998/29988/8900/51412/23353/146909/107…	0.300346	1.23886	0.0213577	0.419057	6458	tags=34%- list=29%- signal=25%	55810/3796/1950/7917/23272/255324/56992/7320/283489/9274/9088/27243/256364/225689/1060/55125/55143/285498/91646/51433/23636/283129/146691/55706/24137/63979/9665/54456/79703/8260/6605/7272/6598/150280/143471/6604/27085/10361/655/2072/5902/332/26065/22887/4751/200942/10919/3306/29082/284071/51537/664/10592/3835/317761/546/56947/5892/51571/940/10726/83987/100131816/57132/11004/57520/122402/4487/5885…
GO:0043062	extracellular structure organization	290	0.320424	1.42661	0.00349059	0.0475061	4590	tags=28%- list=20%- signal=23%	9806/2683/4054/1296/4358/1307/4035/7045/25/101/1302/64856/4629/79625/2296/11093/8510/6662/7042/4015/6423/11107/6939/1282/2131/4241/7148/4617/1513/169611/3249/2824/10630/11173/649/4320/26585/3038/170690/7837/83872/2295/23127/7040/60495/7101/1299/11096/1295/55612/64094/102/64386/2006/133584/80781/169044/170692/4323/1303/1311/84171/8434/4982/4326/3688/407054/4239/5156/4643/4868/6624/26276/1285/7490/…	0.249021	1.00669	0.479004	0.818205	7222	tags=36%- list=32%- signal=24%	9806/2683/4054/1296/101/4358/8510/4035/3038/1307/7045/4241/7148/4617/649/11093/25/11173/4629/10630/1302/11107/64856/2296/1513/4015/1471/7040/79625/407054/102/7042/55612/6939/4320/1299/2824/6423/51144/26276/60495/84171/342371/169611/6662/8434/26585/1310/8785/2295/3914/3249/1287/170690/1282/64386/79148/5650/4868/4326/7837/169044/11095/81794/650/10049/4982/2131/1311/26254/170692/1295/538/10585/871/8…
GO:0010718	positive regulation of epithelial to mesenchymal transition	53	0.467772	1.67549	0.00350968	0.0476457	6107	tags=51%- list=27%- signal=37%	7041/25937/7048/655/2296/90/7042/407007/57057/10439/10630/7043/8092/7040/51176/7291/7074/4089/4192/3670/407006/182/6615/10979/650/4088/80139	0.363497	1.22896	0.164634	0.649956	5657	tags=36%- list=25%- signal=27%	7041/25937/7048/90/655/7043/10630/2296/407007/7040/7042/7074/51176/57057/4192/650/8092/407006/10439
GO:0007435	salivary gland morphogenesis	31	0.541159	1.73763	0.00356825	0.048319	4498	tags=45%- list=20%- signal=36%	10913/5154/655/3911/7042/10512/7043/6591/2255/7040/2253/4824/5080/284217	0.447337	1.37361	0.08061	0.559974	6720	tags=55%- list=30%- signal=39%	10913/10512/3911/5154/655/7043/7040/7042/1896/1956/2253/5423/4781/284217/2255/6591/4824
GO:0140013	meiotic nuclear division	180	0.355505	1.52034	0.0036561	0.0492633	3705	tags=24%- list=16%- signal=21%	55810/7917/1060/285498/10592/225689/283129/150280/91646/55706/284071/9665/10361/4487/54456/317761/79703/2072/22887/63979/9134/56603/7320/10388/143471/122402/84464/29988/8900/23353/10735/3306/259266/10734/2827/4488/7314/7272/130951/146956/644186/84057/10919/84690	0.343905	1.34992	0.0241986	0.438345	5120	tags=29%- list=23%- signal=23%	55810/7917/7320/225689/1060/285498/91646/283129/55706/63979/9665/54456/79703/7272/150280/143471/10361/2072/22887/10919/3306/284071/10592/317761/5892/122402/4487/5885/644186/259266/9134/7314/10735/5518/10388/6847/29781/146956/84690/2827/84464/4603/130951/9133/23353/56603/8900/9897/29988/27030/10734/25858/56979
GO:0006584	catecholamine metabolic process	50	0.469799	1.66765	0.0036654	0.0492633	5611	tags=52%- list=25%- signal=39%	6620/18/2643/314/7042/217/5153/9627/2903/9464/3350/1813/1812/1610/6870/3642/6505/4852/285671/1815/6531/4881/1909/9365/2861/25953	0.404588	1.35692	0.0728365	0.546978	6323	tags=48%- list=28%- signal=35%	18/6620/9627/217/5153/4852/1812/7042/314/2643/4129/1909/6870/25953/2903/1813/2861/6505/2034/3350/538/9464/1610/3642
GO:0009712	catechol-containing compound metabolic process	50	0.469799	1.66765	0.0036654	0.0492633	5611	tags=52%- list=25%- signal=39%	6620/18/2643/314/7042/217/5153/9627/2903/9464/3350/1813/1812/1610/6870/3642/6505/4852/285671/1815/6531/4881/1909/9365/2861/25953	0.404588	1.35692	0.0728365	0.546978	6323	tags=48%- list=28%- signal=35%	18/6620/9627/217/5153/4852/1812/7042/314/2643/4129/1909/6870/25953/2903/1813/2861/6505/2034/3350/538/9464/1610/3642
GO:0051056	regulation of small GTPase mediated signal transduction	282	0.320347	1.42407	0.00370802	0.0495307	6770	tags=39%- list=30%- signal=27%	5291/22899/50861/64787/23263/116985/253980/25/57493/393/408/29984/25959/55103/83478/9448/9639/5923/7042/29127/9909/7249/23365/4650/9649/8859/8878/79822/9353/26030/6655/80728/23636/8567/201163/81704/7204/2255/23370/27334/93663/10982/3084/9927/80243/89846/221472/23607/199731/83892/11214/143872/7074/115557/51571/121512/4254/201176/1902/10564/23075/6091/154796/57221/5159/9750/64283/8473/26269/3688/55…	0.322848	1.30379	0.020564	0.419057	4815	tags=28%- list=21%- signal=22%	5291/64787/22899/23263/50861/9909/27334/201176/29984/23636/25959/116985/7249/4650/8878/393/253980/10564/8859/25/23370/408/57493/201163/55103/8473/382/80728/83892/89846/221472/51571/83478/9649/9448/23189/5923/9912/8831/57449/7042/7204/10982/9639/27352/23365/9927/9289/6655/2843/7074/93663/9750/23229/29127/9754/81704/1902/5159/51291/154796/8567/51196/11214/115557/9290/10672/26230/23092/121512/64283/…
GO:0043476	pigment accumulation	11	0.711098	1.77319	0.00371287	0.0495307	2543	tags=55%- list=11%- signal=48%	23682/967/357/10981/388552/164	0.564717	1.35582	0.119982	0.612237	5789	tags=64%- list=26%- signal=47%	967/23682/388552/357/10981/164/63915
GO:0043482	cellular pigment accumulation	11	0.711098	1.77319	0.00371287	0.0495307	2543	tags=55%- list=11%- signal=48%	23682/967/357/10981/388552/164	0.564717	1.35582	0.119982	0.612237	5789	tags=64%- list=26%- signal=47%	967/23682/388552/357/10981/164/63915
GO:0098815	modulation of excitatory postsynaptic potential	42	0.48597	1.66671	0.00373284	0.0496741	7562	tags=62%- list=34%- signal=41%	54413/5590/81832/22999/869/2903/2904/2902/112755/66000/7476/407030/56853/23316/57555/9699/5728/22871/5649/1855/6543/9378/2906/6804/57502/5575	0.38247	1.24248	0.163748	0.64879	9205	tags=55%- list=41%- signal=32%	54413/5590/22999/112755/2902/81832/7476/2904/6543/2903/66000/869/407030/23316/50944/1855/57502/6804/5728/57555/56853/9699/6547
GO:1901888	regulation of cell junction assembly	189	0.350587	1.50574	0.00375193	0.0496957	6898	tags=44%- list=31%- signal=31%	54413/1307/441381/139065/26047/25/342184/22943/6422/375790/54674/386724/627/9448/2889/2693/1636/2045/2824/6910/6591/26280/7162/869/9746/26585/22865/347730/5906/575/11141/257194/23394/266727/1365/6495/22998/4323/23499/79953/7476/6093/2039/7082/3791/84525/3551/89780/94030/26050/22883/23316/5583/4916/4884/92359/5020/6615/145581/57555/5789/80823/10979/84631/347731/7058/51804/27067/4088/2895/8292/5728…	0.265462	1.04641	0.390163	0.781403	4827	tags=23%- list=21%- signal=18%	2889/54413/441381/386724/139065/54674/375790/1307/342184/26047/6422/5906/25/23394/266727/1636/26280/22943/22998/11141/382/6495/187/2693/9448/7162/575/5583/1365/627/6093/2824/9746/7476/26585/347730/347731/2045/84525/84631/22865/80823/7057/23499
GO:0009190	cyclic nucleotide biosynthetic process	22	0.577282	1.71683	0.00376212	0.0496957	5628	tags=45%- list=25%- signal=34%	4878/2983/112/2977/4882/108/114/4881/4879/4880	0.479863	1.3685	0.0867408	0.571287	4392	tags=36%- list=19%- signal=29%	4878/2983/2977/112/4882/4879/114/108
GO:0052652	cyclic purine nucleotide metabolic process	22	0.577282	1.71683	0.00376212	0.0496957	5628	tags=45%- list=25%- signal=34%	4878/2983/112/2977/4882/108/114/4881/4879/4880	0.479863	1.3685	0.0867408	0.571287	4392	tags=36%- list=19%- signal=29%	4878/2983/2977/112/4882/4879/114/108
GO:0097120	receptor localization to synapse	52	0.469428	1.67573	0.00377703	0.0497706	6847	tags=54%- list=30%- signal=38%	5590/81832/388336/2693/57554/10243/5906/4218/56899/102/112755/10369/3265/3799/201134/59284/22883/4884/56850/6616/27065/9912/22871/1739/5649/1740/23513/2239	0.430589	1.45206	0.0304337	0.46463	5175	tags=38%- list=23%- signal=30%	5590/4218/5906/112755/3265/2693/9912/81832/102/10243/56899/10369/388336/3799/56850/23513/57554/2239/1741/201134
GO:0051703	biological process involved in intraspecies interaction between organisms	51	0.466382	1.6588	0.00379383	0.0498701	7224	tags=59%- list=32%- signal=40%	551/54413/26047/6532/7349/1620/266743/552/6899/2131/139411/7101/2019/585/4204/1815/2925/23542/5020/57555/1979/22941/342371/57680/5728/1855/3784/9378/2922/8195	0.37446	1.25927	0.139596	0.626183	9344	tags=67%- list=41%- signal=39%	551/54413/7349/6532/26047/139411/1620/266743/6899/4204/585/57680/342371/552/1979/2131/23542/7101/50944/2019/57521/1141/1855/2925/57502/3784/9369/2571/5728/57555/22941/8195/2922/5021
GO:0043586	tongue development	19	0.608738	1.74995	0.00381399	0.0500132	6375	tags=68%- list=28%- signal=49%	3815/6899/56603/80326/9464/51176/3229/6495/2737/54796/51804/27152/137814	0.573867	1.58407	0.0203101	0.419057	6493	tags=53%- list=29%- signal=38%	3815/6495/6899/80326/51176/56603/9464/2737/3229/51804
GO:0048738	cardiac muscle tissue development	223	0.337137	1.46924	0.00390625	0.0510986	5400	tags=36%- list=24%- signal=28%	8557/4878/25/57493/22943/7048/5318/655/7161/4629/2296/8928/90/4487/9096/7042/407014/55897/5339/407007/57057/7472/6910/2626/26585/6926/2066/93649/5629/2248/4086/7040/6262/3084/23462/4090/10269/23363/2253/4488/4036/11214/9241/3276/88/26011/406976/25776/2242/4634/5159/2254/115701/3688/140628/5156/4089/7490/84525/3670/85366/23414/57158/5950/89780/3720/4879/2648/1948/9421/56999/55636/1909/2539/11149/3…	0.262699	1.047	0.385059	0.779377	7488	tags=37%- list=33%- signal=25%	8557/4878/5339/2626/7048/90/8928/25/655/22943/57493/55897/5318/4629/407014/4090/3276/23462/2296/2539/407007/93649/7161/7040/4487/7042/1832/10269/4036/7547/4879/6901/137868/23363/5159/115701/26585/25776/9096/406976/2254/4086/11214/1909/5600/57057/84525/3776/7472/650/8324/2066/2253/2648/6910/2248/3720/6262/1482/4634/88/9868/3688/11149/55553/5629/6926/4488/5950/9241/10413/4089/406984/26011/85366/535…
GO:2000678	negative regulation of transcription regulatory region DNA binding	19	0.608344	1.74882	0.00396069	0.0516853	5629	tags=63%- list=25%- signal=47%	6664/4487/1649/5663/341405/10459/23462/4488/6872/9421/8864/7114	0.581285	1.60455	0.0161932	0.388787	4606	tags=53%- list=20%- signal=42%	8864/6664/6872/23462/5663/4487/341405/10459/7114/1649
GO:0007346	regulation of mitotic cell cycle	480	0.295021	1.3503	0.00397189	0.0517063	6442	tags=35%- list=29%- signal=25%	79960/5777/406948/1950/677/10106/637/11040/9274/255324/6886/25/9088/5311/655/6118/163859/7161/25959/57795/4582/6605/406968/1620/2296/26574/284071/116224/90/10361/83987/55872/1908/23326/7015/407007/92421/5883/27085/23636/580/4762/79915/3275/138151/10459/5578/140609/10795/1030/2255/8110/4751/56257/29086/91603/51412/79184/5641/1642/51433/146691/3306/3643/5774/55626/9314/10269/23363/2253/55143/345643…	0.266633	1.0984	0.210215	0.676807	6443	tags=31%- list=29%- signal=23%	79960/637/1950/5777/677/406948/10106/11040/255324/9274/9088/55872/6118/6886/55143/116224/51433/140609/23636/146691/25959/5578/23326/90/6605/7272/6598/6604/27085/10361/25/655/91603/5311/406968/332/4751/3306/57165/57504/4582/5641/10795/694/5933/163859/284071/29086/1620/5883/57795/26574/7015/2296/407007/7161/940/4204/83987/100131816/79184/57520/8826/60561/56257/5885/3275/580/10269/65123/92421/7039/7…
GO:0090100	positive regulation of transmembrane receptor protein serine/threonine kinase signaling pathway	113	0.386409	1.56203	0.00400047	0.0519528	6090	tags=38%- list=27%- signal=28%	7041/7048/6664/655/9573/1387/90/54778/4487/7042/392255/57057/3077/388585/7043/2626/201163/93649/1030/4435/7040/2662/55612/656/4488/7272/2657/2254/407030/9688/10637/4089/3791/23090/9856/2033/28996/1003/651/4756/650/1460/3625	0.315824	1.18686	0.16522	0.649956	5208	tags=31%- list=23%- signal=24%	7041/3077/1387/2626/9573/7048/90/7272/655/7043/6664/201163/93649/10637/4435/7040/4487/392255/7042/656/55612/54778/9688/1460/9856/1030/2254/388585/57057/2662/7057/23090/8312/650/2657
GO:0043967	histone H4 acetylation	68	0.42784	1.60696	0.00402516	0.0521478	3917	tags=31%- list=17%- signal=26%	79960/1487/55167/408/4582/4654/11091/51147/55257/23326/55677/79903/4297/8648/51412/10943/10269/51176/6598/8473/80314	0.443832	1.55923	0.00722695	0.307446	3810	tags=31%- list=17%- signal=26%	79960/1487/55167/11091/4297/51147/23326/10943/6598/55677/408/4654/55257/8473/4582/79903/8648/10269/80314/9643/51412
GO:0035050	embryonic heart tube development	80	0.412193	1.58894	0.00406755	0.0525706	7698	tags=52%- list=34%- signal=35%	7048/5311/6911/64321/2296/8928/90/6608/55897/57057/5663/2626/121643/6926/9464/6262/2253/585/8463/128344/10660/58495/89780/123872/9421/1909/51676/3091/4088/7547/1482/200894/10413/137814/187/388389/2303/8195/27031/55081/51098/3549	0.319116	1.14911	0.235542	0.693339	8778	tags=49%- list=39%- signal=30%	2626/7048/90/8928/5311/6911/55897/64321/6608/2296/187/5663/7547/585/200894/1909/57057/388389/2253/121643/9464/8463/6262/1482/6926/128344/10413/58495/123872/51676/3091/10660/27031/4088/89780/5308/55212/1954/23059
GO:0072331	signal transduction by p53 class mediator	158	0.358446	1.51137	0.00415777	0.0536081	7774	tags=46%- list=34%- signal=30%	8626/7874/7917/64782/7161/4582/10614/161742/4487/51147/4291/83667/4646/666/5164/6659/6591/79915/6446/204851/3094/10269/7291/7314/29035/57646/5458/546/80196/133383/2272/6872/10769/8445/133746/1859/6672/25946/6615/835/5366/27330/29108/2033/8444/10419/596/28996/7157/8533/1111/5371/624/9099/6135/6201/79073/200734/84154/9891/4839/50484/5716/54541/27063/4869/4436/4282/55170/4194/51616/5457/23612	0.325575	1.26456	0.0740387	0.546978	8077	tags=44%- list=36%- signal=29%	8626/7874/7917/64782/161742/10614/51147/5164/79073/83667/6872/4582/4291/546/7161/3094/80196/6446/6672/6659/4487/10269/666/4646/133746/27330/7314/51616/200734/57646/5371/4839/204851/1111/79915/4282/55170/4194/29035/5716/9099/133383/6135/960/2765/1027/60401/8445/118471/2033/596/7994/6591/84154/55367/5458/6201/28996/7291/4436/835/5608/2272/6615/23612/25946/149628/10769/340485/972
GO:0030100	regulation of endocytosis	198	0.345571	1.4901	0.00417904	0.0537537	4823	tags=32%- list=21%- signal=26%	1950/10347/196527/5291/4035/8527/23208/29993/25/3024/22943/9094/5534/60682/146395/124930/408/23237/29934/5869/967/29978/257364/255738/5878/79890/9863/7249/3077/84058/79772/2624/124590/284/84251/26585/347730/4043/1813/9892/3643/558/1173/51160/23607/10859/112755/55680/26228/274/406976/9026/192683/6093/7376/1815/1175/5054/2150/89780/4908/57030/348/341	0.341867	1.35144	0.0187993	0.410474	5573	tags=35%- list=25%- signal=27%	10347/1950/8527/5291/3077/196527/124930/29978/29993/29934/3024/23208/5869/79890/4035/23237/60682/9094/967/7249/5534/25/255738/146395/408/22943/112755/84058/79772/382/5878/558/1201/9026/257364/284/124590/116519/2624/6093/57030/407019/55680/9463/26585/4043/84251/406976/347730/7036/6609/51160/9892/9863/3643/1813/4983/23513/1173/1175/84062/26228/1609/284654/341/192683/5879/23607/406988/10062
GO:0048668	collateral sprouting	22	0.573815	1.70652	0.00419621	0.0538461	6440	tags=55%- list=29%- signal=39%	51199/627/2045/5802/9706/1382/23242/89780/9798/3475/8153/1855	0.357456	1.01941	0.442687	0.804513	8814	tags=59%- list=39%- signal=36%	51199/627/9798/5802/2045/9706/1382/23242/8153/1855/1630/89780/3475
GO:0022612	gland morphogenesis	118	0.383591	1.55924	0.00420659	0.0538511	4945	tags=36%- list=22%- signal=29%	8626/10913/159296/7048/5154/6195/655/6422/3911/5764/6662/7042/823/390259/10718/10512/3249/7043/6591/6926/5629/2255/7040/2253/4488/4824/9241/9368/7039/2737/10481/1051/64478/5080/4192/3400/5727/284217/89780/367/5916/3169/7494	0.325563	1.22884	0.118098	0.611133	6791	tags=42%- list=30%- signal=29%	8626/10913/10512/3911/7048/5154/6422/5764/159296/655/7043/6195/823/367/7040/7042/390259/7039/6662/634/5371/3249/4192/23513/1436/1396/1896/1956/5727/1051/10718/2253/5916/5423/2737/64478/3169/1999/4781/9368/284217/5629/6926/2255/596/4488/6591/4824/9241
GO:0021549	cerebellum development	94	0.400238	1.58009	0.00422552	0.0539653	5369	tags=38%- list=24%- signal=29%	54910/25/79934/18/6752/1600/58155/2296/6608/1272/5663/256297/869/5629/2629/2662/91137/8322/3975/2019/1902/57107/7476/4204/8941/4009/51150/4192/25809/1020/2637/146057/875/7515/27089/10978	0.361997	1.33089	0.058942	0.534145	6899	tags=44%- list=31%- signal=30%	54910/79934/18/1020/1600/2629/25/6752/875/8941/58155/6608/2296/8322/4204/1272/5663/8925/51150/7476/1902/51286/124925/146057/2662/91137/4192/4983/256297/7515/27089/6753/538/5604/916/869/5629/2019/3975/2895/25809
GO:0018205	peptidyl-lysine modification	373	0.302753	1.36852	0.00424211	0.054049	5798	tags=32%- list=26%- signal=24%	200424/79960/4802/23522/5079/1487/10322/7917/55167/6874/285498/10536/7862/408/1387/79969/387787/4582/493861/4654/6839/55578/11091/51147/4015/11107/57337/55257/23326/55677/54552/2624/1789/80349/79903/6659/8850/6591/10629/117143/4801/4297/201163/93649/8648/9734/5252/51412/143241/59343/3094/83475/10943/10269/51176/64754/29843/2138/7291/83443/2647/51742/9757/8554/2959/53615/254013/546/6881/10919/8417…	0.283801	1.15963	0.117623	0.611133	6420	tags=34%- list=28%- signal=24%	79960/200424/4802/1487/7917/10322/5079/10536/23522/79969/1387/64754/55167/6839/493861/7862/57337/11091/4297/285498/51147/23326/54552/83475/10943/6598/6874/29843/55677/408/10629/80349/4654/55257/201163/387787/6872/8473/59343/10919/4582/55578/1789/546/11107/117143/93649/4801/4674/3094/79903/2959/6878/4204/4015/254013/26147/9757/8648/6659/53615/10269/9734/2624/7737/26276/11137/84171/387082/10054/525…
GO:0010506	regulation of autophagy	320	0.311188	1.39409	0.00429589	0.0546052	5687	tags=30%- list=25%- signal=23%	3357/406884/94241/3315/5291/11040/143686/6009/10043/3952/5476/25/51100/225689/25851/140710/58528/57533/527/29978/664/823/83667/2072/29919/7249/666/155066/1649/128338/29082/2017/219931/26191/1917/2626/7345/85363/203228/201163/2629/55486/114881/9817/4218/57535/64127/5286/55626/10269/535/9559/11152/10325/9706/9531/9528/5296/528/220441/23032/4504/4534/406976/10919/5563/92140/6093/254122/10346/11043/1…	0.297234	1.2069	0.0712767	0.546978	4650	tags=25%- list=21%- signal=20%	3357/3315/406884/5291/94241/11040/527/29978/10043/143686/6009/2626/5476/51100/225689/203228/10325/1020/3952/25851/535/4218/7249/114881/57535/2629/1917/9114/25/2072/9531/29919/9559/83667/201163/85363/10919/29082/5899/140710/664/2081/401548/58528/4534/1201/57533/9817/823/128338/11043/11152/528/10269/55486/5296/6093/666/8925/51606/10346/7345/4504/84861/406976/60673/27074/10241/155066/219931/345611/2…
GO:0045229	external encapsulating structure organization	292	0.31718	1.41293	0.00433038	0.0548016	4590	tags=28%- list=20%- signal=22%	9806/2683/4054/1296/4358/1307/4035/7045/25/101/1302/64856/4629/79625/2296/11093/8510/6662/7042/4015/6423/11107/6939/1282/2131/4241/7148/4617/1513/169611/3249/2824/10630/11173/649/4320/26585/3038/170690/7837/83872/2295/23127/7040/60495/7101/1299/11096/1295/55612/64094/102/64386/2006/133584/80781/169044/170692/4323/1303/1311/84171/8434/4982/4326/3688/407054/4239/5156/4643/4868/6624/26276/1285/7490/…	0.245197	0.991572	0.519113	0.833013	7222	tags=35%- list=32%- signal=24%	9806/2683/4054/1296/101/4358/8510/4035/3038/1307/7045/4241/7148/4617/649/11093/25/11173/4629/10630/1302/11107/64856/2296/1513/4015/1471/7040/79625/407054/102/7042/55612/6939/4320/1299/2824/6423/51144/26276/60495/84171/342371/169611/6662/8434/26585/1310/8785/2295/3914/3249/1287/170690/1282/64386/79148/5650/4868/4326/7837/169044/11095/81794/650/10049/4982/2131/1311/26254/170692/1295/538/10585/871/8…
GO:0072015	podocyte development	11	0.704447	1.7566	0.00433168	0.0548016	5043	tags=64%- list=22%- signal=49%	7827/9863/4643/4868/182/8826/5420	0.406367	0.975637	0.507719	0.830757	7201	tags=55%- list=32%- signal=37%	7827/8826/9863/4868/4643/5420
GO:0006513	protein monoubiquitination	82	0.406497	1.57119	0.0044439	0.0560896	8086	tags=50%- list=36%- signal=32%	55658/84759/84678/80233/10075/7320/580/79596/23429/9978/6045/79184/1642/8454/7314/7703/29089/90025/5896/6015/23295/55906/84861/25827/9810/84333/79577/8450/63893/2187/56970/8452/90933/151636/648/2175/5193/54880/672/199990/55284	0.363585	1.31474	0.0754203	0.549097	4501	tags=30%- list=20%- signal=24%	55658/7320/84759/9978/10075/90933/8454/79596/29089/23429/6045/79184/55906/580/23295/80233/90025/8450/7314/84678/84861/2187/329/1642/54926
GO:0090659	walking behavior	32	0.523535	1.69664	0.00453359	0.057088	6013	tags=53%- list=27%- signal=39%	1949/55074/1600/2636/7345/1813/2743/10269/7545/1812/3073/26090/57731/2395/55636/28996/785	0.454961	1.40753	0.0641009	0.542251	5786	tags=44%- list=26%- signal=33%	1949/1600/2636/55074/57731/2395/1812/10269/7345/51286/1813/2743/2043/26090
GO:1905314	semi-lunar valve development	40	0.489255	1.66239	0.00456437	0.0573416	5013	tags=45%- list=22%- signal=35%	4878/6586/6662/7042/57057/9353/6591/2626/7040/26508/23462/7291/2006/6091/6093/140628/182/6615	0.318717	1.02627	0.439722	0.80315	7576	tags=48%- list=34%- signal=32%	4878/2626/23462/7040/7042/6586/6093/6662/57057/650/9353/6091/1482/6591/26508/2006/7291/7133/6615
GO:0008228	opsonization	14	-0.639761	-1.92051	0.00463266	0.0578871	4549	tags=50%- list=20%- signal=40%	5806/1401/4153/10584/8547/3929/725	-0.514055	-1.53679	0.0454392	0.518443	2495	tags=36%- list=11%- signal=32%	5806/10584/8547/3929/725
GO:0120163	negative regulation of cold-induced thermogenesis	45	0.476272	1.65534	0.00464437	0.0578871	4764	tags=42%- list=21%- signal=33%	6009/7030/3910/7090/9807/406/1649/192111/55366/4858/201163/11096/3397/58488/4857/23228/7376/23090/1149	0.364895	1.19842	0.205075	0.671655	5573	tags=36%- list=25%- signal=27%	7030/6009/3910/4858/9807/201163/406/7090/192111/55366/23228/1649/3397/23090/4898/10062
GO:0099558	maintenance of synapse structure	21	0.582438	1.71426	0.00464441	0.0578871	7091	tags=67%- list=31%- signal=46%	140689/10882/869/23085/400916/51150/1488/22941/22871/1739/382/4983/577/8831	0.535692	1.51193	0.0335543	0.47196	6305	tags=52%- list=28%- signal=38%	382/140689/400916/643866/8831/10882/51150/4983/1488/23085/869
GO:0050832	defense response to fungus	46	-0.416399	-1.72742	0.00466127	0.0578871	2326	tags=26%- list=10%- signal=23%	26253/3605/1670/4353/10578/338339/117159/81030/55223/613210/2597/170482	-0.475443	-1.95165	0.000248883	0.081759	5762	tags=54%- list=26%- signal=41%	1669/3273/10578/1670/6280/57817/3605/383/26253/5919/26525/64581/4057/338339/1671/1511/117159/55223/6279/613210/1991/81030/170482/4353/2597
GO:0045662	negative regulation of myoblast differentiation	25	0.554367	1.70032	0.00467224	0.0578871	5435	tags=44%- list=24%- signal=33%	9573/144165/27231/6662/1649/30812/6926/7040/3627/130827/3606	0.436998	1.28234	0.144459	0.630257	6317	tags=40%- list=28%- signal=29%	9573/144165/3627/27231/7040/6662/1649/30812/116173/6926
GO:0060259	regulation of feeding behavior	25	0.55433	1.70021	0.00467224	0.0578871	4710	tags=52%- list=21%- signal=41%	7349/4986/339403/2693/29909/84251/1268/6870/4852/29105/347148/10874/123041	0.544838	1.59879	0.0146438	0.388134	4477	tags=44%- list=20%- signal=35%	29909/7349/339403/4986/2693/4852/29105/1268/84251/123041/6870
GO:0050954	sensory perception of mechanical stimulus	169	0.353107	1.49952	0.00468489	0.0579107	4276	tags=33%- list=19%- signal=27%	442909/3815/776/64787/7349/26517/54084/1302/1428/8989/80055/6507/64699/2561/22953/11078/3736/7068/6899/2558/7020/4646/1690/1649/644168/124590/3249/153562/10083/6591/491/5459/3356/84530/8322/332/2138/4036/63895/6495/5205/4647/5458/65217/501/8556/124976/9368/3074/9750/5456/23349/56751/950/3073/1285	0.315668	1.23407	0.09585	0.586997	7145	tags=43%- list=32%- signal=30%	442909/64787/3356/7349/64699/3815/26517/776/1428/2558/54084/332/6507/57731/1302/80055/6495/6899/8322/2561/89797/1690/22953/124590/3736/4036/11078/8989/5456/10083/9750/4646/7068/2138/124976/7020/3249/3074/644168/153562/23349/1649/375612/8312/57053/442898/491/5172/93035/83862/5459/2706/56751/84530/1027/8556/4647/246213/5025/65217/9368/125336/950/525/9132/6591/501/9860/5458/7275/375323/1285/24139
GO:0042326	negative regulation of phosphorylation	348	0.307234	1.38336	0.00478818	0.0589093	3868	tags=24%- list=17%- signal=21%	6653/5777/406948/10106/4878/3315/5291/113791/11329/4035/25937/25/57493/406890/22943/5590/65266/655/6422/6456/79007/260434/56937/10614/10636/161742/55872/753/6423/5339/84962/7249/8613/23624/26146/406900/4771/5663/9353/84335/1050/3486/284/26191/8850/23636/388324/7345/26585/51527/203228/201163/1849/93649/2629/8440/1030/8660/55364/7040/64780/1813/28951/51637/11261/22843/1647/64754/199731/3170/4067/46…	0.301641	1.22817	0.04646	0.518443	5251	tags=28%- list=23%- signal=22%	6653/4878/3315/5777/406948/406890/10106/11329/5291/5339/113791/10636/79007/64754/55872/203228/4035/25937/260434/5590/4771/161742/56937/8440/10614/23636/28951/7249/138429/65266/84335/64780/11261/6422/2629/25/655/5525/22943/57493/1849/201163/26146/22843/93649/51527/51637/23624/7040/753/5663/6456/284/406900/84962/6093/407019/6423/11142/5788/11137/7345/388324/9104/26585/5518/116496/1030/634/8613/9961…
GO:0007431	salivary gland development	33	0.518298	1.69089	0.00479781	0.0589093	4498	tags=42%- list=20%- signal=34%	10913/5154/655/3911/7042/10512/7043/6591/2255/7040/2253/4824/5080/284217	0.435326	1.35448	0.0904695	0.57786	6720	tags=52%- list=30%- signal=36%	10913/10512/3911/5154/655/7043/7040/7042/1896/1956/2253/5423/4781/284217/2255/6591/4824
GO:0051321	meiotic cell cycle	265	0.319938	1.41565	0.00479846	0.0589093	5149	tags=29%- list=23%- signal=22%	55810/7917/1060/9088/285498/149420/10592/225689/283129/150280/91646/55706/284071/9665/10361/4487/54456/317761/79703/2072/22887/27127/4882/63979/9134/56603/7320/10388/10426/161829/143471/122402/4751/3955/84464/29988/8900/23353/10735/51433/3306/3643/259266/10734/2827/89765/4488/7314/7272/6117/1017/130951/27175/146956/132625/546/644186/84057/284338/995/10919/84690/9271/25858/201164/9985/171482/20125…	0.320297	1.28929	0.0291896	0.46463	5143	tags=29%- list=23%- signal=22%	55810/7917/7320/9088/225689/1060/285498/91646/51433/283129/171482/55706/63979/9665/54456/149420/79703/7272/150280/143471/10361/161829/89765/3955/2072/6117/22887/4751/10919/3306/201164/27127/284071/10592/85378/317761/546/5892/4882/122402/4487/5885/644186/259266/9134/1017/7314/10735/5518/10388/6847/29781/146956/51529/84690/2827/1909/9724/84464/4603/130951/9133/23353/56603/8900/29882/3643/284338/989…
GO:0016573	histone acetylation	163	0.353762	1.49629	0.00481955	0.0590337	4842	tags=31%- list=21%- signal=25%	79960/4802/23522/1487/55167/6874/7862/408/1387/4582/4654/55578/11091/51147/55257/23326/55677/2624/79903/8850/6591/10629/117143/4801/4297/201163/93649/8648/51412/10943/10269/51176/7291/83443/2959/53615/6881/7703/6598/4204/8473/80314/6872/4089/5080/3670/9913/4674/2648/29117/3976	0.340466	1.32591	0.0345229	0.477522	3810	tags=25%- list=17%- signal=21%	79960/4802/1487/23522/1387/55167/7862/11091/4297/51147/23326/10943/6598/6874/55677/408/10629/4654/55257/201163/6872/8473/4582/55578/117143/93649/4801/4674/79903/2959/6878/4204/8648/53615/10269/2624/27154/80314/9643/51412
GO:0035116	embryonic hindlimb morphogenesis	27	0.550604	1.71533	0.00493027	0.060253	5353	tags=52%- list=24%- signal=40%	8626/60529/4487/6926/116039/2253/4488/7291/9496/5307/7476/5916/55636/340419	0.487291	1.45349	0.0485602	0.529185	7260	tags=48%- list=32%- signal=33%	8626/60529/116039/4487/7476/5307/2253/5916/6926/4488/2719/340419/7291
GO:0021536	diencephalon development	73	0.41662	1.58257	0.00499376	0.0608908	6375	tags=53%- list=28%- signal=38%	26047/30062/79625/6608/6299/10215/190/2624/139411/2255/1813/2253/170302/7314/9037/5307/9241/55558/5013/23440/6496/6531/5080/9723/3670/6657/2637/6658/999/8828/5454/27089/650/219409/7080/3625/27023/8022/137814	0.234315	0.832047	0.768253	0.896422	6983	tags=34%- list=31%- signal=24%	30062/26047/139411/190/6608/170302/79625/2624/6658/55558/7314/10215/9037/1813/6299/650/5307/2253/27089/23440/9723/2255/9241/8828/6496
GO:0002091	negative regulation of receptor internalization	17	0.623021	1.74268	0.00503331	0.0611656	3572	tags=47%- list=16%- signal=40%	124930/29978/255738/79890/84058/347730/4043/406976	0.600898	1.6176	0.0137347	0.378246	3992	tags=47%- list=18%- signal=39%	124930/29978/79890/255738/84058/4043/406976/347730
GO:0035249	synaptic transmission- glutamatergic	98	0.396353	1.57316	0.00503899	0.0611656	7418	tags=56%- list=33%- signal=38%	54413/8525/7349/22943/6857/2901/2898/10497/348980/2131/5663/1000/2900/1268/9746/2903/3356/1813/2904/2902/1812/3351/2913/10369/1006/2899/57084/59284/27185/1020/23542/54407/57030/2915/6812/57555/23025/23732/5743/2897/2895/785/22871/2912/5649/57679/5270/4983/4920/2752/9378/84062/5023/1201/2906	0.375871	1.38919	0.0317301	0.467515	6221	tags=40%- list=28%- signal=29%	54413/3356/7349/8525/1020/729230/22943/2900/2902/1201/6857/10497/2901/1812/5663/2898/57030/9746/10369/348980/57084/2904/2913/1268/23732/1000/2903/1813/4983/84062/6812/2912/23025/2131/1006/27185/246213/23542/2752
GO:0008593	regulation of Notch signaling pathway	92	0.398876	1.57056	0.0050743	0.0614558	4442	tags=33%- list=20%- signal=26%	8626/51006/406913/3993/3815/1840/408/25871/655/54084/374887/7042/55897/2624/388585/81619/2255/3955/64127/23462/102/51162/4323/429/4242/6091/23555/140628/57178/182	0.350806	1.28621	0.0859637	0.571226	5525	tags=32%- list=24%- signal=24%	8626/406913/51006/25871/3993/3815/374887/1840/4242/3955/655/408/54084/55897/81619/23462/102/7042/2624/4792/388585/57178/79094/80213/11060/6091/3714/51162/92714
GO:0048483	autonomic nervous system development	46	0.471244	1.64468	0.00514987	0.0622312	5103	tags=43%- list=23%- signal=34%	8626/6664/6899/7020/30812/6659/26153/9464/170302/6495/2668/429/55558/3642/1910/6405/3142/2637/8828/1909	0.421047	1.38933	0.0585942	0.534145	7714	tags=54%- list=34%- signal=36%	8626/6664/6495/6899/89797/170302/6659/1910/55558/7020/1909/6405/26153/5979/30812/9464/104/429/3142/3642/6663/8828/7021/158800/2668
GO:0042733	embryonic digit morphogenesis	55	0.450446	1.62278	0.00518403	0.0624523	4251	tags=38%- list=19%- signal=31%	80856/1387/3238/60529/4487/6423/6299/3227/79977/4038/6926/9464/54928/116039/4488/7291/9241/7476/2737/51776/4089	0.337881	1.15065	0.249792	0.700826	6814	tags=40%- list=30%- signal=28%	1387/60529/3227/116039/54928/80856/4487/79977/3238/6423/7476/4038/51776/6299/9464/2737/6926/28982/4488/79583/9241/4089
GO:1902903	regulation of supramolecular fiber organization	348	0.306043	1.378	0.00520454	0.0624523	6385	tags=38%- list=28%- signal=27%	29765/345456/200539/29109/22899/116985/25/342184/79929/6422/643338/961/122060/822/6249/9639/11078/55604/58526/5204/90952/7148/4771/5663/79822/9353/59341/5829/2017/23191/7043/375189/10435/4070/203228/5629/8440/23370/79998/93663/26999/3059/22843/6869/3397/11151/54434/55704/2006/22998/5296/90668/4690/9037/11214/89927/51571/585/274/88/1902/6840/9026/11135/11034/51474/23075/2242/29098/55755/830/1440/6…	0.261358	1.06415	0.319665	0.738934	8384	tags=43%- list=37%- signal=28%	29765/345456/22899/200539/29109/961/822/203228/89927/4771/342184/8440/7148/122060/116985/5063/6422/25/23370/7043/58526/6249/79929/22998/90952/5829/382/57731/55604/643338/10435/59341/22843/51571/130271/23189/830/11151/8500/4204/9026/5204/55704/5663/375189/11078/9639/157922/5296/585/6093/93663/79998/2316/9463/1902/89848/11075/11214/23191/57026/8874/9037/10163/7114/2017/146057/120/7454/55755/4868/79…
GO:0016358	dendrite development	220	0.334324	1.45525	0.00521739	0.0624523	6908	tags=41%- list=31%- signal=29%	4776/29993/22903/25/221935/655/23237/56965/8536/57549/1600/25830/5764/8577/50674/6792/5663/4038/23191/7162/8440/1826/51412/11141/7101/5802/23363/91137/3397/80243/114788/55619/585/57118/1902/7436/55079/1996/56896/57520/3918/51265/7476/4204/3688/23098/5063/23242/27185/7337/1020/23542/8499/9856/26050/23316/348/4076/55201/7533/57555/5789/80823/1072/9820/4205/2861/23072/9201/9344/27067/1501/9912/5728/…	0.312372	1.24347	0.0704254	0.546978	6390	tags=35%- list=28%- signal=26%	4776/29993/8536/221935/23237/1020/8440/1600/5063/56965/5764/22903/25/57549/655/11141/382/4076/55619/7162/4204/9912/6792/8831/5663/57520/50674/585/51265/23363/57118/25830/7476/4038/9856/1902/7533/51412/23191/3918/5802/10298/124925/55079/91137/4135/29882/10084/80823/3397/84062/2861/8577/23373/23098/27067/815/2043/7224/9344/80243/27185/7804/348/170506/916/23542/7436/3688/9820/7101/23072/114788/23242…
GO:0023061	signal release	445	0.292309	1.33353	0.00521953	0.0624523	7467	tags=42%- list=33%- signal=29%	6447/1393/1394/3952/23208/5019/6532/7349/80736/6664/4986/65266/2822/9607/8618/6422/9255/9783/6857/18/8074/22999/2901/8938/8224/2693/10497/116/150/2550/91608/1908/152/5007/3077/406/79772/4544/5663/59341/9627/6855/6659/6928/5978/783/1268/341359/7779/6755/6926/1129/3350/8660/5906/2182/286676/114/5972/3356/1813/6869/5028/8322/93664/1812/4824/3351/3170/10859/4067/2668/7849/112755/222546/185/6833/5443/…	0.259381	1.06624	0.301345	0.73372	5491	tags=26%- list=24%- signal=20%	1394/6447/1393/3077/5019/3356/7349/9255/23208/5978/18/80736/1020/3952/6855/6532/9783/65266/8864/2822/6422/5906/5007/9627/9607/150/6664/22999/91608/8074/8224/112755/5972/57393/406/79772/23178/8618/4986/286676/6755/7351/2550/59341/152/2182/8322/2693/6928/6857/7779/10497/116/8938/2901/1812/5663/64840/3737/407054/6659/6853/185/9230/51248/1910/341359/8773/56262/23396/9463/7476/406899/7849/1908/114/555…
GO:0072659	protein localization to plasma membrane	262	0.321006	1.41924	0.00522611	0.0624523	6898	tags=41%- list=31%- signal=29%	4035/29993/163882/9495/5318/5590/2319/3911/1804/55800/80333/9914/83786/23167/7879/10580/5872/8878/57628/81619/57512/115827/1000/5064/783/7162/6769/286/5906/4218/7040/378884/26003/5028/1173/5593/55704/9528/10791/27237/5296/55204/4323/245812/23499/88/25921/118813/23433/5357/23555/3799/29098/9368/9545/537/5525/6093/8500/3688/10267/4301/1020/5727/4040/3551/89780/367/2181/6711/5583/2316/9482/57731/999…	0.288007	1.15884	0.151546	0.637068	5434	tags=30%- list=24%- signal=23%	2319/83786/29993/9495/163882/7879/4035/1020/10580/5590/9914/3911/4218/5906/8878/5525/5318/81619/245812/382/196383/84668/784/57731/10791/23433/57628/23167/1201/7162/8500/145567/9912/367/7040/118813/55204/55704/5583/5296/6093/1804/65267/583/2316/5780/55800/3799/27237/5865/25921/80333/6769/10267/5028/378884/481/1000/5872/115827/783/9545/56850/4301/537/57512/23513/1173/23499/1956/5727/6812/286/5357/4…
GO:0043966	histone H3 acetylation	71	0.419419	1.58776	0.00524541	0.0625442	5736	tags=38%- list=25%- signal=28%	79960/23522/6874/7862/4654/55578/11091/51147/23326/79903/8850/10629/117143/4297/51176/83443/6881/6598/4089/9913/4674/2648/3976/8464/2033/170394/1111	0.390685	1.3825	0.0465547	0.518443	2497	tags=23%- list=11%- signal=20%	79960/23522/7862/11091/4297/51147/23326/6598/6874/10629/4654/55578/117143/4674/79903/6878
GO:0006469	negative regulation of protein kinase activity	198	0.341534	1.47269	0.00527879	0.0627784	3489	tags=24%- list=15%- signal=21%	6653/5777/406948/4878/3315/5291/11329/25937/25/57493/65266/655/6422/79007/260434/10614/10636/161742/6423/5339/7249/23624/4771/5663/84335/1050/26191/8850/23636/388324/7345/51527/1849/93649/2629/1030/28951/51637/11261/22843/1647/64754/4067/407002/26524/11142/2776/94032	0.33875	1.33912	0.0229539	0.425623	5932	tags=33%- list=26%- signal=24%	6653/4878/3315/5777/406948/11329/5291/5339/10636/79007/64754/25937/260434/4771/161742/10614/23636/28951/7249/65266/84335/11261/6422/2629/25/655/57493/1849/22843/93649/51527/51637/23624/5663/6423/11142/5788/7345/388324/9104/1030/634/9961/6609/8850/26191/26524/9479/407040/55755/1647/84062/1050/64793/650/11122/2776/4067/5580/25793/104/94032/1027/348/7070
GO:0071901	negative regulation of protein serine/threonine kinase activity	113	0.382453	1.54603	0.00529474	0.0627784	3279	tags=25%- list=15%- signal=21%	6653/5777/406948/4878/5291/11329/25/57493/655/6422/10614/10636/6423/23624/1050/26191/8850/23636/388324/7345/1849/93649/2629/1030/1647/4067/26524/11142	0.370082	1.39076	0.025596	0.449706	5919	tags=34%- list=26%- signal=25%	6653/4878/5777/406948/11329/5291/10636/10614/23636/6422/2629/25/655/57493/1849/93649/23624/6423/11142/7345/388324/1030/6609/8850/26191/26524/9479/407040/55755/1647/84062/1050/650/4067/5580/25793/1027/348
GO:0060644	mammary gland epithelial cell differentiation	18	0.6117	1.73524	0.00531993	0.0627784	6253	tags=67%- list=28%- signal=48%	81606/3202/6608/2066/3664/5618/1051/5727/4255/3091/80139/27023	0.537354	1.46859	0.0548604	0.533434	5388	tags=50%- list=24%- signal=38%	81606/3202/5618/4255/6608/3664/5727/1051/2066
GO:0003156	regulation of animal organ formation	29	0.531234	1.6802	0.00532287	0.0627784	4579	tags=52%- list=20%- signal=41%	22943/655/55897/7472/3227/2255/7482/2253/6495/2668/6091/140628/7490/89780/367	0.39337	1.19087	0.233381	0.69214	5424	tags=38%- list=24%- signal=29%	655/22943/55897/6495/3227/7482/367/7472/650/6091/2253
GO:2000648	positive regulation of stem cell proliferation	54	0.449623	1.61582	0.00532329	0.0627784	4307	tags=41%- list=19%- signal=33%	8626/4054/6664/6662/7015/6926/2255/8660/5396/4435/7101/116039/2253/3167/3200/4254/7073/100422913/8091/2254/3791/3400	0.365535	1.23989	0.153929	0.64099	7484	tags=48%- list=33%- signal=32%	8626/4054/7073/6664/100422913/7015/4435/116039/5788/342371/6662/2254/100302135/5396/8660/3200/2253/7424/7101/3167/6926/2255/10413/8091/3400/100313896
GO:0003281	ventricular septum development	72	0.417535	1.58343	0.00536226	0.0631	4386	tags=33%- list=19%- signal=27%	57493/7048/6664/90/5754/6586/7798/7042/6299/9353/6659/6910/2626/6926/5629/26508/23462/4036/7849/9241/6091/11064/4089/23414	0.287837	1.02092	0.441699	0.804418	7018	tags=38%- list=31%- signal=26%	2626/7048/90/6664/57493/5754/23462/187/6659/7042/4036/7798/6586/11064/7849/6299/4194/9353/6091/6910/1482/53834/5629/6926/9241/4089/26508
GO:0010842	retina layer formation	26	0.546058	1.68639	0.00538625	0.0632441	3960	tags=54%- list=18%- signal=44%	8842/221935/7020/256297/84465/121643/204851/1826/23363/54549/3975/6505/5797/23418	0.469698	1.38943	0.0758811	0.549897	7785	tags=69%- list=35%- signal=45%	8842/221935/23363/23418/7020/84465/204851/256297/6505/121643/54549/5797/1826/3975/28996/7021/24147/6247
GO:0043410	positive regulation of MAPK cascade	461	0.292245	1.33535	0.00541037	0.0633893	5315	tags=29%- list=24%- signal=22%	3357/553/54910/920/406884/406913/1950/10347/2322/3815/255324/3952/10913/25/101/22943/5154/5590/4986/9607/8482/4217/408/114609/7161/23005/8074/55765/7188/7042/23162/116/6899/150/392255/1908/84962/152/407007/6504/11211/5663/331/59341/3486/284/26191/7043/1000/2626/7162/128239/6788/85363/2066/8567/6754/5578/4486/9464/2255/9500/799/5906/7040/3356/1813/64127/3084/3643/2253/1647/5028/8322/221472/55004/5…	0.306153	1.26022	0.0161533	0.388787	6103	tags=32%- list=27%- signal=24%	3357/54910/920/406913/553/10913/10347/406884/1950/255324/3356/6504/101/4217/8482/7188/3815/23162/2322/2626/939/5590/3952/5154/5578/5906/331/9607/25/23005/150/7043/285613/408/22943/8074/85363/114609/3265/4986/29937/1880/4486/3276/221472/59341/152/2081/6899/407007/8322/7161/9500/7162/4852/116/10595/367/7040/6788/5663/8826/7185/55765/55004/284/392255/7042/6362/84962/6093/7039/407019/5610/177/6754/57…
GO:0030168	platelet activation	129	0.368842	1.5165	0.00542224	0.0633905	5187	tags=37%- list=23%- signal=29%	5777/2812/3315/7294/5291/10461/959/8525/8527/29071/5154/18/11093/150/152/2811/375033/10630/5578/5359/388552/7450/558/5028/23173/23657/4067/239/170692/2776/10398/1311/4352/958/2815/2039/5156/26276/8526/7301/7056/89780/2151/2316/348/5197/6812/10672	0.336528	1.28235	0.0724026	0.546978	6133	tags=36%- list=27%- signal=27%	7294/3315/2812/5777/8527/5291/29071/959/8525/10461/23657/18/5154/5578/8526/3932/11093/150/10630/152/5359/5197/558/26276/2316/2778/2811/388552/375033/7450/634/10672/640/5028/23173/6812/1609/2776/1311/4067/170692/5580/7301/348/239/4352/2039
GO:0009100	glycoprotein metabolic process	364	0.301498	1.36104	0.00549678	0.0641229	6207	tags=33%- list=28%- signal=24%	9806/200424/2683/51006/9445/120071/10347/146664/64168/10610/3952/89792/5238/51465/9956/79690/29071/4248/124583/8707/8706/166012/79625/9945/9215/26574/11093/957/83539/23193/7423/9486/7844/81876/2131/406944/114805/256281/51301/222537/64409/5663/8813/9514/11173/10690/79947/79158/1603/54928/4126/64131/93611/2528/11261/83548/389125/9528/133584/6646/8818/2524/9452/175/84620/4504/2135/266722/84752/26232…	0.289811	1.18249	0.0902218	0.57786	3079	tags=18%- list=14%- signal=15%	200424/9806/2683/10347/51006/120071/9445/29071/10610/79690/51465/9514/146664/23193/4248/89792/64168/124583/3952/11261/5238/9956/51301/8706/11093/7423/8707/2524/256281/7844/26232/9486/79369/389125/8813/11173/8473/166012/9452/175/2528/9215/30815/26574/957/4126/84572/79586/1471/83539/54928/2135/79625/5663/9945/64840/8818/22845/406944/93611/9951/114805/81876/27090
GO:2000353	positive regulation of endothelial cell apoptotic process	22	0.568196	1.68981	0.00564318	0.0656885	278	tags=18%- list=1%- signal=18%	406948/196527/57124/959	0.562756	1.60489	0.0136748	0.378246	1883	tags=23%- list=8%- signal=21%	406948/959/196527/57124/356
GO:0043271	negative regulation of ion transport	151	0.356007	1.49234	0.00566765	0.0658311	3953	tags=28%- list=18%- signal=24%	10681/1394/3952/23208/5534/5311/65266/18/2946/255057/2693/407050/255738/150/2550/152/1636/406944/63892/4544/54899/2824/1268/7779/8501/3356/1813/5028/4987/5593/7291/3351/338440/10859/274/88/11255/2281/57520/9368/3757/442901/1815	0.29287	1.13191	0.231598	0.69214	4945	tags=26%- list=22%- signal=20%	10681/1394/3356/23208/18/338440/3952/65266/5534/255057/255738/150/5311/1636/63892/54899/407050/442901/2550/152/2693/2946/7779/57520/8501/406944/2824/65267/4129/1268/5028/4987/4544/2281/407040/1813/9943/401152/7009
GO:0043392	negative regulation of DNA binding	51	0.454343	1.61598	0.00575615	0.0667153	5629	tags=45%- list=25%- signal=34%	6664/6608/4487/2072/1649/5663/341405/10459/9464/4751/23462/3397/51176/4488/8091/6872/6672/6612/387082/9421/8864/4792/7114	0.412071	1.38575	0.057184	0.534145	5690	tags=43%- list=25%- signal=32%	8864/2072/6664/6872/4751/6608/23462/5663/6672/4487/341405/387082/4792/10459/7114/51176/1649/3397/124857/146198/6612/9464
GO:0072329	monocarboxylic acid catabolic process	122	0.371872	1.51876	0.0058126	0.067225	5960	tags=37%- list=26%- signal=27%	126129/340665/2166/3952/27349/35/1891/54905/23659/83667/3028/215/8309/5830/549/56603/1268/1892/32/2184/8660/160428/440503/7291/10327/26061/254013/10478/84696/51390/11001/8310/51/1592/55289/171586/55268/1375/6652/219970/84129/5095/10994/3030/6342	0.346464	1.31314	0.0537892	0.533434	5246	tags=30%- list=23%- signal=23%	126129/340665/27349/1891/2166/549/3028/3952/54905/35/1892/83667/8309/2184/215/23659/51/254013/160428/1375/254552/10449/5828/1268/55289/5830/26061/440503/6652/8310/56603/51390/10327/390916/8660/11001
GO:0006182	cGMP biosynthetic process	11	0.696978	1.73798	0.00587871	0.0676742	5628	tags=64%- list=25%- signal=48%	4878/2983/2977/4882/4881/4879/4880	0.629366	1.51103	0.0430819	0.512081	3077	tags=45%- list=14%- signal=39%	4878/2983/2977/4882/4879
GO:0090287	regulation of cellular response to growth factor stimulus	312	0.308877	1.38191	0.0058805	0.0676742	6943	tags=38%- list=31%- signal=27%	6653/114990/56975/442909/406948/7041/4804/5291/25/406890/22943/79652/652991/6664/6422/9573/1387/967/63976/56937/54778/161742/4487/406902/4015/753/6423/57057/406903/399473/331/388585/9353/23191/7043/2626/26585/201163/93649/1030/2255/4435/7040/65997/26999/8819/55612/8322/4488/11167/64094/4036/199731/100507588/56963/51742/26524/9241/4504/574506/64399/406976/57556/6091/66000/10272/2254/407030/8473/37…	0.271637	1.10173	0.244904	0.698718	6668	tags=33%- list=30%- signal=23%	6653/442909/114990/56975/4804/7041/406948/406890/5291/1387/2626/9573/79652/967/161742/56937/652991/6422/331/25/10272/7043/22943/406903/6664/201163/8473/100507588/4052/8322/93649/63976/399473/4435/4015/7040/753/11156/407054/4487/4036/55612/8819/23625/54778/64399/6423/65997/406902/406899/26585/4504/1030/406976/2254/388585/574506/23390/23191/200734/51742/9110/56963/11167/26524/57057/199731/7057/2260…
GO:0051446	positive regulation of meiotic cell cycle	23	0.562671	1.69128	0.00588911	0.0676742	3569	tags=39%- list=16%- signal=33%	225689/284071/10361/4487/7320/3955/3643/4488/995	0.471918	1.35878	0.0927338	0.578513	7867	tags=61%- list=35%- signal=40%	7320/225689/10361/3955/284071/4487/3643/56979/4488/10635/995/1761/346673/64848
GO:2001020	regulation of response to DNA damage stimulus	291	0.313195	1.39477	0.00592029	0.0678877	8127	tags=43%- list=36%- signal=28%	4968/637/9274/25/6874/9894/6118/5111/4582/6605/55578/161742/4487/55872/51147/84893/6423/55257/23326/2072/11284/63979/5883/6659/8850/6591/10629/117143/580/79915/138151/10459/220042/26272/116028/2255/55086/8110/158880/29086/51412/79184/10269/64110/2138/7291/4824/83443/23514/79621/6881/6598/8091/84309/5531/6419/80314/6787/51776/6595/407006/5893/1859/9913/4255/2648/29117/25946/6604/6615/54780/5366/84…	0.28814	1.16527	0.133564	0.621539	7799	tags=38%- list=35%- signal=26%	637/4968/9274/6787/55872/116028/6118/5111/161742/51147/63979/23326/9894/6605/6598/6874/6604/2521/25/2072/11284/10629/55257/220042/84893/4582/55578/4255/29086/5883/117143/55135/6878/1054/79184/6659/4487/580/55086/10269/158880/79621/6423/5531/51366/80314/10459/9275/9643/7014/51412/2140/51616/2138/2187/200734/5371/8850/26272/51776/7454/23514/1111/22954/79915/4282/57634/1956/138151/1660/83443/64110/5…
GO:0002062	chondrocyte differentiation	108	0.38511	1.54476	0.00594248	0.0679975	6207	tags=42%- list=28%- signal=30%	4209/57560/4054/7045/7048/2822/80856/23516/7483/6662/6423/392255/2131/6591/11173/26585/7040/129642/7482/54928/116039/4488/5593/389125/1311/8091/7476/2254/2737/4192/359845/309/5916/399979/51222/3091/2202/85477/4880/5744/650/579/4088/871/50515	0.353759	1.32264	0.0580908	0.534145	6687	tags=41%- list=30%- signal=29%	4209/57560/4054/7483/7045/864/7048/2822/23516/389125/11173/359845/7482/7040/116039/54928/80856/392255/6423/6662/7476/26585/2254/129642/4192/5744/650/2131/1311/8817/5916/871/2737/51222/4781/55553/55959/4488/8840/10865/5593/2202/4880/6591
GO:0051973	positive regulation of telomerase activity	31	0.519791	1.66902	0.00596642	0.0681268	3366	tags=32%- list=15%- signal=27%	225689/11284/79977/7520/26585/140609/65057/4751/9314/5594	0.523385	1.60712	0.009868	0.335976	4936	tags=39%- list=22%- signal=30%	5594/225689/140609/7520/11284/4751/55135/79977/65057/26585/5609/9314
GO:0030517	negative regulation of axon extension	42	0.474296	1.62667	0.0059992	0.0683563	6300	tags=60%- list=28%- signal=43%	54910/8482/393/57715/10512/6049/5802/9037/10505/55558/4504/57556/51265/374946/6405/9723/10500/1020/9856/89780/999/80031/3475/223117/4133	0.434194	1.4105	0.0522811	0.533434	4413	tags=38%- list=20%- signal=31%	54910/8482/10512/1020/6049/393/51265/55558/9856/4504/10505/9037/5802/57715/6405/10500
GO:0071542	dopaminergic neuron differentiation	41	0.479516	1.63673	0.00602571	0.0685135	5541	tags=46%- list=25%- signal=35%	22943/6422/6608/6423/7472/2253/222894/3170/2019/7074/5309/23440/4009/4040/89780/5015/3169/340419/3091	0.338093	1.09315	0.338204	0.751631	8623	tags=56%- list=38%- signal=35%	6422/22943/6608/6423/7074/7472/2253/2277/222894/3169/23440/2019/340419/4009/3170/3091/4040/5015/4929/1453/89780/3251/5309
GO:0021987	cerebral cortex development	106	0.386749	1.54926	0.00605773	0.0687325	5541	tags=38%- list=25%- signal=29%	5079/26047/22903/1600/83696/6608/664/6513/5830/4677/5663/9353/1000/474/23353/7101/259266/170302/266727/2290/89927/429/585/10716/6091/4852/2737/3362/79633/8941/5080/57178/4192/27185/1020/54407/583/5454/285025/3091	0.321397	1.19884	0.156702	0.64099	6260	tags=37%- list=28%- signal=27%	5079/1020/89927/3362/26047/1600/22903/266727/83696/6513/4677/664/8941/6608/4852/170302/5663/585/9289/583/259266/5830/57178/1000/23353/4192/1956/84750/9353/10579/6091/3014/2737/27185/7804/429/2290/10716/7101
GO:0090183	regulation of kidney development	32	0.51512	1.66937	0.00618217	0.0699609	4757	tags=50%- list=21%- signal=40%	6608/6662/30812/55366/6928/26585/4070/9500/7482/6495/2668/7849/3975/9241/7490/3217	0.487324	1.50766	0.0265069	0.450628	6791	tags=53%- list=30%- signal=37%	6495/6608/6928/9500/7482/55366/6662/26585/7849/5979/4070/30812/6772/3217/51804/3975/9241
GO:0014065	phosphatidylinositol 3-kinase signaling	135	0.361925	1.49735	0.00619195	0.0699609	6878	tags=41%- list=30%- signal=29%	3357/54923/5777/406913/1950/677/5291/2322/113791/3815/3952/5154/6662/7042/7249/375033/284/4150/2066/3356/3059/3643/5286/80243/7291/4824/5296/5159/9368/1440/5156/23396/7301/3791/9723/7337/49860/2150/4916/25827/3479/56034/3606/5863/55615/5728/5290/5649/5270/5783/1956/2625/940/4920/5364/2260	0.331329	1.26821	0.0811102	0.559974	3974	tags=19%- list=18%- signal=16%	3357/406913/54923/1950/5777/677/5291/113791/3356/3815/2322/55615/3952/5154/7249/4150/940/284/7042/56623/5296/23396/6662/5159/375033/634
GO:0003230	cardiac atrium development	36	0.498266	1.65762	0.00623053	0.0702495	2338	tags=31%- list=10%- signal=27%	57493/90/6608/7042/55897/57057/7472/6659/6910/2626/5629	0.396742	1.25265	0.163843	0.64879	6791	tags=42%- list=30%- signal=29%	2626/90/57493/55897/6608/6659/7042/57057/7472/4194/650/6910/1482/5629/9241
GO:0048640	negative regulation of developmental growth	106	0.384545	1.54043	0.00629528	0.0708315	6465	tags=44%- list=29%- signal=32%	54910/6532/7048/8482/393/7161/407014/57715/10512/2045/6910/6788/6789/10743/5641/6049/5802/9706/9037/10505/9241/55558/4504/406976/57556/51265/374946/6405/9723/10500/1020/5727/9856/5950/89780/3720/2395/999/583/2539/80031/60485/3475/223117/5728/4133/221476	0.339761	1.26734	0.0922754	0.57786	4589	tags=31%- list=20%- signal=25%	54910/8482/10512/1020/6532/7048/6049/393/10743/5641/407014/6789/2395/2539/7161/6788/51265/583/55558/9856/4504/10505/8835/406976/9037/5600/5802/2045/57715/6405/10500/3776/9706
GO:0009062	fatty acid catabolic process	98	0.387612	1.53846	0.00635873	0.0712525	5960	tags=39%- list=26%- signal=29%	126129/2166/3952/27349/35/1891/23659/83667/3028/215/8309/5830/549/1268/1892/32/8660/160428/440503/7291/26061/254013/10478/84696/51390/11001/8310/51/55289/171586/55268/1375/219970/84129/5095/10994/3030/6342	0.363273	1.34263	0.0483189	0.528661	5246	tags=31%- list=23%- signal=24%	126129/27349/1891/2166/549/3028/3952/35/1892/83667/8309/215/23659/51/254013/160428/1375/254552/10449/5828/1268/55289/5830/26061/440503/8310/51390/390916/8660/11001
GO:0048709	oligodendrocyte differentiation	97	0.389569	1.54418	0.00637019	0.0712525	5045	tags=37%- list=22%- signal=29%	6009/6664/26022/7161/6656/8891/5764/6662/7223/664/1272/666/10215/9968/388585/30812/85414/3084/84504/4118/4067/429/1902/26011/2737/9331/10810/5080/4192/3400/58158/1020/79885/128853/23512/10100	0.272168	1.0045	0.473784	0.816221	7308	tags=39%- list=32%- signal=27%	6009/26022/1020/9968/8891/5764/6664/664/7223/7161/1272/85414/666/6656/6662/1902/388585/10215/4192/1267/58158/30812/23512/4067/2737/429/4118/55553/6663/128853/4099/2064/10810/26011/84504/79885/3400/7133
GO:0070304	positive regulation of stress-activated protein kinase signaling cascade	122	0.370592	1.51353	0.00639386	0.0712525	5911	tags=36%- list=26%- signal=27%	54910/3952/10913/4986/4217/114609/23005/55765/7188/7042/23162/392255/6504/331/59341/6788/9464/64127/1647/5610/4067/9258/3276/939/3265/177/7189/7476/9618/4215/10494/23542/2150/285613/57630/7187/29108/5609/28996/3552/9344/650/5871/9770	0.391357	1.48329	0.00642422	0.295287	6929	tags=43%- list=31%- signal=30%	54910/10913/6504/4217/7188/23162/939/3952/331/23005/285613/114609/3265/4986/3276/59341/6788/7185/55765/392255/7042/5610/177/7476/9258/7187/10494/4215/55504/388325/9479/5609/1647/3552/5871/8312/650/8324/4067/9618/9344/9464/60401/23542/4294/64127/4055/7189/10912/79444/57630/406954/142679
GO:0021542	dentate gyrus development	16	0.627233	1.72787	0.00639881	0.0712525	4642	tags=69%- list=21%- signal=55%	79969/6608/5629/7101/51176/1812/55079/66000/4009/4192/7832	0.555877	1.47361	0.0520877	0.533434	6316	tags=62%- list=28%- signal=45%	79969/6608/1812/7832/51176/55079/4192/66000/7101/5629
GO:0042249	establishment of planar polarity of embryonic epithelium	16	0.627204	1.72778	0.00639881	0.0712525	3093	tags=44%- list=14%- signal=38%	6422/5754/6423/57822/9620/2295/10427	0.422	1.11871	0.324815	0.74201	8205	tags=62%- list=36%- signal=40%	6422/5754/57822/6423/2295/9620/10427/1855/27031/2535
GO:0003143	embryonic heart tube morphogenesis	67	0.421054	1.57696	0.00642641	0.0714123	7698	tags=55%- list=34%- signal=36%	7048/5311/6911/64321/8928/90/6608/55897/57057/5663/2626/121643/6926/9464/6262/2253/585/8463/10660/58495/89780/123872/9421/51676/3091/4088/7547/1482/200894/10413/187/388389/8195/27031/55081/51098/3549	0.323729	1.13405	0.263711	0.708201	8778	tags=52%- list=39%- signal=32%	2626/7048/90/8928/5311/6911/55897/64321/6608/187/5663/7547/585/200894/57057/388389/2253/121643/9464/8463/6262/1482/6926/10413/58495/123872/51676/3091/10660/27031/4088/89780/55212/1954/23059
GO:0006473	protein acetylation	209	0.333788	1.44619	0.00655594	0.0727018	5786	tags=33%- list=26%- signal=25%	79960/4802/23522/1487/7917/55167/6874/7862/8260/408/1387/79969/8536/4582/4654/55578/11091/51147/55257/23326/55677/406/2624/79903/6659/8850/6591/10629/117143/4801/4297/201163/93649/8648/51412/10943/10269/51176/7291/83443/2647/2959/53615/122830/6881/7703/5563/6598/4204/8473/80314/6872/28999/4089/5080/3670/9913/4674/2648/29117/3976/8464/23137/2033/23741/170394/1111/5371/4800/407040	0.320974	1.27396	0.0509475	0.533434	2920	tags=20%- list=13%- signal=18%	79960/4802/1487/7917/23522/79969/1387/55167/8536/7862/11091/4297/122830/51147/23326/8260/10943/6598/6874/55677/408/10629/4654/55257/201163/6872/8473/406/4582/55578/117143/93649/4801/4674/79903/2959/6878/4204/8648/6659/53615/10269
GO:0060976	coronary vasculature development	48	0.458593	1.61345	0.00659109	0.0729415	3716	tags=31%- list=16%- signal=26%	144165/5754/161742/7423/55897/6899/1636/6910/93649/9464/4036/10427/7541/5159/11064	0.347349	1.15622	0.249002	0.700826	3571	tags=25%- list=16%- signal=21%	161742/7423/144165/1636/55897/5754/187/6899/93649/4036/5159/11064
GO:0051235	maintenance of location	308	0.30762	1.37529	0.00662391	0.0731545	4770	tags=26%- list=21%- signal=21%	6653/6571/3357/920/54923/5777/51141/2812/129685/3952/2760/25/8760/2495/5311/8989/2946/2901/7529/148867/407050/3954/51099/8996/26580/3709/1649/222008/406903/5663/2811/219931/375189/580/8694/57674/4794/32/8733/25792/2629/9817/440503/3356/6262/23353/1813/259266/8605/11151/1812/55704/4067/6646/3596/585/6263/2516/2281/930/3074/2815/7376/22873/400916/3073/57338/402/134429/1020/57158/9913/309/3627/6672/…	0.323056	1.30982	0.0144972	0.386568	5652	tags=28%- list=25%- signal=21%	6653/6571/3357/920/54923/2812/5777/129685/2760/51141/3356/26580/8760/8996/2495/1020/4794/3952/930/2629/3932/25/5311/3954/406903/148867/356/407050/25792/3627/8733/4052/400916/7529/187/57674/57338/2946/11151/9817/51099/2901/1812/55704/5663/6672/338/580/375189/585/8989/4481/8605/259266/2316/5788/134429/83860/4792/2811/8694/440503/5371/219931/3074/7114/2281/1408/23353/407040/1649/222008/1813/3709/228…
GO:0060219	camera-type eye photoreceptor cell differentiation	29	0.525505	1.66208	0.00672363	0.0741039	3340	tags=41%- list=15%- signal=35%	8842/6094/6662/7068/1270/348980/30812/10083/1735/1826/54549/585	0.458501	1.38805	0.0727202	0.546978	6390	tags=45%- list=28%- signal=32%	8842/6094/1270/585/10083/6662/348980/7068/30812/54549/7070/1735/1826
GO:0065005	protein-lipid complex assembly	28	0.531317	1.66884	0.00674631	0.0741568	4823	tags=43%- list=21%- signal=34%	10347/55937/8694/56112/10162/6646/274/3931/7376/2181/348/341	0.472123	1.42061	0.0598513	0.535284	6841	tags=50%- list=30%- signal=35%	10347/55937/10162/338/116519/56112/8694/8435/3931/341/6646/348/7376/274
GO:0051963	regulation of synapse assembly	95	0.389602	1.53961	0.00675594	0.0741568	7021	tags=55%- list=31%- signal=38%	54413/441381/139065/22943/375790/54674/386724/627/2693/2045/26280/7162/869/9746/22865/347730/575/11141/257194/23394/266727/6495/79953/7476/89780/94030/26050/22883/23316/4916/4884/5020/145581/57555/5789/80823/84631/347731/7058/51804/27067/2895/8292/22871/114798/9231/382/64084/8128/2239/577/9378	0.298365	1.09847	0.306034	0.733863	4742	tags=26%- list=21%- signal=21%	54413/441381/386724/139065/54674/375790/23394/266727/26280/22943/11141/382/6495/2693/7162/575/627/9746/7476/347730/347731/2045/84631/22865/80823
GO:0075733	intracellular transport of virus	11	-0.668488	-1.85749	0.00678349	0.0743078	5207	tags=64%- list=23%- signal=49%	10332/9972/9397/30835/6993/684/89870	-0.588777	-1.64611	0.0306154	0.46463	2462	tags=55%- list=11%- signal=49%	9972/9397/3838/6993/684/89870
GO:2000253	positive regulation of feeding behavior	11	0.691538	1.72441	0.00680693	0.0744133	3791	tags=55%- list=17%- signal=45%	4986/339403/2693/84251/4852/29105	0.646407	1.55194	0.0285252	0.463628	3831	tags=55%- list=17%- signal=45%	339403/4986/2693/4852/29105/84251
GO:0072079	nephron tubule formation	20	0.582661	1.69648	0.00686733	0.0748427	4170	tags=60%- list=18%- signal=49%	79192/6662/388585/30812/6928/26585/6495/2668/7849/153572/9241/7475	0.5096	1.42333	0.0673456	0.546978	7934	tags=65%- list=35%- signal=42%	79192/6495/6928/6662/26585/7849/388585/7475/30812/51804/9241/2668/153572
GO:0046390	ribose phosphate biosynthetic process	210	0.332317	1.44064	0.00687398	0.0748427	5832	tags=32%- list=26%- signal=24%	4725/83549/4878/51079/2983/80347/517/54898/9556/3615/151531/112/11332/84277/527/50808/514/203/1716/2977/84532/8050/5164/4882/5836/51703/108/1503/1738/26289/201163/32/10165/2182/7040/55902/114/4716/5160/27109/6576/84833/5162/4723/79993/5166/4696/2181/4881/4879/4712/4706/2539/4711/4698/4833/5538/51144/65990/51000/506/4880/7114/2180/53354/7372/4709	0.30354	1.20487	0.109915	0.597893	5700	tags=30%- list=25%- signal=23%	4725/4878/51079/83549/80347/527/1738/3615/54898/9556/2983/514/11332/84277/50808/517/5164/4716/1716/151531/55902/2977/201163/112/203/2182/2539/4698/4882/7040/8050/4879/5836/84833/6901/51144/1503/79993/506/114/65990/26289/6576/4722/84532/5160/7114/108/4696/7372/4714/5198/53354/10165/51703/4712/27109/2986/4706/4711/5165/4694/204
GO:0001841	neural tube formation	100	0.385804	1.53653	0.00692537	0.0752413	4941	tags=36%- list=22%- signal=28%	54910/25/6664/655/6422/144165/5754/7798/7042/57545/6423/57822/84678/7249/9620/79977/9968/6659/6788/6789/7040/4036/7291/10427/56963/9241/585/8463/7189/23242/8915/5727/58495/2648/5916/133	0.286667	1.06298	0.365694	0.76773	5712	tags=33%- list=25%- signal=25%	54910/9968/7249/6422/25/655/144165/6664/5754/6789/57545/7040/6788/6659/7042/4036/79977/7798/57822/585/6423/84678/6768/6046/56963/4976/23513/5727/9620/5916/2648/10427/8463
GO:0007616	long-term memory	34	0.504835	1.65828	0.00695486	0.0752413	4770	tags=47%- list=21%- signal=37%	4776/5590/23237/266743/10636/5923/9486/139411/6446/114/1813/6869/10919/4204/2648/348	0.529559	1.65418	0.00585465	0.290933	6372	tags=50%- list=28%- signal=36%	4776/10636/23237/5590/139411/9486/10919/266743/5923/4204/6446/114/1813/2648/348/6869/50944
GO:0021879	forebrain neuron differentiation	41	0.474586	1.6199	0.00696304	0.0752413	5275	tags=51%- list=23%- signal=39%	79625/6656/57282/2624/388585/5629/7314/431707/2290/429/55558/10716/55079/23440/5080/57178/9723/27185/2637/8828/27089	0.322321	1.04215	0.414861	0.791666	6316	tags=49%- list=28%- signal=35%	79625/2624/6656/55558/7314/388585/57178/55079/57282/431707/1436/27089/538/27185/429/2290/10716/23440/9723/5629
GO:0098581	detection of external biotic stimulus	20	-0.556018	-1.85629	0.00696643	0.0752413	954	tags=25%- list=4%- signal=24%	912/57115/3929/54209/23643	-0.58866	-1.95944	0.0031783	0.2323	3262	tags=45%- list=14%- signal=39%	64581/58484/7099/7096/10333/3929/54209/57115/23643
GO:0050679	positive regulation of epithelial cell proliferation	211	0.331404	1.43641	0.00699224	0.075369	5014	tags=30%- list=22%- signal=23%	8626/3357/2683/406884/406913/1950/255324/2896/6664/1749/6422/5764/6608/6662/406902/2693/7423/6899/3299/7472/114821/2624/406903/3249/7060/128239/5578/5629/2255/8660/64127/116039/6869/3397/3167/2138/7291/57504/9037/51162/9241/574506/3265/185/3651/7039/7476/2254/5228/6239/4192/3791/49860/1750/3142/89780/367/695/6667/1960/5335/7494/8828	0.292058	1.15946	0.168909	0.650534	6864	tags=35%- list=30%- signal=25%	8626/3357/406913/2683/406884/1950/255324/5578/1749/6422/5764/7423/2896/406903/6664/3265/57504/5228/6608/187/6899/7060/2693/367/116039/185/2624/7039/407019/1960/6662/406902/7476/3299/128239/2138/2254/574506/114821/9037/3249/4192/7472/79031/2260/3397/1956/650/8660/8324/49860/57608/2277/51162/538/1750/1482/695/7424/3142/55109/2752/64127/3167/5629/6869/2255/3651/8862/2064/9241/10413/8828/10016
GO:0014072	response to isoquinoline alkaloid	27	0.536056	1.67001	0.00704325	0.0756163	3803	tags=41%- list=17%- signal=34%	4986/5179/8772/1268/114/1813/6869/2821/6870/6505/5309	0.364844	1.08826	0.349738	0.756847	6332	tags=44%- list=28%- signal=32%	2821/4986/5179/114/1268/6870/8772/1813/6505/5536/8682/6869
GO:0043278	response to morphine	27	0.536056	1.67001	0.00704325	0.0756163	3803	tags=41%- list=17%- signal=34%	4986/5179/8772/1268/114/1813/6869/2821/6870/6505/5309	0.364844	1.08826	0.349738	0.756847	6332	tags=44%- list=28%- signal=32%	2821/4986/5179/114/1268/6870/8772/1813/6505/5536/8682/6869
GO:0099565	chemical synaptic transmission- postsynaptic	121	0.371111	1.51257	0.0071137	0.0762209	4687	tags=35%- list=21%- signal=28%	54413/5026/5590/81832/4355/18/266743/2554/22999/2905/2561/2567/22953/2901/8001/2898/10497/2558/1140/642938/2566/869/2903/2560/2565/1813/2904/2902/2743/112755/8620/66000/7476/407030/4204/1144/1815/1020/23542/56853/2570/23316	0.333724	1.26387	0.0878283	0.574681	6372	tags=37%- list=28%- signal=27%	54413/4355/5026/18/1020/5590/2554/353174/2565/2558/22999/112755/2905/2902/266743/2561/1144/4204/10497/2901/81832/22953/8001/2898/2566/2567/7476/2904/124925/6543/2903/1140/1813/57053/2743/642938/2560/66000/23542/5025/869/1136/407030/23316/50944
GO:2000463	positive regulation of excitatory postsynaptic potential	29	0.523473	1.65565	0.00714386	0.0763921	7562	tags=69%- list=34%- signal=46%	54413/5590/81832/22999/2903/2904/2902/112755/7476/23316/57555/9699/5728/22871/5649/1855/9378/2906/6804/5575	0.446374	1.35134	0.0921036	0.57786	3562	tags=28%- list=16%- signal=23%	54413/5590/22999/112755/2902/81832/7476/2904
GO:0045471	response to ethanol	121	0.370336	1.50941	0.00723032	0.0771251	4762	tags=28%- list=21%- signal=22%	551/4736/4968/1393/1394/94241/3952/5019/4986/18/6000/5179/2550/3709/1513/1268/2903/1813/2904/2902/6869/1365/3351/3596/2806/10919/1440/1815/6531/51150/64854/6138/4255/4916	0.319643	1.21054	0.134358	0.622216	5022	tags=25%- list=22%- signal=19%	4736/551/4968/1394/94241/1393/5019/18/3952/10919/4986/4255/2902/2550/2539/1513/5179/6000/1365/51150/2904/210/4129/1268/329/2806/2903/1813/3709/3596
GO:0048535	lymph node development	18	0.601893	1.70742	0.00724102	0.0771251	3600	tags=44%- list=16%- signal=37%	57124/159296/643/4050/8772/10630/7040/124976	0.609079	1.66461	0.00879967	0.317542	5489	tags=56%- list=24%- signal=42%	4050/643/57124/159296/10630/7040/4049/124976/8772/5423
GO:0006958	complement activation- classical pathway	33	-0.449001	-1.72433	0.00738825	0.0785381	2793	tags=27%- list=12%- signal=24%	4153/715/1380/713/714/712/54209/725/3426	-0.489645	-1.86381	0.00162688	0.207081	1275	tags=18%- list=6%- signal=17%	1604/714/712/54209/725/3426
GO:0006813	potassium ion transport	237	0.322263	1.41303	0.00742494	0.0786874	6619	tags=41%- list=29%- signal=30%	196527/4878/3759/776/5311/4986/65266/90134/81832/56660/967/1804/8645/6507/30819/284525/6000/3736/80333/150/3751/1908/476/84679/3778/389816/348980/406944/3780/10060/4544/57628/6557/3760/3249/3739/9424/57657/3356/1813/11261/1812/343450/23416/1017/8811/6560/26251/274/88/6833/51305/60598/3799/3757/57084/3755/3688/9187/3777/27345/6559/81033/25769/3790/10479/2316/123041/57030/3786/3775/57419/3741/6550/…	0.314119	1.25609	0.0535622	0.533434	7035	tags=39%- list=31%- signal=27%	4878/196527/3356/776/476/3759/84679/967/389816/65266/11261/8645/284525/150/5311/26251/90134/9196/4986/3778/6507/56660/30819/57628/6557/10479/1812/81832/3737/406944/3736/6000/3754/25769/3790/57030/1804/65267/2316/9424/3751/348980/57084/1017/343450/1908/81033/3755/3780/3777/3799/80333/4544/481/3249/6560/10060/123041/3776/3741/1813/27345/3786/9943/3760/23416/57657/11060/483/60598/3785/285335/170850/…
GO:0097091	synaptic vesicle clustering	13	0.652083	1.70036	0.00744341	0.0786874	6132	tags=77%- list=27%- signal=56%	8224/1000/79953/27253/6853/84446/57555/9024/5728/22871	0.520337	1.31059	0.153956	0.64099	9003	tags=69%- list=40%- signal=42%	8224/6853/1000/79953/9024/27253/84446/5728/57555
GO:0001659	temperature homeostasis	175	0.344574	1.46935	0.0074461	0.0786874	8194	tags=52%- list=36%- signal=33%	6009/7253/5746/3952/1240/3566/51087/7030/63976/18/115209/3910/2104/7090/50486/116/9807/26580/406/1649/8878/192111/55366/4858/1268/249/201163/3356/1813/2171/11096/3397/2827/9927/1812/58488/3596/9658/4857/7350/23228/1910/43/2628/8473/7376/5618/1051/23090/10874/1149/2887/5020/8864/56034/7351/3606/5743/170394/2180/2778/3552/222236/133522/10062/4898/10912/7226/10400/8792/3033/5733/153/2303/55818/23135…	0.338961	1.32831	0.0326646	0.469803	5339	tags=30%- list=24%- signal=23%	3356/1240/26580/7030/7253/6009/3566/51087/5746/18/3952/115209/8864/8878/3910/729230/4858/9807/201163/8473/406/5618/7351/63976/116/1812/7090/222236/2628/9927/1910/192111/55366/2104/2778/1268/7067/23228/376497/2827/249/43/50486/1649/1813/3397/3552/23090/3596/1051/133522/4898/2034
GO:1904353	regulation of telomere capping	23	0.555134	1.66863	0.00746912	0.0787762	5597	tags=48%- list=25%- signal=36%	7874/225689/2072/11284/140609/4751/5594/79035/7515/5609/7014	0.636657	1.8331	0.000778333	0.164841	5147	tags=52%- list=23%- signal=40%	7874/5594/225689/140609/2072/11284/4751/80351/7014/79035/5609/7515
GO:0044458	motile cilium assembly	56	0.439241	1.58954	0.0074858	0.0787979	6439	tags=43%- list=29%- signal=31%	55779/80217/81492/401024/84071/200373/57545/7320/345643/25981/54970/200162/154313/22873/51364/25809/80127/123872/583/9576/27152/54903/54558/221421	0.3729	1.27228	0.122126	0.617686	8424	tags=48%- list=37%- signal=30%	55779/7320/80217/401024/25981/81492/57545/84071/200373/51364/583/345643/80127/22873/54970/1874/8852/255101/154313/123872/25809/54558/23300/2712/50487/79846/200162
GO:0072310	glomerular epithelial cell development	12	0.669744	1.70822	0.00752457	0.0790516	5043	tags=58%- list=22%- signal=45%	7827/9863/4643/4868/182/8826/5420	0.399053	0.984137	0.495653	0.825584	7201	tags=50%- list=32%- signal=34%	7827/8826/9863/4868/4643/5420
GO:0060317	cardiac epithelial to mesenchymal transition	33	0.505941	1.65058	0.00753941	0.0790534	5833	tags=58%- list=26%- signal=43%	7048/90/4487/7042/7472/10439/6591/6926/26508/23462/2253/4488/7291/9241/4089/182/6615/55273/650	0.337676	1.05065	0.401069	0.788307	7576	tags=52%- list=34%- signal=34%	7048/90/23462/4487/7042/7472/650/2253/10439/6926/4488/6591/9241/4089/26508/7291/6615
GO:0030857	negative regulation of epithelial cell differentiation	51	0.449496	1.59874	0.00758765	0.0792679	3189	tags=33%- list=14%- signal=29%	8626/55810/9573/6608/161742/6662/406902/79977/399473/388585/6926/2487/2255/3397/4488/3596/1903	0.400796	1.34784	0.0754445	0.549097	6458	tags=43%- list=29%- signal=31%	8626/55810/9573/161742/6608/399473/79977/2487/6662/406902/388585/200734/3397/3552/3596/574033/574474/3845/6772/6926/2255/4488
GO:0046068	cGMP metabolic process	16	0.621556	1.71223	0.00758929	0.0792679	5628	tags=50%- list=25%- signal=38%	4878/2983/2977/4882/4881/4879/10846/4880	0.539228	1.42948	0.0712191	0.546978	3077	tags=31%- list=14%- signal=27%	4878/2983/2977/4882/4879
GO:0051101	regulation of DNA binding	115	0.374465	1.51604	0.00763359	0.0795764	5629	tags=40%- list=25%- signal=30%	1950/6664/3005/2296/6608/4487/2072/1649/5663/341405/10459/93649/9464/65057/4751/7040/23462/9314/10269/3397/51176/4488/7291/2959/5458/6881/3651/177/8091/7189/6872/5080/3670/55906/6672/6612/387082/3976/9421/64324/8864/3479/2033/4792/28996/7114	0.267123	1.0059	0.472478	0.816221	7260	tags=40%- list=32%- signal=27%	1950/3005/8864/2072/6664/6872/4751/6608/23462/2296/93649/2959/1054/7040/5663/55906/6672/4487/10269/341405/177/387082/65057/1460/4792/10459/7114/51176/5599/1649/3397/9314/124857/146198/6612/9464/7189/3976/2033/4488/3651/5458/8091/8904/28996/7291
GO:1902473	regulation of protein localization to synapse	20	0.578574	1.68458	0.00774401	0.0805717	6847	tags=65%- list=30%- signal=45%	5590/2693/9746/5906/102/3265/7476/57555/56850/9912/1739/1855/2239	0.505612	1.41219	0.0725051	0.546978	5128	tags=50%- list=23%- signal=39%	5590/5906/3265/2693/9912/102/9746/7476/56850/2239
GO:0070269	pyroptosis	26	-0.495319	-1.78765	0.00780455	0.0809628	2762	tags=50%- list=12%- signal=44%	114548/56169/834/9447/171389/3002/1687/22861/81030/91039/3001/54209/4210	-0.583304	-2.09082	0.000289338	0.0847717	2899	tags=46%- list=13%- signal=40%	1687/58484/22861/407008/56169/114548/1991/81030/3001/91039/54209/4210
GO:1903046	meiotic cell cycle process	197	0.334835	1.44305	0.00781164	0.0809628	3705	tags=24%- list=16%- signal=20%	55810/7917/1060/285498/10592/225689/283129/150280/91646/55706/284071/9665/10361/4487/54456/317761/79703/2072/22887/63979/9134/56603/7320/10388/143471/122402/84464/29988/8900/23353/10735/3306/259266/10734/2827/4488/7314/7272/130951/27175/146956/546/644186/84057/995/10919/84690	0.319814	1.26385	0.0612012	0.53821	5143	tags=28%- list=23%- signal=22%	55810/7917/7320/225689/1060/285498/91646/283129/55706/63979/9665/54456/79703/7272/150280/143471/10361/2072/22887/10919/3306/284071/10592/317761/546/5892/122402/4487/5885/644186/259266/9134/7314/10735/5518/10388/6847/29781/146956/84690/2827/1909/84464/4603/130951/9133/23353/56603/8900/9897/29988/27030/10734/25858/56979/9918
GO:0030522	intracellular receptor signaling pathway	242	0.320926	1.40957	0.00783935	0.0809631	6047	tags=35%- list=27%- signal=26%	8626/6256/23369/340665/81606/3952/6397/4330/6422/9975/25959/56937/63906/8928/55765/57864/2104/1591/7068/6899/23543/190/406/331/6943/2874/256297/56603/8031/2063/26191/6591/3275/8648/440503/55666/64127/6097/2171/26508/7101/6049/7291/4824/6565/3174/5458/9612/80196/2516/51296/112398/7189/9698/131566/7376/2649/55601/57178/1488/7337/3670/85364/1592/367/330/5916/3169/10521/7533/2103/2033/2101/55325/4792…	0.286587	1.14758	0.171646	0.651946	5624	tags=31%- list=25%- signal=23%	8626/23369/6256/340665/6397/81606/2874/3952/56937/25959/9975/63906/6049/6422/331/8928/4330/190/6565/26065/2101/406/6899/9612/6943/2103/80196/367/8648/55765/3275/57864/330/55601/55666/23543/2104/51366/5740/4792/7068/7533/131566/7067/57658/2649/6097/329/1591/57178/8031/440503/5371/345611/26191/10521/1408/55325/56603/407040/9698/79447/92610/6257/1488/256297/133522/650/2063/55128/5916/10062/5165/2516
GO:1901796	regulation of signal transduction by p53 class mediator	95	0.386226	1.52627	0.00784172	0.0809631	7451	tags=48%- list=33%- signal=33%	7874/4582/10614/161742/4487/51147/4291/6659/6591/79915/6446/10269/7291/7314/29035/80196/133383/6872/8445/1859/25946/6615/5366/2033/8444/10419/596/28996/7157/8533/1111/5371/624/9099/6135/6201/200734/84154/9891/4839/50484/5716/27063/4869/4282/55170	0.31398	1.15596	0.216089	0.681792	7776	tags=42%- list=34%- signal=28%	7874/161742/10614/51147/6872/4582/4291/80196/6446/6659/4487/10269/7314/51616/200734/5371/4839/1111/79915/4282/55170/29035/5716/9099/133383/6135/960/8445/2033/596/7994/6591/84154/6201/28996/7291/5608/6615/25946/149628
GO:0045454	cell redox homeostasis	35	-0.430703	-1.67862	0.00788288	0.0812325	2980	tags=31%- list=13%- signal=27%	23071/889/10539/28964/84203/7296/25824/9588/51218/4780/5052	-0.486424	-1.87836	0.00120217	0.185761	4698	tags=49%- list=21%- signal=39%	2729/23071/328/7295/84203/6556/10587/9588/10539/1728/28964/889/7296/25824/4780/51218/5052
GO:0034331	cell junction maintenance	39	0.480264	1.62395	0.00794078	0.081673	7846	tags=62%- list=35%- signal=40%	140689/55765/10882/869/1365/23085/50855/400916/51150/7082/1488/2150/57555/22941/10979/22871/1739/382/4983/577/144100/8831/25861/2149	0.333802	1.06958	0.37564	0.771518	4962	tags=31%- list=22%- signal=24%	382/140689/400916/643866/8831/55765/1365/10882/51150/4983/1436/1488
GO:0062125	regulation of mitochondrial gene expression	28	-0.476428	-1.75381	0.00796675	0.081784	3681	tags=29%- list=16%- signal=24%	28958/10128/22868/64863/23107/8846/51335/92170	-0.312841	-1.13977	0.252036	0.702117	3233	tags=21%- list=14%- signal=18%	28958/285367/10128/23107/22868/92170
GO:0032104	regulation of response to extracellular stimulus	28	0.524907	1.6487	0.00801124	0.0818052	3680	tags=43%- list=16%- signal=36%	6256/3952/7349/4330/9607/25959/2693/6591/585/4504/4852/29937	0.567288	1.70696	0.00391185	0.242865	3631	tags=43%- list=16%- signal=36%	6256/7349/3952/25959/4330/9607/29937/2693/4852/585/583/4504
GO:0032107	regulation of response to nutrient levels	28	0.524907	1.6487	0.00801124	0.0818052	3680	tags=43%- list=16%- signal=36%	6256/3952/7349/4330/9607/25959/2693/6591/585/4504/4852/29937	0.567288	1.70696	0.00391185	0.242865	3631	tags=43%- list=16%- signal=36%	6256/7349/3952/25959/4330/9607/29937/2693/4852/585/583/4504
GO:0032526	response to retinoic acid	99	0.382924	1.52312	0.00801435	0.0818052	4955	tags=35%- list=22%- signal=28%	6256/51079/360/3952/6532/22943/5154/57795/1620/7483/7584/5754/6662/124641/6899/8273/7472/11211/56603/9464/9314/8322/4067/429/8463/5159/7475/339479/5727/5950/1592/89780/4916/5916/5020	0.302686	1.12017	0.265695	0.709448	5887	tags=34%- list=26%- signal=25%	6256/51079/360/7483/3952/6532/5154/8273/22943/5754/1620/57795/7584/6899/8322/124641/6662/5159/22850/56603/5979/11211/7472/7475/6257/9314/5727/8324/4067/5916/2706/9464/8463/429
GO:0006959	humoral immune response	211	-0.24627	-1.34609	0.00814563	0.082907	5882	tags=36%- list=26%- signal=27%	730/56832/3516/6347/629/6590/9156/128488/6357/3447/566/1604/55012/354/1235/27242/6037/2627/85569/259240/4283/2208/26525/130120/259239/54210/6374/5473/10563/3458/2243/1672/164237/4057/3569/731/6700/116842/8398/1671/4153/81623/715/10584/1380/5319/3605/3444/1670/1236/713/2244/5196/10578/7942/820/5068/128821/57829/128822/112744/5648/3449/4208/10148/2597/85236/8547/57115/8970/714/712/54209/725/3426	-0.22849	-1.22568	0.043047	0.512081	4584	tags=27%- list=20%- signal=22%	3440/5968/5452/55012/9308/8398/51297/1380/10563/3516/715/3605/81623/5919/6556/26525/3569/128821/9156/6480/2244/4057/5068/1672/7942/730249/128822/5196/10584/1671/57829/1511/10148/116842/5648/8547/1604/4208/820/5473/1991/54210/5657/3449/2627/566/6590/714/6037/112744/85236/712/8970/54209/2597/57115/725/3426
GO:0033673	negative regulation of kinase activity	219	0.326829	1.42203	0.00815306	0.082907	3489	tags=24%- list=15%- signal=20%	6653/5777/406948/4878/3315/5291/113791/11329/25937/25/57493/65266/655/6422/79007/260434/10614/10636/161742/6423/5339/84962/7249/23624/4771/5663/84335/1050/26191/8850/23636/388324/7345/51527/1849/93649/2629/1030/8660/28951/51637/11261/22843/1647/64754/3170/4067/407002/26524/11142/2776/94032	0.320806	1.27659	0.0468863	0.518443	5932	tags=32%- list=26%- signal=24%	6653/4878/3315/5777/406948/11329/5291/5339/113791/10636/79007/64754/25937/260434/4771/161742/10614/23636/28951/7249/65266/84335/11261/6422/2629/25/655/5525/57493/1849/22843/93649/51527/51637/23624/5663/84962/6423/11142/5788/7345/388324/9104/1030/634/9961/6609/8850/26191/26524/9479/407040/55755/1647/84062/1050/64793/650/5305/11122/8660/2776/4067/5580/25793/104/94032/1027/348/7070
GO:0042417	dopamine metabolic process	38	0.484161	1.62914	0.00821438	0.0833732	5611	tags=53%- list=25%- signal=40%	6620/18/2643/7042/217/5153/9627/2903/3350/1813/1812/1610/6870/6505/4852/1815/6531/4881/2861/25953	0.441325	1.40737	0.0548735	0.533434	5621	tags=47%- list=25%- signal=36%	18/6620/9627/217/5153/4852/1812/7042/2643/4129/6870/25953/2903/1813/2861/6505/3350/538
GO:2000319	regulation of T-helper 17 cell differentiation	20	-0.550974	-1.83946	0.00823306	0.0834057	4559	tags=55%- list=20%- signal=44%	3726/54542/3593/149233/3558/84807/30009/406991/4092/64332/10892	-0.469632	-1.56324	0.0322336	0.469203	2461	tags=45%- list=11%- signal=40%	30009/406991/84695/84807/54542/64332/3593/4092/10892
GO:0007033	vacuole organization	195	0.335134	1.44351	0.00835992	0.084532	5598	tags=36%- list=25%- signal=28%	25989/94241/141/1509/10043/2896/51100/10159/57533/527/29978/27243/57132/401409/252839/7879/81876/2131/92421/23232/5663/29082/219931/79158/203228/8720/2629/23503/23192/57535/134829/1200/55626/64400/9927/535/11151/11152/9706/55004/9531/79065/4647/4504/4534/10919/25978/55207/51361/537/3074/950/3073/26276/23673/8100/81631/9638/4124/54982/29911/5899/8396/5027/83460/9897/51552/488/5538/8406/57154	0.354576	1.4006	0.0106007	0.349089	4141	tags=29%- list=18%- signal=24%	25989/94241/527/252839/29978/10043/141/1509/8720/27243/51100/7879/203228/535/1200/57535/2629/10159/64400/9531/2896/401409/79065/10919/81631/29082/5899/401548/55207/4534/1201/11151/57533/57132/5663/55004/11152/23192/92421/81876/9927/134829/51606/26276/23232/79158/8406/23673/25978/1203/23503/4504/8100/60673/219931/345611
GO:0030003	cellular cation homeostasis	463	0.287221	1.31255	0.00847198	0.0854854	5761	tags=31%- list=26%- signal=23%	3357/553/30061/54923/5777/551/2812/91689/5291/3759/4496/10590/25/2896/2495/122416/5311/65266/23682/10058/10159/23516/8989/6507/527/64699/2946/284525/1816/552/2898/169200/148867/7223/664/10134/407050/9914/3954/252839/7879/4495/1908/476/3658/666/54499/8996/84679/3778/57282/155066/3709/3077/63892/1649/5663/2811/59341/8031/219931/159371/7779/491/25800/796/114/3356/6262/1813/6522/4499/11261/2827/5028/…	0.30993	1.27583	0.0115404	0.356646	7325	tags=37%- list=32%- signal=25%	3357/553/30061/54923/551/2812/5777/91689/5291/3077/3356/527/252839/5594/64699/8996/122416/2495/476/3759/7879/84679/930/9914/535/54499/65266/3658/11261/4496/23516/3932/9114/284525/10134/25/10590/729230/10159/2896/5311/3954/80762/63892/148867/356/407050/3778/10989/6507/23682/664/3627/7223/2395/59341/10058/169200/187/57338/159371/2946/1201/7779/11151/10479/1812/5663/25800/6522/2898/25769/4495/8989/6…
GO:0007214	gamma-aminobutyric acid signaling pathway	25	0.537632	1.64899	0.00849497	0.0854854	4610	tags=52%- list=20%- signal=41%	2554/2561/2567/2558/2550/2566/2560/3350/2565/9568/23228/23349/2570	0.489752	1.43714	0.0530343	0.533434	5607	tags=48%- list=25%- signal=36%	2554/2565/2558/2550/2561/2566/2567/23228/23349/9568/3350/2560
GO:0021781	glial cell fate commitment	11	0.68383	1.70519	0.00850866	0.0854854	4527	tags=73%- list=20%- signal=58%	6662/10215/388585/30812/3084/429/5080/6657	0.356734	0.856474	0.659462	0.871178	5887	tags=45%- list=26%- signal=34%	6662/388585/10215/30812/429
GO:0035520	monoubiquitinated protein deubiquitination	32	0.504381	1.63457	0.00851765	0.0854854	7096	tags=50%- list=31%- signal=34%	7874/6874/55578/23326/10629/117143/83443/6881/9913/2648/114803/8464/7398/56970/55031/93624	0.434111	1.34303	0.0965974	0.586997	2783	tags=25%- list=12%- signal=22%	7874/23326/6874/10629/55578/117143/6878/114803
GO:0048813	dendrite morphogenesis	128	0.36167	1.4858	0.00866551	0.0868077	7826	tags=48%- list=35%- signal=32%	4776/22903/23237/56965/25830/5764/50674/6792/4038/7162/1826/11141/7101/23363/3397/80243/55619/7436/1996/56896/57520/51265/7476/3688/23098/5063/7337/1020/23542/8499/26050/23316/4076/7533/5789/80823/1072/9820/4205/23072/9201/9344/27067/1501/9912/5728/22871/4133/51188/5649/1855/64689/10642/577/10084/84062/54664/79791/9762/10160/84079/29882	0.320848	1.22182	0.123985	0.619753	6682	tags=37%- list=30%- signal=26%	4776/23237/1020/5063/56965/5764/22903/11141/4076/55619/7162/9912/6792/57520/50674/51265/23363/25830/7476/4038/7533/4135/29882/10084/80823/3397/84062/23098/27067/2043/7224/9344/80243/7804/170506/23542/7436/3688/9820/7101/23072/1136/23316/50944/1826/1072/8499
GO:0032874	positive regulation of stress-activated MAPK cascade	120	0.367451	1.49733	0.00874534	0.0874448	5911	tags=36%- list=26%- signal=27%	54910/3952/10913/4986/4217/114609/23005/55765/7188/7042/23162/392255/6504/331/59341/6788/9464/64127/1647/5610/9258/3276/939/3265/177/7189/7476/9618/4215/10494/23542/2150/285613/57630/7187/29108/5609/28996/3552/9344/650/5871/9770	0.390539	1.47805	0.00763276	0.308197	6929	tags=43%- list=31%- signal=30%	54910/10913/6504/4217/7188/23162/939/3952/331/23005/285613/114609/3265/4986/3276/59341/6788/7185/55765/392255/7042/5610/177/7476/9258/7187/10494/4215/55504/388325/9479/5609/1647/3552/5871/8312/650/8324/9618/9344/9464/60401/23542/4294/64127/4055/7189/10912/79444/57630/406954/142679
GO:1904888	cranial skeletal system development	70	0.409966	1.54748	0.00890394	0.0888658	3326	tags=31%- list=15%- signal=27%	8626/51141/5079/7048/57728/7042/6899/7020/2131/79977/9968/7043/4762/5396/3664/2253/4488/7291/6495/3975/4323/9241	0.314315	1.10874	0.295513	0.730366	7416	tags=40%- list=33%- signal=27%	8626/51141/5079/57728/9968/7048/7043/6495/6899/7042/79977/7547/158326/4762/7020/1909/3664/5396/2131/2253/2737/4488/51804/3975/9241/7291/5156/29072
GO:0060037	pharyngeal system development	29	0.519274	1.64237	0.00896484	0.0891901	6839	tags=62%- list=30%- signal=43%	655/90/53820/7042/6899/2253/2138/4824/6495/9241/3670/5727/1909/51804/1482/137814/2625/3199	0.457248	1.38425	0.073891	0.546978	6791	tags=52%- list=30%- signal=36%	90/655/6495/6899/53820/7042/2138/1909/5727/2253/221395/1482/51804/4824/9241
GO:0006873	cellular ion homeostasis	478	0.285976	1.30852	0.00896952	0.0891901	5761	tags=31%- list=26%- signal=23%	3357/553/30061/54923/5777/551/2812/91689/5291/3759/4496/10590/25/2896/2495/122416/5311/65266/23682/10058/10159/23516/8074/8989/6507/527/64699/2946/284525/1816/552/2898/169200/148867/7223/664/10134/407050/9914/3954/252839/7879/4495/1908/476/3658/666/54499/8996/84679/3778/57282/155066/3709/3077/63892/1649/5663/2811/59341/8031/219931/159371/7779/491/25800/796/114/3356/6262/1813/6522/4499/11261/2827/…	0.30589	1.25994	0.0147487	0.388134	7325	tags=36%- list=32%- signal=25%	3357/553/30061/54923/551/2812/5777/91689/5291/3077/3356/527/252839/5594/64699/8996/122416/2495/476/3759/7879/84679/930/9914/535/54499/65266/3658/11261/4496/23516/3932/9114/284525/10134/25/10590/729230/10159/2896/5311/3954/80762/8074/63892/148867/356/407050/3778/10989/6507/23682/664/3627/7223/2395/59341/10058/169200/187/57338/159371/2946/1201/7779/11151/10479/1812/5663/25800/6522/2898/25769/4495/8…
GO:0009755	hormone-mediated signaling pathway	176	0.338253	1.44315	0.009001	0.0892243	6299	tags=35%- list=28%- signal=25%	8626/6256/1393/1394/7253/81606/655/6422/9975/25959/164091/6752/56937/8928/2104/2693/7068/23543/190/406/6943/8031/3275/6755/6754/8648/5972/26508/7101/6750/6049/4824/26524/5458/9612/2516/112398/5618/57178/7337/3670/367/5916/3169/10521/7533/2103/2033/2101/55325/3972/2180/57658/55128/133522/6257/10062/9667/1460/6258/10413	0.345658	1.35483	0.022381	0.422806	5624	tags=31%- list=25%- signal=23%	8626/6256/1394/1393/81606/7253/56937/25959/9975/6049/6422/8928/164091/655/190/5972/6752/2101/406/5618/6755/6750/9612/6943/2693/2103/367/8648/3275/6754/23543/2104/51366/1460/7068/3972/7533/7067/57658/57178/8031/376497/26524/10521/1408/55325/79447/6257/133522/55128/5916/10062/6753/2516
GO:0010001	glial cell differentiation	223	0.324968	1.41621	0.00900608	0.0892243	4906	tags=33%- list=22%- signal=26%	6009/4035/25/2896/6664/5534/26022/7161/6656/1600/8891/5764/6608/9639/6662/7223/664/5339/1270/1272/666/10215/8613/5663/9968/388585/30812/6659/1000/57721/85414/2629/2255/7040/84630/3084/7101/84504/91137/51176/4118/1812/10319/4067/92737/429/9241/4504/5594/274/11023/1902/26011/177/2737/9331/23418/10810/28999/400746/5080/4192/3400/79727/58158/1020/79885/6657/4916/128853/2250/3976/23512	0.231029	0.920784	0.673982	0.872798	7375	tags=38%- list=33%- signal=26%	5339/5594/6009/26022/4035/1020/1270/1600/9968/8891/5534/2629/5764/25/2896/6664/664/7223/6608/10319/7161/84630/7040/1812/1272/92737/5663/57721/6659/85414/9639/666/177/8450/6656/6662/9463/1902/4504/388585/8613/10215/23418/51176/1000/91137/4192/1267/58158/30812/3691/650/2817/23512/4067/2043/2737/23405/7431/429/5604/4118/4781/55553/7101/3845/3976/2255/28999/6663/55107/128853/4099/2064/10810/9241/274/…
GO:0042756	drinking behavior	12	0.664354	1.69448	0.0090602	0.0895958	4955	tags=75%- list=22%- signal=59%	7349/5972/1813/6869/3351/2019/4326/123041/5020	0.602576	1.48607	0.0512895	0.533434	7237	tags=75%- list=32%- signal=51%	7349/5972/123041/4326/1813/6869/2019/8862/3351
GO:1990845	adaptive thermogenesis	157	0.345893	1.45687	0.00911136	0.0899367	5700	tags=36%- list=25%- signal=27%	6653/6009/7253/5746/3952/1240/3566/51087/7030/63976/115209/3910/2104/7090/50486/116/9807/26580/63892/406/1649/59341/192111/55366/4858/6344/249/201163/2171/11096/3397/2827/9927/58488/3596/9658/4857/7350/23228/43/2628/8473/7376/5618/1051/23090/1149/2887/5020/8864/56034/7351/3606/148811/170394/2180/2778	0.342674	1.33004	0.0353728	0.480338	5339	tags=31%- list=24%- signal=24%	6653/1240/26580/7030/7253/6009/3566/51087/5746/3952/115209/8864/3910/729230/4858/9807/63892/201163/8473/406/5618/7351/59341/63976/116/7090/2628/9927/192111/55366/2104/6344/2778/7067/23228/148811/2827/249/43/292/50486/1649/3397/23090/3596/1051/133522/4898/2034
GO:0072677	eosinophil migration	20	-0.540715	-1.80521	0.00918303	0.0902128	4617	tags=75%- list=20%- signal=60%	6347/6357/6376/3958/7857/10344/6351/6366/8288/6356/6354/6355/3269/6352/6369	-0.379272	-1.26246	0.158513	0.642402	7247	tags=75%- list=32%- signal=51%	6357/6376/6366/6356/11314/5734/6354/7857/6351/8288/3269/10344/6355/6352/6369
GO:0045026	plasma membrane fusion	25	-0.506411	-1.79952	0.0091868	0.0902128	6623	tags=64%- list=29%- signal=45%	390243/339168/131375/54586/146378/124912/2515/284680/7075/246777/167/152015/5104/2348/135927/101929726	-0.350555	-1.24215	0.157308	0.64099	6131	tags=56%- list=27%- signal=41%	928/131375/2352/54586/167/2515/5104/146378/246777/2348/152015/135927/101929726/7075
GO:0046578	regulation of Ras protein signal transduction	183	0.335544	1.43667	0.00918955	0.0902128	6848	tags=42%- list=30%- signal=29%	5291/50861/64787/23263/253980/25/57493/408/25959/55103/83478/9448/9639/5923/7042/9909/4650/9649/8859/8878/23636/8567/201163/2255/23370/27334/10982/3084/9927/199731/83892/11214/143872/115557/4254/1902/10564/6091/57221/5159/9750/64283/8473/26269/3688/5516/2056/9266/23189/2150/2151/64926/401387/348/64411/157285/3479/5962/5863/5924/9912/55667/3925/9290/89890/5879/382/85360/57679/4983/22821/27352/2909…	0.329158	1.29369	0.0464678	0.518443	6435	tags=36%- list=29%- signal=26%	5291/64787/23263/50861/9909/27334/23636/25959/4650/8878/253980/10564/8859/25/23370/408/57493/201163/55103/8473/382/83892/83478/9649/9448/23189/5923/9912/8831/7042/10982/9639/27352/9927/9289/2843/9750/9754/1902/5159/8567/51196/11214/115557/9290/64283/5924/199731/22898/4983/9266/143872/6091/5879/84636/9265/348/57221/3688/64926/3845/89890/8036/2255/22821
GO:1904062	regulation of cation transmembrane transport	367	0.295128	1.33281	0.00943298	0.0924342	5926	tags=35%- list=26%- signal=26%	54923/5777/10681/1393/1394/54413/196527/4878/3759/776/2256/25/5026/9495/5534/5311/4986/65266/146395/23237/81832/440829/967/1804/2946/22953/30819/255057/6000/5923/388336/55800/3736/407050/80333/255738/150/823/1908/389816/348980/406944/63892/10060/4544/57628/5142/783/7779/2903/6769/8501/57657/799/6262/1813/2904/2902/3306/5774/11261/729993/4987/11151/7291/1812/4067/3596/8811/10369/274/63928/88/6833/…	0.300295	1.22572	0.0456515	0.518443	4444	tags=25%- list=20%- signal=21%	54923/4878/5777/54413/10681/1394/1393/196527/5026/9495/776/3759/23237/1020/967/930/389816/2256/65266/11261/5534/4697/255057/25/255738/146395/150/729230/440829/5311/63892/57393/3306/9196/4986/57165/407050/784/442901/3627/2902/30819/57628/187/2539/57338/2946/5923/7779/11151/823/1812/81832/57520/22953/8501/406944/3736/6000/931/1804/65267/2316/10369/9104/348980/2904/1908/388336/799/65990/7533/6786/37…
GO:0071902	positive regulation of protein serine/threonine kinase activity	201	0.329746	1.42443	0.00953843	0.0932978	7019	tags=36%- list=31%- signal=25%	3357/1950/959/2322/3815/255324/101/22943/5154/5311/9894/4217/8536/150/1908/84962/11211/5663/407017/6788/4486/5629/6789/9500/7040/3356/64127/3643/8322/221472/11214/4254/3265/6091/5159/177/8091/7039/7189/958/8941/1815/4908/8826/4916/5899/56034/10979/5027/3654/5609/84221/10595/2180/9344/650/5871/2081/595/55437/4515/80174/990/57679/5604/1956/8792/4920/2260/5716/28984/54757/6543	0.340208	1.3469	0.0200062	0.419057	6316	tags=34%- list=28%- signal=25%	3357/1950/255324/959/3356/101/4217/3815/2322/8536/5154/9894/407017/150/5311/22943/3265/5899/4486/6789/8941/221472/2081/8322/9500/10595/7040/6788/5663/8826/84962/7039/177/5788/5159/1908/990/11214/3654/376497/345611/5609/80174/6543/11211/4282/3643/7057/2260/1436/5871/1956/8312/650/253260/6091/8817/5716/2043/9344/54757/1027/4515/94056/5604/4294/64127/7189/5629
GO:1903027	regulation of opsonization	11	-0.652291	-1.81249	0.00960995	0.0934725	2793	tags=36%- list=12%- signal=32%	4153/10584/8547/725	-0.499058	-1.39527	0.110278	0.599252	2495	tags=27%- list=11%- signal=24%	10584/8547/725
GO:0051452	intracellular pH reduction	48	0.450595	1.58531	0.00962299	0.0934725	7776	tags=60%- list=34%- signal=40%	553/551/2896/23682/10159/527/552/252839/7879/84679/155066/535/537/23545/7337/9114/54982/5538/596/282679/440400/57468/760/23312/54664/1201/51606/533/525	0.49509	1.648	0.00399081	0.242865	4750	tags=38%- list=21%- signal=30%	553/551/527/252839/7879/84679/535/9114/10159/2896/356/23682/1201/51606/1203/155066/552/537
GO:0099172	presynapse organization	48	0.451168	1.58733	0.00962299	0.0934725	7018	tags=62%- list=31%- signal=43%	54413/139065/22943/1108/4038/26280/869/9746/22865/11141/266727/27253/7476/89780/94030/26050/4916/1948/145581/57555/5789/84631/347731/5728/22871/114798/382/1855/2239/53942	0.32389	1.07813	0.355182	0.759677	4586	tags=29%- list=20%- signal=23%	54413/139065/1108/266727/26280/22943/11141/382/9746/7476/4038/347731/84631/22865
GO:0035265	organ growth	163	0.343339	1.45221	0.00963909	0.0934725	5734	tags=37%- list=25%- signal=28%	57560/3952/25/6532/57493/7048/3574/7161/2296/6608/6662/7042/407014/55897/407007/57057/2131/7472/6910/2626/6788/2066/32/5629/6789/2255/4086/10269/2253/170302/4488/11214/26524/9241/1311/26011/406976/10919/2242/5159/2254/5618/7490/7337/23414/5950/3142/367/309/3720/54796/54440/2395/5916/2539/3479/1852/340419/596/4880/60485	0.274799	1.07018	0.338558	0.751752	7530	tags=41%- list=33%- signal=28%	57560/2626/3952/6532/7048/25/3574/57493/55897/10919/5618/407014/6789/2395/6608/2296/2539/407007/54440/7161/5897/367/170302/6788/7042/10269/6662/5159/406976/2254/4086/11214/5600/26524/57057/3776/1852/7472/2131/1311/2066/2253/5916/55841/6910/3720/1482/3142/9868/5629/2255/596/28982/4488/5950/4880/9241/10413/340419/406984/26011/309/9686/221476/32/113622/5447
GO:1903829	positive regulation of protein localization	424	0.289843	1.31899	0.009643	0.0934725	7463	tags=39%- list=33%- signal=26%	6653/1950/10347/4804/57707/3952/4035/25937/23208/5019/163882/79567/101/51100/9495/5590/4248/2822/23682/79608/8536/18/51614/57506/161291/6608/8938/7042/10134/10497/257364/83667/10580/7015/5007/8878/54552/5663/4038/10075/57628/7043/6659/23636/340146/9746/6769/2066/54741/56947/10541/8660/2182/7040/56257/114/3059/11261/6526/51160/7545/23607/9531/55704/27237/3596/5296/55204/118424/10369/245812/222546/…	0.271665	1.11484	0.185906	0.661881	4190	tags=21%- list=19%- signal=17%	6653/10347/4804/1950/5019/79567/101/57707/23208/9495/4248/163882/51100/8536/4035/18/25937/1020/10580/5590/118424/3952/23636/51614/54552/11261/2822/8878/5007/10134/10075/9531/7043/83667/919/245812/79608/3265/382/23682/7015/6608/57506/2182/57628/161291/56947/55135/23086/1201/574473/10497/8938/7040/55204/55704/5663/5583/11156/6659/56257/257364/7042/5296/54741/6526/65267/9746/51366/59353/2316/56262/1…
GO:0030856	regulation of epithelial cell differentiation	157	0.344769	1.45213	0.00967379	0.0936026	4501	tags=30%- list=20%- signal=24%	8626/55810/677/360/8842/25937/7538/655/9573/7161/2296/6608/161742/6662/406902/55897/79977/399473/5624/388585/6926/2487/474/55506/1030/2255/9817/5613/340481/3397/4488/2668/55966/7849/3596/1903/3975/429/6093/5618/1051/5054/5080/5727/182/58495/3551	0.313655	1.21741	0.115785	0.608863	7019	tags=39%- list=31%- signal=27%	8626/55810/677/360/7538/9573/8842/25937/161742/655/55897/5618/694/6608/2296/7161/399473/340481/9817/5583/79977/6093/2487/55506/6662/406902/7849/5624/1030/388585/634/200734/407040/3397/3552/5727/3596/1051/650/5613/3551/1027/247/429/574033/574474/3845/6772/6926/3976/2255/23764/4488/3975/474/5054/10413/58495/406954/84162/55966
GO:0001765	membrane raft assembly	10	-0.664901	-1.79385	0.00970605	0.0937138	4927	tags=50%- list=22%- signal=39%	859/302/406929/6281/2013	-0.535089	-1.45282	0.0824679	0.561616	5129	tags=60%- list=23%- signal=46%	10211/858/406929/6281/302/2013
GO:0014911	positive regulation of smooth muscle cell migration	39	-0.406577	-1.62302	0.00972006	0.0937138	1892	tags=23%- list=8%- signal=21%	4921/1545/554212/1398/6282/406991/442891/6352/3673	-0.434761	-1.73012	0.00416772	0.242865	3615	tags=36%- list=16%- signal=30%	406991/3037/1545/199/3690/4921/7099/6352/1398/442891/554212/6282/406935/3673
GO:0055067	monovalent inorganic cation homeostasis	151	0.346578	1.45281	0.00974836	0.0938188	5759	tags=38%- list=26%- signal=28%	553/551/6007/3759/2896/23682/10159/6507/527/64699/284525/552/252839/7879/476/84679/3778/1636/2131/57282/155066/5164/6557/7380/1813/6522/57127/11261/6869/535/6560/5594/185/1910/537/3757/5166/23545/7337/6559/10479/4881/4879/9114/54982/3741/5020/6550/1909/887/10699/5538/596/506/285335/3552/282679	0.388925	1.50315	0.00309366	0.231517	5503	tags=34%- list=24%- signal=26%	553/551/6007/527/252839/5594/64699/476/3759/7879/84679/535/6332/11261/5164/9114/284525/10159/2896/1636/356/3778/6507/23682/6557/1201/10479/7380/6522/185/4879/1910/51606/1203/506/155066/1909/481/6560/552/57282/3741/554/1813/537/3552/483/2131/285335/5172/26249/83697
GO:0045778	positive regulation of ossification	52	0.438803	1.5664	0.00976817	0.0938252	2888	tags=27%- list=13%- signal=24%	6256/56975/196527/6664/655/90/5764/7042/7020/2824/7043/7040/116039/6869	0.395955	1.33526	0.082914	0.562687	3229	tags=23%- list=14%- signal=20%	6256/56975/196527/90/5764/655/7043/6664/7040/116039/7042/2824
GO:0007034	vacuolar transport	144	0.350514	1.4625	0.00978385	0.0938252	7415	tags=46%- list=33%- signal=31%	6653/4035/2896/27243/11267/57132/55275/255738/7879/92421/23484/83547/29082/8031/219931/79158/3920/203228/54741/56112/164/200312/64400/51271/57724/51160/10369/274/4534/25978/55207/51361/59284/950/23295/738/54602/9737/22879/9114/9482/80762/155382/29911/55850/84572/57154/84315/6272/3482/57679/5660/22906/8027/9179/10490/25930/9392/151636/84067/3973/79666/54664/128866/1201/51510	0.329871	1.26996	0.0733219	0.546978	4638	tags=27%- list=21%- signal=22%	6653/23484/11267/27243/7879/203228/4035/55275/9114/255738/64400/51271/2896/80762/29082/3920/200312/55207/4534/1201/84572/57132/57724/55850/738/23295/92421/54741/56112/83547/79158/25978/10369/8031/219931/51160/9737/54602/22898
GO:0009260	ribonucleotide biosynthetic process	204	0.328283	1.41909	0.00986626	0.0944475	5832	tags=32%- list=26%- signal=24%	4725/83549/4878/51079/2983/80347/517/54898/9556/3615/151531/112/11332/84277/527/50808/514/203/1716/2977/84532/8050/5164/4882/51703/108/1503/1738/26289/201163/32/10165/2182/7040/55902/114/4716/5160/27109/6576/84833/5162/4723/79993/5166/4696/2181/4881/4879/4712/4706/4711/4698/4833/5538/51144/65990/51000/506/4880/7114/2180/53354/7372/4709	0.301152	1.19336	0.123523	0.619753	5700	tags=30%- list=25%- signal=23%	4725/4878/51079/83549/80347/527/1738/3615/54898/9556/2983/514/11332/84277/50808/517/5164/4716/1716/151531/55902/2977/201163/112/203/2182/4698/4882/7040/8050/4879/84833/6901/51144/1503/79993/506/114/65990/26289/6576/4722/84532/5160/7114/108/4696/7372/4714/5198/53354/10165/51703/4712/27109/2986/4706/4711/5165/4694/204
GO:0036342	post-anal tail morphogenesis	17	0.598845	1.67505	0.00991858	0.0947424	1846	tags=29%- list=8%- signal=27%	8626/6423/6939/134701/9968	0.512467	1.37955	0.101276	0.591681	4992	tags=41%- list=22%- signal=32%	8626/9968/134701/6939/6423/23513/8312
GO:0051225	spindle assembly	118	0.364998	1.48367	0.00993223	0.0947424	3017	tags=24%- list=13%- signal=21%	3796/23272/56992/93323/29901/225689/256364/81027/84445/27243/9639/57132/29127/55125/26112/92421/29082/10426/140609/24137/4751/10982/10735/8086/259266/55143/332/6047	0.354712	1.33886	0.0434926	0.513001	3627	tags=25%- list=16%- signal=21%	3796/23272/56992/93323/29901/27243/256364/225689/81027/55125/55143/140609/24137/84445/332/26065/4751/29082/85378/57132/23015/26112/10982/9639/92421/259266/2316/25978/29127/10735
GO:2000179	positive regulation of neural precursor cell proliferation	54	0.4351	1.56363	0.0099974	0.0949688	5581	tags=48%- list=25%- signal=36%	1950/6608/10763/5629/1638/1813/7101/259266/4036/2290/4067/3975/429/3642/5309/2737/3688/23440/5080/4192/3400/27185/89780/6604/3091/57165	0.357968	1.21422	0.178051	0.657471	6532	tags=44%- list=29%- signal=32%	1950/6604/57165/6608/1638/4036/9289/259266/10763/4192/1813/4067/2737/27185/429/2290/7424/3688/23440/7101/5629/3642/6663/3975
GO:0043547	positive regulation of GTPase activity	240	0.31769	1.39419	0.0100022	0.0949688	5854	tags=33%- list=26%- signal=25%	54662/10681/141/22899/116985/374403/6422/23161/375790/92154/55103/83478/57139/9448/57533/10636/2889/23061/9639/6000/653268/5923/8787/116/57822/7249/129049/11211/6792/9649/23232/5996/6655/203228/201163/81704/5906/116988/64786/10982/54885/8853/10235/55619/115704/27237/56963/143872/7074/274/6346/201176/3265/5900/958/3688/4301/8874/51291/128637/9628/2150/4908/4916/116986/85397/55357/64411/79735/23158…	0.336224	1.34536	0.0142784	0.38545	4793	tags=28%- list=21%- signal=23%	54662/2889/10681/22899/141/5996/375790/10636/203228/374403/201176/92154/129049/116985/7249/23161/6422/5906/163486/8787/201163/55103/57139/6004/3265/64786/54885/83478/55619/9649/9448/5923/23061/57533/116/115704/6792/653268/6000/6362/10982/9639/57822/27352/9628/6655/7074/23232/8853/85397/10235/9104/116986/81704/51291/116988/26230/27237/8874/56963/6346/5924/23108/128637/11211/4301/9910/23513
GO:0006664	glycolipid metabolic process	101	0.377702	1.50529	0.0100203	0.0949688	5476	tags=38%- list=24%- signal=29%	3815/89792/2760/53947/128869/79690/2822/8707/8706/9215/80055/9487/8813/9514/80235/10690/4668/8733/2629/2528/8818/2524/26301/27090/7368/3074/80157/9331/3938/3073/5277/54982/94005/6483/285362/7357/5580/3696	0.367383	1.36326	0.0418192	0.510872	4312	tags=29%- list=19%- signal=23%	2760/53947/79690/9514/3815/89792/128869/2822/2629/8706/8707/2524/8813/9487/4668/80235/8733/2528/80055/9215/30815/8818/7368/27090/94005/5277/6609/54344/3074
GO:0045732	positive regulation of protein catabolic process	193	0.332345	1.42996	0.0100264	0.0949688	5059	tags=28%- list=22%- signal=22%	6653/3300/29116/51079/6811/7917/4035/101/2822/9781/144165/166979/64321/116224/29978/11267/6662/10134/257364/255738/6449/150/7879/83547/5663/1050/10444/580/2629/9978/114881/154214/9817/5706/28951/1642/51160/4036/56963/8554/51257/139285/91445/112398/285671/6872/55070/10193/10769/348/80762/23609/9810/57630/8975	0.317491	1.25303	0.0694285	0.546978	5425	tags=30%- list=24%- signal=23%	6653/3300/29116/51079/7917/9781/101/29978/6811/11267/6449/7879/4035/116224/28951/9978/114881/2822/2629/10134/139285/255738/150/144165/80762/6872/5706/166979/64321/9817/5663/580/257364/4036/27352/10444/83547/8450/6662/4947/84900/55070/51160/1642/56963/10193/22954/91445/1050/8312/79699/4898/25898/23609/6923/5716/8975
GO:0062009	secondary palate development	25	0.534631	1.63979	0.0100524	0.0950475	6179	tags=64%- list=27%- signal=47%	7048/6664/1302/7042/6899/2615/7043/51176/64386/7476/4089/89780/55636/3696/3714/1739	0.454152	1.33268	0.108311	0.596185	4458	tags=40%- list=20%- signal=32%	7048/7043/6664/1302/6899/7042/7476/2615/51176/64386
GO:0071425	hematopoietic stem cell proliferation	34	0.493816	1.62209	0.0100914	0.0952116	4740	tags=47%- list=21%- signal=37%	374887/6423/1636/407007/1050/7520/6591/79576/2629/29086/7482/5610/4254/947/407006/51441	0.41373	1.29236	0.129311	0.621379	3422	tags=32%- list=15%- signal=27%	374887/7520/2629/1636/79576/29086/407007/7482/6423/5610/342371
GO:0019730	antimicrobial humoral response	98	-0.302029	-1.46488	0.0101051	0.0952116	5740	tags=42%- list=25%- signal=31%	6590/128488/6357/566/55012/354/6037/2627/85569/259240/4283/26525/130120/259239/6374/5473/10563/2243/1672/164237/4057/6700/116842/8398/1671/81623/5319/3605/1670/2244/5196/10578/820/5068/128821/128822/112744/2597/85236/57115/8970	-0.345745	-1.65	0.00112264	0.18452	5762	tags=46%- list=26%- signal=34%	1669/3273/5319/4283/10578/1670/3151/6280/6700/4589/4069/5968/55012/8398/51297/10563/3605/81623/5919/6556/26525/128821/2244/4057/5068/1672/730249/128822/5196/1671/1511/116842/820/5473/1991/5657/2627/566/6590/6037/112744/85236/8970/2597/57115
GO:0035162	embryonic hemopoiesis	23	0.544682	1.63721	0.0103419	0.0972003	4295	tags=48%- list=19%- signal=39%	3815/6886/7048/3562/2323/2624/6788/4297/6789/4254/3791	0.620487	1.78655	0.00129337	0.190104	3102	tags=39%- list=14%- signal=34%	2323/3815/6886/4297/3562/7048/6789/6788/2624
GO:1903509	liposaccharide metabolic process	102	0.376183	1.50109	0.0103522	0.0972003	5476	tags=37%- list=24%- signal=28%	3815/89792/2760/53947/128869/79690/2822/8707/8706/9215/80055/9487/8813/9514/80235/10690/4668/8733/2629/2528/8818/2524/26301/27090/7368/3074/80157/9331/3938/3073/5277/54982/94005/6483/285362/7357/5580/3696	0.363824	1.35174	0.0468057	0.518443	4312	tags=28%- list=19%- signal=23%	2760/53947/79690/9514/3815/89792/128869/2822/2629/8706/8707/2524/8813/9487/4668/80235/8733/2528/80055/9215/30815/8818/7368/27090/94005/5277/6609/54344/3074
GO:0120316	sperm flagellum assembly	32	0.498684	1.61611	0.0105784	0.0990021	5512	tags=41%- list=24%- signal=31%	55779/80217/401024/84071/200373/7320/25981/54970/154313/22873/25809/583/9576	0.423764	1.31102	0.117625	0.611133	6899	tags=44%- list=31%- signal=30%	55779/7320/80217/401024/25981/84071/200373/583/22873/54970/8852/255101/154313/25809
GO:0003228	atrial cardiac muscle tissue development	21	0.561931	1.6539	0.0105951	0.0990021	6103	tags=62%- list=27%- signal=45%	9096/55897/7472/6910/6926/5629/9241/3670/1909/11149/10804/7547/1482	0.412225	1.16346	0.268705	0.709448	6791	tags=52%- list=30%- signal=37%	55897/7547/9096/1909/7472/6910/1482/11149/5629/6926/9241
GO:0060249	anatomical structure homeostasis	310	0.302102	1.35181	0.0105992	0.0990021	5638	tags=33%- list=25%- signal=25%	3988/3300/120071/4054/3315/645811/8842/25937/4938/10590/79738/167691/101/23498/3574/9607/9414/6456/9215/2296/55765/6608/6662/169200/4015/3848/54/7879/90952/9079/2131/6513/1513/128338/2624/124590/5663/331/10083/284/580/3920/4297/5578/491/796/286676/91603/64127/28512/1200/5028/11151/3635/9531/1365/3351/196740/585/65217/4534/1311/6833/6505/25978/4982/9545/3074/7189/947/282809/3688/5166/23418/7082/73…	0.308517	1.25098	0.0353812	0.480338	5342	tags=28%- list=24%- signal=22%	3988/3300/3315/645811/120071/4054/3848/101/4938/8842/7879/167691/25937/4297/79738/1200/5578/331/9607/3574/10590/91603/9531/23498/90952/6513/3920/286676/10989/9079/9215/2395/6608/169200/2296/9414/1513/54440/4534/54/11151/4015/2103/128338/5663/6456/55765/580/284/124590/1365/196740/585/2624/58494/10083/137868/57333/65267/583/25978/6662/492/9290/23418/6530/5028/796/3074/28512/6543/3635/22954/9545/521…
GO:0006677	glycosylceramide metabolic process	18	0.586651	1.66418	0.0106399	0.0990582	7168	tags=67%- list=32%- signal=46%	8707/9514/4668/2629/7368/3938/7357/5580/2717/57704/8703/79152	0.545376	1.49051	0.0461983	0.518443	2942	tags=33%- list=13%- signal=29%	9514/2629/8707/4668/30815/7368
GO:0061982	meiosis I cell cycle process	127	0.358266	1.47029	0.010642	0.0990582	3705	tags=25%- list=16%- signal=21%	55810/7917/1060/285498/225689/283129/55706/284071/54456/317761/79703/2072/22887/9134/7320/10388/143471/122402/84464/29988/8900/23353/3306/10734/7314/130951/146956/644186/84057/995/10919/84690	0.343279	1.30565	0.0562066	0.534145	5308	tags=30%- list=24%- signal=23%	55810/7917/7320/225689/1060/285498/283129/55706/54456/79703/143471/2072/22887/10919/3306/284071/317761/5892/122402/5885/644186/9134/7314/10388/6847/146956/84690/84464/4603/130951/9133/23353/8900/29988/27030/10734/56979/201254
GO:0002065	columnar/cuboidal epithelial cell differentiation	110	0.371166	1.49478	0.0107438	0.0996912	6310	tags=41%- list=28%- signal=30%	8626/56975/6009/25/6664/3202/655/6608/6662/137964/2131/406/2624/6659/1000/2626/1747/5629/9314/84504/2253/3596/429/222546/3642/11023/4852/3651/23440/1051/140628/5054/5080/182/5916/3169/5454/79583/3091/60485/650/579/9231/10413/8022	0.270039	1.01126	0.459971	0.811261	6965	tags=35%- list=31%- signal=24%	8626/56975/6009/2626/3202/137964/25/655/6664/406/6608/1747/4852/6659/2624/6662/222546/1000/9314/3596/1051/650/2131/2253/5916/429/286451/3169/4781/23440/5629/3642/3651/7298/79583/5054/10413/84504
GO:1901799	negative regulation of proteasomal protein catabolic process	43	0.458797	1.58335	0.010747	0.0996912	6552	tags=47%- list=29%- signal=33%	7874/7917/55872/6449/3077/51035/23429/4534/2272/8473/10869/143941/27074/282679/819/9683/6135/29761/4983/11345	0.444187	1.4507	0.0355037	0.480801	3904	tags=28%- list=17%- signal=23%	7874/7917/3077/6449/55872/51035/8473/4534/23429/10869/210/27074
GO:0045132	meiotic chromosome segregation	93	0.381622	1.50393	0.0108853	0.100801	4316	tags=29%- list=19%- signal=24%	7917/1060/285498/10592/225689/283129/150280/55706/284071/317761/2072/9134/7320/10388/84464/23353/10735/10734/7272/130951/146956/644186/84057/10919/84690/9985/201254	0.377396	1.38598	0.0338737	0.473627	5308	tags=33%- list=24%- signal=26%	7917/7320/225689/1060/285498/283129/55706/7272/150280/2072/10919/284071/10592/317761/5885/644186/9134/10735/5518/10388/6847/29781/146956/84690/84464/130951/23353/27030/10734/56979/201254
GO:0006956	complement activation	55	-0.362713	-1.57003	0.0109361	0.101098	2793	tags=22%- list=12%- signal=19%	4153/715/10584/1380/713/5648/8547/714/712/54209/725/3426	-0.336983	-1.44746	0.0212102	0.419057	1694	tags=15%- list=8%- signal=13%	5648/8547/1604/714/712/54209/725/3426
GO:0039692	single stranded viral RNA replication via double stranded DNA intermediate	16	0.607542	1.67362	0.0110119	0.101624	6536	tags=75%- list=29%- signal=53%	23272/200316/60489/6598/8091/27350/57379/9582/3576/54737/22880/55196	0.593851	1.57428	0.0209468	0.419057	7112	tags=62%- list=32%- signal=43%	23272/6598/57379/27350/55196/200316/60489/54737/3576/8091
GO:0051353	positive regulation of oxidoreductase activity	56	0.43011	1.5565	0.0110996	0.102119	5597	tags=34%- list=25%- signal=26%	3357/112812/5291/25/8074/2643/1908/2230/7015/64127/6271/2668/185/4697/116150/348/2395/3091/7014	0.415449	1.41745	0.0382462	0.498264	6246	tags=38%- list=28%- signal=27%	3357/112812/5291/4697/25/8074/7015/2395/185/9104/1908/2643/7014/6271/2230/116150/135154/538/9973/348/64127
GO:0048536	spleen development	33	0.494591	1.61355	0.0111035	0.102119	7182	tags=61%- list=32%- signal=41%	30061/25/159296/8772/6943/4297/1030/2255/56033/3720/596/2038/55795/579/785/1482/80169/5423/28982/3175	0.429583	1.33661	0.10154	0.591681	6941	tags=52%- list=31%- signal=36%	30061/4297/159296/25/6943/56033/1030/8772/2038/5423/3720/1482/80169/2255/596/28982/55795
GO:0014823	response to activity	67	-0.342001	-1.53546	0.0111326	0.102213	4697	tags=34%- list=21%- signal=27%	4656/100313837/6794/3586/847/84808/2729/3569/3690/285/183/7384/26291/6715/64240/7054/4142/64241/10891/7352/4313/3297/3673	-0.302065	-1.35205	0.0446927	0.514976	1388	tags=25%- list=6%- signal=24%	847/64241/867/100313837/3569/7384/3690/4142/10891/6715/8140/4313/3297/3586/7352/285/3673
GO:1903901	negative regulation of viral life cycle	25	-0.492604	-1.75046	0.0112283	0.102916	2839	tags=36%- list=13%- signal=32%	325/7706/8724/8519/684/7726/8547/4261/89870	-0.441173	-1.56325	0.0289017	0.46463	1471	tags=28%- list=7%- signal=26%	7706/8547/7726/8724/684/4261/89870
GO:0043244	regulation of protein-containing complex disassembly	119	0.363007	1.47694	0.0114446	0.104515	6145	tags=38%- list=27%- signal=28%	29765/10043/79929/25851/822/11078/664/55604/58526/59341/10763/56648/2629/3643/10269/9037/89927/88/6840/11034/51474/23075/830/50810/22828/2039/6683/56203/65094/25876/2150/6711/11075/146057/57731/444/55201/1073/130271/5962/85477/57466/57026/5290/10241	0.339344	1.28335	0.0746562	0.547534	8036	tags=46%- list=36%- signal=30%	29765/10043/822/89927/25851/2629/58526/79929/57731/664/55604/59341/130271/65094/1201/56648/830/10269/11078/157922/57466/11075/10241/57026/10763/345611/9037/146057/120/3643/23075/29766/51332/29767/146206/88/2039/79142/6683/6710/1073/51474/5290/2107/5962/11034/55337/56203/444/11344/6711/324/7124/2733/50810
GO:0016202	regulation of striated muscle tissue development	16	0.606459	1.67064	0.0114583	0.104515	4479	tags=50%- list=20%- signal=40%	6665/4015/2248/7040/2253/51176/7291/57158	0.493678	1.30873	0.14551	0.630257	9810	tags=75%- list=43%- signal=42%	6665/4015/7040/51176/2253/2248/7291/57158/4088/57496/652/1385
GO:0060349	bone morphogenesis	95	0.378473	1.49563	0.011461	0.104515	3467	tags=28%- list=15%- signal=24%	4209/57560/4054/51141/7048/1749/2296/4487/6662/54/7020/134701/2131/59341/56603/7043/4762/1044/249/54928/116039/10269/4488/7291/79065/4323/1311	0.304012	1.11926	0.269274	0.709448	5696	tags=34%- list=25%- signal=25%	4209/57560/4054/51141/7048/1044/1749/7043/79065/875/59341/2296/54/116039/54928/134701/4487/10269/6662/158326/4762/7020/249/162466/56603/2131/1311/8817/387733/5916/871/2737
GO:1903539	protein localization to postsynaptic membrane	33	0.491016	1.60189	0.0115147	0.104828	6847	tags=64%- list=30%- signal=44%	5590/2905/2693/2903/5906/4218/102/112755/10369/3265/59284/5913/22883/4884/56850/6616/27065/9912/1739/23513/2239	0.449945	1.39996	0.0654027	0.543499	5128	tags=42%- list=23%- signal=33%	5590/4218/5906/112755/2905/3265/2693/9912/102/10369/2903/56850/23513/2239
GO:0042596	fear response	42	0.458249	1.57163	0.0115985	0.105274	5587	tags=55%- list=25%- signal=41%	1394/7349/1620/2898/5179/150/2558/2131/3350/7101/1812/6505/4204/5896/1815/2925/4192/23542/64854/8622/348/3358/596	0.429749	1.39606	0.0588163	0.534145	6991	tags=52%- list=31%- signal=36%	1394/7349/150/2558/1620/5179/4204/1812/2898/8622/4192/6505/2131/3358/3350/348/23542/7101/596/1803/5896/64854
GO:0021903	rostrocaudal neural tube patterning	11	0.665855	1.66037	0.0116027	0.105274	4629	tags=73%- list=21%- signal=58%	23648/10159/64321/84678/2253/2019/5080/2637	0.509821	1.22402	0.220703	0.68476	6449	tags=55%- list=29%- signal=39%	23648/10159/64321/84678/2253/2019
GO:0072498	embryonic skeletal joint development	15	0.617256	1.67179	0.0116836	0.105586	3326	tags=40%- list=15%- signal=34%	655/7483/2131/3227/116039/9241	0.520876	1.36084	0.115298	0.608441	2667	tags=27%- list=12%- signal=24%	7483/655/3227/116039
GO:0061037	negative regulation of cartilage development	30	0.504532	1.60762	0.0117089	0.105586	5920	tags=53%- list=26%- signal=39%	4054/3952/7483/6662/1513/6591/11173/26585/2487/9241/2737/359845/5916/2202/5744/579	0.497632	1.51775	0.0255451	0.449706	6791	tags=53%- list=30%- signal=37%	4054/7483/3952/11173/1513/359845/2487/6662/26585/5744/5916/2737/8840/2202/6591/9241
GO:0043065	positive regulation of apoptotic process	487	0.282028	1.2917	0.0117096	0.105586	6405	tags=33%- list=28%- signal=24%	8626/2683/406948/4804/196527/94241/637/5291/57124/51330/1509/959/10962/4776/3952/25/2896/101/90529/3202/2822/4217/655/8739/6422/8717/7161/115209/2901/4487/51147/7042/664/10134/84893/8772/10497/255738/50486/6423/7020/666/84069/3778/1636/3663/1649/8878/5883/5663/10439/10616/9353/2045/3486/407017/1917/7043/6659/5978/580/3275/1268/138151/8633/2903/6788/201163/10795/2487/8648/8440/23429/6789/9500/1511…	0.262511	1.08194	0.247117	0.698718	4995	tags=25%- list=22%- signal=20%	8626/10962/637/2683/4804/406948/5291/94241/959/196527/90529/101/4217/51330/4776/1509/57124/5978/5133/8717/1020/3202/3952/8440/56891/51147/115209/5063/138429/2822/6422/8878/1917/8739/3932/407017/10134/25/255738/655/2896/7043/1636/84069/201163/84893/356/3778/10795/694/664/6789/5883/1493/10181/7161/9500/23429/10497/2901/9026/389856/6788/5663/8648/407054/6659/4487/3275/644186/580/29124/7042/29944/237…
GO:0009584	detection of visible light	49	-0.373081	-1.57899	0.0117155	0.105586	5784	tags=47%- list=26%- signal=35%	2868/6011/4836/5146/2767/84694/6101/778/92840/9397/5158/1258/7287/2780/2916/5956/5961/23746/54437/6010/5995/6295/24	-0.273597	-1.13928	0.217723	0.68476	2808	tags=24%- list=12%- signal=21%	23746/778/5961/6010/54437/2780/92840/4836/5995/2767/24/6295
GO:0050803	regulation of synapse structure or activity	197	0.327422	1.41111	0.0117725	0.105848	6462	tags=44%- list=29%- signal=31%	54413/22899/4776/441381/139065/25/22943/23237/375790/54674/8536/386724/83992/627/57549/2693/4897/6792/4038/2045/23191/1000/26280/7162/869/9746/22865/347730/575/5100/1813/11141/2904/257194/23394/23657/266727/91752/6495/112755/79953/1006/57084/7476/407030/5063/6405/27185/7337/1020/8499/89780/94030/26050/22883/23316/57030/4916/348/4076/4884/5020/8828/145581/57555/5789/80823/1072/22941/84631/5538/347…	0.29693	1.17341	0.152743	0.639956	6845	tags=39%- list=30%- signal=27%	54413/441381/22899/386724/139065/54674/4776/375790/83992/8536/23657/23237/1020/5063/4897/25/57549/23394/266727/26280/22943/112755/11141/382/4076/6495/2693/1201/7162/575/9912/6792/8831/627/57030/9746/7476/4038/57084/2904/347730/23191/347731/2045/6405/1000/84631/22865/29882/56850/1813/80823/84062/2239/27067/5100/1006/2043/4739/27185/91752/7846/7804/348/170506/246213/79953/257194/869/407030/23316/51…
GO:0097484	dendrite extension	36	0.480721	1.59926	0.0117838	0.105848	5976	tags=50%- list=26%- signal=37%	6857/6456/151835/22999/57699/23191/26999/50618/66000/51265/9362/59284/10479/23025/9699/84258/57154/51760	0.344086	1.08639	0.35196	0.757236	4023	tags=25%- list=18%- signal=21%	50618/57699/22999/6857/151835/10479/6456/51265/23191
GO:0043243	positive regulation of protein-containing complex disassembly	32	0.495481	1.60573	0.0118148	0.105949	6145	tags=56%- list=27%- signal=41%	10043/664/55604/59341/10763/56648/2629/3643/9037/88/11034/6683/65094/2150/11075/1073/57026/10241	0.472191	1.46084	0.0402702	0.50641	6489	tags=56%- list=29%- signal=40%	10043/2629/664/55604/59341/65094/56648/11075/10241/57026/10763/345611/9037/3643/146206/88/6683/1073
GO:0060412	ventricular septum morphogenesis	42	0.457859	1.57029	0.0118651	0.106224	4386	tags=36%- list=19%- signal=29%	7048/6664/90/6586/7042/9353/6659/6926/5629/26508/23462/9241/6091/4089/23414	0.318049	1.0332	0.42762	0.799042	7018	tags=40%- list=31%- signal=28%	7048/90/6664/23462/187/6659/7042/6586/9353/6091/1482/53834/5629/6926/9241/4089/26508
GO:0045185	maintenance of protein location	83	0.390576	1.51481	0.0119091	0.106441	6328	tags=40%- list=28%- signal=29%	6653/920/51141/129685/5311/2901/7529/375189/580/4794/8733/25792/9817/23353/55704/585/2516/22873/400916/402/1020/9913/6672/4052/2316/4792/85477/7114/83860/5371/9908/23345/288	0.402961	1.45941	0.0185164	0.407247	3532	tags=27%- list=16%- signal=22%	6653/920/129685/51141/1020/4794/5311/25792/8733/4052/400916/7529/9817/2901/55704/6672/580/375189/585/2316/83860/4792
GO:0016197	endosomal transport	220	0.320507	1.39511	0.0119565	0.106688	6824	tags=38%- list=30%- signal=27%	6653/55658/6811/7874/10043/9367/9495/374403/9182/29934/57533/259173/27243/64129/11267/10079/57132/8938/55275/257364/7879/5872/92421/55773/23484/27147/8878/83547/29082/54741/404636/51209/4218/8411/51271/9185/57724/51160/9559/55004/2647/23085/79958/150368/88/50618/25978/55207/537/91056/85021/7260/254122/27236/23673/738/51699/6643/84440/116986/155382/9727/79735/11149/9897/51552/9201/10139/51617/5685…	0.335615	1.33599	0.0203428	0.419057	3519	tags=24%- list=16%- signal=20%	6653/55658/7874/9182/23484/10043/6811/29934/9495/11267/27243/10079/7879/9367/374403/64129/259173/55275/4218/50618/8878/79958/51271/163486/9559/382/29082/51209/9185/401548/55207/404636/27147/8411/57533/8938/9912/57132/57724/55004/257364/738/9230/92421/91056/54741/85021/83547/23673/25978/1203/116986
GO:0035567	non-canonical Wnt signaling pathway	71	0.402969	1.52549	0.0119895	0.106805	3873	tags=27%- list=17%- signal=22%	57560/25/22943/84133/6422/144165/5754/6423/57822/9863/9620/11211/9968/57674/2487/8322/7074/7476/85474	0.402468	1.4242	0.0320787	0.469203	5473	tags=32%- list=24%- signal=25%	57560/9968/6422/84133/25/144165/22943/5754/8322/57674/57822/2487/85474/6423/7074/440193/7476/9863/11211/9620/2239/8324/5879
GO:0022604	regulation of cell morphogenesis	294	0.302648	1.3492	0.0120367	0.107049	6484	tags=37%- list=29%- signal=27%	399/3815/57091/116985/25/5318/752/23237/29984/643338/56965/6857/7694/9886/151835/22999/11078/1793/55604/1690/4241/6792/57699/3249/10630/23191/5064/10435/4070/23370/161176/93663/3679/11141/10269/23363/5028/8322/11151/89846/221472/1365/55558/121512/23499/1902/8994/50618/23433/11135/2242/57194/51177/51265/9368/4352/3074/9362/59284/2035/10810/2011/2039/254065/57175/8874/5063/6239/4192/3791/9723/23189…	0.245486	0.993091	0.51367	0.832496	6225	tags=28%- list=28%- signal=20%	399/752/57091/3815/23237/4241/29984/116985/5063/50618/56965/57699/25/23370/22999/11141/5318/4076/10630/89846/55604/643338/10435/221472/9886/23433/8322/57194/23189/6857/151835/11151/7694/6792/1690/10269/11078/1365/157922/51265/8994/93663/23363/2316/9203/55558/1902/10672/23191/8874/121512/5028/1793/3249/3074/29882/4192/2038/80823/4070/23499/1436/254065/3679/23025/161176/27067/5064/5879/960/2043/934…
GO:0045137	development of primary sexual characteristics	212	0.322165	1.39703	0.0121206	0.107062	4387	tags=30%- list=19%- signal=24%	3815/3952/6874/57728/6665/5154/6422/57647/2296/6586/6662/7042/7022/6423/6299/666/190/1636/5872/9353/6943/117154/30812/2674/8031/2626/49855/3955/91603/5972/7482/1299/3643/259266/2253/8322/4036/7314/431707/4824/51742/4323/8433/4254/132625/546/2516/89766/5159/2241/2254/599/1051/5156/6382/64478/9985/4089/3791/7490/7337/23414/128637	0.22816	0.906187	0.702773	0.877747	5624	tags=26%- list=25%- signal=20%	57728/3815/2626/6665/3952/8879/5154/6422/6874/117154/3955/91603/1636/190/5972/57647/546/2296/8322/6943/7482/7022/367/599/7042/4036/6586/89766/9289/666/1299/6423/259266/6662/5159/7314/3972/2254/8031/51742/5872/128637/431707/3643/6299/2674/3552/30812/1051/9353/63951/6382/2253/49855/400629/2516
GO:0086015	SA node cell action potential	12	0.651455	1.66158	0.0121314	0.107062	2670	tags=50%- list=12%- signal=44%	776/9096/55800/348980/57657/6262	0.560471	1.38223	0.106346	0.596185	5890	tags=58%- list=26%- signal=43%	776/348980/9096/55800/3741/57657/6262
GO:0086018	SA node cell to atrial cardiac muscle cell signaling	12	0.651455	1.66158	0.0121314	0.107062	2670	tags=50%- list=12%- signal=44%	776/9096/55800/348980/57657/6262	0.560471	1.38223	0.106346	0.596185	5890	tags=58%- list=26%- signal=43%	776/348980/9096/55800/3741/57657/6262
GO:0071805	potassium ion transmembrane transport	214	0.321434	1.39578	0.0121938	0.107062	6619	tags=43%- list=29%- signal=30%	196527/4878/3759/776/5311/4986/65266/90134/81832/56660/967/1804/8645/6507/30819/284525/6000/3736/80333/3751/1908/476/84679/3778/389816/348980/406944/3780/10060/4544/57628/6557/3760/3249/3739/9424/57657/343450/23416/8811/6560/26251/274/88/6833/51305/60598/3757/57084/3755/3688/9187/3777/27345/6559/81033/25769/3790/10479/2316/123041/57030/3786/3775/57419/3741/6550/65267/131096/3752/23630/3754/11060/…	0.309902	1.23134	0.0858502	0.571226	7035	tags=39%- list=31%- signal=27%	4878/196527/776/476/3759/84679/967/389816/65266/8645/284525/5311/26251/90134/9196/4986/3778/6507/56660/30819/57628/6557/10479/81832/3737/406944/3736/6000/3754/25769/3790/57030/1804/65267/2316/9424/3751/348980/57084/343450/1908/81033/3755/3780/3777/80333/4544/481/3249/6560/10060/123041/3776/3741/27345/3786/9943/3760/23416/57657/11060/483/60598/3785/285335/170850/23630/88/3688/3748/3739/126755/2701…
GO:0035646	endosome to melanosome transport	10	0.684119	1.66	0.0121951	0.107062	2543	tags=50%- list=11%- signal=44%	23682/967/10981/388552/164	0.543322	1.27287	0.173454	0.653715	5789	tags=60%- list=26%- signal=45%	967/23682/388552/10981/164/63915
GO:0043485	endosome to pigment granule transport	10	0.684119	1.66	0.0121951	0.107062	2543	tags=50%- list=11%- signal=44%	23682/967/10981/388552/164	0.543322	1.27287	0.173454	0.653715	5789	tags=60%- list=26%- signal=45%	967/23682/388552/10981/164/63915
GO:0048757	pigment granule maturation	10	0.684119	1.66	0.0121951	0.107062	2543	tags=50%- list=11%- signal=44%	23682/967/10981/388552/164	0.543322	1.27287	0.173454	0.653715	5789	tags=60%- list=26%- signal=45%	967/23682/388552/10981/164/63915
GO:0018209	peptidyl-serine modification	305	0.300609	1.34337	0.0122054	0.107062	6238	tags=33%- list=28%- signal=25%	25989/9806/551/146664/11329/7349/6197/22943/7048/6195/5590/369/6300/53944/8536/627/79625/83983/2872/55872/6423/8798/114805/54969/284/10459/57600/5578/6446/140609/8440/204851/6789/799/7040/5613/84630/3059/9261/9252/1647/64754/5593/9706/7272/1017/133584/4690/407002/26524/5594/57118/6505/85443/1440/6093/6872/2011/2039/11137/51776/156/2056/10769/1020/8445/3551/1859/85456/89780/4908/5583/146057/4916/5…	0.294111	1.19224	0.0911487	0.57786	6485	tags=32%- list=29%- signal=23%	25989/9806/551/11329/2872/5594/7349/6197/53944/146664/83983/64754/369/55872/8536/85443/1020/5590/8440/140609/7048/5578/7272/54969/22943/6300/6872/6195/57731/6789/2081/57600/8798/84630/7040/79625/5583/6446/156/284/114805/5598/627/85456/6093/9261/6423/57118/11137/3442/27330/1017/10459/799/8569/345611/23617/127933/26524/146057/5599/51776/9706/204851/5979/4282/633/1647/4690/1956/8312/6505/3452/1609/2…
GO:0021889	olfactory bulb interneuron differentiation	11	0.663462	1.6544	0.0122215	0.107062	3641	tags=55%- list=16%- signal=46%	1749/6299/9353/2066/170302/6091	0.520914	1.25065	0.200706	0.669664	5388	tags=55%- list=24%- signal=42%	1749/170302/6299/9353/6091/2066
GO:0044282	small molecule catabolic process	363	0.292857	1.32194	0.0122369	0.107062	7079	tags=38%- list=31%- signal=26%	126129/2026/64174/340665/84706/161823/2166/3952/27349/191/7915/5019/222/35/57571/23498/151531/54511/1428/18/4357/1891/54905/8074/27294/217/1591/23659/7167/83667/9108/2572/3028/215/8309/5830/549/5973/275/56603/1738/10690/1268/1892/32/2582/2710/2184/2098/8660/259307/2820/160428/440503/54928/23564/60496/2528/27233/51380/57016/7291/200316/60489/8871/3034/2524/1610/4504/8821/10327/26061/254013/2806/10…	0.27121	1.10653	0.220845	0.68476	6288	tags=31%- list=28%- signal=23%	2026/126129/161823/5019/340665/64174/27294/1738/27349/222/7915/1891/84706/2166/191/549/57571/18/3028/3952/54905/35/54511/4357/259307/1428/217/57016/2524/5973/23498/151531/1892/8074/83667/8309/875/2184/215/2528/23659/57379/60496/9108/51/1806/254013/27350/160428/1375/54928/254552/56623/2572/10449/51380/3612/7167/3034/27165/10930/5828/642/4504/1268/9583/55289/5830/2582/26061/56267/275/57026/1591/200…
GO:0048546	digestive tract morphogenesis	47	0.447167	1.56697	0.0122627	0.107114	6570	tags=45%- list=29%- signal=32%	8626/159296/6664/6422/64321/6423/6943/6928/2626/2255/2737/5156/58495/3142/348093/3091/596/4088/3239/3209/1956	0.359565	1.19064	0.211281	0.677987	2429	tags=17%- list=11%- signal=15%	8626/2626/6422/159296/6664/64321/6943/6928
[truncated: 5,670 more rows]
