# Supplementary material for: Alterations to DNA methylation patterns induced by chemotherapy treatment are associated with negative impacts on the olfactory pathway
Source: Breast Cancer Res. 2023 Nov 6;25:136. doi: 10.1186/s13058-023-01730-4 (PMC10626732; doi:10.1186/s13058-023-01730-4)
Supplement: Supplementary file 6 — Additional file 6. Gene set enrichment analysis of KEGG pathways from results of unadjusted and adjusted models in paired pre- and post-chemotherapy samples of 125 breast cancer patients who received chemotherapy. [file 13058_2023_1730_MOESM6_ESM.xlsx]

## Sheet: sT KEGG
Additional file 4. Gene set enrichment analysis of KEGG pathways from results of unadjusted and adjusted models in paired pre- and post-chemotherapy samples of 125 breast cancer patients who received chemotherapy.
			Unadjusted (limma design matrix ~0+time+serial)							Adjusted for monocytes (limma design matrix ~0+time+serial+monocyte's proportion)
ID	Description	Set Size	Enrichment Score	NES	P-value	Q value	Rank	Leading Edge	Core Enrichment	Enrichment Score	NES	P-value	Q value	Rank	Leading Edge	Core Enrichment
hsa04740	Olfactory transduction	361	-0.504529	-2.89849	2.34613e-34	6.86551e-32	5817	tags=53%- list=26%- signal=40%	343171/390190/283159/126370/390199/391114/124538/390168/390093/219447/79310/143503/119687/390882/390174/390648/162998/79339/390264/119678/120065/390067/346517/391211/390892/283189/144125/128372/143502/442184/4994/8590/341276/219473/347169/401667/130075/401665/26735/26664/390077/286362/254786/121364/341152/83988/390445/441669/135924/79317/390078/81697/390064/340980/392309/5567/219957/26686/119692/…	-0.314299	-1.78884	1.71833e-09	5.42631e-07	5769	tags=38%- list=26%- signal=29%	162998/390431/219873/283189/390199/121364/390264/134083/390093/390167/219960/401667/26659/26189/283159/219438/120793/81282/343171/390442/81285/390190/163688/810/128367/79310/254786/26338/390326/5566/8590/286362/120066/119749/219469/135924/219479/120776/122748/26219/441933/254879/2782/26716/442361/81168/81696/219477/26476/343173/127623/26737/389090/390083/10798/8390/26493/26531/127385/441639/28636…
hsa05150	Staphylococcus aureus infection	73	-0.58576	-2.66796	1.26386e-11	1.84922e-09	3494	tags=58%- list=15%- signal=49%	3586/2358/2357/1672/3111/3886/3866/1671/728/2359/4153/1828/3857/715/719/3860/6404/1670/3882/713/3115/54474/3884/390792/8688/125115/820/353288/342574/8689/3859/3881/5648/5724/2266/3883/25984/3383/8687/714/712/3426	-0.485547	-2.20339	1.41106e-06	0.000222798	4155	tags=48%- list=18%- signal=39%	8689/715/54474/3111/3684/2212/1828/3884/1672/728/5724/2359/3115/1671/2266/25984/8688/3872/2214/353288/5648/3883/3881/342574/390792/3859/820/8687/6404/714/719/3586/712/3383/3426
hsa05168	Herpes simplex virus 1 infection	444	0.357592	1.63038	6.24509e-07	6.0917e-05	6571	tags=40%- list=29%- signal=29%	6430/80095/637/5291/84436/6009/63934/6892/7710/3716/10838/4938/90321/730051/7576/90333/81856/220992/8717/147686/7694/7761/57573/8891/389114/163051/163050/7188/57506/163059/81931/147741/163227/8772/148268/7643/79973/388566/7249/9534/170959/388536/90649/388567/148198/79818/400713/390927/7752/80818/9831/6429/126231/400720/65251/30832/163255/342926/3109/344787/346171/57232/10795/7556/9422/654254/7700…	0.348142	1.42895	0.00039189	0.0412516	6362	tags=39%- list=28%- signal=28%	6430/637/3716/5291/3109/10838/7188/80095/84436/4938/90321/6892/6009/63934/730051/7710/220992/7576/90333/7752/81856/6429/163227/8717/4939/148268/81931/8891/7249/51427/90649/400720/9831/388536/54753/388567/170959/90594/54807/169841/441234/8427/356/155054/10795/7556/57232/9422/90576/7761/90233/147837/6428/57506/284309/344787/162963/3113/641339/147686/163255/54925/7691/7694/170960/163051/163050/7643/…
hsa04330	Notch signaling pathway	56	0.547198	1.98225	2.48741e-05	0.00181974	5979	tags=52%- list=27%- signal=38%	196403/1487/9253/1840/83464/1387/7090/51107/5663/388585/8850/4854/3955/23013/10683/26508/23462/9612/4242/7088/1488/182/2648/7089/2033/342371/3714/7091/11317	0.516911	1.75685	0.000793791	0.0501341	6466	tags=50%- list=29%- signal=36%	1487/196403/83464/9253/1387/1840/4242/3955/23462/9612/5663/7090/7091/342371/4854/51107/388585/11317/8850/10683/171558/1488/3714/2648/151636/7088/2033/23013
hsa04360	Axon guidance	176	0.405983	1.72562	5.23452e-05	0.00306357	6292	tags=43%- list=28%- signal=31%	1944/1945/54910/5291/4776/1949/56924/25/5534/5590/8482/655/29984/6608/6586/64221/7223/57715/23365/137970/10512/9353/2045/8633/5578/8440/57689/54434/5296/56963/4690/9037/10505/55558/5594/3265/10398/57556/2242/6091/56896/50855/90249/6093/285220/3688/84552/2044/5063/6405/9723/1947/3897/10500/84612/1020/4636/5727/4775/84448/5335/1948/57144/1073/1072/80031/4756/1808/223117/5880/2050/5290/5062/55740/58…	0.3368	1.3152	0.0362395	0.33659	7022	tags=40%- list=31%- signal=28%	1944/1945/54910/5291/5594/8482/1949/4776/10512/1020/5590/56924/8440/29984/5578/5063/5534/25/655/3265/7223/6608/84448/57689/6586/5296/23365/6093/1947/64221/55558/10505/3897/818/9037/56963/10298/2045/57715/6405/10500/4636/4690/90249/5727/84552/9353/6091/815/5879/2043/7224/8633/54434/137970/7220/4775/2044/3688/9723/55740/3845/1073/10154/1072/9860/10398/2051/5290/57556
hsa04061	Viral protein interaction with cytokine and cytokine receptor	90	-0.376046	-1.77327	0.000109785	0.00535441	5796	tags=46%- list=26%- signal=34%	6347/7852/1524/6357/6360/6363/1235/58985/53832/3586/6376/4283/6374/5473/10563/10344/3569/146433/2833/3558/6351/6366/8807/3572/56477/1236/6356/3579/5196/3587/29949/6354/6355/6367/6352/8794/50604/1234/6369/3559/1230	-0.25355	-1.18793	0.127042	0.507828	2574	tags=20%- list=11%- signal=18%	10344/6363/5196/6355/3572/6352/7132/3579/8794/5473/1234/6369/3586/29949/6367/3559/1230/50604
hsa04975	Fat digestion and absorption	42	-0.496224	-2.00398	0.000181455	0.00758565	2435	tags=43%- list=11%- signal=38%	80168/5406/5319/64240/10999/948/2168/337/64241/1208/5407/29881/5320/26279/2169/84649/84647/391013	-0.261967	-1.04789	0.365828	0.70874	4145	tags=38%- list=18%- signal=31%	10999/29881/84649/64241/346606/948/5407/2168/5406/81579/26279/38/5320/2169/84647/391013
hsa00591	Linoleic acid metabolism	27	-0.585051	-2.11271	0.000235362	0.00813851	3483	tags=44%- list=15%- signal=38%	64600/8398/1559/1544/5319/5320/26279/283748/123745/1576/84647/391013	-0.389455	-1.40455	0.0744323	0.463219	2895	tags=30%- list=13%- signal=26%	283748/81579/26279/5320/123745/1576/84647/391013
hsa04080	Neuroactive ligand-receptor interaction	346	0.333143	1.49563	0.000250303	0.00813851	5315	tags=34%- list=24%- signal=27%	3357/553/551/1394/7201/2862/7253/5746/3952/5026/7349/4986/6863/6752/2554/2905/2834/10888/2561/2567/22953/2901/8001/339403/23620/1816/552/2898/2693/5179/64106/7068/116/150/2558/2550/5646/1908/152/4543/1140/4544/51289/4887/2900/2566/6344/10800/1268/2903/6755/4886/1129/6754/2560/84539/799/3350/2565/796/27346/27334/3356/1813/2904/2902/56413/6750/2743/9170/79924/9568/6869/5028/100996758/4987/1812/3351…	0.295959	1.20438	0.0668417	0.449104	4897	tags=28%- list=22%- signal=22%	3357/553/551/7201/1394/2862/3356/7349/7253/5026/257313/27334/5746/3952/2554/3362/64106/5646/6863/100996758/2565/150/10888/2558/2832/2900/6752/2905/339403/4986/5618/6755/6750/2902/2834/2550/152/187/10800/2561/2693/1144/5179/56413/4852/116/2901/1812/23620/22953/8001/1132/9248/185/2898/2566/2567/1910/6754/27346/6344/1902/2904/7068/2913/3972/1908/2689/2797/799/1268/84539/7067/4886/885/3354/79924/1909…
hsa04540	Gap junction	85	0.452888	1.76176	0.000304536	0.00891168	4237	tags=36%- list=19%- signal=30%	3357/7277/1950/2983/10381/5154/112/81027/57369/2977/3709/108/6655/84617/5578/114/3356/1813/5593/1812/347733/5594/2776/3265/1902/5332/5159/51807/5156/10382/7082	0.40353	1.4583	0.0170814	0.26925	6485	tags=42%- list=29%- signal=30%	3357/7277/1950/10381/3356/5594/2983/81027/5154/5578/2977/112/3265/1812/57369/5598/6655/1902/5159/2778/114/108/84617/1813/3709/1956/2776/3358/7846/10382/84790/347733/5604/3845/51807/5593
hsa05200	Pathways in cancer	499	0.302838	1.38781	0.000723559	0.0192487	6905	tags=39%- list=31%- signal=27%	6256/10681/1950/637/5291/6932/11040/1487/2322/3815/3716/25/3566/4286/7048/2785/5154/3562/3574/51561/369/1387/112/4258/3911/7483/8074/2946/7188/3910/6608/7042/7423/8772/4257/2323/2786/1282/7015/23365/7472/6513/11211/9134/331/388585/108/1050/6655/8031/7043/5578/80326/8648/2248/6789/1030/2255/9978/9817/3570/4854/3601/7040/114/8900/10683/7482/26508/23462/9252/2253/10235/9170/8030/1647/8454/51176/8322…	0.296286	1.22132	0.0292081	0.313381	6371	tags=34%- list=28%- signal=25%	6256/637/1487/1950/10681/51561/3716/5291/11040/2323/5594/7188/1387/3815/6932/3566/2322/369/7483/3562/2785/3911/4286/7048/5154/9978/5578/8030/3910/331/2784/25/3574/7423/7043/332/8074/6513/2002/4258/112/356/3265/5899/8454/5228/6789/112399/7015/6608/23462/8322/7709/10319/2946/2786/9817/7482/367/7040/57449/8648/7185/7042/4257/185/330/5296/23365/6093/3601/7039/1910/6655/64399/3442/10235/9134/7476/4792…
hsa04727	GABAergic synapse	81	0.43395	1.67438	0.00137661	0.0330363	2884	tags=27%- list=13%- signal=24%	10681/776/2785/112/18/2554/2561/2567/6538/2558/2786/2550/2572/108/6529/2566/10243/5578/2560/2565/114/9568	0.399641	1.43366	0.0246014	0.298802	4897	tags=31%- list=22%- signal=24%	10681/776/18/2554/2785/5578/2565/2784/2558/112/2550/2561/2786/10243/6538/2572/2566/2567/27165/6529/114/51764/108/779/9568
hsa03083	Polycomb repressive complex	81	0.432909	1.67037	0.00146762	0.0330363	7627	tags=49%- list=34%- signal=33%	7874/22955/51619/57713/84759/1387/11091/80816/84678/91133/11335/23429/23492/6045/5252/8726/6322/7703/8473/6015/10389/23466/3720/10138/23512/5931/2033/26147/84333/26013/7027/1460/64319/8535/22823/84733/55777/2145/648/54880	0.387562	1.39032	0.0375854	0.339117	6907	tags=43%- list=31%- signal=30%	7874/22955/1387/51619/84759/11091/8726/57713/11335/8473/23492/6322/23429/6045/26147/10138/80816/1460/5252/84678/91133/10389/121536/23512/5931/7027/7703/3720/10600/2145/8535/2033/23466/22823/64319
hsa04350	TGF-beta signaling pathway	102	0.405351	1.61657	0.0021526	0.0442893	6090	tags=40%- list=27%- signal=29%	7048/4093/655/1387/90/7042/392255/3077/2615/7043/26585/1030/9978/4086/7040/4090/285704/3397/8454/656/56963/9241/5594/2014/6093/10637/5516/4089/3400/5933/6667/4052/2033/57154/4756/650/64388/4088/130399/7027/3625	0.360414	1.33202	0.054489	0.409691	5638	tags=35%- list=25%- signal=27%	3077/5594/1387/4093/7048/9978/90/655/7043/2014/5933/8454/4090/4052/10637/7040/392255/7042/656/6093/7050/285704/26585/5518/2615/1030/1875/4086/7036/56963/7057/3397/650/1874/7027/130399
hsa00410	beta-Alanine metabolism	31	0.544392	1.75238	0.00236472	0.0442893	4485	tags=48%- list=20%- signal=39%	54498/222/35/57571/18/314/217/2572/1892/51380/501/339896/8310/51/1806	0.50994	1.56269	0.0190525	0.26925	3479	tags=39%- list=15%- signal=33%	54498/222/57571/18/35/217/1892/51/1806/2572/51380/314
hsa04015	Rap1 signaling pathway	199	0.350566	1.50886	0.00242157	0.0442893	5229	tags=33%- list=23%- signal=25%	1944/1945/345456/1950/4804/5291/9855/3815/5154/5590/6300/112/8074/10636/2889/7423/9863/108/284/375189/1268/2903/5578/27040/2248/2255/5906/114/1813/2904/2902/3643/2253/10235/9170/3397/5028/5296/23683/7074/5594/2776/4254/3265/1902/5900/5332/5159/50855/2254/3688/84552/4301/5156/5228/3791/84612/2250/5335/999/260425/64411/5899/3479/56034	0.33861	1.33533	0.0230065	0.290608	6371	tags=35%- list=28%- signal=25%	1944/1945/345456/4804/2889/1950/5291/9855/5594/10636/3815/27040/5590/5154/5578/5906/7423/6300/8074/112/3265/5899/2902/5228/3683/23683/284/375189/5296/7074/10235/1902/5159/2904/2778/114/1268/51196/2254/5028/5600/3937/9863/108/2903/4301/3643/1813/7057/2260/3397/1436/1956/84552/2776/8817/2253/5879/2277/2248/5604/2264/260425/83593/7424/3688/55740/3845/2255
hsa00592	alpha-Linolenic acid metabolism	23	-0.5372	-1.85933	0.00275064	0.0452905	3483	tags=43%- list=15%- signal=37%	64600/8398/5319/9415/5320/26279/283748/123745/84647/391013	-0.367933	-1.26325	0.152407	0.525396	2895	tags=35%- list=13%- signal=30%	283748/81579/26279/5320/9415/123745/84647/391013
hsa04713	Circadian entrainment	92	0.412519	1.62286	0.00278585	0.0452905	3646	tags=28%- list=16%- signal=24%	10681/2983/776/2785/112/2905/116/2977/2786/4543/4544/8863/3760/108/2903/5578/114/6262/2904/2902/9252/5593/5594/2776/6263/5332	0.375371	1.37191	0.039128	0.343228	5472	tags=29%- list=24%- signal=22%	10681/5594/8863/2983/776/2785/5578/8864/2784/2977/2905/112/2902/2786/116/2904/2778/114/51764/818/4544/108/4543/2903/3760/2776/815
hsa04723	Retrograde endocannabinoid signaling	132	0.377816	1.55543	0.00347625	0.05354	6905	tags=39%- list=31%- signal=27%	4725/10681/51079/776/2166/2785/6300/112/2554/22999/2561/2567/2558/2786/3709/3760/108/2566/1268/5578/2560/2565/114/4716/56901/5594/2776/5332/57084/4723/4696/4697/2570/57030/4712/4706/2915/4711/4698/5743/2563/2893/4709/222236/5599/2787/774/4722/2791/51764/5602	0.393588	1.4971	0.00548741	0.151844	5676	tags=33%- list=25%- signal=25%	4725/51079/10681/5594/2166/776/2554/2785/5578/4697/2565/2784/4716/6300/2558/22999/112/4698/2561/2786/222236/2566/2567/57030/57084/56901/114/1268/51764/4722/5600/108/4696/5599/4714/779/3709/3760/2776/4712/4706/4711/2560/4694
hsa01232	Nucleotide metabolism	74	0.427601	1.62646	0.00375375	0.0543216	1976	tags=22%- list=9%- signal=20%	51020/1635/83549/4907/115024/131870/129607/3615/124583/151531/50808/203/957/1716/1503/26289	0.35989	1.27718	0.105239	0.48334	3908	tags=26%- list=17%- signal=21%	1635/51020/83549/115024/4907/3615/124583/129607/50808/131870/1716/151531/203/957/955/1503/7084/9583/26289
hsa04610	Complement and coagulation cascades	76	-0.341293	-1.57476	0.00389826	0.0543216	3697	tags=28%- list=16%- signal=23%	5265/3827/731/728/4153/715/719/1380/5328/713/2244/5104/5345/5648/2155/2266/714/712/3687/725/3426	-0.382526	-1.74617	0.00066029	0.0501341	4163	tags=29%- list=18%- signal=24%	1380/715/3684/5329/2244/9002/728/5345/2266/1361/5648/2155/1604/2161/5328/5265/714/719/712/725/3687/3426
hsa00515	Mannose type O-glycan biosynthesis	22	0.578294	1.71982	0.0048942	0.0649497	2080	tags=27%- list=9%- signal=25%	2683/120071/146664/9215/9486/10690	0.469813	1.34098	0.113053	0.48334	2153	tags=23%- list=10%- signal=21%	2683/120071/146664/9486/9215
hsa05033	Nicotine addiction	33	0.514042	1.677	0.00510486	0.0649497	5763	tags=48%- list=26%- signal=36%	2554/2905/2561/2567/2558/2566/2903/2560/2565/2904/2902/57084/2570/57030/2563/2893	0.496746	1.53879	0.020463	0.26925	7844	tags=61%- list=35%- signal=40%	2554/2565/2558/2905/2902/2561/2566/2567/57030/57084/2904/2903/2560/116444/246213/2563/1141/2892/2556/2570
hsa04010	MAPK signaling pathway	283	0.320624	1.42156	0.00541574	0.066034	6766	tags=38%- list=30%- signal=27%	1944/1945/1950/4804/3315/2322/3815/776/9048/6197/7048/5534/5154/6195/4217/369/408/8717/6300/627/8074/9448/2872/5923/7042/23162/7423/2323/1847/55799/1649/6655/284/84867/7043/783/6788/2066/1849/5578/2248/6789/2255/5906/7040/8491/9261/3643/9252/2253/10235/1647/8605/2002/2668/1844/10369/5594/4254/3265/5159/7039/7189/2254/59284/5156/5228/51776/3791/4215/23542/5971/3551/4908/2316/4775/2250/8569/51295/3…	0.323104	1.3019	0.020102	0.26925	6371	tags=35%- list=28%- signal=26%	1944/1945/3315/4804/1950/2872/2323/5594/4217/6197/3815/1844/23162/2322/9048/369/84867/776/8717/1847/7048/5154/5578/5534/5906/7423/7043/408/6300/8074/1849/2002/356/3265/6195/784/5228/6789/9448/5923/7040/6788/55799/284/7042/5598/627/7039/9261/6655/8605/2316/10235/10369/27330/5159/2254/8569/4215/3654/5600/8491/5924/9479/5609/5599/51776/779/783/1852/1649/5971/5979/3643/2260/1436/1647/3552/5871/1956/8…
hsa04721	Synaptic vesicle cycle	74	0.414941	1.5783	0.00713213	0.0834835	5387	tags=39%- list=24%- signal=30%	6571/6532/6506/9152/6857/6507/22999/527/6538/10497/155066/6572/6529/6534/535/1173/528/112755/6505/57084/1175/6531/23545/6530/57030/9114/6812/23025/245973	0.414862	1.47226	0.0183824	0.26925	5190	tags=38%- list=23%- signal=29%	6571/527/6506/9152/6532/535/9114/22999/112755/6507/6534/6857/10497/528/6538/57030/51606/57084/6529/155066/6530/6572/1173/1175/6812/1212/6505/23025
hsa00100	Steroid biosynthesis	19	0.581862	1.67076	0.00816684	0.0919182	4759	tags=47%- list=21%- signal=37%	3988/4047/1591/50814/1056/51478/6646/6309/2222	0.574372	1.5836	0.0184522	0.26925	5610	tags=63%- list=25%- signal=47%	3988/50814/51478/4047/2222/1056/1591/6309/8435/7108/10682/6646
hsa04550	Signaling pathways regulating pluripotency of stem cells	135	0.360114	1.48452	0.00926462	0.100057	6903	tags=43%- list=31%- signal=30%	5291/6932/3716/1749/4093/84759/6300/7483/90/7472/11211/4617/4211/5978/4762/6926/80326/4086/80712/7482/4090/9314/3397/8322/3231/5296/5594/3265/7703/5013/7476/10637/7475/4089/5080/3400/3670/6657/89780/3720/3976/9421/3479/2103/1852/84333/4088/130399/7547/3625/5290/7477/1855/5604/3845/8324/2260/8313	0.307685	1.17285	0.175668	0.525396	6419	tags=33%- list=28%- signal=24%	3716/5291/5594/6932/4093/5978/84759/7483/4617/1749/90/6300/3265/4090/8322/10637/7482/2103/7547/5296/80712/7476/80326/4086/4762/5600/1852/11211/7472/7475/2260/4211/3397/9314/8312/8324/130399/7703/3720/5604/2264/3845/6926/3976/7994
hsa04270	Vascular smooth muscle contraction	124	0.364722	1.49187	0.00957385	0.100057	5700	tags=37%- list=25%- signal=28%	553/10335/551/4878/2983/776/369/112/4629/94274/54776/552/2977/1908/23365/3778/3709/4882/108/5578/796/114/79924/8605/5594/2776/185/10398/5332/6093/10267/146/27345/85366/140465/4881/4638/5583/4879/133/1909/10672/5580/4880/5739/2778	0.349388	1.32097	0.0482242	0.390479	4938	tags=30%- list=22%- signal=23%	10335/553/551/4878/5594/2983/369/776/5578/140465/2977/94274/4629/112/3778/54776/4882/5583/185/23365/4879/6093/8605/2778/1908/114/10672/79924/1909/10267/796/552/108/779/27345/3709/5500
hsa04310	Wnt signaling pathway	166	0.342119	1.44567	0.0100034	0.100941	6943	tags=38%- list=31%- signal=26%	6932/1487/4776/22943/5534/84133/6422/1387/144165/64321/7483/84445/11197/164284/7090/6423/7472/11211/5663/55366/5578/2487/80326/9978/7482/59343/8454/51176/8322/25776/5332/7088/7476/64840/7475/4089/1488/4040/4007/89780/4775/7089/340419/2033/284654/7157/7091/4088/595/57680/5599/1501/1460/5880/5879/7477/1855/8324/4920/2239/8313/5602/25805	0.320175	1.24417	0.0841516	0.477276	5473	tags=30%- list=24%- signal=23%	1487/4776/1387/6932/7483/9978/5578/6422/5534/11197/84445/84133/144165/22943/59343/8454/64321/8322/4007/7482/5663/64840/7090/57680/2487/6423/164284/55366/440193/7091/1460/7476/25776/80326/818/51176/27123/5599/11211/7472/7475/1488/27101/8312/2239/284654/8324/815/5879
hsa04390	Hippo signaling pathway	151	0.346291	1.44749	0.0107086	0.104456	7089	tags=45%- list=31%- signal=31%	3993/6932/25937/7048/5590/655/7161/7483/7529/7042/392255/84962/7472/11211/4771/7043/6591/6788/80326/4086/7040/7482/3397/51176/8322/332/656/26524/8994/5522/8463/154796/50855/7476/7003/23418/84552/5516/7475/5054/4089/84612/7004/6657/89780/126374/330/999/7533/60485/650/4088/595/5501/1739/9231/10413/7477/1855/1740/23513/8324/11186/7005/5519/8313/7534/1454	0.306684	1.18056	0.156986	0.525396	5284	tags=30%- list=23%- signal=23%	3993/6932/7483/25937/5590/4771/7048/655/7043/332/7529/8322/7161/7482/7040/6788/392255/7042/656/330/84962/8994/7476/55233/5518/154796/80326/7533/4086/23418/329/51176/26524/11211/7472/7475/23513/3397/5500/8312/84552/7004/650/1741/8324/5522
hsa05032	Morphine addiction	84	0.387781	1.50526	0.0132597	0.122653	3071	tags=26%- list=14%- signal=23%	2870/10681/2785/408/112/2554/2561/2567/2558/2786/2550/3760/108/5153/2566/5142/5578/2560/2565/114/9568/1812	0.37115	1.33788	0.0604445	0.443901	4392	tags=29%- list=19%- signal=23%	2870/10681/2554/2785/5578/2565/2784/408/2558/112/5153/2550/2561/2786/1812/156/2566/2567/2778/114/51764/8622/5142/108
hsa04722	Neurotrophin signaling pathway	110	0.365994	1.47373	0.0134125	0.122653	6710	tags=44%- list=30%- signal=31%	4804/5291/25/4145/6197/6195/4217/6300/7161/627/2889/5663/6655/4794/9500/5906/9261/10603/9252/5296/5594/3265/6464/7189/4215/3551/4908/4916/5335/3656/27018/27330/5580/10782/3654/5609/596/4792/7157/53358/5599/51135/5290/6272/5879/5604/5598/3845	0.39339	1.46512	0.0106922	0.259731	6418	tags=39%- list=28%- signal=28%	4804/2889/5291/5594/4217/6197/4794/4145/5906/25/6300/356/3265/6195/3656/10603/7161/9500/5663/5598/5296/627/27018/9261/6655/27330/4792/818/4215/3654/5600/5609/5599/6464/815/5879/5580/3551/5604/7189/3845/9252/596
hsa00982	Drug metabolism - cytochrome P450	52	-0.365224	-1.545	0.014346	0.127215	4751	tags=44%- list=21%- signal=35%	54575/1548/2947/79799/7366/128/2329/2952/54579/131/1559/1544/2327/2326/221/130/124/125/2328/54578/1576/54657/126	-0.300052	-1.27006	0.0967933	0.48334	3641	tags=35%- list=16%- signal=29%	7366/2329/574537/124/2327/27306/128/54578/130/2952/221/2326/2328/54657/1576/125/131/126
hsa04020	Calcium signaling pathway	242	0.31048	1.35994	0.0175703	0.148676	5831	tags=33%- list=26%- signal=24%	3357/553/1950/7201/4776/776/93129/5026/5534/5154/80228/5333/100130933/8536/8074/2905/22953/1816/552/7423/5256/3709/108/5153/219931/10800/2903/1129/2066/5578/4486/2248/491/2255/114/3356/6262/2904/2902/56413/2253/6869/1812/2668/2776/57118/185/6870/1910/6263/5332/5159/7039/2254/3362/2925/5156/3363/146/3791/85366/4638/4775/4916/2250/5335/444/2915/1909/887/56034/3358/5027/492/488/7125/2778/5025/401152	0.303085	1.20978	0.0876597	0.477276	6090	tags=31%- list=27%- signal=23%	3357/553/1950/7201/3356/4776/5026/80228/776/8536/5333/93129/3362/5154/5578/5534/7423/8074/100130933/2905/5255/5153/4486/2902/10800/56413/1812/22953/5256/185/7039/1910/57118/5159/2904/2778/114/6786/51196/2254/492/818/219931/1909/1129/552/108/292/6543/6870/779/2903/5979/2260/3361/3709/1816/401152/1956/2776/491/8817/2066/3358/2253/815/2277/2248/1128/4638/6262/116444/2264/4775/7424/5025
hsa04530	Tight junction	159	0.333931	1.40327	0.0177823	0.148676	5561	tags=31%- list=25%- signal=24%	24146/7277/3993/776/5010/5590/4217/9414/4629/5111/9080/8189/91862/5872/4771/2017/153562/2626/23370/5906/4218/3059/1365/7074/10398/5522/154796/5563/50855/9368/6093/3688/87/10094/84552/51807/4301/5516/7082/84612/57530/140465/92359/54566/11149/5962/84790/8777/27134/5609	0.294099	1.1379	0.217036	0.575947	6467	tags=33%- list=29%- signal=23%	7277/24146/9080/3993/4217/2626/776/5111/5590/4771/4218/5906/23370/5010/140465/4629/8189/9414/91862/1365/6093/58494/57530/7074/5518/154796/5872/2017/153562/5609/5599/7454/4301/644672/23513/84552/1741/5522/53632/5879/4637/7846/84790/51208/3688/54566/10094/9368/11149/910/51807/92359
hsa00980	Metabolism of xenobiotics by cytochrome P450	58	-0.341272	-1.48169	0.0183647	0.14928	4751	tags=41%- list=21%- signal=33%	54575/1548/2947/79799/7366/3290/128/2952/54579/131/1559/1544/1572/1545/221/130/124/1553/374875/125/54578/1576/54657/126	-0.241878	-1.04394	0.373968	0.715729	3714	tags=31%- list=16%- signal=26%	1553/1572/7366/1545/574537/124/27306/128/54578/130/2952/221/54657/1576/125/131/374875/126
hsa04924	Renin secretion	66	0.399823	1.4947	0.0192673	0.152385	3701	tags=30%- list=16%- signal=25%	4878/2983/3759/776/5534/112/22802/116/2977/1908/3778/1636/3709/5153/5972/5593/2776/185/5332/1508	0.376382	1.31227	0.086819	0.477276	4824	tags=30%- list=21%- signal=24%	4878/2983/776/3759/22802/5534/1636/2977/5972/112/3778/5153/1508/116/185/2778/1908/1909/779/3709
hsa04915	Estrogen signaling pathway	126	-0.266109	-1.3311	0.0204513	0.153966	3494	tags=29%- list=15%- signal=25%	2099/1385/5567/3765/468/3886/3866/3310/5605/111/2770/3857/3708/3860/51806/810/3882/54474/3884/2771/390792/8688/125115/8503/163688/148327/353288/342574/8689/3859/3881/4988/3883/25984/8687/4313/8202	-0.19545	-0.963297	0.588542	0.813893	5406	tags=33%- list=24%- signal=25%	3880/3762/207/163688/810/5914/5566/2099/125115/1386/8503/196883/3882/2770/8689/3310/54474/10488/3708/3884/468/148327/25984/8688/3872/111/5605/4988/5330/353288/3883/10499/4318/5567/3881/342574/390792/3859/8687/4313/8202
hsa04744	Phototransduction	24	-0.465862	-1.63027	0.0206323	0.153966	3837	tags=42%- list=17%- signal=35%	5158/1258/2780/51806/810/163688/5957/2978/6010/6295	-0.250441	-0.871195	0.65228	0.831479	2931	tags=33%- list=13%- signal=29%	163688/810/2782/5957/6010/2780/2978/6295
hsa05231	Choline metabolism in cancer	95	0.364518	1.44006	0.0214104	0.153966	7260	tags=45%- list=32%- signal=31%	1950/5291/6009/8525/8527/80736/5154/7249/8613/6655/5578/60482/8605/126969/8612/5296/5594/3265/5900/5159/10810/5156/23396/8526/6667/56994/5335/56034/3091/1609/6584/6581/5599/5880/5290/5879/5604/1956/3845/5602/160851/7454/5337	0.369773	1.35757	0.0449777	0.373776	5111	tags=27%- list=23%- signal=21%	1950/8527/5291/5594/8525/6009/80736/5154/5578/8526/7249/3265/8612/5296/6655/8605/23396/5159/8613/60482/10163/5599/7454/126969/1956/1609
hsa04014	Ras signaling pathway	222	0.31041	1.34982	0.0215718	0.153966	6905	tags=38%- list=31%- signal=27%	1944/1945/10681/1950/4804/5291/2322/3815/56924/25/8315/2785/5154/5869/627/8074/5923/7423/2323/2786/5878/6655/284/2903/5578/27040/2248/6789/2255/5906/9846/2904/2902/3643/2253/10235/8605/2002/5296/7074/5594/4254/3265/6464/5900/5159/7039/2254/4301/5156/5228/3363/5063/3791/3551/4908/64926/2250/5335/57144/5899/3479/56034/5863/5924/53358/5599/5880/5290/5062/9462/5879/382/2787/5604/1956/22821/7424/83593…	0.369927	1.46856	0.0017064	0.0898103	6435	tags=35%- list=29%- signal=25%	1944/1945/4804/1950/10681/5291/2323/5594/3815/2322/5869/27040/8315/56924/2785/5154/5578/5063/5906/2784/25/7423/9610/7535/8074/2002/356/3265/382/5899/2902/5228/6789/5878/2786/5923/9846/8831/284/5296/627/7039/6655/7074/8605/10235/5159/2904/51196/54979/2254/51764/10298/5924/5599/2903/4301/3643/2260/1436/1956/6464/8817/2253/5879/2277/2248/3551/5604/2264/83593/7424/64926/30814/3845/8036/2255/22821
hsa05211	Renal cell carcinoma	67	0.394504	1.47682	0.0227388	0.158431	6710	tags=45%- list=30%- signal=32%	5291/56924/369/1387/7030/2889/7042/6513/6655/7043/201163/9978/5906/7040/5296/5594/3265/112398/7039/112399/5063/57144/2033/7428/3091/5290/5062/5879/5604/3845	0.467983	1.6352	0.00233945	0.105539	3224	tags=30%- list=14%- signal=26%	2889/5291/5594/7030/1387/369/56924/9978/5063/5906/7043/201163/6513/3265/112399/7040/7042/5296/7039/6655
hsa05322	Systemic lupus erythematosus	76	-0.311322	-1.43647	0.0243902	0.161887	3178	tags=34%- list=14%- signal=29%	942/255626/3586/286436/3458/3111/731/8342/941/440689/715/6737/6628/713/3115/8341/6738/92815/128312/85236/8970/85235/8348/714/712/8340	-0.336511	-1.53612	0.00550297	0.151844	2395	tags=25%- list=11%- signal=22%	3013/3115/6628/1511/2214/6738/1991/8341/6737/714/92815/8348/3586/85236/712/128312/85235/8970/8340
hsa04724	Glutamatergic synapse	110	0.351704	1.41619	0.0246884	0.161887	4731	tags=31%- list=21%- signal=25%	10681/776/6506/2785/5534/112/6507/2905/2901/2898/2786/3709/3760/108/2900/2903/5578/114/2904/2902/8605/2913/9229/5594/2776/6505/5332/2899/57084/157/156/54407/57030/27165	0.345788	1.28784	0.0762787	0.463231	5251	tags=30%- list=23%- signal=23%	10681/5594/776/6506/2785/5578/5534/2784/2900/2905/112/6507/2902/2786/2901/156/2898/57030/8605/27165/57084/2904/2913/2778/114/51764/108/2903/3709/3760/6505/2912/2776
hsa00140	Steroid hormone biosynthesis	52	-0.346593	-1.46618	0.0248945	0.161887	5057	tags=42%- list=22%- signal=33%	3293/8644/1589/54575/3283/1588/8630/79799/1583/7366/3290/1585/54579/1544/6715/6820/1545/3284/374875/54578/1576/54657	-0.214505	-0.907956	0.651425	0.831479	3641	tags=27%- list=16%- signal=23%	7366/1545/574537/1588/1312/6820/6783/8630/54578/3284/54657/1576/6715/374875
hsa05133	Pertussis	68	-0.31802	-1.4308	0.0255078	0.162269	4755	tags=35%- list=21%- signal=28%	4790/834/1432/3586/6374/3569/148022/3593/929/2770/5970/715/51806/836/810/713/2771/163688/729238/714/712/3659/725/23643	-0.309237	-1.38563	0.0344828	0.329979	2471	tags=21%- list=11%- signal=18%	1432/3678/7099/5970/114548/729238/3593/836/714/3586/712/3659/725/23643
hsa04936	Alcoholic liver disease	133	-0.25816	-1.30385	0.0269091	0.167541	2730	tags=20%- list=12%- signal=18%	5970/131/719/2932/3605/3444/836/5565/713/2168/1374/23411/130/6416/124/10891/5564/3449/125/9641/355/2194/714/3929/126/712/23643	-0.285471	-1.41637	0.00577007	0.151844	2515	tags=22%- list=11%- signal=19%	128/1432/5571/7099/10645/130/2932/7132/29110/5970/10891/6416/5565/3449/125/131/3593/836/714/719/1374/5564/3929/23411/712/126/2194/355/23643
hsa05022	Pathways of neurodegeneration - multiple diseases	433	0.277584	1.26413	0.0286683	0.170547	6981	tags=34%- list=31%- signal=24%	4725/7802/10010/10975/7277/637/51079/776/517/51465/22943/10381/5534/4217/369/2878/6300/2882/81027/627/7483/2905/514/1769/8772/5688/823/3028/27019/7472/3709/11211/4744/1649/8878/55567/5663/56171/2877/9627/7345/2903/84617/203228/5578/80326/11258/143471/10131/7311/4218/5706/7482/6262/2904/2902/125965/4716/55626/56901/9927/25981/8322/1770/7314/9706/347733/118424/5594/2776/3265/840/6263/25978/4741/533…	0.299218	1.2273	0.034403	0.329979	6464	tags=33%- list=29%- signal=24%	4725/637/7277/7802/10010/10975/51079/10381/5594/4217/51465/2882/369/776/514/203228/7483/81027/1020/118424/3028/5688/4218/25981/5578/517/11258/10131/5534/8878/4697/27019/143471/9627/2521/4716/84701/22943/6300/2905/81631/356/3265/2878/2902/5706/10452/2081/8322/4698/56171/7311/64837/7482/823/5663/1769/627/9927/1349/177/342371/25978/7345/1460/7476/2877/2904/56901/7314/506/80326/60673/5718/3799/4722/8…
hsa05014	Amyotrophic lateral sclerosis	329	0.28759	1.28763	0.029057	0.170547	5832	tags=30%- list=26%- signal=22%	4725/7802/345456/10010/10975/7277/91181/637/51079/517/10381/6506/5534/4217/2878/6300/2882/81027/55706/2905/29978/514/1769/5688/27019/4744/1649/8878/55567/10718/56171/2877/23636/375189/2903/144983/84617/203228/2066/11258/143471/348995/4218/5706/3084/2904/2902/125965/4716/55626/56901/25981/1770/9706/347733/25978/4741/3799/84701/4723/201625/8701/4696/51807/493869/9688/10452/400916/10382/4697/220988/…	0.309342	1.25637	0.031547	0.321362	5974	tags=31%- list=26%- signal=23%	4725/637/7277/7802/345456/10010/10975/51079/91181/10381/29978/4217/2882/144983/514/203228/81027/6506/5688/23636/55706/4218/25981/517/11258/5534/8878/4697/27019/143471/2521/4716/84701/348995/6300/2905/81631/2878/2902/5706/10452/6428/2081/400916/4698/56171/64837/1769/375189/79902/1349/9688/55916/25978/2877/2904/56901/506/60673/5718/3799/4722/7979/4741/5600/4744/84617/4696/7385/4714/9706/1649/2903/5…
hsa04814	Motor proteins	182	0.315717	1.3466	0.0291403	0.170547	4506	tags=27%- list=20%- signal=22%	7802/7277/3796/56992/7171/7169/10381/83658/4542/4629/10749/81027/221458/1769/4646/80022/27019/4650/55567/56171/113220/26153/84617/24137/11258/51175/146909/25981/1770/347733/4647/27175/10398/347240/58/3797/51626/4634/3799/830/124602/201625/8701/51807/11004/4643/10382/4636/140465	0.309316	1.21041	0.110621	0.48334	6017	tags=30%- list=27%- signal=22%	7277/7802/3796/56992/10381/7171/7169/81027/24137/113220/4542/25981/4650/11258/83658/27019/140465/10749/4629/51626/347240/3835/56171/830/64837/51175/11004/1769/221458/6991/4646/124602/3799/84617/26153/201625/146754/7136/80022/4636/55567/3797/1768/64005/27175/8735/4637/7846/10382/146909/84790/347733/4647/4634/92558
hsa04976	Bile secretion	78	-0.302597	-1.39975	0.0302254	0.17343	4089	tags=32%- list=18%- signal=26%	79799/5567/200931/10599/7366/9971/111/123264/8431/57835/54579/477/8671/358/64240/8647/64241/6580/54578/343/3949/1576/54657/9376/486	-0.232654	-1.06689	0.316667	0.641026	5150	tags=36%- list=23%- signal=28%	64240/57835/358/79799/5566/54579/196883/9971/1244/64241/7366/574537/8431/57552/54578/200931/111/5567/8671/6580/54657/1576/6554/3949/9376/343/486/8647
hsa04072	Phospholipase D signaling pathway	141	0.327626	1.35924	0.0338009	0.18695	5229	tags=30%- list=23%- signal=24%	553/551/1950/5291/6009/3815/8525/8527/5154/112/552/7249/8613/108/6655/5578/114/9846/3643/9170/8605/8612/2913/5296/5594/4254/10555/3265/185/1902/6464/5900/5332/5159/5156/23396/8526/9266/5335/2915/5899/10672/56034	0.373982	1.4305	0.0116852	0.263577	5317	tags=29%- list=24%- signal=22%	553/551/1950/8527/5291/10555/5594/8525/3815/6009/5154/5578/8526/7249/112/3265/382/5899/8612/9846/185/5296/6655/8605/23396/1902/5159/2913/2778/114/8613/10672/552/108/554/3643/1956/9266/1609/2912/6464
hsa04024	cAMP signaling pathway	213	0.304533	1.3199	0.0338596	0.18695	6292	tags=34%- list=28%- signal=25%	1394/4878/5291/7253/776/1387/112/627/6752/2905/1816/6662/2693/116/2550/1908/476/64208/108/5142/2903/6755/4886/1129/491/3350/5906/114/6262/1813/2904/2902/6750/9568/1812/3351/5296/7074/5594/1259/64399/10398/5443/4852/6093/2737/3362/4301/8310/51/5727/3354/4881/5020/64411/1909/10846/11149/2033/492/488/4792/3972/2778/2893/5139/481/5599/5501/5880/5290/3991/5879	0.347491	1.37609	0.0126412	0.26613	5987	tags=34%- list=27%- signal=25%	4878/1394/5291/5594/7253/1387/776/476/3362/5906/6752/2905/112/6755/6750/2902/2550/2693/4852/51/116/1812/27198/64208/5296/627/6093/64399/7074/6662/4792/2904/2778/3972/1908/114/4886/51196/1262/492/3354/818/1259/1909/5142/481/1129/108/8310/5599/779/3776/84699/2903/4301/1813/3355/1816/9568/5500/5727/483/491/815/5879/3350/5443/2737/1128/6262/5604/116444/5140
hsa00534	Glycosaminoglycan biosynthesis - heparan sulfate / heparin	23	0.503819	1.51301	0.0352265	0.187881	8117	tags=61%- list=36%- signal=39%	9956/2131/222537/64131/2135/266722/9394/9957/9348/8509/26229/9955/64132/3340	0.439607	1.26591	0.167045	0.525396	6968	tags=43%- list=31%- signal=30%	9956/2135/9394/222537/2131/64131/26229/266722/9957/8509
hsa04714	Thermogenesis	207	0.304436	1.31592	0.0353121	0.187881	5700	tags=29%- list=25%- signal=21%	4725/126129/10975/4878/51079/6009/517/6197/6195/4217/6300/112/63976/6605/514/7249/51703/84335/108/123096/6655/1268/8110/2182/114/51412/125965/4716/79133/56901/656/5593/51780/9658/3265/7350/5563/6598/84701/4723/4696/6595/4697/1349/2181/4881/4879/4712/6604/4706/1375/27089/27330/4711/4698/1327/506/2180/2778	0.305179	1.20697	0.105176	0.48334	4782	tags=24%- list=21%- signal=19%	4725/126129/4878/10975/51079/4217/6197/6009/514/517/7249/84335/6605/4697/6598/6604/4716/84701/6300/79133/112/3265/6195/2182/4698/63976/1375/656/4879/6655/1349/27330/123096/56901/2778/506/114/1268/51412/4722/5600/84987/108/4696/7385/4714/84699/2260/1345/51780
hsa04720	Long-term potentiation	63	0.386464	1.43154	0.0363311	0.18985	3646	tags=27%- list=16%- signal=23%	6197/5534/6195/369/1387/2905/3709/2903/5578/5906/114/2904/2902/5594/2776/3265/5332	0.390067	1.35147	0.0662127	0.449104	6361	tags=37%- list=28%- signal=26%	5594/1387/6197/369/5578/5534/5906/2905/3265/6195/2902/27330/2904/114/818/2903/3709/5500/2776/815/5604/3845/2033
hsa00603	Glycosphingolipid biosynthesis - globo and isoglobo series	16	0.556643	1.52222	0.0374981	0.192511	4953	tags=56%- list=22%- signal=44%	53947/8706/10690/4668/2524/26301/3074/3073/6483	0.535463	1.41444	0.0748098	0.463219	1794	tags=25%- list=8%- signal=23%	53947/8706/2524/4668
hsa05130	Pathogenic Escherichia coli infection	182	0.308455	1.31563	0.0415972	0.209873	6486	tags=35%- list=29%- signal=25%	5777/24146/7277/25/10381/5010/4542/114609/8717/6300/4629/9080/81027/8772/4646/23365/2017/9632/23191/84617/8440/7456/26999/3059/9170/347733/1365/10427/4690/5594/1902/840/9368/7189/6093/3688/10810/10094/51807/4643/5063/10382/7082/9266/7100/3551/10672/29108/7009/84790/3606/3654/4792/147179/5599/3576/4640/51135/5062/4651/5879/382/10787	0.284708	1.11411	0.249265	0.604422	6279	tags=32%- list=28%- signal=23%	7277/5777/24146/9080/10381/7100/5594/8717/81027/8440/4542/5063/25/5010/6300/114609/4629/356/382/9632/1365/23365/6093/4646/4792/1902/10672/23191/3654/5600/10163/8797/2017/84617/5599/7456/8772/644672/4690/9266/7009/840/5879/10427/64005/147179/3551/9265/7846/10382/84790/347733/837/51208/3688/10094/9368/7189
hsa00280	Valine- leucine and isoleucine degradation	47	0.40837	1.42871	0.0464219	0.230246	2522	tags=23%- list=11%- signal=21%	316/5019/35/54511/18/217/3028/549/1738/1892/259307	0.489117	1.61519	0.00522924	0.151844	1659	tags=23%- list=7%- signal=22%	316/5019/1738/549/18/3028/35/54511/259307/217/1892
hsa05140	Leishmaniasis	65	0.373435	1.39311	0.0490532	0.239235	6688	tags=37%- list=30%- signal=26%	5777/3716/6300/7042/1917/7043/3109/65108/7040/3113/2002/5594/7189/3688/1379/3654/4792/5743/3108/3552/3118/51135/6772/3592	0.295765	1.02966	0.422707	0.738509	6315	tags=32%- list=28%- signal=23%	5777/3716/3109/5594/1917/7043/6300/2002/3113/7040/7042/4792/3654/5600/65108/3552/3592/3108/3688/7189/6772
hsa05225	Hepatocellular carcinoma	156	0.312812	1.31176	0.0498694	0.239235	6903	tags=37%- list=31%- signal=26%	5291/6932/7048/369/6605/4258/7483/2946/7042/4257/7015/7472/11211/6655/7043/5578/80326/8110/9817/7040/7482/51412/1647/51176/8322/2002/5296/5594/3265/6464/6598/7039/7476/7475/4089/6595/4040/89780/29117/2949/6604/5335/7157/53358/4088/595/2941/5728/5290/1029/7477/10912/1855/5604/1956/3845/8324/8313	0.287452	1.11026	0.266015	0.60873	8463	tags=42%- list=38%- signal=26%	5291/5594/6932/369/7483/7048/5578/6605/6598/6604/7043/2002/4258/3265/7015/8322/2946/9817/7482/7040/7042/4257/5296/7039/6655/7476/7012/80326/51412/2949/51176/11211/7472/7475/1647/1956/8312/8324/6464/5604/119391/2941/3845/29117/10912/83439/8110/4089/5290/8193/55193/208/1855/53358/4040/8313/324/572/595/2535/4088/89780/51426/6595/6597
hsa05235	PD-L1 expression and PD-1 checkpoint pathway in cancer	86	0.348455	1.35814	0.0535845	0.243418	7032	tags=37%- list=31%- signal=26%	920/5777/1950/5291/3716/5534/114609/6300/4794/27040/5296/5594/3265/7189/4215/3551/4775/27436/5335/3091/4792/1460/5728/5290/6772/5604/238/1956/3845/940/917/3932	0.434885	1.57335	0.0037343	0.147407	6315	tags=37%- list=28%- signal=27%	920/1950/5777/3716/5291/5594/5133/27040/4794/5534/3932/7535/6300/114609/919/3265/917/940/5296/1460/4792/4215/5600/1956/27436/3551/5604/916/4775/7189/3845/6772
hsa00640	Propanoate metabolism	32	0.442696	1.43496	0.0536011	0.243418	6747	tags=44%- list=30%- signal=31%	35/18/84532/1738/1892/32/55902/8310/51/5095/3030/160287/3939/79611	0.428727	1.32335	0.109561	0.48334	4445	tags=28%- list=20%- signal=23%	1738/18/35/55902/1892/51/84532/160287/8310
hsa05210	Colorectal cancer	82	0.35226	1.36271	0.0537343	0.243418	8369	tags=51%- list=37%- signal=32%	1950/5291/6932/7048/369/7042/6655/7043/7040/1647/51176/332/5296/5594/3265/5900/7039/4089/5899/5366/596/7157/4088/595/5599/5880/5290/5879/10912/5604/1956/3845/8313/5602/4436/324/572/83439/26060/7046/5295/6198	0.362114	1.30184	0.0827273	0.477276	8409	tags=48%- list=37%- signal=30%	1950/5291/5594/6932/369/7048/7043/332/3265/5899/7040/7042/5296/7039/6655/51176/5599/1647/1956/8312/5879/5604/3845/10912/596/83439/4089/5290/4436/208/387/1630/8313/324/5900/572/595/4088/51426
hsa04929	GnRH secretion	64	0.371707	1.38222	0.0546845	0.243418	3646	tags=27%- list=16%- signal=22%	5291/776/408/7223/2550/348980/3709/3780/3760/5578/57657/9568/5296/5594/2776/3265/5332	0.326266	1.133	0.26823	0.609382	6551	tags=38%- list=29%- signal=27%	5291/5594/776/5578/408/3265/7223/2550/5296/348980/3972/2797/3780/779/3709/9568/3760/57657/2776/7224/5604/7220/3845/3814
hsa04392	Hippo signaling pathway - multiple species	28	0.459658	1.44819	0.0549003	0.243418	7500	tags=68%- list=33%- signal=45%	25937/84962/4771/54798/6788/26524/8994/8463/7003/79633/7004/126374/60485/9770/10413/11186/7005/1454/92597	0.409733	1.23028	0.190891	0.543076	7584	tags=50%- list=34%- signal=33%	25937/4771/54798/6788/84962/8994/55233/26524/7004/7005/8463/10413/11186/126374
hsa00240	Pyrimidine metabolism	53	0.38887	1.393	0.0558389	0.243884	1237	tags=17%- list=5%- signal=16%	51020/1635/83549/4907/115024/129607/124583/151531/957	0.367528	1.23851	0.153975	0.525396	3830	tags=26%- list=17%- signal=22%	1635/51020/83549/115024/4907/124583/129607/151531/957/1806/955/1503/7084/9583
hsa04068	FoxO signaling pathway	121	0.323228	1.31812	0.0587547	0.252298	7139	tags=42%- list=32%- signal=29%	1950/5291/7874/7048/369/1387/6300/7042/664/6655/7043/6446/6789/1030/8660/7040/3643/1647/2290/1017/5296/5594/3276/3265/8471/5563/92579/5896/4089/10769/10733/3551/116986/3479/2033/4088/595/5599/5728/5290/9133/10912/5604/11345/1956/5347/3845/5602/1454/901/5897	0.312528	1.17824	0.170753	0.525396	6361	tags=33%- list=28%- signal=24%	7874/1950/5291/5594/1387/369/7048/7043/6300/356/3265/664/6789/3276/10733/5897/7040/6446/7042/5296/6655/8471/116986/1017/1030/5600/5599/9133/3643/1647/1956/8660/53632/3551/1027/5604/2290/3845/10912/2033
hsa05226	Gastric cancer	145	0.311735	1.29787	0.0594898	0.252298	6903	tags=38%- list=31%- signal=26%	6256/1950/5291/6932/7048/369/7483/8074/7042/7015/7472/11211/9134/6655/7043/80326/2248/1030/2255/7040/7482/2253/1647/51176/8322/1017/5296/5594/3265/6464/7476/2254/7475/4089/4040/89780/2250/999/596/7157/53358/4088/595/6257/5290/6258/7477/10912/1855/5604/3728/1956/3845/8324/8313	0.302616	1.16037	0.188865	0.542196	8409	tags=43%- list=37%- signal=27%	6256/1950/5291/5594/6932/369/7483/7048/7043/8074/3265/7015/8322/7482/7040/7042/5296/6655/9134/7476/1017/7012/80326/1030/2254/51176/11211/7472/7475/1647/6257/1956/8312/8324/6464/8817/2253/2248/1027/5604/3845/10912/2255/596/83439/2064/4089/5290/208/6258/1855/53358/4040/8313/324/595/2535/3728/4088/999/89780/1045/51426
hsa04916	Melanogenesis	97	0.337574	1.3371	0.0616091	0.257554	3804	tags=25%- list=17%- signal=21%	6932/3815/4286/1387/112/7483/7472/11211/108/5578/80326/1638/114/7482/51176/8322/5594/2776/4254/3265/5443/1910/5332/7476	0.335251	1.23293	0.126837	0.507828	6508	tags=33%- list=29%- signal=24%	5594/1387/3815/6932/7483/4286/5578/112/3265/8322/7482/1638/1910/7476/2778/114/80326/818/51176/108/84699/11211/7472/7475/2776/8324/815/5443/5604/3845/2033/83439
hsa04923	Regulation of lipolysis in adipocytes	55	0.379208	1.36858	0.0660156	0.264985	7192	tags=42%- list=32%- signal=29%	4878/5291/7253/112/51099/108/4886/8660/114/3643/5593/5296/8471/4852/4881/5743/2778/5290/3991/5592/5733/153/5742	0.355804	1.20679	0.184836	0.540456	7375	tags=38%- list=33%- signal=26%	4878/5291/7253/112/4852/51099/5296/8471/2778/114/4886/54979/108/3643/8660/5140/5593/5742/5290/5733/208
hsa00350	Tyrosine metabolism	36	-0.350621	-1.37152	0.0670915	0.264985	2623	tags=33%- list=12%- signal=30%	131/2954/7054/137362/221/130/7173/124/8639/125/1644/126	-0.299716	-1.1658	0.213162	0.575947	3484	tags=39%- list=15%- signal=33%	124/1312/5409/8639/7173/128/6898/2954/130/221/125/131/1644/126
hsa04144	Endocytosis	221	0.288558	1.255	0.0673379	0.264985	6635	tags=36%- list=29%- signal=26%	2870/84364/116985/51100/7048/5590/60682/408/29934/5869/6456/27243/29924/11267/57132/7879/5878/23624/92421/29082/57403/4218/8411/116988/7456/8853/1173/51160/9559/55680/274/3265/56904/10564/118813/25978/138429/3799/50855/9744/830/7189/157/254122/10094/1175/84552/5156/10193/156/23396/84612/9266/51699/89853/6643/84440/116986/155382/64411/9727/6457/9798/9897/3305/57154/26056/51324/5371/147179/4088/121…	0.233712	0.927773	0.662422	0.831479	5095	tags=24%- list=23%- signal=18%	2870/29934/84364/11267/29924/27243/51100/5869/7879/60682/5590/7048/4218/116985/138429/10564/408/9559/3265/382/29082/5878/8411/830/23624/57132/118813/6456/156/9230/92421/8853/55680/9798/23396/25978/116986/57403/116988/3799/5371/51160/11059/10193/7456/1173/1175/9897/1956/9266/1212/84552
hsa04150	mTOR signaling pathway	149	0.307507	1.28287	0.0676649	0.264985	6781	tags=35%- list=30%- signal=25%	5291/6009/6197/253314/6195/9894/7483/58528/6249/83667/7249/7472/11211/84335/6655/57600/201163/5578/6446/80326/7482/3643/8322/10325/9706/55004/5296/528/220441/5594/3265/5563/7476/7475/4040/3551/89780/389541/2887/3479/27330/245973/55615/55437/5728/5290/7477/1855/5604/84219/3845/8324	0.311317	1.1972	0.138406	0.525396	5261	tags=28%- list=23%- signal=21%	5291/5594/6197/6009/55615/7483/10325/253314/5578/9894/7249/84335/6249/83667/201163/3265/6195/58528/8322/57600/7482/6446/55004/528/5296/6655/51606/7476/27330/80326/389541/9706/11211/7472/7475/3643/220441/84219/9470/8324/253260
hsa05165	Human papillomavirus infection	314	0.275209	1.2289	0.0679142	0.264985	6903	tags=37%- list=31%- signal=26%	1950/3993/5291/6932/6009/3716/1108/5590/8717/1387/3911/7483/527/3910/10134/8772/7249/1282/7015/7148/7472/155066/11211/9134/5663/388585/5829/6655/7060/8515/80326/4854/7450/3955/8900/7482/3679/26508/23462/1299/390992/535/8322/10379/5610/10319/1017/5296/528/27175/5594/3265/1311/4242/5522/5159/3918/50855/9368/537/7476/5525/3688/84552/5315/5516/7475/1285/23545/7337/84612/182/284217/3551/89780/3455/546…	0.276268	1.11959	0.202411	0.560696	5322	tags=28%- list=24%- signal=22%	1950/3716/5291/3993/527/5594/1387/6009/6932/1108/7483/8717/5590/7148/3911/535/4242/7249/3910/8515/9114/10134/3955/5525/5829/356/3265/5933/7015/23462/8322/7060/10319/54626/7482/4599/5663/10379/528/390992/5296/1299/6655/5610/51606/4600/3442/9134/7476/5159/1017/2778/4854/5518/80326/388585/7450/7187/155066/11317/3914/3918/1287/1282/5529/5315/8900/84699/8772/4799/11211/7472/7475/537/7057/23513/1956/83…
hsa00250	Alanine- aspartate and glutamate metabolism	34	0.425873	1.39733	0.069684	0.268312	1490	tags=24%- list=7%- signal=22%	56954/84706/7915/18/9945/284716/445/2572	0.404156	1.25997	0.157165	0.525396	4388	tags=35%- list=19%- signal=28%	56954/7915/84706/18/259307/445/284716/9945/2572/27165/440/2806
hsa04151	PI3K-Akt signaling pathway	335	0.272604	1.22173	0.0713836	0.271287	4572	tags=24%- list=20%- signal=19%	1944/1945/6256/10681/1950/4804/5291/2322/6009/3815/3716/9048/3566/253314/2785/5154/3562/3574/3911/627/8074/3910/7529/7423/2323/2786/9863/7249/1282/7148/9134/6655/284/7060/1129/2066/5578/6446/8515/2248/2255/3570/7450/3679/1299/3643/2253/9170/10319/1017/2668/5296/5594/4254/3265/1311/1902/5522/5563/5159/3918/7039/92579/930/1440/5525/2254/5618/3688/5516/5156/5228/2056/1285/3791/284217/3551/4908/3455	0.273285	1.11088	0.214654	0.575947	6045	tags=29%- list=27%- signal=21%	1944/1945/6256/4804/1950/10681/3716/5291/2323/5594/3815/6009/3566/2322/9048/3562/7148/930/2785/3911/253314/5154/5578/7249/3910/8515/2784/3574/7423/5525/8074/356/3265/5618/5228/7529/7060/10319/2786/6446/284/5296/627/7039/1299/6655/3442/9134/1902/5159/1017/5518/2689/7533/2254/7450/51764/3914/3918/1287/1129/9863/1282/5529/84699/5979/3643/7057/2260/1436/1956/3679/3691/3452/9470/1292/5522/1311/3455/88…
hsa04140	Autophagy - animal	134	0.312055	1.28535	0.0723898	0.271584	7203	tags=38%- list=32%- signal=26%	10010/5291/1509/6009/51100/58528/55578/664/7879/7249/8878/84335/3920/203228/8660/4218/23192/55626/10325/9706/5296/79065/5594/3265/84938/8471/5563/1508/7189/5516/9110/81631/1612/5580/3091/29982/596/55255/2081/5599/5728/5290/60673/5604/11345/55062/3845/5602/54541/55102/64798	0.348056	1.32609	0.0441745	0.373776	7375	tags=41%- list=33%- signal=28%	10010/5291/5594/6009/1509/51100/7879/203228/10325/4218/7249/84335/8878/79065/81631/3265/3920/55578/664/2081/1508/58528/84938/23192/5296/8471/60673/9110/5599/9706/64422/8660/55255/5580/8673/5604/84971/55054/116442/7189/3845/118471/596/55626/115201/55062/57521/29982/5290/5563/64798/11345/1612/10670/208
hsa00650	Butanoate metabolism	24	0.461211	1.40083	0.0760326	0.28164	2185	tags=29%- list=10%- signal=26%	7915/5019/35/54511/18/2572/1892	0.544932	1.58327	0.0180228	0.26925	2978	tags=33%- list=13%- signal=29%	5019/7915/18/35/54511/1892/79944/2572
hsa05016	Huntington disease	272	0.277518	1.22638	0.0776782	0.28204	5994	tags=30%- list=27%- signal=22%	4725/7802/10975/7277/51079/517/6874/5437/10381/6506/4217/2878/1387/2882/81027/627/6507/514/1769/5688/27019/55567/56171/2877/5978/84617/11258/143471/5706/2904/2902/125965/4716/55626/56901/25981/1173/1770/9706/347733/2776/7350/5332/3799/84701/4723/201625/8701/1175/4696/7019/51807/493869/10382/4697/1349/6667/5690/4712/4706/5439/11047/2915/27089/4711/2033/84790/4698/5609/29982/1327/506/7157/257202/64…	0.289041	1.16244	0.140419	0.525396	6464	tags=32%- list=29%- signal=23%	4725/7277/7802/10975/51079/10381/4217/2882/1387/5437/514/5978/81027/6506/5688/25981/517/11258/4697/27019/6874/143471/4716/84701/2878/6507/2902/5706/2081/4698/56171/64837/1769/627/1349/2877/2904/56901/506/60673/5718/3799/4722/7979/5432/84617/4696/292/5609/7385/5599/4714/9706/84699/5690/201625/146754/1345/1173/1175/55567/493869/1212/5438/11047/2776/1768/4712/9861/27089/4706/4711/4694/7846/10382/847…
hsa01521	EGFR tyrosine kinase inhibitor resistance	76	0.345948	1.32001	0.0780683	0.28204	6710	tags=38%- list=30%- signal=27%	1950/5291/3716/253314/5154/369/6655/5578/3570/3084/558/5296/5594/3265/6464/5159/7039/5156/3791/5335/3479/56034/596/53358/5728/5290/5604/1956/3845	0.319271	1.13578	0.257576	0.604422	3541	tags=18%- list=16%- signal=16%	1950/3716/5291/5594/369/253314/5154/5578/3265/558/5296/7039/6655/5159
hsa04142	Lysosome	124	0.313659	1.283	0.0798599	0.284038	6498	tags=36%- list=29%- signal=26%	3988/1509/2760/5476/967/527/23457/54/23659/9516/1513/79158/427/3920/4668/2629/164/5641/1200/4126/535/11154/175/1508/537/3074/950/3425/3073/23545/10053/9114/285362/10947/27074/5538/84572/9583/6609/1212/6272/2517/3482/5660/1515	0.363129	1.37293	0.0295427	0.313381	5371	tags=31%- list=24%- signal=23%	3988/2760/527/1509/5476/967/535/1200/2629/9114/427/23457/4668/9516/175/3920/5641/23659/1508/4126/1513/11154/54/1201/84572/51606/79158/1203/9583/27074/6609/3074/285362/537/164/1212/3425/10053
hsa04962	Vasopressin-regulated water reabsorption	41	0.396626	1.35425	0.0812745	0.284038	1456	tags=12%- list=6%- signal=11%	551/360/112/5869/5878	0.411496	1.32469	0.0989693	0.48334	4681	tags=24%- list=21%- signal=19%	551/360/5869/112/51626/5878/9230/2778/84699/554
hsa04726	Serotonergic synapse	108	0.32055	1.28835	0.0815333	0.284038	4140	tags=24%- list=18%- signal=20%	6571/3357/1562/10681/776/6532/2785/369/2561/2786/3751/3709/3760/5578/2560/3350/3356/8605/3351/239/5594/2776/3265/5332/3362/3363	0.374774	1.39398	0.0261734	0.306121	5971	tags=32%- list=26%- signal=24%	6571/3357/1562/10681/3356/5594/369/776/6532/3362/2785/5578/2784/3265/2561/2786/8605/3751/2778/4129/51764/3354/779/3361/3355/3709/3760/2776/3358/3350/2560/247/5604/239/7220
hsa04725	Cholinergic synapse	105	0.320718	1.28462	0.0892069	0.306743	3648	tags=20%- list=16%- signal=17%	10681/5291/3759/776/2785/112/2786/3709/6572/3760/108/1129/5578/114/60482/5296/5594/2776/3265/5332/43	0.315988	1.17204	0.187092	0.542035	6418	tags=33%- list=28%- signal=24%	10681/5291/5594/776/3759/2785/5578/2784/112/3265/2786/1132/5296/114/51764/818/60482/6572/1103/1129/43/108/779/84699/3709/3786/3760/2776/3785/815/1128/5604/3845/1136/596
hsa04921	Oxytocin signaling pathway	145	0.30153	1.25539	0.0902643	0.306743	6766	tags=34%- list=30%- signal=24%	4878/2983/3759/4776/776/5534/112/8536/54776/2977/3709/55799/4882/3760/108/783/5578/114/6262/8605/2002/10369/5594/2776/57118/3265/10398/6263/5332/5563/6093/59284/85366/140465/4881/4638/4775/5020/5743/784/2778/595/785/5501/5604/7226/1956/5598/3845/781	0.267057	1.02402	0.431049	0.738509	6042	tags=28%- list=27%- signal=21%	4878/5594/4776/2983/776/3759/8536/5578/5534/140465/2977/2002/112/3265/784/54776/4882/55799/5598/6093/8605/57118/10369/2778/114/818/108/779/783/3709/1956/5500/3760/2776/53632/815/4638/4637/6262/5604/4775
hsa05223	Non-small cell lung cancer	69	0.347257	1.308	0.0911954	0.306743	6797	tags=42%- list=30%- signal=29%	6256/1950/5291/369/6655/5578/6789/1647/5296/5594/3265/3799/2272/7039/27436/5335/7157/595/6257/5290/1029/6258/10912/5604/238/1956/83593/3845/11186	0.323906	1.13864	0.25839	0.604422	7583	tags=39%- list=34%- signal=26%	6256/1950/5291/5594/369/5578/3265/6789/5296/7039/6655/3799/5979/1647/6257/1956/27436/5604/83593/3845/10912/2064/5290/11186/208/2272/6258
hsa05010	Alzheimer disease	350	0.265124	1.1911	0.0939492	0.309831	6781	tags=32%- list=30%- signal=23%	4725/10975/7277/637/5291/51079/776/4035/517/22943/83464/10381/5534/4217/369/81027/23516/7483/2905/514/8772/5688/823/3028/51107/7472/3709/11211/1649/5663/2903/84617/80326/143471/8660/25800/5706/7482/2904/2902/125965/4716/3643/55626/56901/8322/102/9706/5610/347733/5296/201266/5594/2776/3265/840/6263/8471/5332/177/3799/84701/29986/7476/4723/4696/51807/7475/10382/4697/1349/1020/4040/3551/89780/5690/3…	0.285848	1.16345	0.114118	0.48334	5974	tags=29%- list=26%- signal=22%	4725/637/7277/83464/10975/51079/5291/10381/5594/4217/369/776/514/4035/7483/81027/1020/3028/5688/201266/517/5534/23516/4697/143471/4716/84701/22943/2905/3265/2902/5706/2081/8322/4698/64837/7482/823/5663/25800/29986/102/5296/1349/5610/177/8471/1460/7476/2904/56901/506/51107/80326/60673/5718/3799/4722/7979/84617/27123/4696/292/5609/7385/5599/4714/779/9706/1649/2903/8772/5690/11211/7472/7475/3643/134…
hsa05212	Pancreatic cancer	73	0.3428	1.30178	0.094231	0.309831	6905	tags=41%- list=31%- signal=29%	1950/5291/3716/7048/369/7042/7043/7040/1647/5296/5594/5900/7039/4089/3551/5899/7157/4088/595/5599/5880/5290/1029/5879/6772/10912/5604/1956/3845/5602	0.322355	1.14086	0.254587	0.604422	7002	tags=34%- list=31%- signal=24%	1950/3716/5291/5594/369/7048/7043/5899/7040/7042/5296/7039/5599/1647/1956/5879/3551/5604/3845/6772/10912/9459/2064/4089/5290
hsa05204	Chemical carcinogenesis - DNA adducts	49	-0.30683	-1.2788	0.0982659	0.319508	4751	tags=39%- list=21%- signal=31%	54575/1548/2947/79799/7366/3290/64816/2952/54579/10/1559/1544/6799/1545/1553/374875/54578/1576/54657	0.167019	0.555554	0.988389	0.928915	6188	tags=20%- list=27%- signal=15%	1562/4258/2946/4257/54659/2949/1577/119391/7367/2941
hsa04930	Type II diabetes mellitus	44	0.378956	1.30873	0.108991	0.350017	6968	tags=48%- list=31%- signal=33%	5291/776/5590/6514/8660/3643/5296/5594/6833/8471/3651/5315/3551/5580/5599/5290/774/3101/8835/5602/8913	0.368103	1.19912	0.199926	0.558712	5710	tags=32%- list=25%- signal=24%	5291/5594/776/5590/6514/5296/8471/8835/5599/5315/3643/8660/5580/3551
hsa04012	ErbB signaling pathway	83	0.328175	1.27207	0.11006	0.350017	7064	tags=37%- list=31%- signal=26%	1950/5291/56924/25/369/10718/6655/2066/5578/8440/3084/2002/5296/4690/5594/3265/6464/7039/5063/5335/57144/5609/53358/5599/5290/5062/5604/1956/3845/5602/10298	0.344097	1.23853	0.131319	0.518364	5937	tags=31%- list=26%- signal=23%	1950/5291/5594/369/56924/8440/5578/5063/25/2002/3265/5296/7039/6655/818/10298/5609/5599/4690/1956/10718/6464/2066/815/1027/5604
hsa00563	Glycosylphosphatidylinositol (GPI)-anchor biosynthesis	26	0.43086	1.33662	0.111237	0.350017	4748	tags=35%- list=21%- signal=27%	128869/2822/80055/9487/80235/8733/8818/5277/94005	0.428987	1.26747	0.161061	0.525396	3767	tags=35%- list=17%- signal=29%	128869/2822/9487/80235/8733/80055/8818/94005/5277
hsa00520	Amino sugar and nucleotide sugar metabolism	46	0.37254	1.2974	0.113919	0.35151	4212	tags=28%- list=19%- signal=23%	5238/9945/5973/2582/1118/29926/6675/2821/3074/51706/5373/80146/3073	0.382158	1.25891	0.142422	0.525396	5856	tags=33%- list=26%- signal=24%	5238/2821/5973/1118/29926/9945/7360/6675/2582/3074/5373/140838/1727/80146/10007
hsa05218	Melanoma	70	0.338228	1.27637	0.114311	0.35151	6878	tags=43%- list=30%- signal=30%	1950/5291/4286/5154/369/8074/2248/2255/2253/1647/5296/5594/3265/5159/2254/5156/2250/999/3479/56034/7157/595/5728/5290/1029/10912/5604/1956/3845/2260	0.298803	1.05144	0.390471	0.721091	6371	tags=30%- list=28%- signal=22%	1950/5291/5594/369/4286/5154/8074/3265/5296/5159/2254/2260/1647/1956/8817/2253/2248/5604/3845/10912/2255
hsa05415	Diabetic cardiomyopathy	179	0.285017	1.21387	0.115792	0.35151	6336	tags=32%- list=28%- signal=23%	4725/10975/5291/51079/1509/517/7048/5590/6300/9945/514/7042/1636/6513/5164/7043/5578/7040/5972/6262/125965/4716/3643/56901/5160/5296/185/5332/177/84701/5162/4723/5166/4696/4697/1349/6667/4712/5524/4706/2539/1375/27089/4711/5580/4698/488/1327/506/4709/4088/5599/5501/5880/5728/5290/5879/509	0.299382	1.17037	0.160227	0.525396	5676	tags=29%- list=25%- signal=22%	4725/10975/51079/5291/1509/514/5590/7048/5578/517/5164/4697/4716/84701/7043/1636/6300/6513/5972/2539/4698/7040/1375/9945/7042/185/5296/1349/177/56901/506/4722/818/5160/5600/4696/292/7385/5599/4714/3643/1345/5500/4712/815/5879/27089/4706/4711/5165/5580/4694
hsa00514	Other types of O-glycan biosynthesis	44	0.375676	1.29741	0.116517	0.35151	4925	tags=39%- list=22%- signal=30%	2683/29071/114805/64409/23127/3955/84620/4242/152002/8473/100528030/23275/79695/283464/50614/57452/2589	0.243513	0.79326	0.797728	0.854551	7796	tags=41%- list=35%- signal=27%	2683/29071/4242/3955/8473/114805/64409/100528030/79695/10585/283464/23275/8985/2589/23127/57452/56983/2591
hsa04932	Non-alcoholic fatty liver disease	144	0.293485	1.22002	0.122116	0.362081	6123	tags=31%- list=27%- signal=22%	4725/6256/10975/637/5291/6945/51079/3952/4217/6300/1649/1050/8660/3570/7040/125965/4716/3643/56901/5296/840/5563/84701/4723/4696/4697/1349/3551/4712/4706/7494/27089/4711/1571/4698/1327/51085/3552/4709/2081/5599/10062/3576/5290	0.322269	1.23419	0.0996353	0.48334	5710	tags=30%- list=25%- signal=22%	4725/6256/637/10975/51079/6945/5291/4217/3952/4697/4716/84701/6300/356/2081/4698/7040/5296/1349/56901/4722/5600/4696/7385/5599/4714/1649/3643/1345/3552/1050/840/8660/4712/3570/53632/5879/27089/4706/10062/4711/4694/3551
hsa05230	Central carbon metabolism in cancer	69	0.336894	1.26897	0.123315	0.362081	6878	tags=43%- list=30%- signal=30%	5291/2322/3815/6513/6514/5160/5296/5594/3265/5159/5162/5315/5156/27165/4916/2539/3091/7157/6510/5214/5728/5290/160287/5604/1956/3101/5211/3939/3845/2260	0.304381	1.07	0.359076	0.699952	4931	tags=28%- list=22%- signal=22%	5291/5594/3815/2322/6514/6513/3265/2539/5296/27165/5159/6510/5160/160287/5315/5979/2260/5213/1956
hsa05224	Breast cancer	143	0.293222	1.2183	0.124483	0.362081	6903	tags=36%- list=31%- signal=25%	1950/5291/6932/3815/369/7483/8074/7472/11211/388585/6655/80326/8648/2248/2255/4854/10683/7482/26508/23462/2253/1647/51176/8322/5296/5594/3265/6464/7476/2254/7475/4040/182/89780/6667/2250/3479/7157/3714/53358/595/5728/5290/7477/10912/1855/5604/1956/3845/8324/2260/8313	0.248508	0.951286	0.592859	0.813893	5605	tags=24%- list=25%- signal=19%	1950/5291/5594/3815/6932/369/7483/8074/3265/23462/8322/7482/8648/5296/6655/7476/4854/80326/2254/388585/51176/10683/11211/7472/7475/2260/1647/1956/8312/8324/6464/8817/3714/2253/2248
hsa04928	Parathyroid hormone synthesis- secretion and action	101	0.312318	1.24287	0.12497	0.362081	6590	tags=36%- list=29%- signal=25%	6256/4209/369/408/112/8074/1591/3709/108/5142/5578/114/64386/11214/4323/5594/2776/9935/5332/9368/4326/4040/6667/10568/846/10672/9365/4205/596/2778/5744/6257/6258/5604/1956/2625	0.260808	0.963909	0.554041	0.793185	5251	tags=26%- list=23%- signal=20%	4209/6256/5594/369/5578/408/8074/112/2778/114/11214/10672/1591/5142/108/64386/84699/4326/2260/3709/10568/6257/1956/5744/846/2776
hsa00230	Purine metabolism	118	0.301473	1.22608	0.128934	0.367793	2063	tags=15%- list=9%- signal=14%	51020/2983/4907/131870/3615/124583/112/50808/203/957/1716/2977/5147/4882/108/5153/26289/5142	0.213394	0.8025	0.842754	0.876077	5476	tags=23%- list=24%- signal=17%	51020/4907/3615/2983/124583/50808/131870/5147/1716/2977/112/5153/203/957/4882/955/114/9583/26289/8622/5142/108/30833/84284/5198/56953/2986
hsa04514	Cell adhesion molecules	141	0.292853	1.21498	0.129455	0.367793	6884	tags=38%- list=31%- signal=26%	920/923/24146/54413/959/139065/26047/5010/9080/4897/1272/90952/1000/3109/3385/22865/9672/83692/257194/57689/4685/5802/3113/1365/965/64115/958/947/5797/3688/6382/3897/94030/26050/999/57555/5789/84631/3696/9019/1003/3108/4756/3118/22871/114798/8174/3685/1462/925/214/940/23308	0.29529	1.1295	0.23467	0.604422	4698	tags=24%- list=21%- signal=19%	920/923/54413/24146/9080/959/3109/139065/3385/5133/26047/4897/5010/90952/83692/3683/1493/3113/57689/940/1272/1365/914/58494/9672/5788/3897/925/8174/5802/1000/84631/22865/644672
hsa05206	MicroRNAs in cancer	272	0.266186	1.1763	0.130815	0.368083	6827	tags=33%- list=30%- signal=24%	8626/1944/1945/406883/406884/442909/406913/406948/5291/25/406890/5154/442900/1387/4082/406902/7042/407016/1591/407014/407007/7148/406900/9134/406903/406977/1789/442910/6655/407017/6659/406908/5578/85414/8660/4854/9252/5296/406909/3236/693187/5594/3265/6464/995/406976/8434/5159/8091/6093/407030/599/407051/5156/6624/407031/23414/407006/3551/89780/406933/27165/407042/442898/5335/406915/407041/5962/2…	0.273941	1.10171	0.248544	0.604422	7251	tags=38%- list=32%- signal=26%	8626/1944/1945/442909/406913/406883/406884/406948/406890/5291/5594/1387/407016/442900/7148/5154/5578/693187/407017/25/4082/406903/3265/406977/407014/1789/407007/574473/599/6659/85414/7042/406900/5598/5296/6093/6655/407019/27165/406902/9134/5159/8434/442910/4854/407051/6768/406976/407036/1591/10298/6541/574484/407040/407031/7057/1956/407011/4194/406886/9759/442898/8660/406889/6464/406908/406988/96…
hsa04613	Neutrophil extracellular trap formation	132	-0.229636	-1.15782	0.136297	0.379856	5710	tags=35%- list=25%- signal=26%	83447/3013/7417/566/60/7419/5579/221613/6714/255626/2475/4790/834/1432/207/286436/2358/2357/2243/8520/3690/4689/5605/8342/728/7097/2359/5970/291/440689/6404/2244/4353/8341/820/10105/8503/92815/23569/128312/2266/85236/8970/85235/8348/8340	-0.281839	-1.40036	0.0146917	0.26925	3520	tags=27%- list=16%- signal=23%	8520/2212/5579/2244/64581/10105/3690/728/23569/291/2359/1432/3013/7099/2266/1511/7416/5605/5330/2214/10533/5970/4689/820/1991/8341/6404/566/92815/8348/85236/128312/85235/8970/4353/8340
hsa01212	Fatty acid metabolism	52	0.350304	1.2513	0.144523	0.396935	6955	tags=44%- list=31%- signal=31%	126129/27349/54898/35/79966/51703/1892/2182/401494/79993/8310/51/2181/84869/1375/5538/51144/2180/3030/6342/54995/3033/10449	0.363635	1.22176	0.16831	0.525396	3590	tags=25%- list=16%- signal=21%	126129/27349/54898/35/401494/1892/2182/51/1375/79966/10449/51144/79993
hsa04510	Focal adhesion	196	0.275097	1.18265	0.145138	0.396935	6765	tags=38%- list=30%- signal=27%	1950/5291/56924/5154/3911/54776/3910/2889/5923/7423/1793/1282/7148/331/5829/6655/7060/5578/8515/5906/7450/3679/1299/2002/10319/5296/5594/3265/10398/1311/6464/5159/3918/6093/3688/87/64098/5156/5228/5063/23396/1285/3791/85366/4636/284217/4638/2316/330/57144/3479/56034/3696/596/7058/1101/53358/595/5599/1286/5501/5880/5728/5290/5062/5879/5649/1298/5604/3685/1956/2909/7424/3674	0.246625	0.97135	0.560121	0.793185	7121	tags=35%- list=32%- signal=24%	2889/1950/5291/5594/56924/7148/3911/5154/5578/5063/5906/3910/331/8515/7423/2002/5829/3265/5228/54776/7060/10319/5923/330/5296/6093/1299/6655/2316/23396/5159/7450/329/3914/3918/1793/1287/10298/1282/5599/7057/4636/1956/5500/3679/3691/1292/1311/6464/5879/2277/4638/3672/5604/7424/3688/284217/596/7058/896/2064/1101/10398/85366/5290/87/1288/1285
hsa05214	Glioma	71	0.327593	1.2403	0.147081	0.398523	6710	tags=39%- list=30%- signal=28%	1950/5291/5154/369/8536/6655/5578/1647/5296/5594/57118/3265/6464/5159/7039/5156/5335/3479/7157/53358/595/5728/5290/1029/10912/5604/1956/3845	0.33133	1.16831	0.216953	0.575947	6328	tags=30%- list=28%- signal=21%	1950/5291/5594/369/8536/5154/5578/3265/5296/7039/6655/57118/5159/818/1647/1956/6464/815/5604/3845/10912
hsa00310	Lysine degradation	59	0.341382	1.24749	0.149206	0.400571	7485	tags=44%- list=33%- signal=30%	63976/6839/217/1738/1892/4297/7799/23127/64754/93166/9757/501/10919/6419/5351/79823/64324/55870/56979/3030/9739/79723/3033/2145/55904/8985	0.362963	1.24469	0.146428	0.525396	7948	tags=47%- list=35%- signal=31%	1738/7799/64754/6839/4297/217/1892/10919/63976/9757/55870/79823/56979/79723/6419/93166/51111/2145/3030/23067/501/8985/23127/9739/29072/150572/3033/5351
hsa05207	Chemical carcinogenesis - receptor activation	187	0.275254	1.17828	0.151529	0.401172	3430	tags=18%- list=15%- signal=15%	6256/406883/406884/1950/5291/776/6197/406890/79852/6195/408/112/4258/3840/164091/2053/2946/4257/54852/331/108/6655/5578/2248/2255/114/10683/9314/2253/332/5296/5594/3265	0.309835	1.21537	0.102293	0.48334	6505	tags=31%- list=29%- signal=22%	6256/406883/406884/1950/406890/5291/5594/2053/6197/776/5578/331/3840/164091/408/332/79852/4258/112/3265/6195/2946/367/4257/5296/54852/6655/54659/27330/2778/114/990/2254/2949/3841/10683/108/779/84699/6257/1956/9314/406886/406889/253152/8817/2253/2248/5604/119391/7367/2941/3845/1136/2255/1555/596/406933
hsa05220	Chronic myeloid leukemia	73	0.324912	1.23385	0.152171	0.401172	6710	tags=38%- list=30%- signal=27%	5291/1487/25/7048/369/7042/6655/7043/7040/9846/1647/5296/5594/3265/6464/4089/1488/3551/4792/7157/53358/4088/595/5290/1029/10912/5604/3845	0.312676	1.1066	0.302481	0.625903	3532	tags=19%- list=16%- signal=16%	1487/5291/5594/369/7048/25/7043/3265/9846/7040/7042/5296/6655/4792
hsa04110	Cell cycle	153	0.283317	1.18553	0.15551	0.406314	6442	tags=33%- list=29%- signal=24%	25/9088/1387/5111/55869/7529/7042/4175/27127/9134/27085/7043/10459/1030/9978/7040/8900/10735/51433/1647/8454/7709/7272/1017/546/8556/995/5525/5516/4089/5933/5885/7533/51529/2033/8555/7157/1111/90381/4088/595/7027/9133/113130/5528/5529/80174/1029/990/10912/9184	0.279215	1.07709	0.325221	0.654148	4829	tags=25%- list=21%- signal=20%	4175/1387/55869/9088/5111/51433/9978/7272/27085/25/5525/7043/27127/5933/8454/546/7529/7709/7040/5885/7042/9134/1017/10735/5518/10459/990/7533/1030/51529/1875/90381/5529/80174/9133/8900/29882/1111/1647
hsa04022	cGMP-PKG signaling pathway	156	0.279799	1.17333	0.168579	0.436562	6446	tags=33%- list=29%- signal=24%	10335/4209/4878/2983/4776/776/5534/112/2977/150/476/3778/152/3709/4882/108/2626/491/8660/114/9569/3643/5593/5594/1259/2776/185/10398/1910/8471/5332/6093/146/27345/85366/4881/4638/4879/4775/1909/10672/4205/492/488/4880/5139/481/624/5501/147/5592/5604	0.289911	1.11975	0.249548	0.604422	5327	tags=26%- list=24%- signal=20%	10335/4209/4878/5594/4776/2626/2983/776/476/5534/150/2977/112/3778/152/4882/185/4879/6093/1910/8471/114/492/10672/1259/1909/481/108/292/6543/779/84699/3643/27345/3709/5500/8660/2776/483/491
hsa03320	PPAR signaling pathway	70	0.320965	1.21123	0.175176	0.448807	6271	tags=39%- list=28%- signal=28%	126129/6256/1622/79966/28965/10580/8309/51703/2710/2182/440503/2171/7350/11001/8310/51/2181/10998/1375/4199/1593/51129/2180/6342/6257/10062/6258	0.335776	1.18154	0.19756	0.557029	5573	tags=30%- list=25%- signal=23%	6256/126129/1622/10580/8309/10998/2182/51/1375/79966/116519/28965/440503/376497/8310/51129/6257/11001/2710/51703/10062
hsa04964	Proximal tubule bicarbonate reclamation	20	-0.377584	-1.24269	0.176375	0.448807	3046	tags=45%- list=14%- signal=39%	480/4190/2744/477/8671/358/1468/5105/486	-0.253559	-0.839832	0.691963	0.831479	5221	tags=45%- list=23%- signal=35%	762/5106/358/1468/5105/4190/8671/2744/486
hsa05215	Prostate cancer	90	0.303654	1.19089	0.186179	0.455095	6878	tags=38%- list=30%- signal=26%	1950/5291/6932/5154/369/1387/9134/6655/2119/51176/4824/1017/5296/5594/3265/5159/7039/5156/3551/367/3479/56034/2033/596/4792/7157/595/5728/5290/5604/1956/6692/3845/2260	0.327927	1.19412	0.169438	0.525396	7401	tags=38%- list=33%- signal=25%	1950/5291/5594/1387/6932/369/5154/3265/367/5296/7039/6655/9134/4792/5159/1017/2119/51176/84699/2260/1956/3551/1027/5604/3845/2033/596/83439/2064/4824/5290/7850/208/5156
hsa05012	Parkinson disease	232	0.262661	1.14614	0.186318	0.455095	5999	tags=30%- list=27%- signal=22%	6571/4725/10975/7277/51079/517/51465/10381/4217/81027/23516/514/5688/3709/1649/9627/7345/84617/143471/25800/9817/10131/7311/5706/1813/125965/4716/56901/9927/7314/1812/347733/118424/201266/6263/3799/84701/29986/4723/4696/51807/6531/10382/4697/1349/5690/4712/4706/5335/11047/7494/6233/27089/4711/7326/84790/4698/2861/1327/506/7157/2778/64837/9861/4709/283375/2081/5599/221074	0.293614	1.16986	0.142151	0.525396	5974	tags=30%- list=26%- signal=22%	6571/4725/7277/10975/51079/10381/4217/51465/514/81027/118424/5688/201266/517/10131/23516/4697/143471/9627/4716/84701/5706/2081/4698/7311/64837/9817/1812/25800/29986/9927/1349/7345/56901/2778/7314/506/4129/5718/3799/4722/818/7979/84617/4696/292/7385/5599/4714/1649/5690/1813/1345/3709/2861/11047/4712/9861/815/27089/4706/4711/4694/7326/7846/10382/84790/347733/5682
hsa00920	Sulfur metabolism	10	0.524094	1.26639	0.186637	0.455095	2718	tags=40%- list=12%- signal=35%	4357/23474/6821/54928	0.423668	0.998139	0.47885	0.752318	4418	tags=40%- list=20%- signal=32%	4357/23474/54928/6821
hsa04623	Cytosolic DNA-sensing pathway	66	-0.259832	-1.15859	0.188358	0.455095	4755	tags=33%- list=21%- signal=26%	4790/834/29110/3665/5435/9447/3569/6351/5970/11128/340061/25939/3444/836/1687/90865/58511/81030/3449/9641/6352/4210	-0.251045	-1.11711	0.231766	0.604422	4132	tags=30%- list=18%- signal=25%	9641/841/6351/3569/25939/11128/1687/5435/90865/6352/29110/340061/5970/58511/114548/3665/81030/3449/836/4210
hsa04216	Ferroptosis	40	0.357634	1.21374	0.190521	0.455095	2998	tags=22%- list=13%- signal=20%	30061/2495/23516/112483/51703/8031/2182/10162/23657	0.438089	1.40278	0.0541823	0.409691	2862	tags=22%- list=13%- signal=20%	30061/2495/112483/23657/23516/81631/10162/2182/5093
hsa04071	Sphingolipid signaling pathway	114	0.289211	1.17144	0.193092	0.455095	6905	tags=37%- list=31%- signal=26%	637/5291/1509/5590/4217/8717/6300/130367/427/5578/9846/79603/6610/5296/1903/5594/2776/3265/5522/5332/5525/6093/165679/171546/5516/10672/596/8879/7157/6609/5599/624/5880/5728/5290/5528/5529/5879/5604/3845/5519/5602	0.315787	1.18215	0.171945	0.525396	5473	tags=27%- list=24%- signal=21%	637/5291/5594/4217/1509/8717/5590/8879/5578/130367/5525/427/6300/3265/79603/171546/9846/5296/6093/5518/10672/6609/5600/5529/5599/165679/6610/123099/2776/5522/5879
hsa00785	Lipoic acid metabolism	18	0.440673	1.24535	0.193325	0.455095	5112	tags=39%- list=23%- signal=30%	387787/275/1738/5160/5162/2731/55753	0.31321	0.853757	0.671036	0.831479	4975	tags=28%- list=22%- signal=22%	1738/387787/275/5160/51601
hsa03082	ATP-dependent chromatin remodeling	101	0.295739	1.17689	0.193517	0.455095	4915	tags=26%- list=22%- signal=20%	9274/3015/1108/54108/6605/55257/125476/6594/84295/55506/9219/8110/9112/79913/51412/83444/57504/53615/54815/6598/80314/8099/6595/29117/6604/5931	0.33693	1.24524	0.111739	0.48334	3910	tags=25%- list=17%- signal=21%	9274/1108/84295/54108/6594/3015/6605/6598/6604/125476/55257/79913/57504/9219/8331/53615/55506/83444/9112/124944/80314/9275/9643/51412/29998
hsa04730	Long-term depression	57	0.330366	1.20064	0.194545	0.455095	6888	tags=39%- list=31%- signal=27%	1394/2983/369/2977/3709/5578/8605/5593/4067/5594/2776/3265/5332/5516/10672/3479/2778/2895/5592/5604/3845/5519	0.308951	1.05427	0.388393	0.721091	8026	tags=40%- list=36%- signal=26%	1394/5594/2983/369/5578/2977/3265/8605/2778/5518/10672/3709/2776/4067/5604/3845/5593/2895/8681/2892/5516/4842/2911
hsa04218	Cellular senescence	146	0.27754	1.15599	0.194556	0.455095	3430	tags=20%- list=15%- signal=17%	677/5291/6009/4776/776/7048/5534/6300/7042/823/7249/3709/9134/8878/5883/59341/3486/7043/2626/204851/1030/7040/8900/9261/1647/1017/5296/5594/3265	0.290421	1.11408	0.257491	0.604422	4938	tags=25%- list=22%- signal=20%	677/5291/5594/4776/6009/2626/776/7048/7249/5534/8878/7043/6300/3265/5933/5883/59341/823/7040/7042/5296/9261/9134/1017/1030/1875/5600/292/9133/8900/204851/1111/3486/3709/1647/3552/5500
hsa05208	Chemical carcinogenesis - reactive oxygen species	189	0.267481	1.1462	0.195953	0.455095	6963	tags=33%- list=31%- signal=23%	4725/10975/1950/5291/51079/517/25/79852/4217/369/6300/4258/2053/514/2946/4257/6655/9817/52/125965/4716/56901/5296/23683/5594/10327/3265/84701/4723/4696/4697/1349/3551/57412/4712/2949/4706/27089/4711/1571/5580/4698/3091/5609/1327/4792/506/253152/4709/5599/2941/5728/5290/5879/509/5604/1956/4722/3845/1346/5602/1329	0.31766	1.24736	0.0740353	0.463219	6291	tags=31%- list=28%- signal=23%	4725/1950/10975/51079/5291/5594/2053/4217/369/514/517/4697/4716/25/84701/6300/79852/4258/3265/4698/23683/2946/9817/4257/52/5296/6655/1349/4792/56901/506/2949/4722/5600/4696/292/5609/7385/5599/4714/10327/1345/1956/253152/4712/5879/27089/4706/4711/5580/4694/3551/1109/5604/119391/125965/2941/4709/3845
hsa04926	Relaxin signaling pathway	126	0.283772	1.16294	0.198975	0.455552	3646	tags=19%- list=16%- signal=16%	10681/5291/7048/2785/5590/408/6300/112/339403/7423/2786/1282/108/6655/51289/5578/7040/114/5296/5594/3265/1910/6464/5332	0.324466	1.22933	0.114793	0.48334	4593	tags=25%- list=20%- signal=20%	10681/5291/5594/5590/2785/7048/5578/2784/7423/408/6300/339403/112/3265/2786/7040/5296/1910/6655/4792/2778/114/51764/5600/1287/1282/108/5609/5599/51289/84699
hsa05221	Acute myeloid leukemia	65	0.319741	1.1928	0.199263	0.455552	3430	tags=22%- list=15%- signal=18%	5291/6932/11040/2322/3815/3562/369/1050/6655/8900/51176/5296/5594/3265	0.308698	1.07469	0.351044	0.688546	1221	tags=14%- list=5%- signal=13%	5291/11040/5594/3815/6932/2322/369/3562/8864
hsa05152	Tuberculosis	158	0.272544	1.14497	0.206335	0.465537	6122	tags=32%- list=27%- signal=23%	4802/637/1509/3716/5534/51561/114609/8717/1387/6300/5869/527/7042/8772/7879/5878/23365/7043/4801/3920/3109/3588/8411/7040/64127/3113/535/11151/9902/5594/537/7189/1051/3313/23545/8915/1379/9114/3656/2033/3442/3606/3654/596/3108/3552/4800/3118/5599/51135	0.302195	1.16875	0.173101	0.525396	3439	tags=21%- list=15%- signal=18%	637/4802/51561/3716/527/3109/5594/1387/1509/5869/7879/8717/535/5534/3313/9114/7043/6300/114609/3920/3656/5878/3113/4801/4046/8411/11151/1054/7040/7042/23365/51606/3442
hsa05222	Small cell lung cancer	89	0.299535	1.17209	0.207598	0.465537	6523	tags=40%- list=29%- signal=29%	6256/5291/3911/7188/3910/1282/9134/331/1030/1647/7709/10319/1017/5296/3918/2272/7189/3688/9618/1285/284217/3551/330/7187/596/4792/7157/5743/595/6257/1286/5728/5290/6258/10912/3685	0.282142	1.02556	0.43517	0.738509	7393	tags=43%- list=33%- signal=29%	6256/5291/7188/3911/3910/331/7709/10319/7185/330/5296/9134/4792/1017/1030/7187/329/3914/3918/1287/1282/1647/6257/9618/3551/1027/3688/284217/7189/10912/596/79444/5290/1288/1285/208/2272/3655
hsa03010	Ribosome	101	0.292571	1.16429	0.208403	0.465537	7604	tags=43%- list=34%- signal=28%	4736/51069/6146/10573/65005/6129/6170/6217/7311/6160/64968/6208/9801/6123/6150/6228/6234/51023/6176/6138/11222/6233/54948/6152/124995/64963/65003/6232/64965/6143/51021/79590/6223/6135/6201/51263/6229/29093/51116/6183/28998/6175/55173	0.333533	1.23269	0.124376	0.507828	7152	tags=39%- list=32%- signal=26%	4736/51069/6170/6146/6175/6123/6234/10573/9801/6228/6208/65005/6217/7311/64968/6176/51023/6129/6160/6232/29093/6229/6135/51116/64963/6193/6150/29088/6183/55173/6233/51263/64965/55052/65008/6223/65003/6201/6156
hsa04066	HIF-1 signaling pathway	107	0.288894	1.16012	0.210576	0.466828	6693	tags=36%- list=30%- signal=25%	2026/1950/4878/387712/5291/253314/1387/2872/6513/284/5578/9978/3570/3643/5160/5296/5594/112398/5162/112399/5054/2056/8569/5335/3479/2033/7428/5209/3091/596/5214/5290/160287/5604/1956/3101/5211/3939	0.296619	1.10188	0.294821	0.625903	7646	tags=40%- list=34%- signal=27%	2026/4878/1950/2872/5291/5594/387712/1387/253314/9978/5578/6513/112399/284/5296/8569/818/5160/160287/3643/5213/1956/9470/3570/6923/2027/815/1027/5604/112398/4055/5230/2033/596/2064/5054/5290/7428/5214/208/54583/3091/817
hsa05110	Vibrio cholerae infection	47	0.338885	1.18561	0.212557	0.467675	7970	tags=45%- list=35%- signal=29%	9601/9414/527/155066/5578/535/528/29927/537/7082/23545/9114/5335/245973/2778/3784/5336/51606/533/525/109	0.329565	1.08831	0.341238	0.676003	4000	tags=21%- list=18%- signal=18%	527/9601/535/5578/9114/9414/528/51606/2778/155066
hsa05216	Thyroid cancer	36	0.359901	1.19632	0.217071	0.474044	6710	tags=47%- list=30%- signal=33%	6256/6932/8031/8030/1647/51176/7849/5594/3265/999/7157/595/6257/6258/10912/5604/3845	0.41676	1.30997	0.110436	0.48334	6508	tags=44%- list=29%- signal=32%	6256/5594/6932/8030/3265/7849/8031/51176/5979/1647/6257/10342/5604/3845/10912/83439
hsa04659	Th17 cell differentiation	99	0.290673	1.1545	0.223333	0.484105	7032	tags=35%- list=31%- signal=24%	9466/6256/920/3716/3566/7048/5534/51561/6300/3109/4794/27040/3570/7040/6097/3113/5594/4089/3551/4775/5335/3594/3091/4792/3108/3118/4088/5599/6257/6258/6772/2625/5602/917/3932	0.376845	1.39015	0.0297712	0.313381	2654	tags=19%- list=12%- signal=17%	9466/920/6256/51561/3716/3109/5594/3566/27040/4794/7048/5534/3932/7535/6300/919/917/3113/7040
hsa00565	Ether lipid metabolism	43	-0.281084	-1.13952	0.228257	0.49114	1108	tags=16%- list=5%- signal=16%	5320/26279/283748/123745/84647/391013/8540	0.265184	0.861624	0.693485	0.831479	3975	tags=23%- list=18%- signal=19%	5050/9514/122618/8612/7368/7941/10390/8605/54979/8613
hsa04918	Thyroid hormone synthesis	71	0.306447	1.16024	0.233776	0.495962	4429	tags=27%- list=20%- signal=22%	7253/9601/2878/112/2882/476/3709/108/2877/5578/114/4036/7849/2776/6528/5332/493869/53905/405753	0.28392	1.00113	0.472519	0.752318	5408	tags=31%- list=24%- signal=24%	9601/7253/2882/476/5578/112/2878/4036/2877/2778/7849/114/6528/481/108/84699/3709/493869/7038/2776/483/5172
hsa04520	Adherens junction	92	0.29158	1.14708	0.237524	0.495962	6292	tags=37%- list=28%- signal=27%	5777/9855/6932/57493/7048/1387/10580/6591/5906/52/3643/51176/5594/10398/6093/2241/5797/87/10810/4301/7082/4089/4636/8826/999/6615/2033/57154/1003/4088/83605/1460/5880/5879	0.22555	0.824343	0.792733	0.854551	7053	tags=35%- list=31%- signal=24%	5777/9855/5594/1387/6932/10580/7048/5906/57493/8826/52/6093/1460/10163/51176/7454/4301/3643/2260/4636/1956/5879/5797/2241/2033/83439/6591/2064/10810/4089/10398/87
hsa04215	Apoptosis - multiple species	27	0.379188	1.18712	0.23782	0.495962	5994	tags=41%- list=27%- signal=30%	4804/637/8772/666/331/332/840/330/5366/596/5599	0.418017	1.24431	0.173662	0.525396	6590	tags=52%- list=29%- signal=37%	637/4804/331/332/330/666/329/5599/8772/840/57448/596/56616/79444
hsa04120	Ubiquitin mediated proteolysis	129	0.275766	1.13225	0.239558	0.495962	6830	tags=34%- list=30%- signal=24%	51619/51465/9886/326/23624/10075/331/7320/26272/9978/9817/7311/378884/1642/51433/8454/7314/118424/8554/26232/7189/55070/23295/7337/55585/330/6233/51529/9820/140739/7326/7428/9690/10054/11060/57154/5371/8450/7319/63893/7334/8452/134111/7325	0.325968	1.23758	0.108149	0.48334	6389	tags=38%- list=28%- signal=27%	7320/51465/51619/326/118424/51433/9978/331/10075/26232/9039/8454/9886/7311/23624/9817/23295/330/8925/8450/51366/10054/7314/55585/51529/55070/329/5371/11059/378884/1642/26272/54926/29882/140739/22954/9354/134111/7319/11060/25898/6923/22888/7326/8554/57448/9820/7189/6233
hsa00790	Folate biosynthesis	26	0.382346	1.18611	0.239807	0.495962	3003	tags=27%- list=13%- signal=23%	84105/2643/2356/10243/249/55034/57016	0.332488	0.982358	0.498424	0.774121	5867	tags=31%- list=26%- signal=23%	84105/2356/57016/10243/2643/249/55034/5092
hsa00561	Glycerolipid metabolism	59	0.317418	1.15992	0.240667	0.495962	3401	tags=25%- list=15%- signal=22%	8525/8527/217/57678/137964/8613/8694/1056/2710/129642/57016/8612/10327/501/10555	0.384412	1.31825	0.0874304	0.477276	5557	tags=36%- list=25%- signal=27%	8527/10555/57678/8525/137964/8526/217/57016/8612/154141/1056/8694/8613/129642/10327/1609/2710/7920/116255/8513/5408
hsa05017	Spinocerebellar ataxia	139	0.271993	1.12564	0.242449	0.496141	8485	tags=45%- list=38%- signal=28%	23369/5291/4217/4654/115209/1600/2905/25814/5688/3709/56652/2903/5578/143471/5706/2904/2902/55626/9706/5296/2959/2776/7436/5332/2259/9698/6315/6667/5690/11047/7494/3752/342371/488/29982/9861/4800/2081/11317/5599/5290/60673/5649/3748/5700/55062/5602/5709/116444/55102/2906/9776/5710/6095/7222/5693/2911/4976/5295/292/9519/5686	0.285726	1.09099	0.301343	0.625903	7002	tags=34%- list=31%- signal=23%	23369/5291/4217/5688/115209/1600/5578/143471/25814/4654/2905/2902/5706/2081/2959/56652/5296/342371/2904/60673/5718/11317/7979/292/5599/4976/9706/9698/2903/5690/3709/11047/2776/9861/6315/4800/116444/5682/7436/3748/2259/55626/5700/55062/488/29982/5290
hsa00220	Arginine biosynthesis	20	0.407825	1.18578	0.246933	0.501157	8041	tags=55%- list=36%- signal=35%	95/84706/445/2806/27165/384/2752/1373/435/383/5009	0.419922	1.17422	0.257541	0.604422	8195	tags=60%- list=36%- signal=38%	95/84706/445/27165/2806/384/2752/435/1373/5009/4842/2747
hsa03030	DNA replication	35	0.353824	1.1695	0.248325	0.501157	4517	tags=29%- list=20%- signal=23%	6118/5111/4175/5422/84153/1763/6117/79621/5427/10535	0.376387	1.17903	0.236592	0.604422	8605	tags=51%- list=38%- signal=32%	4175/6118/5111/5422/6117/84153/1763/79621/10535/5427/4176/4171/10714/5424/6119/5557/5981/4172
hsa04910	Insulin signaling pathway	132	0.272249	1.12082	0.253766	0.50863	3778	tags=23%- list=17%- signal=19%	5291/6009/253314/5590/2319/369/2872/2889/10580/5256/7249/89801/5836/6655/32/90673/8660/5837/3643/10603/2002/5296/5594/3265/6464/8471/23433/5507/5563/92579	0.298142	1.13405	0.230902	0.604422	5987	tags=30%- list=27%- signal=22%	2889/2872/5291/90673/2319/5594/6009/369/10580/5590/5837/253314/7249/89801/2002/3265/5255/23433/10603/5256/5296/5836/6655/8471/8835/8569/79660/5599/3643/5507/5500/9470/8660/6464/53632/3551/5604/3636/5140
hsa05202	Transcriptional misregulation in cancer	158	0.264812	1.11249	0.256222	0.510058	6469	tags=34%- list=29%- signal=24%	6256/4804/5079/2322/8842/4286/7048/5154/3562/7030/2313/8938/4291/51513/1649/4211/1050/3486/4297/85414/2119/4086/8900/4299/1647/7709/2138/6495/7849/51274/8091/958/1051/7490/5081/4066/6667/5077/30012/330/8864/3479/8464/7157/5371/51804/6257/3576/2521/6258/1669/10912/3728	0.244542	0.945777	0.601824	0.81918	5049	tags=25%- list=22%- signal=19%	6256/4804/5079/7030/2322/8842/4297/3562/4286/7048/5154/8864/2521/4291/51513/6495/7709/2313/8938/7185/85414/330/7849/2119/2138/4086/329/5371/171558/8900/1649/3486/4211/1436/1647/51274/1050/6257/1051
hsa00531	Glycosaminoglycan degradation	15	0.43697	1.17935	0.261379	0.516809	5172	tags=33%- list=23%- signal=26%	60495/3074/3425/3073/10855	0.268376	0.699242	0.860511	0.886612	5677	tags=27%- list=25%- signal=20%	60495/3074/3425/2588
hsa04660	T cell receptor signaling pathway	114	0.275225	1.11479	0.269834	0.529946	7064	tags=38%- list=31%- signal=26%	920/5777/5291/959/56924/5534/6300/6655/4794/27040/8440/5296/4690/5594/3265/5522/5525/5516/5063/8915/3551/4775/5335/57144/5609/4792/3702/5599/5290/5062/1739/5528/5529/5604/84433/925/3845/940/5519/5602/917/3932/10298	0.376323	1.40877	0.0200548	0.26925	4473	tags=30%- list=20%- signal=24%	920/5777/5291/959/5594/5133/27040/4794/56924/8440/5063/5534/3932/5525/7535/6300/919/3265/917/1493/9402/940/5296/6655/5788/4792/5518/925/5600/3937/10298/5529/5609/5599
hsa05217	Basal cell carcinoma	61	0.307418	1.13166	0.273404	0.533378	6903	tags=39%- list=31%- signal=27%	6932/7483/6608/7472/11211/80326/7482/1647/51176/8322/64399/7476/2737/7475/5727/89780/7157/650/7477/10912/1855/374654/8324/8313	0.293692	1.01175	0.453579	0.742705	8409	tags=44%- list=37%- signal=28%	6932/7483/6608/8322/7482/64399/7476/80326/51176/11211/7472/7475/1647/8312/5727/650/8324/2737/10912/83439/1855/8313/324/374654/2535/89780/51426
hsa04137	Mitophagy - animal	66	0.301339	1.12652	0.278109	0.537552	6905	tags=42%- list=31%- signal=30%	4286/7030/664/7879/8878/192111/7311/64786/55626/9927/7314/79065/8887/3265/89941/81631/6667/6233/79735/3091/7157/5599/1460/10241/55288/11345/3845/5602	0.326832	1.13952	0.25577	0.604422	3984	tags=24%- list=18%- signal=20%	7030/7879/4286/8878/79065/81631/3265/89941/664/64786/7311/9927/192111/1460/7314/10241
hsa04920	Adipocytokine signaling pathway	67	0.300274	1.12407	0.279217	0.537552	6271	tags=34%- list=28%- signal=25%	126129/6256/3952/8717/6513/51703/4794/32/8660/2182/5443/8471/4852/5563/92579/3551/2181/1375/4792/2180/5599/6257/6258	0.270236	0.944241	0.573283	0.804987	5710	tags=27%- list=25%- signal=20%	6256/126129/8717/4794/3952/6513/2182/4852/1375/8471/4792/5599/6257/8660/51703/53632/5443/3551
hsa05332	Graft-versus-host disease	28	-0.305706	-1.11595	0.281944	0.539254	4084	tags=39%- list=18%- signal=32%	5551/942/3458/3111/3569/3558/3135/941/3002/3115/355	0.313596	0.941617	0.558751	0.793185	2428	tags=18%- list=11%- signal=16%	3109/3821/356/3113/940
hsa04614	Renin-angiotensin system	22	0.38368	1.14105	0.29394	0.554051	4576	tags=41%- list=20%- signal=33%	5476/10159/1359/1636/7064/5972/185/290/57486	0.513886	1.46678	0.051351	0.405403	2964	tags=36%- list=13%- signal=32%	5476/1359/7064/10159/1636/5972/57486/185
hsa05161	Hepatitis B	154	0.260538	1.09147	0.294545	0.554051	6123	tags=30%- list=27%- signal=22%	637/5291/4776/3716/7048/369/114609/1387/6300/5111/57506/7529/7042/8772/9134/6655/7043/5578/7040/8900/1642/332/2002/1017/5296/5594/3265/537/7189/4089/3551/4775/1960/7187/2033/3442/3654/5609/596/4792/7157/4088/5599/3576/51135/5290	0.277049	1.06883	0.342508	0.676003	4750	tags=25%- list=21%- signal=20%	637/3716/5291/5594/4776/1387/369/5111/7048/5578/7043/6300/332/114609/2002/356/3265/57506/7529/7040/7042/5296/6655/1960/3442/9134/4792/1017/7187/3654/5600/1642/5609/5599/8900/84699/8772/537
hsa04933	AGE-RAGE signaling pathway in diabetic complications	97	0.278848	1.10449	0.295361	0.554051	6905	tags=37%- list=31%- signal=26%	5291/7048/5590/6300/5333/7042/7423/1282/7043/5578/7040/5296/5594/3265/185/5332/177/5054/4089/1285/7056/5335/5580/596/3552/4088/595/5599/3576/1286/5290/5879/6772/7424/3845/5602	0.251472	0.924821	0.626392	0.831126	7121	tags=36%- list=32%- signal=25%	5291/5594/5333/5590/7048/5578/7423/7043/6300/3265/7040/7042/185/5296/177/51196/5600/1287/1282/5599/3552/5879/2277/5580/1027/7424/3845/6772/596/5054/4089/5290/3576/1288/1285
hsa00590	Arachidonic acid metabolism	54	-0.251938	-1.07754	0.301277	0.561548	3483	tags=24%- list=15%- signal=20%	64600/8398/4051/1559/5319/284273/5320/26279/283748/123745/2879/84647/391013	0.18055	0.610033	0.97749	0.921436	3883	tags=15%- list=17%- signal=12%	5730/2053/874/80142/8605/5740/2687/54979
hsa04931	Insulin resistance	103	0.27327	1.09169	0.311366	0.57489	6123	tags=35%- list=27%- signal=26%	5291/6945/6197/6195/5590/9945/28965/6513/5836/6514/32/90673/8660/5837/3643/5296/5507/5563/92579/8473/7376/11001/3551/5524/10998/1375/27330/5580/4792/51085/133522/5599/10062/5501/5728/5290	0.298455	1.10432	0.29163	0.625903	5710	tags=31%- list=25%- signal=23%	6945/5291/90673/6197/5590/5837/6514/6513/8473/10998/6195/1375/9945/5296/5836/27330/4792/28965/79660/376497/5599/84699/3643/5507/5500/133522/8660/11001/53632/10062/5580/3551
hsa00260	Glycine- serine and threonine metabolism	37	0.333796	1.11438	0.312364	0.57489	7169	tags=46%- list=32%- signal=31%	55349/314/275/1738/1610/501/2628/2731/635/27232/9380/875/2593/1491/6472/132158/4129	0.263907	0.833447	0.725609	0.831479	4474	tags=24%- list=20%- signal=20%	1738/875/55349/9380/2628/314/4129/275/635
hsa05203	Viral carcinogenesis	171	0.253537	1.07421	0.321036	0.583188	6710	tags=35%- list=30%- signal=24%	2957/5291/7874/3716/1108/8717/1387/7188/55869/7529/9134/5829/3249/8850/5902/9734/1030/2968/8900/1642/9261/10379/5610/1017/4067/5296/2959/5594/3265/87/5315/7337/79885/5933/6672/2648/9114/1960/7533/5366/7187/2033/4792/85477/7157/2958/1111/595/11317/9759/5290/1739/1029/5879/5423/5700/23513/2967/3845	0.282075	1.09877	0.283533	0.625903	5516	tags=29%- list=24%- signal=22%	7874/3716/5291/2957/5594/7188/1387/55869/1108/8717/9114/5902/2968/5829/3265/5933/7529/2959/6672/7185/10379/5296/9734/9261/5610/1960/9134/4792/1017/7533/1030/2958/7187/11317/8850/1642/1237/3249/5315/8900/84699/1111/23513/9759/4067/2648/5879/5423/2967
hsa03022	Basal transcription factors	40	0.32564	1.10516	0.32241	0.583188	5652	tags=30%- list=25%- signal=23%	2957/129685/6874/10629/2968/9569/2959/6881/6872/2962/83860/2958	0.392264	1.25605	0.152559	0.525396	5516	tags=35%- list=24%- signal=26%	129685/2957/6874/10629/2968/6872/2959/6878/83860/51616/2958/54457/2962/2967
hsa04612	Antigen processing and presentation	52	0.306673	1.09545	0.322851	0.583188	5878	tags=29%- list=26%- signal=21%	920/4802/6892/4801/3109/5641/3306/3113/1508/5720/3305/3821/3108/4800/3118	0.396052	1.33068	0.0859582	0.477276	2375	tags=19%- list=11%- signal=17%	920/4802/3109/6892/3821/3306/5641/1508/3113/4801
hsa00770	Pantothenate and CoA biosynthesis	20	0.382261	1.11145	0.32631	0.583361	4485	tags=30%- list=20%- signal=24%	80347/217/60496/51380/339896/1806	0.367669	1.02811	0.432373	0.738509	3098	tags=25%- list=14%- signal=22%	80347/217/60496/1806/51380
hsa04640	Hematopoietic cell lineage	85	0.277894	1.08103	0.332271	0.583361	4885	tags=28%- list=22%- signal=22%	1791/920/2812/2322/3815/3566/3562/3574/2323/3590/2811/3109/3570/3113/4254/290/930/947/1440/2815/2056/1379/966/921	0.321762	1.16281	0.213688	0.575947	3172	tags=24%- list=14%- signal=20%	1791/920/2812/2323/3109/3815/3566/2322/921/3562/930/3574/917/3113/951/3590/914/931/2993/924
hsa03450	Non-homologous end-joining	13	0.427959	1.11192	0.332977	0.583361	1994	tags=23%- list=9%- signal=21%	1791/64421/7520	0.544326	1.36886	0.105126	0.48334	1764	tags=23%- list=8%- signal=21%	1791/7520/64421
hsa00510	N-Glycan biosynthesis	45	0.313296	1.08737	0.335163	0.583361	3352	tags=18%- list=15%- signal=15%	2683/146664/4248/23193/8813/1603/8818/84620	0.324646	1.06362	0.380076	0.716212	5310	tags=24%- list=24%- signal=19%	2683/146664/23193/4248/8813/8818/22845/1603/54344/201595/57171
hsa00601	Glycosphingolipid biosynthesis - lacto and neolacto series	26	0.35435	1.09927	0.335275	0.583361	3263	tags=27%- list=14%- signal=23%	2683/53947/8707/8706/10690/2528/2524	0.419068	1.23817	0.183526	0.540456	2091	tags=27%- list=9%- signal=24%	2683/53947/8706/8707/2524/79369/2528
hsa04380	Osteoclast differentiation	118	0.263959	1.07351	0.336426	0.583361	7060	tags=33%- list=31%- signal=23%	5291/3716/4286/7048/5534/6300/7042/54/1513/8878/799/7040/9846/126014/23547/10379/10859/5296/5594/4982/7189/5971/3551/3455/695/5609/4792/11006/3552/5599/5290/5879/6772/5604/8792/5602/11027/3932/3454	0.259236	0.974894	0.539393	0.786735	6315	tags=31%- list=28%- signal=23%	3716/5291/5594/4286/7048/5534/8878/3932/6300/1513/126014/54/9846/23547/7040/10379/7042/5296/4792/799/5600/3937/5609/5599/29760/5971/1436/3552/6773/4982/3455/5879/3551/5604/695/7189/6772
hsa05170	Human immunodeficiency virus 1 infection	192	0.24908	1.06885	0.336901	0.583361	6909	tags=32%- list=31%- signal=22%	920/10681/637/5291/4776/6892/56924/2785/5534/8717/6300/7188/8772/2786/3709/5829/85363/5578/9978/164/1642/8454/200316/60489/5296/5594/2776/3265/995/7189/5063/27350/10053/3551/4775/5335/57144/1073/1072/3442/3654/5609/596/4792/1111/9582/5599/8450/5880/51135/5290/5062/9133/5879/2787/5604/3845/2791/51764/5602/917	0.296994	1.16781	0.159879	0.525396	5473	tags=26%- list=24%- signal=19%	920/637/10681/5291/5594/7188/4776/6892/8717/56924/2785/9978/5578/5063/5534/2784/6300/85363/5829/919/356/3265/8454/917/2786/27350/5296/8450/3442/4792/51764/200316/60489/3654/5600/1642/10298/5609/5599/9133/8772/1111/3709/164/3452/2776/10053/6923/5879
hsa05323	Rheumatoid arthritis	81	0.278671	1.07525	0.341738	0.586164	6019	tags=33%- list=27%- signal=25%	51561/527/4050/7042/54/2919/155066/1513/284/7043/3109/7040/3113/535/528/6372/537/23545/9114/8741/2921/245973/3606/3108/3552/3118/3576	0.357682	1.28313	0.0954442	0.48334	3301	tags=23%- list=15%- signal=20%	51561/4050/527/3109/535/9114/7043/3683/1493/1513/3113/54/940/7040/284/528/7042/2919/51606
hsa05132	Salmonella infection	230	0.243291	1.06063	0.342526	0.586164	6486	tags=30%- list=29%- signal=22%	399/345456/7277/29109/5291/6932/9367/10381/83658/114609/8717/6300/5869/3840/81027/8772/257364/7879/5878/4646/83547/23191/375189/84617/11258/51209/26999/5286/51176/347733/5594/3265/10398/840/51626/55207/3799/7189/10810/10094/51807/5063/10382/4636/9266/7100/3551/2316/330/5420/29108/84790/3606/3654/5609/596/4792/127829/64837/79792/1434/5599/3576/51135/5290/23207/5879/382/5604/10787	0.230666	0.918317	0.687571	0.831479	4473	tags=20%- list=20%- signal=16%	7277/399/345456/5291/10381/7100/29109/5594/6932/5869/7879/9367/8717/81027/5063/11258/3840/83658/6300/114609/3265/382/51626/51209/55207/5878/64837/127829/257364/375189/330/83547/4646/2316/5788/4792/3799/329/23191/3654/5600/8797/51176/84617/5609/5599
hsa04662	B cell receptor signaling pathway	78	0.27952	1.07162	0.348447	0.591429	6941	tags=38%- list=31%- signal=27%	5777/5291/974/5534/973/6655/4794/23547/3635/10859/4067/5296/5594/3265/930/8915/3551/695/4775/27071/4792/11006/3636/5880/5290/5879/5604/84433/3845/11027	0.285588	1.01895	0.447952	0.740621	6291	tags=32%- list=28%- signal=23%	5777/5291/973/5594/974/4794/930/5534/3265/23547/5296/6655/4792/640/3635/29760/84433/4067/5879/3551/5604/3636/695/4775/3845
hsa04211	Longevity regulating pathway	86	0.274212	1.06877	0.349645	0.591429	3661	tags=20%- list=16%- signal=17%	5291/143686/6009/253314/112/83667/7249/84335/108/8660/114/3643/5296/3265/8471/10919/5563	0.225752	0.816738	0.804232	0.854551	5419	tags=23%- list=24%- signal=18%	5291/143686/6009/253314/7249/84335/83667/10919/112/3265/5296/8471/114/60673/108/84699/3643/9470/8660/53632
hsa01040	Biosynthesis of unsaturated fatty acids	25	0.353119	1.08449	0.358829	0.597265	5960	tags=36%- list=26%- signal=27%	54898/11332/79966/401494/79993/8310/51/51144/6342	0.458716	1.34644	0.105055	0.48334	4445	tags=32%- list=20%- signal=26%	54898/11332/401494/51/79966/51144/79993/8310
hsa05166	Human T-cell leukemia virus 1 infection	205	0.243809	1.05257	0.363387	0.597265	6446	tags=30%- list=29%- signal=22%	920/5291/4776/7514/3716/7538/7048/5534/1387/112/4487/7042/7015/6513/9134/331/108/2874/7043/8850/4801/3109/5902/1030/3601/7040/114/8900/51433/3113/4488/2002/1017/5296/5594/3265/64784/958/4089/4215/5971/3551/2648/4775/51529/2033/4792/7157/1111/3108/3118/4088/595/5599/5728/5290/1739/9133/1029/5423/9184/5604	0.275649	1.08993	0.292989	0.625903	4645	tags=25%- list=21%- signal=20%	920/7514/3716/5291/3109/5594/4776/1387/7538/2874/51433/7048/5534/331/3932/7043/5902/6513/2002/112/3265/3683/917/7015/3113/4801/7040/4487/7042/5296/3601/9134/4792/1017/5901/4049/114/1030/51529/64784/4215/8850/108/292/5599/9133/8900/84699/29882/5971/1111
hsa04141	Protein processing in endoplasmic reticulum	153	0.252225	1.05543	0.363502	0.597265	3602	tags=19%- list=16%- signal=16%	10970/3300/7095/9601/51619/51465/4217/29978/10483/10808/10134/23193/823/10113/6747/1649/9632/1603/51035/23190/8720/9978/55666/8454/10427/118424/29927/26232/91445	0.28183	1.08717	0.307578	0.629264	2642	tags=15%- list=12%- signal=13%	10970/3300/29978/4217/7095/51465/9601/23193/51619/8720/10483/118424/9978/10113/10134/51035/26232/6747/8454/9632/2081/823/10808
hsa05030	Cocaine addiction	48	0.303438	1.06582	0.364833	0.597265	3142	tags=21%- list=14%- signal=18%	6571/627/2905/8787/2903/1813/2904/2902/1812/2913	0.345465	1.14401	0.263382	0.60873	5164	tags=31%- list=23%- signal=24%	6571/1020/8787/2905/2902/1812/627/2904/2913/2778/4129/84699/2903/1813/2912
hsa00512	Mucin type O-glycan biosynthesis	32	0.329801	1.06902	0.365651	0.597265	4953	tags=38%- list=22%- signal=29%	10610/29071/114805/51301/64409/27090/100528030/79695/50614/57452/2589/6483	0.233365	0.720327	0.864969	0.886612	3079	tags=16%- list=14%- signal=14%	29071/10610/51301/114805/27090
hsa00900	Terpenoid backbone biosynthesis	20	0.372063	1.0818	0.36672	0.597265	4738	tags=30%- list=21%- signal=24%	79947/10269/4598/57107/4597/116150	0.315888	0.883315	0.640371	0.831479	8206	tags=45%- list=36%- signal=29%	4598/10269/79947/116150/51449/9453/23463/57107/4597
hsa00190	Oxidative phosphorylation	114	0.259285	1.05023	0.374632	0.597265	5832	tags=27%- list=26%- signal=20%	4725/10975/51079/517/527/514/155066/27068/125965/4716/56901/535/528/84701/537/4723/4696/23545/4697/1349/9114/4712/4706/27089/4711/245973/4698/5464/1327/506/4709	0.317931	1.19017	0.162192	0.525396	6514	tags=32%- list=29%- signal=23%	4725/10975/51079/527/514/535/517/4697/9114/4716/84701/27068/4698/528/1349/51606/56901/506/155066/4722/4696/7385/4714/5464/537/1345/4712/27089/4706/4711/4694/23545/125965/4709/126328/525
hsa00062	Fatty acid elongation	25	0.34925	1.07261	0.375604	0.597265	6955	tags=40%- list=31%- signal=28%	54898/11332/1892/401494/79993/5538/51144/3030/3033/10449	0.482575	1.41647	0.0684571	0.450376	3590	tags=28%- list=16%- signal=24%	54898/11332/401494/1892/10449/51144/79993
hsa04919	Thyroid hormone signaling pathway	113	0.259007	1.04701	0.380412	0.597265	6882	tags=37%- list=31%- signal=26%	6256/5291/6009/1387/5333/7068/476/116931/7249/6513/9968/8850/2626/1735/5578/8648/4854/5296/90390/5594/3265/5332/2648/5335/2033/488/3091/7157/481/595/6257/5214/5290/6258/6772/5604/3685/23389/5211/3845/6567/483	0.271438	1.01472	0.453916	0.742705	7139	tags=35%- list=32%- signal=24%	6256/5291/5594/1387/6009/2626/476/5333/9968/5578/7249/90390/6513/3265/8648/116931/5296/7068/4854/7067/51196/8850/481/5213/6257/483/2648/5604/1735/5208/3845/6772/2033/488/9282/5290/6567/5350/5214
hsa03018	RNA degradation	73	0.277037	1.05205	0.381179	0.597265	4819	tags=25%- list=21%- signal=19%	2026/387712/131870/5394/23644/219988/132430/140886/80349/10950/56915/167227/9337/3313/51690/23404/7832/54766	0.28512	1.00908	0.46382	0.752178	5031	tags=26%- list=22%- signal=20%	2026/387712/5394/131870/3313/51690/23644/80349/219988/694/167227/140886/56915/23404/132430/7832/9337/5213/10950
hsa04728	Dopaminergic synapse	124	0.255758	1.04616	0.383771	0.597265	4159	tags=19%- list=18%- signal=16%	6571/10681/776/2785/408/6300/1816/2786/3709/406/3760/2903/5578/1813/2904/1812/2776/5522/5332/3799/5525/1815/5516/6531	0.291694	1.10284	0.284132	0.625903	5472	tags=26%- list=24%- signal=20%	6571/10681/776/2785/5578/2784/5525/408/6300/406/2786/1812/2904/2778/5518/4129/51764/3799/818/5600/5529/5599/84699/2903/1813/3709/1816/5500/3760/2776/5522/815
hsa04935	Growth hormone synthesis- secretion and action	115	0.25777	1.04472	0.385197	0.597265	3646	tags=20%- list=16%- signal=17%	5291/776/1387/6300/112/6752/2693/3709/108/6655/3486/6755/5578/8660/114/6750/5296/5594/2776/3265/6464/8471/5332	0.229895	0.861744	0.74598	0.833491	5317	tags=25%- list=24%- signal=19%	5291/5594/1387/776/5578/6300/6752/112/3265/6755/6750/2693/5296/6655/8471/2778/114/2689/8835/5600/108/5599/779/84699/3486/3709/8660/2776/6464
hsa04217	Necroptosis	134	0.253352	1.04355	0.387935	0.597265	3065	tags=18%- list=14%- signal=16%	637/3716/3015/2495/8717/124044/27243/7188/57132/8772/823/27005/92421/8878/5836/331/10616/29082/192111/55506/5837/8605/10379/5610	0.291263	1.10971	0.270206	0.609488	5650	tags=33%- list=25%- signal=25%	637/3716/7188/2495/27243/124044/8717/5837/3015/8878/331/356/29082/27005/8331/823/57132/10379/330/92421/5836/192111/55506/5610/8605/25978/3442/329/818/6609/8797/292/5599/8772/10616/3552/9131/3452/6773/3455/81858/815/3014/94239
hsa03250	Viral life cycle - HIV-1	53	0.29319	1.05026	0.389434	0.597265	5365	tags=34%- list=24%- signal=26%	920/7514/1387/29082/8850/85363/11168/200316/60489/6598/256987/27350/9638/2648/55201/4599/2033/27125	0.323863	1.09136	0.331732	0.663022	6361	tags=38%- list=28%- signal=27%	920/7514/1387/6598/85363/29082/27350/4599/4600/5901/200316/60489/8850/22936/11168/2648/27125/8178/256987/2033
hsa04666	Fc gamma R-mediated phagocytosis	90	0.266428	1.0449	0.390454	0.597265	6446	tags=36%- list=29%- signal=25%	5291/4082/1793/8613/5578/65108/27040/9846/8853/8605/3635/8612/4067/5296/5594/274/10810/10094/23396/5335/1073/1072/5580/85477/3636/5880/5290/4651/5879/3055/382/5604	0.271207	0.987583	0.504607	0.774121	7545	tags=37%- list=33%- signal=24%	5291/5594/27040/5578/4082/382/8612/9846/5296/8853/8605/5788/23396/8613/10163/1793/3635/65108/7454/4067/5879/5580/5604/3636/10094/1073/1072/10810/274/5290/8681/208/3984
hsa03060	Protein export	23	0.353073	1.06031	0.390942	0.597265	6952	tags=48%- list=31%- signal=33%	7095/5018/29927/23478/6729/60559/6734/6727/58477/6731/9789	0.368314	1.06061	0.390439	0.721091	8049	tags=57%- list=36%- signal=36%	7095/5018/23478/60559/6729/6728/6731/6734/9789/83943/58477/6726/10952
hsa00860	Porphyrin metabolism	37	-0.261293	-1.03033	0.391174	0.597265	4089	tags=24%- list=18%- signal=20%	79799/7366/124454/326625/54579/3163/54578/54657/1352	0.192616	0.608301	0.967437	0.917784	3629	tags=16%- list=16%- signal=14%	3052/645/2395/3145/54659/210
hsa05330	Allograft rejection	28	-0.284858	-1.03985	0.392014	0.597265	4968	tags=43%- list=22%- signal=33%	942/3586/3458/3111/3593/3558/3135/941/3002/3115/3567/355	0.297801	0.894191	0.626025	0.831126	2428	tags=18%- list=11%- signal=16%	959/3109/356/3113/940
hsa00970	Aminoacyl-tRNA biosynthesis	40	0.31076	1.05466	0.392552	0.597265	5243	tags=28%- list=23%- signal=21%	4677/54938/8565/57176/118672/123283/51091/92935/6897/79731/55278	0.322523	1.03274	0.422347	0.738509	2340	tags=18%- list=10%- signal=16%	8565/123283/57176/4677/79731/92935/118672
hsa04070	Phosphatidylinositol signaling system	89	0.266573	1.04311	0.395592	0.597265	5099	tags=28%- list=23%- signal=22%	5291/8525/8527/8760/5333/9807/9108/3709/5578/54928/5286/8871/3635/5296/8821/4534/3612/55529/5332/23396/8526/9110/5335/4952/8396	0.282974	1.02858	0.429312	0.738509	5337	tags=27%- list=24%- signal=21%	8527/5291/8760/8525/5333/5578/8526/9807/8776/4534/9108/54928/56623/5296/3612/23396/51196/9110/3635/3709/1609/5305/55529/4952
hsa04950	Maturity onset diabetes of the young	26	0.33885	1.05118	0.3975	0.597265	4256	tags=31%- list=19%- signal=25%	50674/6514/6928/3170/3174/222546/3651/5080	0.257652	0.761252	0.809117	0.854551	7596	tags=35%- list=34%- signal=23%	6514/6928/50674/222546/3174/3651/3171/168620/3170
hsa04913	Ovarian steroidogenesis	50	-0.244797	-1.02755	0.397997	0.597265	4851	tags=32%- list=22%- signal=25%	8644/3283/1588/5567/1583/122970/111/2492/2488/3630/1545/3284/283748/123745/3949/6770	-0.197249	-0.825909	0.804638	0.854551	3582	tags=22%- list=16%- signal=19%	1545/122970/1588/2492/283748/3284/111/123745/5567/3949/6770
hsa04145	Phagosome	126	0.253134	1.03739	0.401212	0.599016	4278	tags=23%- list=19%- signal=19%	7277/10381/5869/81027/527/7879/5878/155066/53407/83547/7060/3920/3109/84617/8411/3113/535/11151/347733/9902/528/1311/29927/537/3688/51807/10382/23673/23545	0.232757	0.881864	0.721681	0.831479	3366	tags=17%- list=15%- signal=15%	7277/10381/527/3109/5869/7879/81027/535/53407/9114/3920/5878/7060/3113/8411/11151/528/78989/4481/83547/51606/23673
hsa00330	Arginine and proline metabolism	45	0.299381	1.03907	0.404899	0.601453	4273	tags=24%- list=19%- signal=20%	54498/57571/1160/217/112483/1158/1610/501/2806/2628/6611	0.327182	1.07193	0.368298	0.709175	4388	tags=22%- list=19%- signal=18%	54498/112483/57571/1158/217/65263/2628/1160/4129/2806
hsa04750	Inflammatory mediator regulation of TRP channels	90	0.26307	1.03173	0.414744	0.612965	6123	tags=31%- list=27%- signal=23%	3357/5291/6300/112/8989/3709/59341/108/5578/114/3356/8605/5296/239/2776/5332/5029/2150/5583/5335/3479/3358/5580/2778/5599/624/5501/5290	0.281942	1.02667	0.431011	0.738509	5664	tags=27%- list=25%- signal=20%	3357/5291/3356/5578/6300/112/59341/5583/5296/8989/8605/2778/114/818/162514/5600/108/5599/3709/5500/2776/3358/815/5580
hsa01210	2-Oxocarboxylic acid metabolism	15	0.383973	1.03632	0.419408	0.616744	3527	tags=27%- list=16%- signal=23%	95/84706/3421/2806	0.397045	1.03448	0.435511	0.738509	1493	tags=20%- list=7%- signal=19%	95/84706/3421
hsa01250	Biosynthesis of nucleotide sugars	36	0.309291	1.02808	0.424052	0.620456	4081	tags=22%- list=18%- signal=18%	5238/9945/2582/29926/6675/2821/5373/80146	0.338877	1.06517	0.381025	0.716212	5482	tags=28%- list=24%- signal=21%	5238/2821/29926/9945/7360/6675/2582/5373/140838/80146
hsa05213	Endometrial cancer	55	0.2839	1.02461	0.43138	0.624337	6903	tags=38%- list=31%- signal=27%	1950/5291/6932/369/6655/1647/51176/2002/5296/5594/3265/999/7157/595/5728/5290/10912/5604/1956/3845/8313	0.337416	1.14442	0.256716	0.604422	8892	tags=53%- list=39%- signal=32%	1950/5291/5594/6932/369/2002/3265/5296/6655/51176/1647/1956/8312/5604/3845/10912/83439/2064/5290/208/8313/324/572/595/999/51426/4292/7157/5728
hsa04658	Th1 and Th2 cell differentiation	82	0.263849	1.02069	0.431723	0.624337	7032	tags=37%- list=31%- signal=25%	920/3716/3566/5534/6300/3109/4794/27040/4854/10683/3113/3596/5594/182/3551/4775/5335/3594/4792/3714/3108/3118/11317/5599/6772/2625/3592/5602/917/3932	0.347109	1.24789	0.121136	0.503337	6042	tags=35%- list=27%- signal=26%	920/3716/3109/5594/3566/27040/4794/864/5534/3932/7535/6300/919/917/3113/4792/4854/11317/3594/5600/10683/5599/3596/3714/3592/3108/3551/916/4775
hsa05205	Proteoglycans in cancer	194	0.23774	1.02108	0.433106	0.624337	6878	tags=34%- list=30%- signal=24%	5777/5291/369/6300/967/7483/54776/6608/406902/7042/23365/7472/3709/11211/406903/5829/2017/6655/286/2066/5578/80326/7040/7482/60495/3059/117581/8322/7291/2002/5296/3236/7074/5594/3265/84309/7476/6093/3688/6382/7475/3791/5727/89780/8826/2316/5335/10855/3479/5962/3091/7157/2817/595/5501/5290/5879/288/7477/5604/3685/1956/3845/8324/2719/2260	0.21816	0.858518	0.795139	0.854551	5600	tags=26%- list=25%- signal=20%	5777/5291/5594/369/7483/967/5578/406903/6300/2002/5829/356/3265/6608/54776/8322/7482/7040/8826/7042/5296/23365/6093/6655/7074/60495/2316/406902/7476/80326/51196/818/5600/2017/11211/7472/7475/7057/2260/3709/1956/5500/5727/286/2817/8324/6382/2066/815/5879/960
hsa04979	Cholesterol metabolism	50	-0.239343	-1.00466	0.440134	0.631358	2081	tags=22%- list=9%- signal=20%	55908/64240/8647/948/337/64241/1071/3949/9388/6770/344	0.247327	0.825151	0.757158	0.836023	1462	tags=10%- list=6%- signal=9%	3988/10948/29116/4035/255738
hsa00020	Citrate cycle (TCA cycle)	29	-0.272335	-1.00405	0.448506	0.64023	4334	tags=28%- list=19%- signal=22%	6392/4190/6390/4191/4967/3419/5105/3417	-0.277669	-1.01858	0.414004	0.738509	3329	tags=24%- list=15%- signal=21%	5105/48/4191/4190/3417/4967/3419
hsa04940	Type I diabetes mellitus	33	-0.261465	-0.996932	0.45098	0.640636	5569	tags=39%- list=25%- signal=30%	5551/3382/942/3458/3111/3593/3558/3135/941/3002/3115/3630/355	0.271722	0.841723	0.708275	0.831479	5639	tags=30%- list=25%- signal=23%	3109/356/3113/940/2572/4049/3552/1363/3592/3108
hsa05219	Bladder cancer	39	0.299152	1.00854	0.45384	0.641584	6797	tags=41%- list=30%- signal=29%	1950/369/7380/9252/5594/3265/999/1612/7157/595/3576/1029/5604/1956/3845/11186	0.292959	0.935824	0.573553	0.804987	7251	tags=36%- list=32%- signal=24%	1950/5594/369/3265/7380/7057/1956/5604/3845/9252/2064/3576/1612/11186
hsa00830	Retinol metabolism	54	0.28062	1.00827	0.457658	0.642516	2098	tags=15%- list=9%- signal=13%	53630/1562/340665/316/339761/54905/56603/8694	0.276128	0.93297	0.591116	0.813893	952	tags=9%- list=4%- signal=9%	53630/1562/316/340665/54905
hsa04672	Intestinal immune network for IgA production	39	-0.248412	-0.991616	0.458992	0.642516	4968	tags=36%- list=22%- signal=28%	942/3676/3586/3111/3569/3558/941/56477/3115/3567/3695/115650/5284/29851	0.305859	0.97703	0.507437	0.774121	4275	tags=28%- list=19%- signal=23%	959/3109/10803/23495/57379/3113/940/7040/3601/608/8174
hsa00360	Phenylalanine metabolism	15	-0.325271	-0.985203	0.463976	0.642516	1494	tags=27%- list=7%- signal=25%	137362/221/8639/1644	0.39834	1.03786	0.43125	0.738509	4706	tags=40%- list=21%- signal=32%	222/259307/314/4129/2806/4282
hsa04114	Oocyte meiosis	113	0.247804	1.00172	0.464396	0.642516	7006	tags=33%- list=31%- signal=23%	9088/6197/5534/6195/6300/112/7529/27127/3709/9134/108/10459/9978/114/51433/10734/8454/1017/5594/995/5525/5516/9985/367/7533/51529/3479/27330/5501/9133/5528/5529/5604/5347/4342/5519/7534	0.293532	1.09731	0.301769	0.625903	5013	tags=27%- list=22%- signal=21%	5594/6197/9088/51433/9978/5534/5525/6300/112/6195/27127/8454/7529/367/9134/27330/1017/5518/10459/114/7533/51529/818/5600/5529/108/9133/29882/3709/5500/10734
hsa04911	Insulin secretion	84	0.257756	1.00053	0.468263	0.642516	3649	tags=19%- list=16%- signal=16%	776/112/116/476/3778/6513/3780/108/6514/5578/114/6262/2776/6833/5332/3651	0.239197	0.862231	0.729077	0.831479	5472	tags=25%- list=24%- signal=19%	776/476/6514/5578/6513/112/3778/116/2778/114/3780/885/818/481/108/779/84699/27345/2776/483/815
hsa05146	Amoebiasis	100	0.250954	0.997939	0.471415	0.642516	6123	tags=29%- list=27%- signal=21%	3315/5291/5869/3911/3910/7042/7879/5878/1282/2919/7043/735/5578/7040/10319/5296/2776/5332/3918/87/1285/284217/384/2921/5272/2778/3576/1286/5290	0.225839	0.833647	0.787085	0.854135	4321	tags=21%- list=19%- signal=17%	3315/5291/5869/7879/3911/5578/3910/7043/5878/10319/7040/7042/2919/5296/2778/5272/735/3914/3918/1287/1282
hsa01240	Biosynthesis of cofactors	135	0.242834	1.00105	0.472148	0.642516	2883	tags=16%- list=13%- signal=14%	53630/133686/80347/129607/23498/387787/50808/203/2643/217/93100/2356/1503/1738/26289/10243/249/3145/554235/27430/29926	0.26383	1.00568	0.474498	0.752318	5259	tags=25%- list=23%- signal=19%	53630/80347/133686/1738/2356/554235/129607/50808/217/23498/387787/29926/203/493911/93100/10243/3145/7360/9104/54659/1503/210/2643/27430/26289/57026/249/5373/7372/51805/10327/51601/53354/145226
hsa00730	Thiamine metabolism	14	0.374458	0.993931	0.475665	0.642516	2608	tags=29%- list=12%- signal=25%	203/26289/249/52	0.312753	0.800114	0.740014	0.833491	7730	tags=57%- list=34%- signal=38%	203/52/26289/249/84284/204/79178/250
hsa04914	Progesterone-mediated oocyte maturation	88	0.254927	0.996633	0.476347	0.642516	3569	tags=18%- list=16%- signal=15%	5291/9088/6197/6195/369/6300/112/108/10459/114/8900/51433/1017/5296/5594/995	0.30687	1.11433	0.283912	0.625903	4595	tags=25%- list=20%- signal=20%	5291/5594/6197/9088/369/51433/6300/112/6195/3835/5296/27330/1017/10459/114/51529/5600/108/5599/9133/8900/29882
hsa04146	Peroxisome	81	0.25741	0.993209	0.476455	0.642516	4601	tags=26%- list=20%- signal=21%	4358/5190/54511/1891/2053/215/8309/5830/55825/51703/2182/11264/4598/1610/26061/10478/11001/3155/8310/51/2181	0.259317	0.930265	0.608884	0.823475	5477	tags=27%- list=24%- signal=21%	5190/2053/4358/1891/55825/54511/8309/215/4598/2182/9409/11264/51/5828/5830/26061/8310/3155/390916/11001/51703/5824
hsa04970	Salivary secretion	79	0.25725	0.988362	0.486476	0.65302	3646	tags=22%- list=16%- signal=18%	2983/112/2977/476/3778/3709/108/653247/5578/362/491/114/6522/5593/2776/6263/5332	0.25565	0.913799	0.63788	0.831479	5327	tags=25%- list=24%- signal=19%	2983/476/5578/2977/653247/112/3778/1471/6522/2778/114/1469/492/362/481/108/3709/2776/483/491
hsa04340	Hedgehog signaling pathway	54	0.274418	0.985986	0.493335	0.65678	7250	tags=41%- list=32%- signal=28%	408/53944/6608/8454/4036/64399/23432/157/2737/23295/156/5727/55733/8405/596/57154/595/374654/8452/1455/1454/23288	0.218529	0.738354	0.880627	0.894189	8763	tags=43%- list=39%- signal=26%	53944/408/8454/6608/156/4036/23295/64399/5727/2737/23432/55733/596/8405/157/23288/374654/8452/1453/595/57154/1456/1954
hsa04213	Longevity regulating pathway - multiple species	57	0.271221	0.985691	0.493766	0.65678	3661	tags=21%- list=16%- signal=18%	5291/112/84335/108/8660/114/3643/3170/5296/3265/8471/5563	0.182896	0.624116	0.973124	0.920067	7596	tags=32%- list=34%- signal=21%	5291/84335/112/3265/5296/8471/114/108/1979/3643/8660/53632/3845/57521/5290/5563/208/3170
hsa00760	Nicotinate and nicotinamide metabolism	33	0.300111	0.979074	0.496965	0.657653	1590	tags=15%- list=7%- signal=14%	133686/316/4907/27231/93100	0.322932	1.00036	0.478706	0.752318	2981	tags=21%- list=13%- signal=18%	316/4907/133686/554235/27231/93100/54981
hsa04260	Cardiac muscle contraction	77	0.256015	0.979637	0.500062	0.657653	7019	tags=38%- list=31%- signal=26%	10975/776/7171/7169/476/84679/55799/783/6262/125965/10369/4634/84701/59284/1349/10479/444/27089/4635/488/1327/784/481/785/1346/781/483/1329/6543	0.316988	1.12995	0.265376	0.60873	6181	tags=30%- list=27%- signal=22%	10975/7171/7169/776/476/84679/84701/784/10479/55799/1349/10369/481/7385/6543/779/783/1345/483/27089/6262/4634/125965
hsa05169	Epstein-Barr virus infection	184	0.23165	0.989777	0.501164	0.657653	7165	tags=34%- list=32%- signal=23%	637/5291/7874/6892/3716/4938/8717/6300/7188/57506/8772/9134/3109/4794/8900/5706/8819/3113/1647/10379/5610/1017/4067/5296/965/9612/930/7189/958/5971/3551/3455/695/3627/11047/7187/3442/3654/5609/596/4792/7157/3108/9861/3118/4939/595/11317/5599/51135/5290/5879/6772/10912/5700/79685/5602/917/5709/3454/7431/3452	0.298978	1.17073	0.158464	0.525396	6659	tags=36%- list=30%- signal=25%	637/7874/3716/5291/3109/7188/4938/6892/8717/4794/4939/930/864/6300/919/3627/3683/917/5706/57506/9612/3113/10379/8819/5296/5610/3442/9134/4792/1017/5718/7187/11317/7979/3654/5600/5609/5599/8900/29760/8772/5971/1647/3452/11047/6773/3455/4067/9861/965/5879/960/3108/3551/1027/7431/695/916/7189/6772/10912/596/79685/953/5700/896
hsa04611	Platelet activation	118	0.240852	0.979537	0.505636	0.658478	3956	tags=22%- list=18%- signal=18%	2812/5291/2983/5590/6300/112/2977/23365/3709/2811/108/5906/7450/114/10235/5028/8605/5593/4067/5296/5594/2776/5332/6093/2815/3688	0.199533	0.750372	0.907573	0.90515	4392	tags=21%- list=19%- signal=17%	2812/5291/5594/2983/5590/5906/6300/2977/112/5296/23365/6093/8773/8605/10235/2778/2811/114/6786/7450/10672/5028/5600/3937/108
hsa00061	Fatty acid biosynthesis	15	0.357486	0.96483	0.508487	0.658478	6626	tags=53%- list=29%- signal=38%	27349/51703/32/2182/2181/84869/2180/54995	-0.246213	-0.749306	0.80081	0.854551	1031	tags=13%- list=5%- signal=13%	197322/2194
hsa04630	JAK-STAT signaling pathway	151	0.235668	0.985082	0.508544	0.658478	5587	tags=27%- list=25%- signal=21%	9466/5777/1950/5291/316/3952/3716/1489/3566/5154/3562/3574/51561/1387/1270/3590/163702/6655/3588/3570/3601/10379/3596/5296/8554/3265/5159/4352/1440/5618/5156/2056/3455/3976/1271/3597/2033/3442/2057/3594/596	0.25389	0.977332	0.532559	0.785871	6490	tags=32%- list=29%- signal=23%	9466/1950/5777/51561/3716/5291/316/1387/3566/3952/3562/1270/1489/5154/3574/3265/5618/3590/282618/10379/5296/3601/6655/3442/5159/2689/163702/8835/3594/3597/1956/3596/3452/6773/3455/3570/3592/3588/2057/8554/4352/3467/11009/6772/3976/2033/596/8027
hsa05320	Autoimmune thyroid disease	40	-0.239188	-0.958245	0.517768	0.664693	5569	tags=40%- list=25%- signal=30%	5551/3447/7252/942/3586/3111/3558/3135/941/3002/3444/3115/3567/7173/3449/355	0.304554	0.9752	0.512484	0.776709	2428	tags=18%- list=11%- signal=16%	959/3109/7253/356/1493/3113/940
hsa03430	Mismatch repair	23	-0.274604	-0.950445	0.517886	0.664693	2269	tags=22%- list=10%- signal=20%	5984/4437/5395/2956/5985	0.252872	0.728182	0.84337	0.876077	1725	tags=13%- list=8%- signal=12%	6118/5111/6117
hsa03420	Nucleotide excision repair	54	0.269587	0.968631	0.521171	0.665987	3821	tags=19%- list=17%- signal=15%	5437/6118/5111/2072/9978/2968/1642/6117/1069/5427	0.339667	1.14765	0.250359	0.604422	7895	tags=43%- list=35%- signal=28%	5437/6118/5111/9978/2072/1069/6117/2968/8450/5432/1642/5438/5427/2967/902/5439/10714/5436/7508/5424/404672/6119/100533467
hsa05031	Amphetamine addiction	65	0.258771	0.965353	0.525607	0.666202	3071	tags=15%- list=14%- signal=13%	6571/776/5534/23237/2905/2903/5578/2904/2902/1812	0.282644	0.983982	0.500938	0.774121	4938	tags=23%- list=22%- signal=18%	6571/776/23237/5578/5534/2905/2902/1812/2904/2778/4129/818/84699/2903/5500
hsa04664	Fc epsilon RI signaling pathway	63	0.260934	0.966554	0.526033	0.666202	6905	tags=38%- list=31%- signal=27%	5291/3562/6300/6655/5578/27040/9846/8605/3635/4067/3596/5296/5594/3265/695/5335/5609/5599/5880/5290/5879/5604/3845/5602	0.331889	1.14989	0.24818	0.604422	7377	tags=41%- list=33%- signal=28%	5291/5594/27040/3562/5578/6300/3265/9846/5296/6655/8605/5600/3937/5609/5599/3635/3596/4067/5879/5604/695/3845/5290/8681/208/5608
hsa00562	Inositol phosphate metabolism	70	0.255989	0.966026	0.528169	0.666202	6420	tags=33%- list=28%- signal=24%	5291/5333/7167/9108/9562/5286/8871/3635/8821/4534/3612/5332/138429/23396/9110/51477/5335/4952/8396/3636/5728/5290/8776	0.215072	0.756802	0.873213	0.889521	7002	tags=34%- list=31%- signal=24%	5291/5333/9562/138429/8776/4534/9108/56623/3612/7167/23396/51196/9110/3635/5305/4952/51477/3636/8396/5286/5297/8821/8871/5290
hsa03020	RNA polymerase	28	0.302858	0.954178	0.532294	0.668524	2101	tags=14%- list=9%- signal=13%	51082/5437/10849/84265	0.423198	1.27071	0.155107	0.525396	7159	tags=43%- list=32%- signal=29%	51082/5437/84265/221830/10849/10621/5432/5438/171568/5439/5436/64425
hsa00051	Fructose and mannose metabolism	33	0.292316	0.953643	0.53532	0.669451	6668	tags=36%- list=30%- signal=26%	3795/7167/29926/57016/5373/5207/6652/5209/5214/5210/3101/5211	0.367884	1.13961	0.286737	0.625903	6116	tags=33%- list=27%- signal=24%	3795/57016/29926/7167/5207/6652/5373/5210/5213/55556/5208
hsa04922	Glucagon signaling pathway	101	0.24121	0.959897	0.538415	0.670457	4034	tags=20%- list=18%- signal=16%	126129/5534/1387/5256/6513/3709/5836/108/6514/32/5837/5160/3276/2776/5332/5563/92579/5162/5531/5315	0.232432	0.859034	0.743598	0.833491	5472	tags=25%- list=24%- signal=19%	126129/1387/5837/6514/5534/6513/5255/3276/1375/5256/5836/5531/5207/2778/818/5160/160287/108/5315/84699/5213/3709/2776/53632/815
hsa00511	Other glycan degradation	17	0.338202	0.942463	0.544083	0.672014	8220	tags=53%- list=36%- signal=34%	2629/4126/175/3074/3073/2517/57704/64772/4123	0.325825	0.873458	0.648078	0.831479	6810	tags=41%- list=30%- signal=29%	2629/175/4126/3074/284004/2517/64772
hsa04972	Pancreatic secretion	89	0.245482	0.960577	0.544259	0.672014	2715	tags=20%- list=12%- signal=18%	112/1359/22802/5646/476/3778/3709/108/219931/6344/1056/5578/491/5906/4218/114/6262/6522	0.259228	0.942266	0.59412	0.813893	6199	tags=35%- list=27%- signal=25%	476/1359/22802/5646/4218/5578/5906/112/3778/6522/6344/1357/2778/1056/114/492/885/219931/481/108/1506/9545/3709/2776/483/491/5879/5408/6262/7220/30814
hsa04668	TNF signaling pathway	109	-0.197858	-0.966708	0.551572	0.677446	2730	tags=17%- list=12%- signal=15%	5970/7186/7412/836/10059/8986/6416/8837/8503/148327/7128/153090/6352/355/9021/3383/3659/1437	-0.188485	-0.913166	0.719745	0.831479	3560	tags=22%- list=16%- signal=19%	6364/3569/7186/8986/468/8809/148327/1432/153090/6352/7132/1326/5970/1540/4318/10059/6416/836/7128/9021/3383/355/3659/1437
hsa04210	Apoptosis	123	0.234308	0.957183	0.55814	0.677446	6540	tags=32%- list=29%- signal=23%	7277/637/5291/1509/3562/4217/8739/8717/8772/823/3709/1649/1513/331/1647/332/5296/5594/3265/840/1508/51807/3551/330/835/5366/84790/84823/596/4792/7157/2081/5599/5290/10912/1677/5604/1515/5783	0.274817	1.03795	0.409091	0.738509	7477	tags=38%- list=33%- signal=26%	637/7277/5291/5594/4217/1509/8717/3562/8739/331/332/356/3265/2081/1508/1513/823/7185/330/5296/4792/329/8797/5599/1649/8772/3709/1647/9131/840/3551/7846/84790/5604/3845/10912/596/51807/84823/56616/1520/55367/5290/100506742/835/208/1677
hsa00604	Glycosphingolipid biosynthesis - ganglio series	14	0.347612	0.922673	0.563029	0.677446	8587	tags=50%- list=38%- signal=31%	27090/3074/3073/6483/81849/8869/30815	0.328003	0.839128	0.690267	0.831479	4312	tags=21%- list=19%- signal=17%	30815/27090/3074
hsa01524	Platinum drug resistance	60	0.256334	0.939947	0.563161	0.677446	6264	tags=32%- list=28%- signal=23%	637/5291/4217/4258/2946/8772/4257/331/332/5296/5594/2949/330/5366/596/7157/2941/5290/1029	0.325462	1.1182	0.287608	0.625903	3056	tags=20%- list=14%- signal=17%	637/5291/5594/4217/331/332/4258/356/2946/4257/330/5296
hsa04934	Cushing syndrome	150	0.229187	0.957214	0.56672	0.677446	4831	tags=23%- list=21%- signal=18%	1394/6932/776/112/7483/11091/7472/3709/11211/9134/108/3739/4297/80326/1030/5906/114/7482/51176/8322/1017/5594/2776/185/5443/5332/2516/7476/3777/7475/89780/8622/6667/1586	0.233825	0.899601	0.699275	0.831479	5937	tags=28%- list=26%- signal=21%	1394/5594/6932/776/7483/11091/4297/5906/112/8322/7482/185/9134/7476/1017/2778/114/80326/1030/1584/3777/818/1586/8622/51176/108/779/3776/84699/11211/7472/7475/3709/1956/8312/2776/8324/815/5443/2516/1027/5604
hsa00010	Glycolysis / Gluconeogenesis	67	0.251492	0.941456	0.567327	0.677446	4034	tags=24%- list=18%- signal=20%	2026/387712/222/217/7167/84532/9562/1738/55902/2821/5160/10327/501/92579/5162/5315	0.249433	0.871552	0.70055	0.831479	1634	tags=12%- list=7%- signal=11%	2026/387712/1738/222/9562/2821/217/55902
hsa00071	Fatty acid degradation	42	0.274209	0.93986	0.567597	0.677446	5850	tags=33%- list=26%- signal=25%	126129/35/217/51703/1892/2182/501/113612/8310/51/2181/1375/2180/3030	0.293594	0.95012	0.553744	0.793185	3032	tags=19%- list=13%- signal=17%	126129/35/217/1892/2182/51/1375/10449
hsa04810	Regulation of actin cytoskeleton	217	0.222011	0.963456	0.567656	0.677446	6878	tags=34%- list=30%- signal=24%	345456/1950/5291/56924/5154/369/4629/8074/54776/1793/23365/5829/6655/23191/375189/735/128239/1129/8515/2248/2255/3679/26999/2253/9170/89846/54434/5296/7074/5594/3265/10398/1902/5159/6093/2254/3688/87/10094/5156/8874/5063/23396/85366/4636/8826/4638/2250/57144/8396/1073/1072/10672/56034/5962/3696/85477/7114/624/5501/5880/5290/5062/55740/5879/5604/10787/3685/1956/2909/3845/3674/4342/2260	0.211417	0.838149	0.836563	0.874761	7558	tags=36%- list=34%- signal=24%	345456/1950/5291/5594/369/56924/5154/5063/8515/8074/4629/5829/3265/89846/3683/54776/8826/1132/375189/5296/23365/6093/6655/7074/23396/1902/5159/128239/735/2254/10672/23191/8874/10163/1793/10298/1129/7114/2260/4636/1956/5500/3679/3691/5305/8817/2253/5879/2248/54434/1128/4638/4342/3672/5604/2264/8396/3688/10094/733/55740/3845/2255/9459/1073/1072/10398/85366/5290/9170/87/5962/28984/208/3655/5156/3984…
hsa05418	Fluid shear stress and atherosclerosis	123	0.232303	0.948991	0.572514	0.677446	6905	tags=33%- list=31%- signal=23%	5291/5154/5590/4217/6300/4258/90/2946/406902/4257/445/8878/59341/9817/5296/5563/6382/3791/7056/3551/6612/387082/2949/4205/5609/596/7157/4880/1003/3552/2817/5599/2941/5880/5290/5879/3685/5598/3674/5602	0.198969	0.751479	0.91094	0.90515	5710	tags=22%- list=25%- signal=16%	5291/4217/5590/5154/90/8878/6300/4258/445/59341/2946/9817/4257/5598/5296/387082/406902/2949/5600/5609/5599/3552/2817/6382/5879/6612/3551
hsa04370	VEGF signaling pathway	56	0.258343	0.93586	0.573527	0.677446	3430	tags=20%- list=15%- signal=17%	3315/5291/5534/6300/5829/5578/9261/8605/5296/5594/3265	0.327686	1.11372	0.297872	0.625903	3328	tags=20%- list=15%- signal=17%	3315/5291/5594/5578/5534/6300/5829/3265/5296/9261/8605
hsa00052	Galactose metabolism	29	0.291188	0.925318	0.574123	0.677446	8754	tags=52%- list=39%- signal=32%	2683/2582/57016/92579/3938/130589/5214/2595/3101/5211/2717/5236/55276/5213/57818	0.329447	0.996702	0.478683	0.752318	9338	tags=45%- list=41%- signal=26%	2683/57016/7360/2582/5213/3938/2595/5214/2717/55276/130589/92579/2584
hsa04977	Vitamin digestion and absorption	21	-0.273405	-0.915015	0.58054	0.679848	2724	tags=29%- list=12%- signal=25%	8884/5406/5948/337/2694/113278	0.293225	0.827791	0.712329	0.831479	5265	tags=29%- list=23%- signal=22%	9963/55788/338/25974/6948/80704
hsa05412	Arrhythmogenic right ventricular cardiomyopathy	73	-0.206505	-0.940565	0.580806	0.679848	1583	tags=16%- list=7%- signal=15%	1674/89/22801/1496/1495/786/3695/6444/2697/6442/29119/3673	-0.208807	-0.947553	0.595363	0.813893	3002	tags=16%- list=13%- signal=14%	786/3690/778/3676/3678/3695/6444/1495/29119/2697/6442/3673
hsa05120	Epithelial cell signaling in Helicobacter pylori infection	65	0.249484	0.930706	0.585208	0.682272	8868	tags=51%- list=39%- signal=31%	6300/527/2919/155066/535/102/4067/528/537/7082/23545/3551/9114/5335/2921/245973/4792/5599/3576/5879/1956/5602/5336/51606/58494/533/525/3577/8517/10392/5058/5600/5803	0.244757	0.852087	0.731996	0.831479	5710	tags=28%- list=25%- signal=21%	527/535/9114/6300/102/528/2919/58494/51606/4792/155066/5600/5599/537/1956/4067/5879/3551
hsa03460	Fanconi anemia pathway	51	0.260737	0.927756	0.588591	0.683493	6717	tags=29%- list=30%- signal=21%	9894/6118/2072/80233/116028/84464/6117/146956/29089/201254/100526739/353497/7156/2187/7398	0.279445	0.93606	0.577007	0.80625	5308	tags=25%- list=24%- signal=20%	116028/6118/9894/2072/6117/29089/80233/146956/2187/84464/100526739/353497/201254
hsa04371	Apelin signaling pathway	130	0.228156	0.93852	0.596571	0.688598	6789	tags=31%- list=30%- signal=22%	4209/10681/2785/112/2786/3709/108/4854/114/6262/5594/2776/3265/185/7350/6263/5332/5563/4634/7019/5054/4089/85366/182/81631/4638/999/10672/4205/4635/4088/595/9759/3991/2787/5604/187/3845/2791/51764	0.188113	0.714544	0.948629	0.916108	7096	tags=26%- list=31%- signal=18%	4209/10681/5594/2785/2784/81631/112/3265/187/2786/185/4854/114/51764/10672/108/6543/3709/9759/2776/53632/4638/6262/5604/4634/5140/3845/7019/8862/6263/5054/4089/85366/5563
hsa00532	Glycosaminoglycan biosynthesis - chondroitin sulfate / dermatan sulfate	20	0.310927	0.90404	0.598932	0.688598	7729	tags=50%- list=34%- signal=33%	166012/64131/29940/79586/50515/9469/26229/56548/51363/64132	0.201811	0.564321	0.964788	0.917784	8921	tags=50%- list=40%- signal=30%	166012/79586/56548/29940/64131/26229/9469/50515/51363/64132
hsa05162	Measles	125	0.228516	0.935275	0.600047	0.688598	7165	tags=34%- list=32%- signal=23%	637/5291/3716/4938/9367/8717/7161/57506/8772/6504/9134/51209/10379/5610/1017/5296/7189/3551/3455/4599/7187/3442/3305/3654/596/4792/7157/3552/4939/595/5599/1460/51135/5290/6772/3592/4179/940/5602/917/3454/3452	0.264456	1.00094	0.482273	0.753944	6418	tags=32%- list=28%- signal=23%	637/3716/5291/6504/4938/9367/8717/4939/356/51209/917/57506/7161/940/4599/10379/5296/5610/4600/3442/1460/9134/4792/1017/7187/3654/5599/8772/3552/3452/6773/25898/3455/3592/3551/1027/916/7189/6772/596
hsa04261	Adrenergic signaling in cardiomyocytes	143	0.225225	0.93578	0.607258	0.690626	7073	tags=33%- list=31%- signal=23%	776/7171/7169/6300/112/476/55799/64208/108/783/5578/491/114/6262/9252/10369/5594/2776/185/5522/5332/4634/5525/59284/5516/146/11149/6330/4635/492/488/596/784/2778/481/785/5501/147/5528/5529/3784/781/483/5519/6543/3776/153	0.262025	1.00303	0.476517	0.752318	5472	tags=25%- list=24%- signal=19%	5594/7171/7169/776/476/5578/6332/5525/6300/112/784/64208/55799/185/10369/2778/5518/114/492/818/6330/5600/481/5529/108/6543/779/783/3776/84699/5500/2776/483/5522/491/815
hsa04710	Circadian rhythm	32	0.27871	0.903412	0.608033	0.690626	3661	tags=22%- list=16%- signal=18%	9975/406/8863/9978/6097/8454/5563	0.314137	0.969649	0.520287	0.778678	2063	tags=19%- list=9%- signal=17%	8863/9978/9975/8864/406/8454
hsa05321	Inflammatory bowel disease	59	-0.213212	-0.928407	0.612119	0.690626	4756	tags=34%- list=21%- signal=27%	6778/4790/3586/3458/3111/3569/59067/3593/149233/3558/7097/5970/8807/3605/50616/3115/3567/112744/30009/6775	0.20341	0.697545	0.926431	0.908562	2911	tags=14%- list=13%- signal=12%	51561/7100/3109/3566/7043/3113/7040/7042
hsa04152	AMPK signaling pathway	114	0.229216	0.928437	0.612283	0.690626	6453	tags=31%- list=29%- signal=22%	126129/5291/6009/3952/79966/7249/84335/32/8660/4218/8900/3643/5296/5522/8471/5563/92579/5525/5516/5207/1149/1375/3479/51552/5209/595/55437/5214/9230/5290/5528/5529/3991/5210/23216	0.210053	0.786332	0.865096	0.886612	5419	tags=21%- list=24%- signal=16%	126129/5291/6009/3952/4218/7249/84335/5525/1375/79966/9230/5296/8471/5207/5518/5529/5210/8900/84699/3643/5213/8660/5522/53632
hsa05310	Asthma	24	0.294952	0.895853	0.61412	0.690626	3814	tags=25%- list=17%- signal=21%	959/3562/3109/3113/3596/958	0.294623	0.85601	0.676517	0.831479	2366	tags=17%- list=10%- signal=15%	959/3109/3562/3113
hsa05410	Hypertrophic cardiomyopathy	86	-0.199287	-0.935674	0.615974	0.690626	3267	tags=19%- list=14%- signal=16%	4624/183/1674/4633/22801/7168/5565/4625/786/3695/6444/5564/7139/7137/6442/3673	-0.199891	-0.931604	0.624893	0.831126	3016	tags=19%- list=13%- signal=16%	4633/786/3690/7137/778/3676/3678/5571/3695/7168/6444/7139/5565/5564/6442/3673
hsa04115	p53 signaling pathway	68	0.241588	0.906765	0.626379	0.699612	6405	tags=37%- list=28%- signal=26%	637/143686/7161/9540/83667/7249/9134/3486/575/1647/1017/84883/5054/25946/5366/64393/3479/596/7157/1111/595/5728/9133/1029/10912	0.218521	0.765874	0.858991	0.886612	5320	tags=26%- list=24%- signal=20%	637/143686/7249/83667/7161/575/64393/9134/1017/9540/8797/9133/1111/7057/3486/1647/4194/25898
hsa00670	One carbon pool by folate	16	-0.281345	-0.873105	0.632984	0.7043	5777	tags=44%- list=26%- signal=33%	1719/10797/10588/2618/10841/200895/4522	-0.410781	-1.2789	0.158058	0.525396	1481	tags=25%- list=7%- signal=23%	2618/200895/4522/10588
hsa03008	Ribosome biogenesis in eukaryotes	68	0.240132	0.901301	0.636145	0.705136	7801	tags=38%- list=35%- signal=25%	7514/54913/54552/55813/4809/92856/166378/10557/10171/27341/55916/55781/10813/55505/9724/51602/10199/51068/55341/1460/51077/55651/6023/10556/29102/51096	0.290799	1.01919	0.444587	0.740621	5757	tags=31%- list=26%- signal=23%	7514/54913/54552/55813/92856/4809/55916/27341/1460/5901/10813/55505/9724/10171/10199/51077/166378/6023/10557/55781/56000
hsa00630	Glyoxylate and dicarboxylate metabolism	27	0.280772	0.87901	0.640242	0.707	6889	tags=41%- list=31%- signal=28%	84532/275/1738/55902/2731/9380/5095/6472/132158/125061/2752	0.231749	0.689847	0.890215	0.898149	4044	tags=19%- list=18%- signal=15%	1738/55902/9380/275/84532
hsa00053	Ascorbate and aldarate metabolism	24	-0.250213	-0.875611	0.650582	0.715718	728	tags=29%- list=3%- signal=28%	54575/79799/7366/54579/55586/54578/54657	-0.20154	-0.701085	0.90228	0.904541	5348	tags=33%- list=24%- signal=25%	223/79799/54579/7366/574537/54578/54657/55586
hsa05160	Hepatitis C	152	0.217474	0.909598	0.663934	0.724219	3550	tags=16%- list=16%- signal=13%	6256/24146/1950/637/5291/3716/4938/5010/369/8717/9080/57506/7529/8772/6655/10379/5610/1365/1017/5296/8554/5594/3265/5522	0.303073	1.16757	0.176358	0.525396	6315	tags=31%- list=28%- signal=22%	6256/637/1950/24146/3716/9080/5291/5594/4938/369/8717/4939/5010/356/3265/3627/57506/7529/4599/10379/1365/5296/6655/5610/4600/3442/4792/1017/5518/7533/7187/8772/644672/1956/3452/6773/5522/3455/10062/3551/3434/8554/5604/51208/7189/3845/6772
hsa05340	Primary immunodeficiency	35	0.263302	0.870299	0.664296	0.724219	4589	tags=26%- list=20%- signal=21%	920/959/973/326/64421/930/958/5896/695	0.448758	1.40573	0.0622543	0.446802	2606	tags=31%- list=12%- signal=28%	920/973/959/326/930/3932/23495/7535/64421/57379/5897
hsa04130	SNARE interactions in vesicular transport	31	0.269056	0.86608	0.666157	0.724219	8209	tags=42%- list=36%- signal=27%	6811/53407/10791/112755/9482/55850/8773/10490/8676/10282/6804/6843/8673	0.328581	1.00693	0.46447	0.752178	3244	tags=19%- list=14%- signal=17%	6811/53407/112755/10791/55850/8773
hsa00564	Glycerophospholipid metabolism	89	0.227753	0.891203	0.668209	0.724219	7694	tags=42%- list=34%- signal=28%	8525/8527/8760/23659/57678/137964/8613/122618/2820/129642/10162/8605/8612/10555/3931/43/8526/196051/56994/10390/154141/55500/1609/1103/5833/2819/162466/6901/10400/23646/55224/160851/56895/5337/10908/1119/253558	0.290376	1.05549	0.380196	0.716212	6375	tags=34%- list=28%- signal=24%	8527/10555/57678/8760/8525/122618/137964/8526/23659/10162/8612/2819/6901/10390/8605/154141/54979/8613/1103/43/162466/129642/3931/1609/55500/23171/9926/30814/2820/9489
hsa04973	Carbohydrate digestion and absorption	39	0.25647	0.864647	0.683007	0.73554	6882	tags=38%- list=31%- signal=27%	5291/776/476/6514/5296/5332/92579/3938/80834/83756/481/5290/2542/3101/483	0.320317	1.02321	0.43732	0.738509	5263	tags=28%- list=23%- signal=22%	5291/776/476/6514/5296/83756/481/6523/2542/3938/483
hsa04657	IL-17 signaling pathway	87	-0.193834	-0.910944	0.685873	0.73554	2730	tags=17%- list=12%- signal=15%	5970/7186/2932/3605/836/6356/3567/6354/112744/7128/9641/64806/4322/4586/1437	-0.173107	-0.808746	0.897059	0.902171	4132	tags=24%- list=18%- signal=20%	9641/841/3605/6364/3569/7186/3934/3567/1432/64806/6279/2932/29110/5970/4318/4322/4586/836/7128/112744/1437
hsa00340	Histidine metabolism	22	0.284848	0.847124	0.686195	0.73554	3390	tags=23%- list=15%- signal=19%	222/57571/217/3034/501	0.334901	0.955904	0.531657	0.785871	3751	tags=23%- list=17%- signal=19%	222/57571/217/3034/4129
hsa05020	Prion disease	240	0.207414	0.907588	0.698791	0.737779	6123	tags=25%- list=27%- signal=18%	4725/10975/7277/5291/51079/776/517/10381/5534/6300/81027/2905/514/5688/3709/1649/735/2903/84617/143471/5706/6262/2904/2902/125965/4685/4716/56901/347733/5296/5594/6263/3799/84701/4723/4696/51807/10382/4697/1349/5690/4712/4706/11047/27089/4711/5580/84790/4698/3305/1327/506/64837/3552/9861/4709/5599/1460/5880/5290	0.260393	1.03928	0.397799	0.730352	6236	tags=29%- list=28%- signal=21%	4725/7277/10975/51079/5291/10381/5594/776/514/81027/5688/517/5534/4697/143471/4716/84701/6300/2905/2902/5706/4698/64837/5296/1349/1460/2904/56901/506/735/5718/3799/4722/7979/5600/84617/4696/292/7385/5599/4714/779/84699/1649/2903/5690/1345/3709/3552/11047/4712/9861/5879/27089/4706/4711/5580/4694/7846/10382/6262/4685/84790/347733/116444/5682/125965/4709/733
hsa04974	Protein digestion and absorption	95	0.221506	0.87508	0.699528	0.737779	3596	tags=19%- list=16%- signal=16%	1296/1307/1302/1359/8645/5646/476/1282/6564/1299/1295/2006/80781/136227/169044/23428/1303/6505	0.232115	0.852174	0.751228	0.833491	7157	tags=35%- list=32%- signal=24%	1296/476/1359/1307/5646/8645/1302/1299/1357/1310/6510/481/1287/1282/6543/1506/6505/169044/1292/483/1295/80781/23428/1303/1803/136227/340024/6550/6564/2006/1288/1285/54407
hsa00983	Drug metabolism - other enzymes	61	-0.202015	-0.886613	0.700226	0.737779	4751	tags=26%- list=21%- signal=21%	54575/1548/2947/79799/7366/8824/2952/54579/10/51733/4353/54578/1576/54657/7378/6241	-0.231132	-1.01061	0.436849	0.738509	3641	tags=21%- list=16%- signal=18%	7366/574537/7498/29922/54578/2952/978/54657/1576/51733/4353/7378/6241
hsa05167	Kaposi sarcoma-associated herpesvirus infection	179	0.210846	0.897979	0.700323	0.737779	6446	tags=30%- list=29%- signal=21%	10681/100507436/637/5291/6932/4776/3716/7538/2785/5534/8717/1387/6300/8772/2786/2919/3709/7311/9261/9976/51176/10379/7314/5610/4067/5296/5594/3265/131450/3551/81631/3455/4775/5335/6233/2921/7187/2033/3442/3091/5609/4792/7157/5743/595/5599/3576/5290/5879/3055/6772/2787/5604	0.234085	0.915105	0.676291	0.831479	5331	tags=23%- list=24%- signal=18%	637/10681/100507436/3716/5291/5594/4776/1387/7538/6932/8717/2785/5534/2784/6300/81631/3265/2786/7311/10379/2919/5296/9261/5610/3442/4792/7314/7187/51764/5600/1237/51176/5609/5599/9976/8772/3709/64422/3452/6773/3455/4067
hsa00600	Sphingolipid metabolism	50	0.242452	0.859391	0.70309	0.737779	8062	tags=46%- list=36%- signal=30%	130367/8613/9514/427/2629/79603/6610/8612/7368/3074/9331/3073/55331/7357/8879/6609/5660/2717/57704/9517/253782/204219/123099	0.333185	1.1116	0.30325	0.625903	5102	tags=28%- list=23%- signal=22%	9514/8879/130367/2629/427/55331/79603/8612/7368/8613/6609/3074/6610/123099
hsa04927	Cortisol synthesis and secretion	63	0.231779	0.85856	0.703723	0.737779	4831	tags=25%- list=21%- signal=20%	776/112/190/3709/108/3739/114/2776/185/5443/5332/2516/3777/8622/6667/1586	-0.209983	-0.921618	0.63814	0.831479	2916	tags=21%- list=13%- signal=18%	468/148327/778/57552/3284/111/5330/5567/3164/3949/2767/8911/6770
hsa01522	Endocrine resistance	91	0.221703	0.870225	0.705932	0.737779	6905	tags=33%- list=31%- signal=23%	5291/369/6300/112/108/6655/4854/114/10683/5296/5594/3265/6464/182/6667/3479/638/596/7157/3714/2778/53358/595/5599/5290/1029/5604/1956/3845/5602	0.181769	0.663014	0.967803	0.917784	6418	tags=25%- list=28%- signal=18%	5291/5594/369/6300/112/3265/5296/6655/2778/4854/114/5600/10683/108/5599/1956/6464/3714/1027/5604/3845/638/596
hsa04620	Toll-like receptor signaling pathway	92	-0.189523	-0.898478	0.714777	0.743224	4755	tags=26%- list=21%- signal=21%	4790/29110/1432/207/4283/3665/3569/148022/3593/6351/5605/1326/929/7097/941/5970/3444/6416/8503/3449/9641/6352/3929/23643	-0.176258	-0.829414	0.86755	0.886612	1907	tags=16%- list=8%- signal=15%	1432/7099/5605/6352/7096/10333/29110/1326/5970/6416/3665/3449/3593/3929/23643
hsa04960	Aldosterone-regulated sodium reabsorption	35	-0.219844	-0.851804	0.717739	0.743224	1683	tags=17%- list=7%- signal=16%	3630/6337/8503/53828/2810/486	0.329059	1.03077	0.43147	0.738509	5263	tags=29%- list=23%- signal=22%	5291/5594/476/5578/3291/6446/5296/481/3643/483
hsa05144	Malaria	46	0.242074	0.843045	0.720417	0.743224	6019	tags=30%- list=27%- signal=22%	959/4035/7042/7043/7060/7040/1311/958/1440/6382/1379/3606/7058/3576	0.266679	0.878497	0.668333	0.831479	7013	tags=39%- list=31%- signal=27%	959/4035/7043/3683/7060/7040/7042/2993/2994/22914/7057/1311/6382/3592/7058/1379/3576/958
hsa00120	Primary bile acid biosynthesis	17	0.292875	0.816152	0.721302	0.743224	6757	tags=35%- list=30%- signal=25%	8309/80270/10998/1593/6342/9420	0.319265	0.855871	0.668903	0.831479	8825	tags=41%- list=39%- signal=25%	8309/10998/80270/1109/6342/10858/1593
hsa04978	Mineral absorption	56	0.231448	0.83843	0.732545	0.749952	5488	tags=25%- list=24%- signal=19%	30061/4496/2495/4495/476/7779/491/4499/4502/10568/6550/79901/4489/492	0.306524	1.0418	0.406646	0.738509	5759	tags=29%- list=26%- signal=21%	30061/2495/476/4496/7779/4495/492/481/6543/4502/6523/10568/483/491/538/4489
hsa05131	Shigellosis	218	0.2042	0.886643	0.732957	0.749952	4536	tags=21%- list=20%- signal=17%	345456/5291/51619/25851/23157/8717/6300/5333/58528/7188/664/23048/1793/823/3709/8878/11335/10616/5829/84335/2017/375189/55752/9978/7311/3059/9252/8454/7314/10325/5296/5594/10398/5332/7189/6093/3688/87/10094/8915/4636/9266/7100/3551/81631	0.197412	0.783158	0.91614	0.90692	6418	tags=27%- list=28%- signal=20%	345456/5291/7100/23157/5594/7188/51619/10325/5333/8717/25851/9978/84335/55752/8878/6300/11335/5829/81631/382/664/23048/8454/58528/7311/823/375189/5296/6093/4792/7314/51196/10241/5600/10163/1793/2017/5599/10616/92610/4636/3709/1956/9266/81858/5879/960/5580/3551/9265/23176/837/3688/10094/55054/7189/9252/6233/596
hsa05145	Toxoplasmosis	97	0.21578	0.854684	0.73641	0.75086	6122	tags=30%- list=27%- signal=22%	959/3716/6300/3911/3910/7042/331/7043/3109/3588/7040/3113/10319/5594/3918/7189/958/3688/284217/3551/330/3305/3654/596/4792/3108/3118/5599/51135	0.230493	0.847669	0.763252	0.839815	7393	tags=38%- list=33%- signal=26%	3716/959/3109/5594/3911/3910/331/7043/6300/10319/3113/7040/7042/330/4792/329/3914/3654/3918/345611/5600/5599/3592/3108/3551/3588/3688/284217/7189/6772/596/79444/958/51135/208/5608/3655
hsa00533	Glycosaminoglycan biosynthesis - keratan sulfate	14	0.297025	0.7884	0.746977	0.75899	7146	tags=43%- list=32%- signal=29%	2683/9435/6483/10678/4166/8703	0.305087	0.780502	0.76597	0.839879	90	tags=7%- list=0%- signal=7%	2683
hsa00480	Glutathione metabolism	46	0.236791	0.824645	0.7501	0.759526	7962	tags=43%- list=35%- signal=28%	2878/2882/4258/2946/4257/2877/290/493869/6611/2949/2539/257202/2941/50484/124975/79094/2950/494143/2687/2876	0.249972	0.823461	0.752225	0.833491	6188	tags=30%- list=27%- signal=22%	2882/4258/2878/2539/2946/4257/2877/2687/2949/79094/493869/6611/119391/2941
hsa05163	Human cytomegalovirus infection	204	0.20266	0.874304	0.756588	0.763453	3430	tags=15%- list=15%- signal=13%	10681/637/5291/6009/4776/6892/3716/2785/5534/8717/6300/112/7188/8772/2786/7249/23365/3709/5829/108/6655/5578/3588/3570/114/2002/5296/11214/5594/2776/3265	0.219614	0.867624	0.778966	0.851174	3986	tags=16%- list=18%- signal=13%	637/10681/3716/5291/5594/7188/4776/6892/6009/8717/2785/5578/7249/5534/2784/6300/2002/5829/112/356/3265/2786/5296/23365/6093/6655/3442/4792/2778/114/51764/11214/10672
hsa05135	Yersinia infection	128	0.207961	0.853854	0.760753	0.764637	6446	tags=30%- list=29%- signal=21%	920/5291/6197/6195/6300/1793/23365/5829/27040/7456/5296/5594/2776/7189/64283/6093/3688/10094/8874/23396/3551/4775/5335/27330/29108/3606/3654/5609/4792/147179/5599/3576/5880/51135/5290/5879/382/5604	0.235828	0.894628	0.699264	0.831479	4628	tags=23%- list=21%- signal=18%	920/5291/5594/6197/27040/3932/7535/6300/5829/382/6195/5296/23365/6093/23396/27330/4792/925/8874/3654/5600/10163/3937/1793/64283/5609/5599/7456/7454
hsa04064	NF-kappa B signaling pathway	97	0.211996	0.839698	0.762986	0.764637	6598	tags=35%- list=29%- signal=25%	959/10913/114609/8717/7188/4050/2919/331/27040/1647/4067/23085/7189/958/8915/5971/3551/695/330/5335/79092/2921/7187/3654/596/4792/5743/3576/1460/51135/10912/1896/8792/84433	0.251712	0.925705	0.624388	0.831126	6418	tags=36%- list=28%- signal=26%	10913/4050/959/7188/27040/8717/331/3932/7535/114609/7185/2919/330/1460/4792/4049/79092/7187/329/3654/29760/5971/1647/1896/84433/4067/3551/60401/23085/8740/695/4055/7189/10912/596
hsa00380	Tryptophan metabolism	40	0.238026	0.807816	0.76872	0.766392	3390	tags=18%- list=15%- signal=15%	316/23498/217/1738/1892/259307/501	0.347247	1.1119	0.308864	0.629264	1659	tags=15%- list=7%- signal=14%	316/1738/259307/217/23498/1892
hsa00513	Various types of N-glycan biosynthesis	36	0.241375	0.802332	0.769975	0.766392	4721	tags=19%- list=21%- signal=15%	2683/83539/1603/338707/3074/3073/4124	0.265752	0.835322	0.722454	0.831479	7507	tags=33%- list=33%- signal=22%	2683/338707/83539/1603/3074/201595/284004/283358/79796/84061/10195/10905
hsa04625	C-type lectin receptor signaling pathway	97	-0.183336	-0.879679	0.773202	0.766994	5275	tags=32%- list=23%- signal=25%	114548/10332/8844/1540/6714/4790/834/1432/3586/207/5781/5535/3569/30835/3593/3558/5970/51266/3708/51806/26253/22808/810/338339/8503/163688/6367/4193/9641/3659/10892	0.19297	0.709674	0.939755	0.916108	6315	tags=26%- list=28%- signal=19%	51561/5291/5594/4776/5534/6300/3265/4046/10379/5296/23365/9261/1960/4792/5600/5599/5971/3709/6773/3592/5580/3551/4775/3845/6772
hsa04512	ECM-receptor interaction	86	0.212706	0.829042	0.777098	0.767633	4498	tags=24%- list=20%- signal=20%	2812/375790/961/3911/3910/1282/7148/2811/7060/8515/7450/3679/1299/10319/1311/3918/2815/3688/6382/1285/284217	-0.208048	-0.969617	0.536481	0.786735	3398	tags=21%- list=15%- signal=18%	1277/948/1291/6696/3913/3690/3676/3678/3695/7059/63923/1293/3909/2814/1758/1297/51206/3673
hsa04912	GnRH signaling pathway	87	0.211328	0.82492	0.781627	0.767633	6905	tags=31%- list=31%- signal=22%	776/6300/112/3709/108/6655/5578/114/8605/2002/4323/5594/2776/3265/5332/4215/2797/5580/5609/3972/2778/5599/5604/1956/5598/3845/5602	0.269318	0.975772	0.525661	0.783011	5937	tags=31%- list=26%- signal=23%	5594/776/5578/6300/2002/112/3265/5598/6655/8605/2778/3972/114/2797/818/4215/5600/108/5609/5599/779/3709/1956/2776/815/5580/5604
hsa02010	ABC transporters	42	0.232989	0.798575	0.785146	0.767633	3730	tags=19%- list=17%- signal=16%	10347/10058/23457/215/10060/85320/6833/23461	-0.218897	-0.875605	0.706499	0.831479	580	tags=24%- list=3%- signal=23%	1244/5826/64241/1672/10349/11194/24/8647/23460/20
hsa04650	Natural killer cell mediated cytotoxicity	112	0.206832	0.834978	0.785173	0.767633	800	tags=7%- list=4%- signal=7%	5777/9437/100507436/637/5291/5534/369/80328	0.349395	1.30502	0.064314	0.449104	2084	tags=18%- list=9%- signal=16%	637/9437/5777/100507436/5291/5594/369/27040/5578/5534/3821/3932/4068/80328/7535/919/356/3265/3683/9436
hsa04742	Taste transduction	80	0.212283	0.817504	0.7921	0.767633	4565	tags=21%- list=20%- signal=17%	112/2554/8645/22953/2558/2550/5153/3350/114/9568/5028/3351/5332/259287/3354/6326/80834	0.20317	0.727662	0.911486	0.90515	4897	tags=21%- list=22%- signal=17%	2554/2784/8645/259287/2558/112/5153/2550/22953/255022/114/83756/51764/3354/5028/3355/9568
hsa04971	Gastric acid secretion	70	0.214004	0.807586	0.792505	0.767633	3646	tags=17%- list=16%- signal=14%	3759/112/6752/476/3709/108/5578/114/6522/6750/2776/5332	0.254222	0.894568	0.662522	0.831479	5802	tags=26%- list=26%- signal=19%	476/3759/5578/6752/112/6750/6522/2778/114/818/481/108/3776/3709/2776/483/815/4638
hsa04670	Leukocyte transendothelial migration	109	0.206454	0.830157	0.792558	0.767633	4035	tags=17%- list=18%- signal=14%	399/24146/7294/5291/5010/6300/9080/90952/5829/5578/83692/5906/1365/5296/10398/6093/3688/87/4301	0.260343	0.968851	0.540618	0.786735	3129	tags=16%- list=14%- signal=13%	7294/399/24146/9080/5291/5578/5906/5010/6300/90952/5829/83692/3683/1365/5296/6093/58494
hsa05414	Dilated cardiomyopathy	91	0.208387	0.817955	0.797593	0.767633	4113	tags=21%- list=18%- signal=17%	776/7171/7169/112/7042/55799/108/7043/783/8515/7040/114/6262/3679/10369/4634/59284/3688/2010	0.181954	0.66369	0.96713	0.917784	6200	tags=27%- list=27%- signal=20%	7171/7169/776/8515/7043/112/784/7040/55799/7042/10369/2778/114/2010/108/6543/779/783/3679/3691/3672/6262/4634/3688/284217
hsa04925	Aldosterone synthesis and secretion	91	0.208095	0.81681	0.799295	0.767633	3646	tags=19%- list=16%- signal=16%	4878/776/112/8536/476/3709/108/5578/491/114/23683/2776/57118/185/51305/5443/5332	0.219187	0.7995	0.828584	0.872194	5558	tags=26%- list=25%- signal=20%	4878/776/476/8536/5578/112/23683/185/57118/2778/114/492/3777/818/481/108/779/84699/3709/2776/483/491/815/5443
hsa01230	Biosynthesis of amino acids	68	0.213844	0.802632	0.801649	0.767633	7301	tags=35%- list=32%- signal=24%	2026/387712/95/84706/445/7167/3421/27430/2806/6888/5315/875/384/5214/5634/440/65263/8277/1491/5211/6472/2752/1373/435	0.245991	0.862149	0.71973	0.831479	7603	tags=38%- list=34%- signal=25%	2026/95/387712/84706/3421/875/445/65263/7167/27430/440/2806/5315/5213/2027/384/10993/2752/5230/435/1373/6888/5214/5631/5009/6472
hsa01200	Carbon metabolism	111	0.204183	0.823134	0.804012	0.767633	6800	tags=30%- list=30%- signal=21%	2026/387712/84706/35/7167/84532/275/1738/1892/2098/55902/3421/2821/5160/2806/6888/5162/2731/5315/8310/51/55753/2539/4199/5095/5214/5634/414328/8277/3101/5211/6472/132158	0.186745	0.696893	0.957798	0.917784	4495	tags=17%- list=20%- signal=14%	2026/387712/1738/84706/35/2821/3421/55902/1892/2539/51/7167/9104/275/84532/5160/2806/8310/5315
hsa05034	Alcoholism	131	0.201587	0.829961	0.805324	0.767633	3643	tags=16%- list=16%- signal=14%	6571/10681/3015/2785/369/627/2905/55869/2786/6655/2903/55506/9734/1813/2904/2902/1812/5594/3265/6464/4852	0.24756	0.940801	0.610195	0.823475	5942	tags=25%- list=26%- signal=19%	6571/10681/5594/55869/369/2785/3015/2784/2905/3265/2902/8331/2786/4852/1812/9734/627/6655/55506/2904/2778/4129/51764/84699/2903/1813/5500/9759/6464/3014/94239/5604/116444
hsa03440	Homologous recombination	39	0.231214	0.7795	0.808824	0.768465	9248	tags=46%- list=41%- signal=27%	6118/580/29086/79184/6117/146956/5893/5892/7517/7156/10714/5890/672/5425/10111/7979/7516/5424	0.260974	0.833651	0.733533	0.831479	4086	tags=21%- list=18%- signal=17%	6118/6117/29086/5892/79184/580/146956/7979
hsa00130	Ubiquinone and other terpenoid-quinone biosynthesis	11	-0.260896	-0.721816	0.824513	0.780836	3885	tags=36%- list=17%- signal=30%	2677/6898/51004/27235	-0.343221	-0.94417	0.51599	0.776709	5681	tags=45%- list=25%- signal=34%	2677/51004/27235/6898/1728
hsa03015	mRNA surveillance pathway	81	0.205932	0.794585	0.828328	0.781919	10151	tags=53%- list=45%- signal=29%	8189/124540/132430/140886/22985/5522/65109/5525/5516/81608/55916/23708/29101/64895/10978/5501/5528/5529/2521/10767/5519/22916/2733/642843/5518/2107/10921/4440/10914/8106/56000/1478/9887/23293/65110/5523/26986/53981/29107/51692/5500/26019/53918	0.245335	0.880106	0.696128	0.831479	6469	tags=30%- list=29%- signal=21%	2521/65110/5525/124540/10767/65109/8189/140886/23708/55916/5518/22916/132430/64895/5529/10921/29101/5500/5522/642843/56000/53918/81608/1478
hsa04966	Collecting duct acid secretion	26	-0.213394	-0.763487	0.83429	0.785014	3921	tags=31%- list=17%- signal=25%	495/245972/10723/51382/496/8992/1188/6521	0.258064	0.76247	0.808066	0.854551	4000	tags=19%- list=18%- signal=16%	527/535/9114/528/155066
hsa04060	Cytokine-cytokine receptor interaction	269	0.189278	0.835811	0.851575	0.798345	5456	tags=23%- list=24%- signal=18%	9466/920/4804/51330/959/3952/10913/1489/3566/7048/3562/3574/51561/643/55540/655/9573/90/4050/7042/8771/1270/392255/2919/84957/3590/163702/7043/3588/3570/3601/7040/2662/656/2657/3596/9966/6372/6346/939/4982/4352/958/1440/5618/10803/2056/3603/3455/3627/3976/1271/8808/285613/5197/3597/8741/8793/2921/3442/2057/3606/3594	0.25362	1.01914	0.447602	0.740621	6028	tags=29%- list=27%- signal=22%	9466/920/10913/4804/51561/4050/959/643/51330/3566/9573/939/3952/3562/1270/1489/10803/7048/8771/90/9966/23495/3574/55540/729230/655/7043/285613/84957/356/5618/3627/5197/7040/3590/282618/8808/392255/7042/656/6362/2919/7293/3601/8718/3442/3603/4049/2689/163702/608/3594/8797/55504/1237/6346/3597/2662/1436/3552/1896/3596/3452/650/4982/2657/6359/3455/3570/6358/3592/130399/3588/2057/60401/8740/4352/3467
hsa05171	Coronavirus disease - COVID-19	189	0.19077	0.817485	0.854362	0.798345	6377	tags=29%- list=28%- signal=21%	4736/5291/3716/4938/6146/6300/57506/1636/6129/735/717/6170/5578/6217/3570/7311/7450/6160/10379/5610/6208/5296/6123/5594/185/7189/1440/6228/6234/6176/3551/3455/3627/6138/5335/6233/4599/7187/1675/6152/3442/6232/3654/4792/4939/6143/5599/3576/2165/51135/5290/6223/6135/6201/6772	0.248026	0.97393	0.550037	0.793185	5808	tags=26%- list=26%- signal=20%	4736/3716/5291/5594/4938/6170/6146/4939/5578/6175/6123/6234/1636/6300/717/3627/6228/57506/6208/6217/7311/4599/10379/185/5296/5610/4600/3442/4792/6176/735/7450/7187/3654/5600/6129/2165/5599/6160/6232/1956/3452/6773/6229/3455/3570/3592/6135/3551/6193
hsa03410	Base excision repair	41	0.216518	0.739282	0.857972	0.798345	2327	tags=12%- list=10%- signal=11%	4968/5111/11284/6996/54936	0.273918	0.881795	0.661244	0.831479	1553	tags=12%- list=7%- signal=11%	4968/54936/5111/6996/11284
hsa00430	Taurine and hypotaurine metabolism	14	0.262803	0.697564	0.859583	0.798345	4164	tags=29%- list=18%- signal=23%	2572/51380/84890/339896	0.233064	0.596245	0.944052	0.916108	3604	tags=21%- list=16%- signal=18%	2572/51380/2687
hsa04621	NOD-like receptor signaling pathway	165	0.190664	0.80502	0.864414	0.798345	6552	tags=28%- list=29%- signal=20%	10010/3716/4938/6300/260434/7188/57506/8772/2919/3709/331/10616/140609/79184/64127/9927/10379/5594/5332/1508/7189/3551/81631/3455/330/846/2921/81858/7187/29108/5027/7158/5580/3442/3606/596/4792/79792/4939/9051/5599/3576/51135/1669/6772/7226/11345	0.187378	0.728052	0.947191	0.916108	6418	tags=26%- list=28%- signal=19%	10010/3716/5594/7188/4938/260434/4939/140609/331/6300/81631/57506/1508/79184/10379/2919/330/9927/3442/4792/7187/329/345611/5600/5599/8772/10616/3709/3452/6773/846/3455/81858/79792/5580/3551/2634/837/55054/64127/7189/6772/596
hsa00270	Cysteine and methionine metabolism	50	0.209888	0.743964	0.864826	0.798345	4273	tags=22%- list=19%- signal=18%	191/4357/1789/259307/51074/27430/4507/2806/635/27232/6611	0.2599	0.867098	0.694092	0.831479	4474	tags=26%- list=20%- signal=21%	191/4357/259307/875/1789/4507/27430/51074/56267/160287/2806/55256/635
hsa05143	African trypanosomiasis	34	0.215057	0.705623	0.889885	0.816891	4516	tags=21%- list=20%- signal=16%	4878/3910/5578/7064/2776/5332/2150	0.282503	0.880714	0.65042	0.831479	1883	tags=15%- list=8%- signal=13%	4878/7064/5578/3910/356
hsa05416	Viral myocarditis	47	-0.184266	-0.76246	0.890499	0.816891	3356	tags=36%- list=15%- signal=31%	3908/5551/60/1604/54205/942/3111/8672/4624/3135/941/836/3115/4625/6444/3383/6442	0.287353	0.948913	0.55515	0.793185	2428	tags=15%- list=11%- signal=13%	637/959/3109/25/3683/3113/940
hsa05142	Chagas disease	98	0.189147	0.750049	0.901809	0.822033	6909	tags=31%- list=31%- signal=21%	5291/7048/6300/7042/8772/1636/7043/7040/5296/5594/2776/5522/5332/7189/5516/5054/3551/3654/4792/2778/5599/3576/624/51135/5290/3592/2769/5519/5602/917	0.196901	0.725511	0.925489	0.908562	7153	tags=32%- list=32%- signal=22%	5291/5594/7048/7043/1636/6300/919/356/917/7040/7042/5296/4792/2778/5518/3654/5600/5599/8772/2776/5522/3592/3551/916/7189/2774/5054/5290/3576/51135/915
hsa04961	Endocrine and other factor-regulated calcium reabsorption	49	0.20205	0.713478	0.902902	0.822033	6038	tags=29%- list=27%- signal=21%	112/476/5578/491/1173/2776/5332/1175/9365/492/2778/481/1212/624	0.259237	0.862298	0.699927	0.831479	5327	tags=27%- list=24%- signal=20%	476/5578/112/2778/492/481/6543/1173/1175/1212/2776/483/491
hsa04062	Chemokine signaling pathway	183	0.182563	0.779659	0.905813	0.822033	6849	tags=28%- list=30%- signal=20%	2870/10681/5291/2785/5590/643/408/112/2786/2919/5829/108/6655/5906/114/10235/4067/5296/7074/6372/5594/2776/6346/3265/6464/5332/6093/157/10803/156/3551/3627/5335/5197/2921/5580/4792/3702/53358/3576/5880/5290/5879/3055/6772/2787/5604/3845/2791/51764/6368	0.229107	0.896686	0.714646	0.831479	5710	tags=23%- list=25%- signal=17%	2870/10681/5291/5594/643/5590/2785/10803/5906/2784/729230/408/5829/112/3265/3627/5197/2786/156/6362/2919/5296/6093/6655/7074/10235/4792/114/51764/1237/6346/108/7454/6773/6359/2776/6464/4067/5879/6358/5580/3551
hsa00620	Pyruvate metabolism	46	0.202411	0.704912	0.907341	0.822033	4513	tags=26%- list=20%- signal=21%	217/84532/1738/32/55902/5160/10327/501/134526/5162/5315/9380	-0.24632	-1.00747	0.440311	0.739604	3484	tags=28%- list=15%- signal=24%	124/5105/4191/3945/128/4190/38/130/125/131/4200/3948/126
hsa05134	Legionellosis	47	0.199998	0.699708	0.915004	0.826417	6739	tags=32%- list=30%- signal=22%	664/2919/81876/1917/840/7100/1379/2921/29108/3606/3305/4792/3576/3592/10767	0.199112	0.657519	0.946735	0.916108	3532	tags=15%- list=16%- signal=13%	7100/1917/10767/664/2919/81876/4792
hsa00500	Starch and sucrose metabolism	30	-0.177276	-0.66076	0.951926	0.850237	2893	tags=17%- list=13%- signal=15%	8972/2538/11181/2992/279	0.288843	0.877835	0.656473	0.831479	3182	tags=17%- list=14%- signal=14%	5837/2821/8908/5836/7360
hsa05100	Bacterial invasion of epithelial cells	75	0.177317	0.67549	0.954432	0.850237	3984	tags=19%- list=18%- signal=15%	5291/23157/79767/1793/5829/2017/10459/55752/3059/23607/5296/6464/3688/10094	-0.216143	-0.982305	0.507428	0.774121	2835	tags=20%- list=13%- signal=18%	10097/1211/4233/3678/55964/1495/1398/4735/79658/391/10801/1785/63916/81873/29119
hsa00450	Selenocompound metabolism	15	-0.199847	-0.60531	0.955157	0.850237	1292	tags=33%- list=6%- signal=31%	9061/10587/883/11185/7296	-0.237956	-0.724177	0.832208	0.873098	3459	tags=33%- list=15%- signal=28%	51540/10587/883/9061/7296
hsa00040	Pentose and glucuronate interconversions	30	-0.175483	-0.654078	0.955461	0.850237	5269	tags=30%- list=23%- signal=23%	231/6120/441282/54575/79799/7366/54579/54578/54657	0.271513	0.825168	0.734612	0.831479	6130	tags=27%- list=27%- signal=19%	27294/57016/7360/54659/6652/10327/51084/7367
hsa04136	Autophagy - other	31	0.19396	0.62435	0.955905	0.850237	9499	tags=48%- list=42%- signal=28%	23192/9706/79065/84938/5516/60673/11345/55062/55102/9776/115201/84971/9474/11337/83734	0.284198	0.870913	0.662976	0.831479	8916	tags=52%- list=40%- signal=31%	79065/84938/23192/60673/9706/64422/84971/55054/115201/55062/57521/11345/5516/3476/9776/9474
hsa01523	Antifolate resistance	28	-0.172748	-0.630601	0.9625	0.851395	3800	tags=21%- list=17%- signal=18%	4790/3569/2618/5970/2348/200895	-0.174093	-0.632214	0.96202	0.917784	4284	tags=25%- list=19%- signal=20%	1244/3569/8836/2348/5970/2618/200895
hsa04622	RIG-I-like receptor signaling pathway	66	0.173122	0.6472	0.966155	0.851395	1320	tags=8%- list=6%- signal=7%	10010/8717/6300/57506/8772	-0.192379	-0.856054	0.783231	0.852883	1915	tags=17%- list=8%- signal=15%	9636/29110/340061/5970/1540/7706/3665/79671/3449/4214/3593
hsa05164	Influenza A	147	0.168861	0.703758	0.966499	0.851395	6145	tags=27%- list=27%- signal=19%	637/5291/7514/3716/4938/8717/1387/57506/8772/5646/3109/5578/3113/10379/5610/5296/5594/3551/3455/3627/55916/3337/4599/7187/29108/2033/3442/3606/4792/3108/3552/5371/3118/4939/3576/9230/51135/5290/10241	0.256513	0.984683	0.516512	0.776709	5757	tags=29%- list=26%- signal=22%	637/7514/3716/5291/3109/5594/4938/1387/8717/4939/5646/5578/356/3627/57506/3113/4599/10379/9230/5296/5610/55916/4600/3442/4792/7187/10241/3841/5371/8797/292/8772/4928/3552/3452/6773/3455/3337/642843/3592/3108/3551/56000
hsa03013	Nucleocytoplasmic transport	99	0.169204	0.672049	0.972791	0.851395	5940	tags=26%- list=26%- signal=19%	91181/7514/3840/55706/64901/3842/1917/23636/348995/8086/59343/22985/65109/9688/57510/9631/6612/55916/387082/23279/79902/30000/51068/9818/51808/1434	0.244044	0.900263	0.670518	0.831479	4837	tags=27%- list=21%- signal=22%	7514/91181/23636/55706/57510/1917/3840/65110/348995/51808/59343/65109/64901/3842/79902/9688/55916/387082/5901/22916/11097/3841/10921/4928/9631/23225/23279
hsa03040	Spliceosome	125	0.167454	0.685359	0.974099	0.851395	7517	tags=33%- list=33%- signal=22%	6430/10992/6429/144983/10465/4809/83443/22985/6627/26828/10713/51645/101954269/220988/51690/8559/6635/6428/3305/4670/2521/11338/9128/26831/5093/10291/23350/9416/57461/100534599/9092/8449/10084/22916/23451/55660/10594/10450/51340/101954266/23658	0.151052	0.571715	0.998265	0.929916	6853	tags=25%- list=30%- signal=17%	6430/10992/144983/6429/2521/51690/6428/10465/5093/4809/22916/26832/101954269/6627/22827/57461/100534599/10084/83443/9092/10713/23451/11338/8449/57187/8559/26828/153527/9416/10594/51645
hsa05417	Lipid and atherosclerosis	189	0.164712	0.705819	0.977552	0.851395	6292	tags=26%- list=28%- signal=19%	6256/10010/637/5291/959/5534/4217/114609/6300/2919/1649/5578/5906/3306/4067/5296/5594/3265/7436/840/5332/177/7189/958/3551/4775/5335/7494/142678/2921/7187/29108/3442/3606/3305/3654/5609/596/4792/7157/2081/5599/6257/3576/51135/5290/338/6258/5879	0.163854	0.64341	0.994249	0.928915	5529	tags=20%- list=25%- signal=15%	6256/637/10010/5291/959/5594/4217/5578/5534/5906/6300/114609/3306/356/3265/2081/338/2919/5296/177/3442/4792/7187/818/3654/5600/8797/5609/5599/1649/6257/3452/840/4067/815/5879/3592
hsa04917	Prolactin signaling pathway	69	0.165774	0.624415	0.979846	0.851395	7297	tags=33%- list=32%- signal=23%	5291/6300/6655/6514/5296/5594/3265/6464/5618/1586/3972/53358/595/5599/5290/6772/5604/8792/3845/8835/5602/3973/9306	0.239474	0.841834	0.750319	0.833491	4473	tags=19%- list=20%- signal=15%	5291/5594/6514/6300/3265/5618/5296/6655/3972/8835/1586/5600/5599
hsa00030	Pentose phosphate pathway	30	0.178252	0.570055	0.980482	0.851395	8513	tags=47%- list=38%- signal=29%	2821/6888/2539/5214/5634/414328/8277/5211/132158/5236/55276/9104/51071/5213	-0.197115	-0.730276	0.88884	0.898149	4870	tags=27%- list=22%- signal=21%	2203/6120/5226/64080/229/25796/9563/8789
hsa00910	Nitrogen metabolism	14	-0.173205	-0.515275	0.985233	0.852989	329	tags=43%- list=1%- signal=42%	761/762/766/765/768/759	-0.215368	-0.64373	0.920443	0.908332	5221	tags=43%- list=23%- signal=33%	762/766/761/767/765/759
hsa03050	Proteasome	45	0.105307	0.365492	1	0.86322	9121	tags=38%- list=40%- signal=23%	5688/143471/5706/5690/11047/5720/9861/5700/51371/5709/5710/5693/5699/5686/5682/7979/5708	0.165102	0.540916	0.992516	0.928915	9094	tags=40%- list=40%- signal=24%	5688/143471/5706/5718/7979/5690/11047/9861/5720/5682/5700/5707/5699/5693/5709/5686/51371/5687
