# Supplementary material for: Alterations to DNA methylation patterns induced by chemotherapy treatment are associated with negative impacts on the olfactory pathway
Source: Breast Cancer Res. 2023 Nov 6;25:136. doi: 10.1186/s13058-023-01730-4 (PMC10626732; doi:10.1186/s13058-023-01730-4)
Supplement: Supplementary file 7 — Additional file 7. Characteristics of 2,145 breast cancer patients in the Singapore Breast Cancer Cohort (single time point analysis). P-values are from the Chi-square test and Wilcoxon test for categorical and continuous variables, respectively. We excluded unknown values when performing the tests. [file 13058_2023_1730_MOESM7_ESM.xlsx]

## Sheet: sT description_sample SGBCC
Additional file 5. Characteristics of 2145 breast cancer patients in the Singapore Breast Cancer Cohort (single time point analysis). P-values are from the Chi-square test and Wilcoxon test for categorical and continuous variables, respectively. We excluded unknown values when performing the tests. IQR: interquartile range.
	Specimen type
	Blood	Saliva
	n=1808	n=337	p-value
Median self-reported age at diagnosis, years (IQR)	49.0 (44.0 to 57.0)	48.0 (45.0 to 57.0)	0.554
Ethnicity (%)
Chinese	1513 (84)	295 (88)	0.215
Malay	77 (4)	10 (3)
Indian	209 (12)	31 (9)
Other	9 (0)	1 (0)
Median time between sample collection and diagnosis, years (IQR)	0.6 (0.2 to 4.8)	1.3 (0.4 to 6.2)	6.6e-06
Unknown, n	6	0
Median time between sample collection and start of chemotherapy, years (IQR)	0.6 (0.0 to 4.8)	1.6 (0.2 to 4.9)	0.0239
No chemotherapy/ undetermined dates/, n	931	170
Median genome-wide methylation (IQR)	0.654 (0.648 to 0.660)	0.651 (0.642 to 0.658)	1.48e-09
Median immune cell content, LUMP (IQR)	0.985 (0.983 to 0.986)	0.819 (0.734 to 0.881)	1.92e-170
Stage (%)
0	49 (3)	8 (2)	0.816
I	493 (27)	93 (28)
II	601 (33)	124 (37)
III	265 (15)	48 (14)
IV	104 (6)	16 (5)
Unknown	296 (16)	48 (14)
Nodal status (%)
Positive	560 (31)	119 (35)	0.216
Negative	997 (55)	179 (53)
Unknown	251 (14)	39 (12)
Metastatic status (%)
No	1561 (86)	304 (90)	0.466
Yes	104 (6)	16 (5)
Unknown	143 (8)	17 (5)
Grade (%)
Well-differentiated	252 (14)	42 (12)	0.689
Moderate-differentiated	674 (37)	132 (39)
Poorly-differentiated	752 (42)	145 (43)
Unknown	130 (7)	18 (5)
ER-status (%)
Positive	1281 (71)	246 (73)	0.487
Negative	469 (26)	81 (24)
Unknown	58 (3)	10 (3)
PR-status (%)
Positive	1200 (66)	222 (66)	0.984
Negative	545 (30)	103 (31)
Unknown	63 (3)	12 (4)
HER2-status (%)
Positive	452 (25)	73 (22)	0.0374
Negative	1101 (61)	199 (59)
Unknown	255 (14)	65 (19)
Chemotherapy (%)
No	519 (29)	99 (29)	0.248
Chemotherapy after sample collection	223 (12)	31 (9)
Chemotherapy before sample collection	654 (36)	136 (40)
Undetermined dates	412 (23)	71 (21)
Surgery (%)
No	58 (3)	5 (1)	0.111
Yes	1678 (93)	325 (96)
Unknown	72 (4)	7 (2)
Radiotherapy (%)
No	676 (37)	112 (33)	0.305
Yes	1018 (56)	194 (58)
Unknown	114 (6)	31 (9)
Endocrine therapy (%)
No	509 (28)	86 (26)	0.434
Yes	1255 (69)	245 (73)
Unknown	44 (2)	6 (2)
