# Supplementary material for: Alterations to DNA methylation patterns induced by chemotherapy treatment are associated with negative impacts on the olfactory pathway
Source: Breast Cancer Res. 2023 Nov 6;25:136. doi: 10.1186/s13058-023-01730-4 (PMC10626732; doi:10.1186/s13058-023-01730-4)
Supplement: Supplementary file 9 — Additional file 9. Association between chemotherapy and DNA methylation in 525,100 CpG probes in 1,808 breast cancer patients with blood specimens (1,066 with chemotherapy and 742 without chemotherapy). Presented here are associations that reached statistical significance at a Bonferroni threshold p-value (p<9.52e-8) in either unadjusted analysis or after adjustments for batch, immune cell content (LUMP), cell types, year of breast cancer diagnosis, and ethnicity. Standard error = stdev.unscaled * s2.post. [file 13058_2023_1730_MOESM9_ESM.xlsx]

## Sheet: sT sig Probes SGBCC_B
Additional file 7. Association between chemotherapy and DNA methylation in 525,100 CpG probes in 1,808 breast cancer patients with blood specimens (1,066 with chemotherapy and 742 without chemotherapy). Presented here are associations that reached statistical significance at a Bonferroni threshold p-value (p<9.52e-8) in either unadjusted analysis or after adjustments for batch, immune cell conten…
		Unadjusted (limma design matrix ~0+chemotherapy+batch)			Adjusted (limma design matrix ~0+chemotherapy+batch+immune cell content (LUMP)+cell types+year of breast cancer diagnosis+ethnicity)
Probes	Symbol	Beta	Standard error	p-value	Beta	Standard error	p-value
cg11031221	LINC00673	-0.0580152	0.000186191	1.49351e-75	-0.0571718	0.000166271	4.79821e-76
cg14792781	GRHL1	-0.0430593	0.000148458	3.33724e-54	-0.0435052	0.00012227	2.06731e-61
cg00303773	TOM1L2;TOM1L2;TOM1L2;TOM1L2;TOM1L2;TOM1L2	-0.0282889	5.63879e-05	7.76771e-61	-0.0290159	5.72149e-05	1.13533e-58
cg14088282		-0.117625	0.00111415	6.34362e-54	-0.115848	0.000915272	1.7471e-58
cg08913955		-0.0364983	0.000111405	4.14574e-52	-0.0361301	9.02075e-05	8.58922e-58
cg10587886	LMCD1-AS1	-0.0764636	0.000473236	1.12656e-53	-0.0789734	0.000433449	1.69879e-57
cg09720404		-0.0701243	0.000447113	2.66821e-48	-0.0735223	0.000390301	1.51305e-55
cg04497870	HIVEP3;HIVEP3	-0.0465196	0.00015198	5.11345e-61	-0.0409516	0.000128622	1.35459e-52
cg12798040	XRCC3;XRCC3;XRCC3	0.0639392	0.000339427	1.87956e-52	0.0631347	0.000313246	1.90449e-51
cg16734744	CHST11;CHST11	-0.0111004	1.85571e-05	1.70573e-30	-0.00946922	7.06618e-06	2.56548e-51
cg02695372		-0.0338683	0.00018105	3.22477e-29	-0.036738	0.000108102	1.4403e-50
cg09435170		-0.0932899	0.000840437	9.99668e-46	-0.089723	0.000654423	6.84176e-50
cg19916943		-0.0244336	7.97104e-05	4.93077e-34	-0.0235399	4.51498e-05	8.68841e-50
cg20952257		-0.0397997	0.000142905	1.20833e-48	-0.0376023	0.000115883	1.59545e-49
cg01015663	TCEA3	-0.0357864	0.000248526	3.24982e-24	-0.0378094	0.000117363	1.90382e-49
cg16342538	XDH	-0.0211243	3.89954e-05	4.50907e-50	-0.0205547	3.47113e-05	2.05216e-49
cg27115863		-0.0523767	0.000303945	2.39692e-40	-0.0519044	0.000221872	2.63093e-49
cg04465154		-0.037344	0.000230543	5.17972e-28	-0.0410479	0.000139128	3.4458e-49
cg06581459		-0.0858699	0.000656193	2.98113e-49	-0.0779475	0.000510158	1.90061e-48
cg09023892	LGALS1	-0.0267259	8.49586e-05	8.09367e-38	-0.0260758	5.71361e-05	2.05536e-48
cg07687574	PIK3R5;PIK3R5;PIK3R5;PIK3R5;PIK3R5	-0.026799	5.87633e-05	3.7605e-53	-0.0248878	5.21902e-05	2.7058e-48
cg17551400		-0.0418762	0.000178459	1.35072e-43	-0.042139	0.000150098	3.73447e-48
cg04782152	LMAN1L	-0.0249296	6.01566e-05	1.25106e-45	-0.0242457	5.00452e-05	7.62434e-48
cg17411016		-0.0283656	0.000114559	4.2666e-32	-0.0286775	7.02944e-05	1.13885e-47
cg07573872	SBNO2;SBNO2	-0.0560072	0.000307975	4.82747e-45	-0.0562679	0.000278323	1.80756e-46
cg16936953	TMEM49	-0.0793947	0.00065208	5.97261e-43	-0.0786693	0.000545863	2.49733e-46
cg01296603	LRP8;LRP8;LRP8;LRP8	0.0632636	0.000321666	5.092e-54	0.0609839	0.000328993	3.32527e-46
cg05915362	OSTCL	-0.024915	5.04853e-05	1.91991e-53	-0.021436	4.09773e-05	7.22692e-46
cg05499907		-0.0411209	0.000211033	3.39786e-36	-0.0443205	0.000175255	7.56525e-46
cg26432350	NBEAL2	0.0352008	0.000115623	3.55256e-47	0.032139	9.25627e-05	1.15248e-45
cg16201249		-0.0280608	0.00027993	4.39182e-14	-0.0329893	9.79876e-05	1.81063e-45
cg23954423	RCAN2;RCAN2;RCAN2;LOC101926915	-0.024669	5.72543e-05	7.97398e-47	-0.0249459	5.61169e-05	2.09712e-45
cg24425149	TBC1D4	-0.0298469	0.000125574	2.16769e-32	-0.0297389	8.01559e-05	3.38407e-45
cg27330053		-0.0585003	0.000394689	6.73826e-39	-0.0590583	0.000316866	4.23262e-45
cg21217140	ENPP3	-0.0435904	0.00022128	1.48579e-38	-0.0420771	0.000161525	6.30045e-45
cg02016405	CEP68	-0.0373558	0.000122577	7.73375e-50	-0.0346806	0.000110631	1.35734e-44
cg19564893		-0.10363	0.00108156	5.18693e-44	-0.101342	0.00094489	1.38658e-44
cg20519581		-0.037374	0.000258831	2.98724e-25	-0.0401726	0.000148858	1.76098e-44
cg06991118	NDUFV2	-0.0557026	0.000304956	5.33229e-45	-0.0513735	0.000243804	2.02395e-44
cg17602444	PRKAR1B;PRKAR1B;PRKAR1B;PRKAR1B;PRKAR1B;PRKAR1B	-0.055549	0.000339086	1.19346e-40	-0.0568575	0.000299186	2.40439e-44
cg21478425	FAM227A;FAM227A	-0.0262201	9.06765e-05	2.04618e-34	-0.0254416	5.99104e-05	2.42803e-44
cg21308767	EPS8	-0.026646	0.000226702	1.74292e-15	-0.0299815	8.39423e-05	5.5291e-44
cg07243548	VAV3;VAV3	-0.0942808	0.00114158	2.91251e-35	-0.0962814	0.000866537	6.05487e-44
cg07462405		-0.0414885	0.000217576	8.89899e-36	-0.0404988	0.000153714	7.68716e-44
cg12054453	TMEM49	-0.0514267	0.000279235	3.70092e-42	-0.0497331	0.000231924	8.06152e-44
cg18265326		0.0858364	0.000619813	7.85228e-52	0.078617	0.000585311	1.99338e-43
cg04415310	ZNF664-FAM101A	0.0868666	0.000667879	1.70222e-49	0.0818534	0.00063492	2.11871e-43
cg19821297		-0.0405223	0.000287889	1.48832e-26	-0.0431069	0.000176256	2.30624e-43
cg27529588		-0.0850429	0.000725604	3.64736e-44	-0.0826482	0.000648299	2.43415e-43
cg20000602		0.11746	0.00129742	7.61479e-47	0.109736	0.00114541	2.97224e-43
cg26709300	YPEL3;YPEL3	0.0595081	0.000322927	3.58492e-48	0.0554216	0.000295727	8.87572e-43
cg24356337	KIAA0825	-0.0886194	0.000932078	6.80547e-38	-0.0869368	0.000728817	1.02099e-42
cg25446789	DTNB;DTNB;DTNB;DTNB;DTNB	-0.0385279	0.000191175	3.58693e-35	-0.0375258	0.000135802	1.02824e-42
cg20494891	MYO1E	-0.033006	0.000118923	6.77223e-41	-0.0324039	0.000101435	1.19913e-42
cg22425699		-0.100229	0.00126277	5.84888e-36	-0.099224	0.000954553	1.65757e-42
cg02462015	GPRIN3	-0.0338432	0.000233147	3.45161e-23	-0.0358285	0.000124647	1.89689e-42
cg23310123		-0.0433105	0.00019109	1.48444e-43	-0.0414765	0.000167157	2.01608e-42
cg24253902	LIMK2	-0.0209265	0.000129192	1.30064e-16	-0.0278633	7.55515e-05	2.30594e-42
cg26369418	CSF2	-0.0130844	2.17819e-05	1.45053e-35	-0.0127175	1.57634e-05	2.64477e-42
cg23462236	TRIM8	0.0554243	0.00037591	7.51426e-37	0.0549269	0.0002962	5.04033e-42
cg13518625		-0.0132235	1.84585e-05	3.63252e-42	-0.0133686	1.75689e-05	5.64417e-42
cg18860310	SLC10A6	-0.0555598	0.000617557	1.48203e-23	-0.0681937	0.000458962	7.98507e-42
cg16902078	KCCAT333;KCCAT333	-0.0535668	0.000684673	4.33892e-20	-0.0550481	0.000299597	9.31623e-42
cg03258567		-0.0418655	0.00077292	1.13571e-11	-0.0560431	0.00031118	1.12039e-41
cg05972906		-0.0362391	0.000164096	3.72077e-36	-0.0364308	0.000131756	1.33287e-41
cg09884146	SPRED2;SPRED2;SPRED2	-0.0305984	0.000242666	1.19197e-18	-0.0323818	0.000104222	1.48074e-41
cg07807757		-0.0507226	0.000302475	3.19483e-38	-0.0481202	0.000230394	1.62404e-41
cg21668652	MSI2	0.0599906	0.000313409	3.13801e-50	0.0537343	0.000287764	1.875e-41
cg00522231	ITGB1BP1;ITGB1BP1	0.0684781	0.000449775	5.21144e-46	0.0634345	0.000401387	2.02254e-41
cg05145922	DTHD1;DTHD1	-0.0625853	0.000456353	1.54085e-38	-0.0608335	0.0003692	2.04866e-41
cg27001818	LARGE;LARGE	-0.0244195	6.88153e-05	7.09233e-39	-0.0251165	6.30668e-05	2.45608e-41
cg19420069		0.0993734	0.000869305	9.68655e-50	0.0900072	0.000810806	2.70262e-41
cg25485560	MAP3K5	-0.0223808	0.000144252	5.66773e-17	-0.0274319	7.53726e-05	2.89185e-41
cg02609480		-0.0207226	7.0857e-05	4.63612e-28	-0.0222	4.93908e-05	3.03205e-41
cg19748455	LOC100996291	-0.0388268	0.000172631	3.76525e-39	-0.0398206	0.000158993	3.16847e-41
cg23205886	SNHG4;MATR3	-0.0366464	0.000163537	5.1355e-37	-0.0377803	0.000143197	3.3259e-41
cg08549335	ZNRF2	-0.0463292	0.000282914	1.95193e-34	-0.0478197	0.000229469	3.39713e-41
cg23261319		-0.0738898	0.000666514	6.23889e-37	-0.0706645	0.000501372	3.56835e-41
cg04460609	LDB2;LDB2	0.0522594	0.000267061	3.30114e-45	0.0492633	0.00024533	6.39829e-41
cg17996394		-0.0250027	7.54543e-05	2.57441e-37	-0.0235201	5.59463e-05	6.64126e-41
cg05103220		-0.064615	0.000750924	6.05551e-26	-0.0671687	0.000456691	7.18374e-41
cg04898302	TMEM163	-0.0507646	0.000336403	9.65576e-35	-0.0507924	0.000261393	7.78568e-41
cg21006866	ITGAE	-0.105731	0.00115624	5.8841e-43	-0.095113	0.000917932	8.82257e-41
cg14634473		-0.0546419	0.000319377	1.16405e-41	-0.0538869	0.000294695	8.95433e-41
cg09225336		0.0866532	0.000638406	2.46312e-51	0.0773935	0.000608894	1.03306e-40
cg05908144		-0.0546523	0.000367896	1.24134e-36	-0.052148	0.000276787	1.14825e-40
cg26221987		-0.0417615	0.000178891	2.7756e-43	-0.0381383	0.000148638	1.61409e-40
cg10541774		0.0505049	0.00024528	6.65631e-46	0.0482568	0.0002381	1.69028e-40
cg26182406		-0.0500792	0.000267179	8.1536e-42	-0.0451976	0.000209027	1.8025e-40
cg09546258		-0.033445	0.000128906	6.33434e-39	-0.0319804	0.000104721	1.90991e-40
cg25457000		-0.0808933	0.00078092	1.05288e-37	-0.0765075	0.000601549	2.6076e-40
cg22889646	KIF13B	-0.0542766	0.00032574	2.02155e-40	-0.0494912	0.00025298	3.97302e-40
cg03295554	ETS1	-0.0781005	0.000745121	6.55733e-37	-0.0768261	0.00060983	4.09855e-40
cg26189827	SUGCT;SUGCT;SUGCT;SUGCT	-0.0412754	0.000180054	4.03717e-42	-0.0403404	0.000168411	4.69355e-40
cg19368946		-0.0264934	0.000160177	6.51316e-21	-0.0276168	7.90737e-05	5.47354e-40
cg19078289	MBNL1;MBNL1;MBNL1;MBNL1;MBNL1;MBNL1;MBNL1;MBNL1;MBNL1;MBNL1;MBNL1;MBNL1	0.0441736	0.000175649	9.63265e-49	0.0390008	0.000157719	5.52818e-40
cg08467103	SPRED2;SPRED2	-0.0353537	0.000389015	7.69823e-16	-0.0392657	0.000159934	5.72127e-40
cg02485044		0.0690119	0.000389217	3.28873e-53	0.0600962	0.000375685	7.23236e-40
cg07301777		-0.0505041	0.000304158	9.90425e-38	-0.0478546	0.000238737	8.67116e-40
cg24899334	GOLIM4;GOLIM4	-0.0663627	0.000475787	2.76168e-41	-0.0619187	0.000399896	9.06447e-40
cg18942579	TMEM49	-0.0662756	0.000602231	3.20774e-33	-0.0698438	0.000509573	1.02651e-39
cg04044935	RFTN1	-0.0362263	0.000432049	4.52144e-15	-0.0415473	0.000181006	1.40967e-39
cg24531955	LOXL2	-0.0202094	4.84414e-05	6.46086e-38	-0.0203272	4.33506e-05	1.47455e-39
cg00094538		-0.0311214	9.23056e-05	2.80597e-46	-0.0286876	8.64821e-05	1.68426e-39
cg08003402	SH3BP5;SH3BP5	-0.0295176	0.000159268	1.44957e-25	-0.0306481	9.87101e-05	1.68924e-39
cg24304210	PAK1;PAK1	-0.0324837	0.000253026	5.32574e-20	-0.0345669	0.000125575	1.69877e-39
cg01641754		-0.0426928	0.000195465	1.45436e-41	-0.0414194	0.000180604	1.95471e-39
cg13677199	TRIOBP	-0.0369783	0.000212221	1.13914e-29	-0.0387568	0.000158323	2.16189e-39
cg07243202		-0.0367177	0.00019716	2.53504e-31	-0.036372	0.000139593	2.37049e-39
cg24067911	ATXN1;ATXN1	-0.0251866	0.000230978	8.61869e-14	-0.0290366	8.90661e-05	2.60219e-39
cg17277833	THADA;THADA;THADA	0.0563862	0.000350889	1.72137e-40	0.0545638	0.000315012	2.97e-39
cg11376687	KIAA0825	-0.0185495	0.000168843	1.20112e-10	-0.0218958	5.07295e-05	2.9822e-39
cg15901722	PCDH24	-0.0170789	9.80945e-05	8.63031e-15	-0.0215099	4.89717e-05	3.05491e-39
cg15981982		-0.0280283	0.000136631	9.51818e-27	-0.0294092	9.15931e-05	3.19045e-39
cg23257987		-0.0728271	0.000786191	6.13477e-31	-0.074389	0.000586044	3.20047e-39
cg08173263	LPHN1;LPHN1	0.071634	0.000524149	1.8955e-43	0.0717905	0.00054747	4.10442e-39
cg01110172		-0.0216098	5.37171e-05	5.45042e-39	-0.0209175	4.65262e-05	4.46919e-39
cg20911406		-0.0193121	0.000110662	1.58131e-16	-0.0217442	5.03179e-05	4.78265e-39
cg05512561		-0.0461495	0.000315646	6.06646e-31	-0.0473275	0.000238445	4.89721e-39
cg00382138	CFI;CFI	-0.0551891	0.000530838	1.06875e-26	-0.0563178	0.000338244	5.67008e-39
cg21848117	SLC38A10;SLC38A10	0.0169821	4.83585e-05	1.18758e-27	0.0198797	4.2198e-05	6.26916e-39
cg20995564	ZEB2;ZEB2	-0.104258	0.00152028	1.2717e-32	-0.104223	0.00116061	6.61079e-39
cg16163382		-0.00768457	8.15186e-06	5.15325e-33	-0.00721371	5.56553e-06	7.17134e-39
cg15613153	IL15;IL15;IL15	-0.0733274	0.000656734	6.48409e-37	-0.0703369	0.00052929	7.36143e-39
cg04862105	EPHB2;EPHB2;EPHB2;EPHB2	-0.0454221	0.000245954	9.67756e-38	-0.0416723	0.000186019	8.13878e-39
cg20471532	MSI2;MSI2	0.058622	0.000311389	1.88186e-48	0.0532875	0.000304425	8.71944e-39
cg22741248	BTBD19;TCTEX1D4	-0.0494403	0.000337243	4.96395e-33	-0.0478879	0.000246264	9.97799e-39
cg08203231	ITGA2;ITGA2;ITGA2;ITGA2;ITGA2;ITGA2	0.0719157	0.000526449	1.38093e-43	0.0645344	0.000447856	1.11781e-38
cg14722693	CSGALNACT1;CSGALNACT1;CSGALNACT1	-0.0416454	0.000211458	5.65392e-37	-0.0393994	0.000167041	1.17977e-38
cg16596317		-0.0804119	0.000728327	9.59611e-40	-0.0747523	0.000601649	1.23604e-38
cg06225648		-0.0227679	6.75323e-05	8.3381e-35	-0.0218456	5.1507e-05	1.50183e-38
cg20352849	PLCD3	-0.0412845	0.000201951	5.96158e-38	-0.0395256	0.000168647	1.52601e-38
cg23459424	BRE;BRE;BRE;BRE;BRE	-0.0373602	0.000156065	5.18015e-40	-0.0337134	0.000123132	2.03275e-38
cg03669364	SLC14A2;SLC14A2	-0.0182494	0.000171028	3.05385e-10	-0.0212995	4.92513e-05	2.40746e-38
cg12999836	GRB10;GRB10;GRB10	-0.0432715	0.00050927	7.31418e-18	-0.0578802	0.000364252	2.72287e-38
cg10472711	HEATR2	-0.0484163	0.00041626	3.01426e-26	-0.0570134	0.000353842	2.99446e-38
cg01751040		0.0671103	0.000417692	1.9381e-47	0.0605732	0.000399912	3.31357e-38
cg02273014		-0.0878493	0.000943945	7.23431e-37	-0.0821763	0.000736949	3.66125e-38
cg02582028	FAM49B;FAM49B	-0.015421	6.16153e-05	1.17616e-18	-0.0150097	2.45947e-05	3.7651e-38
cg05728756		-0.0511172	0.000398428	3.75505e-30	-0.0525744	0.000301795	3.81155e-38
cg00805193	SAMD10	-0.0380065	0.000170943	5.40219e-38	-0.03451	0.000130067	3.89426e-38
cg09989037	ST3GAL3;ST3GAL3;ST3GAL3;ST3GAL3;ST3GAL3;ST3GAL3;ST3GAL3;ST3GAL3;ST3GAL3;ST3GAL3	-0.0338841	0.000267272	1.53225e-20	-0.0331504	0.000120238	4.49898e-38
cg18822905	LHFPL2	-0.023614	0.000124471	2.46975e-21	-0.0256115	7.19861e-05	5.7301e-38
cg22896572		-0.0519311	0.000573744	2.79386e-22	-0.0551194	0.000333478	5.81376e-38
cg06528771		-0.0125224	0.000411985	0.00517638	-0.0287128	9.05831e-05	6.30056e-38
cg21993290	GIGYF2;GIGYF2;GIGYF2;GIGYF2	-0.030691	0.000101774	2.78873e-41	-0.0277286	8.44873e-05	6.34688e-38
cg08475134		-0.0670479	0.000577134	2.83818e-35	-0.0644257	0.00045646	6.76552e-38
cg05438378	SMAD3	-0.0310595	0.000144888	1.43168e-30	-0.0308816	0.000105132	8.20252e-38
cg09805347		-0.0740628	0.000938678	3.81309e-27	-0.0788921	0.000687213	9.29913e-38
cg00013899	CACHD1	0.0757042	0.000560054	3.09714e-45	0.0655598	0.000475539	1.0932e-37
cg10969521	RUNX1	-0.0628228	0.000516368	1.13958e-34	-0.0609685	0.00041355	1.69281e-37
cg21369801	CSNK1D;CSNK1D	0.0492786	0.000295679	5.09042e-37	0.045694	0.000232678	1.92872e-37
cg19497358		-0.0551772	0.000677569	2.16359e-21	-0.059535	0.000395069	1.96069e-37
cg18635614		-0.021427	8.54115e-05	3.67979e-25	-0.0256235	7.32167e-05	2.03489e-37
cg01409343	TMEM49	-0.0691928	0.000746257	1.4887e-29	-0.071487	0.000572473	2.90241e-37
cg11533969	TRPM8	-0.0645445	0.000474948	2.61282e-39	-0.0604145	0.000409264	3.13075e-37
cg22530144	PRKCE	-0.0249589	0.000102716	4.44956e-28	-0.0250468	7.03838e-05	3.27255e-37
cg22711149	SNHG4;SNHG4;MATR3;MATR3;MATR3	-0.0648727	0.000462733	1.25335e-40	-0.0611022	0.000419208	3.48463e-37
cg20587874	MIR548N	-0.0384458	0.000155182	2.24486e-42	-0.0342193	0.000131527	3.58515e-37
cg17202840		-0.0376564	0.000261877	2.5016e-25	-0.0377574	0.000160279	3.85078e-37
cg05472536	SAP30BP;SAP30BP;SAP30BP;SAP30BP;SAP30BP	-0.0249111	9.79642e-05	3.25591e-29	-0.0246287	6.82637e-05	4.16274e-37
cg10950251		-0.0489627	0.00035894	1.17223e-30	-0.0523798	0.000308853	4.25203e-37
cg09385130	LOC101927588	-0.0160666	5.68621e-05	1.36749e-21	-0.0153943	2.66911e-05	4.42699e-37
cg09589067	MSI2;MSI2	0.0489301	0.000223702	4.0563e-47	0.04352	0.000213321	4.43313e-37
cg21342383	FANK1-AS1;FANK1	-0.0435607	0.000240292	1.02055e-35	-0.0399677	0.000180106	4.80603e-37
cg13702222	MBNL1;MBNL1;MBNL1;MBNL1;MBNL1;MBNL1;MBNL1;MBNL1;MBNL1;MBNL1;MBNL1;MBNL1	0.0617535	0.000346102	2.21479e-48	0.0520348	0.000305589	5.20088e-37
cg13126206		-0.0349572	0.000172236	2.15066e-32	-0.0331663	0.000124286	5.66731e-37
cg14578275		-0.0086301	8.43311e-06	1.48244e-39	-0.00813805	7.48564e-06	5.83084e-37
cg15781610	FGD2	-0.0410014	0.000244303	1.67289e-31	-0.0408987	0.000189073	5.85354e-37
cg17486314	BACH2;BACH2	-0.0854283	0.000904308	1.96679e-36	-0.0770886	0.000671755	5.87445e-37
cg06580800		-0.0395816	0.000224588	6.73919e-32	-0.0392342	0.000174748	8.17524e-37
cg27661394		-0.0914384	0.00120675	1.0627e-31	-0.0890626	0.000900831	8.42506e-37
cg05037877		-0.0565093	0.000686876	4.64161e-22	-0.0629879	0.000453547	1.39801e-36
cg10283108		-0.0215531	6.35583e-05	2.77455e-33	-0.0200834	4.61489e-05	1.49548e-36
cg05038391		-0.0468916	0.000270526	1.13854e-36	-0.0416802	0.000198826	1.52874e-36
cg02533526		-0.0207466	0.000283334	2.58226e-08	-0.0257643	7.61574e-05	1.84369e-36
cg04493806	NDUFA13	0.0473941	0.00023903	7.39348e-42	0.0451667	0.000234182	1.92408e-36
cg11902329		-0.0836364	0.00124308	3.14152e-26	-0.0874012	0.000877318	1.99543e-36
cg09874683	RALGPS1;RALGPS1;RALGPS1;RALGPS1	-0.0559504	0.000343439	1.03724e-40	-0.0517014	0.000307399	2.2074e-36
cg21045485	EPB41L2;EPB41L2;EPB41L2;EPB41L2;EPB41L2	-0.0667726	0.000869867	4.25475e-24	-0.0717171	0.000591568	2.23165e-36
cg22652934	RUNX1;RUNX1	-0.0345461	0.000165507	7.08938e-33	-0.0331768	0.000126771	2.47718e-36
cg24515352	PAQR8	-0.035285	0.000236762	1.15444e-24	-0.037924	0.000165994	2.9073e-36
cg16594273		-0.0354252	0.000186814	8.07789e-31	-0.0384389	0.000170765	3.22474e-36
cg00474561	SGK1	-0.0478343	0.00025953	1.71209e-39	-0.043135	0.000215178	3.38856e-36
cg08666577		-0.0273676	0.000113619	2.70831e-30	-0.0293329	9.9698e-05	3.92266e-36
cg12762653		-0.0105091	3.15531e-05	4.28958e-17	-0.0108421	1.36266e-05	4.05039e-36
cg07573085	LETM1	0.0511182	0.000412487	3.24638e-29	0.055518	0.000357612	4.33217e-36
cg20645656		-0.0173526	5.52208e-05	1.72349e-25	-0.0181659	3.82915e-05	4.36697e-36
cg03337382		-0.0586319	0.000372082	3.24342e-41	-0.0513556	0.000306198	4.55117e-36
cg24796537		-0.0356122	0.000159961	7.56248e-36	-0.0341062	0.000135099	4.67919e-36
cg00437879		-0.0876294	0.000935956	5.51986e-37	-0.0788494	0.000722208	4.74432e-36
cg14029001	CCND3;CCND3	0.0279307	9.70493e-05	2.65857e-36	0.024525	6.99613e-05	5.24298e-36
cg13103915	CSF2	-0.0465178	0.000331215	4.77866e-30	-0.0444983	0.000230376	5.3448e-36
cg20677824	EFNA5	-0.0264089	6.91331e-05	1.18667e-44	-0.0248696	7.19841e-05	5.48598e-36
cg01279908	DAB1-AS1;DAB1-AS1;DAB1-AS1;DAB1-AS1;DAB1	0.0606957	0.00044087	1.31328e-37	0.0483259	0.000271897	5.6265e-36
cg00442581	FAM102A	0.044489	0.000232345	2.82864e-38	0.040874	0.00019462	5.87667e-36
cg17501210	RPS6KA2;RPS6KA2	-0.0473253	0.000483687	5.57684e-22	-0.0578332	0.000389739	6.00517e-36
cg24343508	AIG1;AIG1	-0.0680227	0.000923679	1.33195e-23	-0.0757683	0.000669835	6.63435e-36
cg13585930	NPFFR1	-0.0286735	0.000200314	1.02525e-19	-0.0299907	0.000105191	7.90618e-36
cg00159243	SELPLG	-0.0266189	0.000239386	9.90379e-15	-0.0320985	0.000120728	9.13389e-36
cg08342762	MIR548W;MARCH10;MARCH10;MARCH10;MARCH10	-0.0277381	6.72327e-05	4.48419e-50	-0.0228207	6.10872e-05	9.87734e-36
cg10319924	LOC101927539;MSI2;MSI2	0.0330096	0.00023785	9.07292e-22	0.0368731	0.000159511	1.00142e-35
cg09400565		-0.0141773	3.89214e-05	2.91385e-24	-0.0142121	2.36974e-05	1.00428e-35
cg12266777		-0.0153614	0.000107054	2.17522e-11	-0.0177008	3.67905e-05	1.0694e-35
cg20279192	NEK11;NEK11	-0.0706274	0.000763781	4.88362e-30	-0.0714814	0.000600162	1.09397e-35
cg25644567	SPRED2;SPRED2;SPRED2	-0.0274115	0.000244081	2.98968e-15	-0.0288807	9.80176e-05	1.13333e-35
cg24659527		-0.0588477	0.000492115	3.7472e-32	-0.0554719	0.000363317	1.61363e-35
cg00290023		-0.0121156	3.46244e-05	2.68016e-20	-0.0134331	2.13234e-05	1.71716e-35
cg01563363		-0.0288385	0.000237446	4.18853e-17	-0.0304087	0.000109612	2.16808e-35
cg10570484	KIRREL;KIRREL	-0.0153158	5.99832e-05	7.06296e-19	-0.0167307	3.32007e-05	2.26506e-35
cg23239846		-0.0498676	0.000459707	2.63463e-25	-0.049957	0.000296214	2.38209e-35
cg19004674	HPCAL1;HPCAL1;HPCAL1	0.0637781	0.00050556	2.48013e-36	0.0548049	0.000356872	2.57649e-35
cg11431604	SDK2	-0.0285604	0.000156288	1.69859e-24	-0.0301196	0.000107797	2.59262e-35
cg05561058	SSBP4;SSBP4	-0.0287765	9.86416e-05	9.10349e-38	-0.0267488	8.50814e-05	2.7363e-35
cg11201447	MIR1204;PVT1	-0.0611921	0.000522306	1.05665e-32	-0.0545904	0.000354693	2.92735e-35
cg03315921	BID;BID;BID;BID;BID;BID;BID	0.0547578	0.000420577	1.54739e-32	0.0549678	0.000359635	2.93905e-35
cg00504274		-0.0402248	0.000325584	1.96964e-23	-0.0429753	0.00022029	3.43346e-35
cg11153375		-0.0773858	0.000871859	1.88733e-31	-0.0759536	0.000688142	3.44782e-35
cg00897064		0.0874989	0.000900127	3.20245e-38	0.0875397	0.000914982	3.70316e-35
cg10975897	JARID2	0.0451529	0.000258129	1.00597e-35	0.0407338	0.000198357	4.0558e-35
cg09786254	ANXA4	-0.0765167	0.000697158	8.83202e-38	-0.0660048	0.000521545	4.49345e-35
cg20226074		-0.0183481	0.000102641	3.92206e-16	-0.0202367	4.90559e-05	4.70495e-35
cg17360377	ELK3	-0.0098204	1.6078e-05	8.4815e-28	-0.00917687	1.01055e-05	5.34824e-35
cg20672711		-0.0113493	0.000303475	0.00315684	-0.0234858	6.62163e-05	5.51854e-35
cg23152525		-0.0268487	0.000116358	1.25674e-28	-0.0268433	8.65484e-05	5.74049e-35
cg15251748	TRIL	-0.0462028	0.000243501	2.73319e-39	-0.0453461	0.000247343	6.3875e-35
cg20973922	BIN1;BIN1;BIN1;BIN1;BIN1;BIN1;BIN1;BIN1;BIN1;BIN1	-0.0183629	0.000130334	4.35041e-13	-0.0202309	4.92651e-05	6.70864e-35
cg00050692	DNMT3A;DNMT3A;DNMT3A	-0.022338	8.68367e-05	9.83937e-27	-0.0213542	5.48904e-05	6.73172e-35
cg02921842		-0.0767183	0.000812955	5.36515e-33	-0.0710172	0.000607105	6.73886e-35
cg14742429	NID1	-0.0524633	0.000322826	2.64096e-38	-0.0448293	0.000241985	6.88746e-35
cg10034678		-0.0746409	0.000869187	1.57473e-29	-0.0710833	0.000609333	7.69052e-35
cg00620426		-0.0756715	0.000777236	1.5851e-33	-0.0705085	0.000599718	7.87829e-35
cg07336872		-0.0443375	0.000236084	1.7334e-37	-0.040225	0.000195452	8.69459e-35
cg27398117		-0.0637813	0.000564974	7.82938e-33	-0.0588638	0.000419216	9.76642e-35
cg20507228	MAN2A2	0.0740589	0.000592274	2.65573e-41	0.0652581	0.000515838	1.06285e-34
cg04890607	HMGA2;HMGA2	-0.0514023	0.000743924	2.55769e-17	-0.0565745	0.000387859	1.09687e-34
cg15499265	AKNA	0.0631629	0.00034769	3.39221e-50	0.052473	0.000333814	1.1342e-34
cg25865751	HIP1;HIP1	-0.0271602	0.000119899	1.89938e-28	-0.0284108	9.79025e-05	1.1717e-34
cg22298224	SART1	-0.0202039	0.000248821	7.30164e-09	-0.0317159	0.00012215	1.27653e-34
cg03665051		-0.0276926	0.000278019	7.63376e-14	-0.0331498	0.000133485	1.30507e-34
cg02879453	ADCY7	0.0452561	0.000256526	4.4564e-36	0.0446703	0.000242478	1.3417e-34
cg06644892	IFT80	-0.0455634	0.000601859	7.14171e-17	-0.0507737	0.000313438	1.39654e-34
cg25593249	ERC2	0.0686929	0.000553711	2.74153e-38	0.0687336	0.000574496	1.41389e-34
cg09467248		-0.0275768	0.000101419	4.53387e-34	-0.0261314	8.31739e-05	1.59286e-34
cg05639088		-0.0774717	0.000875477	2.14251e-31	-0.0755556	0.000695576	1.63287e-34
cg17454247		-0.0235709	0.000189555	1.32714e-14	-0.0256186	8.00294e-05	1.72479e-34
cg10380546	AP2A2;AP2A2	0.0547324	0.000390442	8.62605e-35	0.0513242	0.000321225	1.73209e-34
cg27106909	YPEL3;YPEL3;YPEL3	0.0209884	5.96416e-05	1.32674e-33	0.0204511	5.10137e-05	1.75784e-34
cg02869235		0.078643	0.000713056	6.56891e-39	0.0721841	0.000635617	1.77535e-34
cg00472758	TBC1D24	0.0431498	0.000225258	3.08994e-37	0.0392012	0.000187472	1.7835e-34
cg16156308	SEMA5A	-0.0364667	0.000183011	4.1651e-33	-0.0360815	0.000159081	2.00685e-34
cg19901969	DCUN1D3	-0.0613544	0.000551676	2.91556e-31	-0.0626127	0.00047976	2.23657e-34
cg26946755		-0.0567694	0.000423348	1.52612e-34	-0.0529267	0.000342908	2.28517e-34
cg15094719	LOC102724050;LOC102724050;LOC102724050	-0.0320693	0.000180622	1.63911e-26	-0.0315541	0.000122034	2.50022e-34
cg05125838	UCN2;COL7A1	-0.0179266	6.97402e-05	6.9585e-22	-0.0178722	3.91672e-05	2.58178e-34
cg27340201	HMGA2;HMGA2	0.0728212	0.000564138	7.19582e-42	0.0678213	0.000564054	2.59205e-34
cg23467396		-0.0239364	8.26734e-05	1.04467e-31	-0.0237866	6.9452e-05	2.78465e-34
cg27402404	AHDC1	-0.0412441	0.000313451	2.22127e-25	-0.0391228	0.000187916	2.82344e-34
cg09565206	ITGA2;ITGA2;ITGA2;ITGA2;ITGA2;ITGA2	-0.0280483	0.00012292	1.72752e-29	-0.0306942	0.000115682	2.8469e-34
cg10989144		-0.0695978	0.000711681	3.44272e-31	-0.068251	0.000572182	2.92489e-34
cg16168081		-0.0752511	0.000974139	5.13467e-27	-0.0822056	0.000830276	2.97517e-34
cg12492197	BTBD19;TCTEX1D4	-0.0290861	0.000131942	1.54193e-29	-0.0283259	9.8598e-05	3.01478e-34
cg24152264		-0.0384273	0.000186025	6.90135e-36	-0.0343095	0.000144927	3.4537e-34
cg00591515	LENG8	0.0522132	0.000256308	7.44749e-47	0.0457779	0.000258112	3.55513e-34
cg16119408	MAP2K2	-0.0202254	7.89521e-05	2.46546e-24	-0.020563	5.21298e-05	3.80917e-34
cg09588221	CEP128	-0.0763285	0.000680456	1.8806e-38	-0.0693258	0.000592559	3.82707e-34
cg08914121		-0.0192456	0.000344174	2.70562e-06	-0.0353859	0.000154616	4.26162e-34
cg15025099	MCF2L2	-0.0252644	0.000121875	1.42278e-24	-0.0261198	8.42668e-05	4.34855e-34
cg12620577		-0.0178023	3.42587e-05	2.90499e-41	-0.0167548	3.46773e-05	4.38579e-34
cg22435586		-0.0205829	8.97133e-05	2.2506e-22	-0.0203931	5.15311e-05	5.46401e-34
cg16555466	C14orf184	-0.0308875	0.000196255	5.72398e-23	-0.0333382	0.000137742	5.53485e-34
cg26293014	NCOA7;NCOA7;NCOA7;NCOA7;NCOA7	-0.0801064	0.000932091	1.62091e-31	-0.0746714	0.000691586	5.8672e-34
cg01397786		-0.0682027	0.000639759	3.98853e-33	-0.0599137	0.000445424	6.04644e-34
cg01784525	ZNRF1	-0.0215261	9.79856e-05	2.10775e-22	-0.0212494	5.61237e-05	6.81827e-34
cg16983486	ST5	-0.0145304	3.88969e-05	2.19872e-25	-0.0162182	3.26952e-05	6.84871e-34
cg26550214		-0.0539777	0.000435133	9.95978e-31	-0.0576771	0.000414216	7.73024e-34
cg03730529	FOXN3	-0.0493604	0.000274409	9.51518e-40	-0.0436671	0.000237768	8.5617e-34
cg06639053		-0.0793211	0.000852336	1.37982e-33	-0.0705063	0.000619955	8.64431e-34
cg02526950	MET;MET	-0.0427995	0.000307921	1.37001e-27	-0.0424807	0.00022522	9.10586e-34
cg19964040	SPTBN1	-0.0201192	0.000234149	2.92379e-09	-0.0249181	7.75029e-05	9.20497e-34
cg02040080		-0.0445341	0.000534638	5.26318e-18	-0.0487008	0.000296257	9.67889e-34
cg11556503	PARD3B;PARD3B;PARD3B;PARD3B	-0.0851344	0.00096483	3.97935e-34	-0.0804861	0.000809339	9.82616e-34
cg01850331	SMAD3	-0.0417169	0.000327506	6.72053e-25	-0.0462903	0.00026786	1.02164e-33
cg10532604		-0.0762167	0.000587926	8.17208e-44	-0.0644049	0.000518754	1.05494e-33
cg00825543	SGK1	-0.0290526	0.000139848	5.90846e-28	-0.0302845	0.00011473	1.07438e-33
cg04891053	PVRL4	-0.0156259	0.00019104	3.21588e-07	-0.0212773	5.66868e-05	1.14892e-33
cg06804705	NCRNA00114;NCRNA00114;NCRNA00114	-0.0604527	0.000605132	5.69902e-28	-0.0676107	0.000573216	1.27474e-33
cg25362050	RARA	-0.0327929	0.000159437	6.21533e-31	-0.031511	0.000124658	1.38465e-33
cg04305916	SYNE3	0.0324965	0.000186232	2.05932e-26	0.0325486	0.000133005	1.38591e-33
cg24408769	JARID2	0.0390582	0.000232734	3.87683e-30	0.0414864	0.000216261	1.47057e-33
cg08140459		-0.0377669	0.000176713	1.94396e-36	-0.0317763	0.000126905	1.49626e-33
cg10934718	LOC728730	-0.0119029	1.81907e-05	2.85512e-35	-0.0120465	1.82463e-05	1.54039e-33
cg15549550	LPIN1	-0.0161233	0.000165408	1.49461e-08	-0.0208851	5.4879e-05	1.61187e-33
cg19904783	PLCB4;PLCB4;PLCB4	-0.0724262	0.0008446	1.08059e-28	-0.0699395	0.000615779	1.6777e-33
cg10410419	EHD1;EHD1;EHD1	-0.0222494	9.67434e-05	4.62901e-24	-0.0214456	5.79407e-05	1.76868e-33
cg13165240	C17orf85;C17orf85	0.0679426	0.000535359	1.06157e-38	0.0566534	0.000404409	1.7867e-33
cg25921609	MYH10	0.0591217	0.000480871	4.06712e-33	0.0562613	0.000399277	1.93293e-33
cg01297684		-0.0829027	0.00128071	4.01478e-25	-0.0837144	0.000884028	1.93613e-33
cg16978321	LOC100128568	-0.0380347	0.00036239	3.14176e-19	-0.0485916	0.000297876	1.95148e-33
cg05165263	IRF2	0.0605413	0.000725005	8.46982e-24	0.0721659	0.000657261	2.0024e-33
cg00506299	RFTN1	-0.060181	0.000747333	6.63521e-23	-0.0623825	0.000491615	2.14515e-33
cg23643450	LRRN2;LRRN2	-0.0291072	0.000133469	2.86636e-29	-0.0291545	0.000107392	2.16652e-33
cg20728857	UVSSA	-0.0408566	0.000258127	9.07161e-30	-0.0419341	0.0002222	2.18378e-33
cg02275784	DLG2	0.0790594	0.000754445	2.57933e-37	0.0661283	0.000552651	2.20732e-33
cg21990144	CLK1;CLK1;CLK1;CLK1	0.0344388	0.000179475	2.315e-30	0.0352693	0.000157225	2.22558e-33
cg08560793	FLNC;FLNC	-0.0173894	5.67037e-05	5.5775e-25	-0.0177046	3.96247e-05	2.24973e-33
cg21554670	GAS7	-0.0409825	0.000281496	1.15396e-27	-0.0387501	0.000189977	2.38458e-33
cg03877640	DNMBP	-0.0822804	0.000887273	1.29022e-34	-0.0741808	0.000696879	2.55111e-33
cg17004737	RPS6KA2;RPS6KA2	-0.0170928	3.5167e-05	2.07099e-37	-0.0154239	3.01284e-05	2.55638e-33
cg02448796	KCNAB2;KCNAB2	0.0608797	0.000506732	2.63505e-33	0.0573353	0.000417004	2.86572e-33
cg09022230	TNRC18	0.0620386	0.000394653	2.69213e-43	0.053633	0.00036507	2.96672e-33
cg15148162	MAPKAP1;MAPKAP1;MAPKAP1;MAPKAP1;MAPKAP1;MAPKAP1	-0.00393156	2.23638e-06	1.24848e-31	-0.00397237	2.00306e-06	3.00526e-33
cg22137236		-0.017584	0.000102687	5.90603e-15	-0.020231	5.19781e-05	3.09869e-33
cg19207505		-0.0428498	0.000491738	4.12637e-18	-0.0556758	0.000393855	3.21065e-33
cg02180507	C6orf89;C6orf89;C6orf89;C6orf89	-0.0315284	0.000150965	2.91195e-30	-0.0309586	0.0001218	3.25255e-33
cg03104820	PLCB1;PLCB1	-0.0212421	0.000108575	6.14608e-20	-0.0220212	6.16268e-05	3.25487e-33
cg05460965	CDKN1A;CDKN1A	-0.0261585	0.000197021	5.62836e-17	-0.0285788	0.000103819	3.30698e-33
cg16616857		-0.0365319	0.000335475	3.60357e-19	-0.038303	0.000186495	3.31376e-33
cg12526100	PLB1;PLB1	-0.0278686	9.82382e-05	9.36128e-36	-0.0260545	8.64289e-05	3.70352e-33
cg18978606		0.0489384	0.00028206	3.67292e-38	0.0435987	0.000242091	3.78696e-33
cg21535931	PLEC1;PLEC1	-0.0742183	0.000576159	1.60911e-42	-0.0634816	0.000513735	4.04399e-33
cg01751245	SPRED2;SPRED2;SPRED2	-0.0853068	0.000899518	1.62855e-36	-0.0808643	0.0008341	4.21679e-33
cg24451839		-0.078927	0.000936852	1.55897e-30	-0.0753488	0.000724779	4.45857e-33
cg14231155		-0.0659847	0.000656381	1.81992e-30	-0.0645465	0.000532216	4.66939e-33
cg02003183	CDC42BPB	0.0728043	0.00107292	2.63024e-23	0.085774	0.000939866	4.67874e-33
cg12307314	ARHGAP26;ARHGAP26	-0.0157297	7.06772e-05	4.26386e-17	-0.0160747	3.30166e-05	4.74717e-33
cg13272096		-0.0597035	0.00081092	5.6912e-21	-0.0629525	0.000506503	4.83241e-33
cg06403535		-0.0191703	0.000188017	2.8315e-10	-0.0243425	7.57523e-05	4.91693e-33
cg02464519		-0.0461154	0.000627493	1.30821e-16	-0.0573335	0.000420236	4.92564e-33
cg20376277	LOC101929524;FAM134B	0.0807909	0.000590623	1.63697e-48	0.061166	0.000478378	4.98527e-33
cg10825167		-0.0121663	2.13675e-05	1.0753e-31	-0.0120542	1.85825e-05	5.04551e-33
cg04688366	THSD7A	-0.0290036	0.000196935	1.94904e-20	-0.0304217	0.000118459	5.35607e-33
cg14030402	C1orf123	0.0523127	0.000321807	3.25191e-38	0.0445829	0.000254599	5.63476e-33
cg10180440		-0.041578	0.000791794	2.69612e-11	-0.0607714	0.000473171	5.72542e-33
cg23214949	SLC16A10	-0.0412202	0.000265112	1.5857e-29	-0.0408113	0.00021349	5.90818e-33
cg18346531	GAS7	-0.0509587	0.000354104	2.19251e-33	-0.0451433	0.000261493	6.35363e-33
cg03561416	ARID1B;ARID1B;ARID1B	0.0357332	0.00014892	1.67617e-38	0.0323001	0.000134147	7.33289e-33
cg15410741	JAK1	-0.0756837	0.000750877	1.31178e-34	-0.0653717	0.000549939	7.76583e-33
cg01003455		-0.0135285	4.86256e-05	3.0584e-18	-0.0127444	2.09169e-05	8.17441e-33
cg10466675	DTL;DTL;DTL	-0.0482342	0.000330931	4.00019e-32	-0.0450054	0.00026092	8.32925e-33
cg05076730	MIR1207;PVT1	-0.0326154	0.000235387	1.67425e-21	-0.0322042	0.000133757	9.03664e-33
cg25517015	SLC27A1	-0.0546565	0.000449113	1.52539e-30	-0.0492324	0.000312658	9.14721e-33
cg02645865	SLC2A1-AS1	-0.0143795	5.54762e-05	4.41481e-18	-0.0140454	2.5451e-05	9.2512e-33
cg04322378	LINC01258	-0.0291208	0.000284244	7.80884e-15	-0.0322437	0.000134151	9.34428e-33
cg27093918		-0.0310339	0.000115639	1.70454e-37	-0.0288086	0.000107099	9.40156e-33
cg05687432		-0.031519	0.000187618	8.0754e-25	-0.0332306	0.000142638	1.00449e-32
cg26020069	TRAM2	-0.0855749	0.00104452	4.81647e-32	-0.0806648	0.000840502	1.00624e-32
cg05147708	MIR548N	-0.0396071	0.000181315	8.05255e-39	-0.0349861	0.000158186	1.03992e-32
cg18105732		-0.0249439	0.000102954	5.46792e-28	-0.0263461	8.99824e-05	1.28662e-32
cg16531578	TRERF1;TRERF1	-0.0494734	0.000375674	5.68242e-30	-0.0481615	0.000300749	1.30259e-32
cg09304470	ATP9B;ATP9B	-0.0431569	0.000364407	4.90574e-24	-0.0417072	0.000225605	1.32775e-32
cg19278199	INPP4B;INPP4B	-0.0526371	0.00050796	1.69682e-25	-0.0573373	0.000426507	1.35433e-32
cg02651683		-0.0461594	0.000582789	8.99477e-18	-0.053333	0.000369099	1.37554e-32
cg04819977	CNNM4	0.0386337	0.000191178	2.39165e-35	0.0371623	0.000179411	1.4864e-32
cg18608055	SBNO2;SBNO2	-0.0396667	0.000264803	1.46583e-27	-0.0406428	0.000214628	1.50395e-32
cg13500852	JARID2	0.0440261	0.000215803	3.61847e-40	0.0390232	0.000197874	1.50984e-32
cg07252680	SERPINA1;SERPINA1;SERPINA1;SERPINA1;SERPINA1;SERPINA1;SERPINA1;SERPINA1;SERPINA1;SERPINA1	-0.0224356	0.000227136	1.92616e-11	-0.0276595	9.94139e-05	1.51341e-32
cg22124000		-0.0447045	0.000287478	8.49588e-32	-0.0426437	0.000236313	1.51827e-32
cg16405587	USP13	-0.0551391	0.000810086	3.40664e-18	-0.0615473	0.000492745	1.6235e-32
cg26001799	CCDC64	-0.06327	0.000664586	6.64292e-28	-0.0583756	0.000443389	1.65374e-32
cg02146895		-0.0352882	0.000384115	5.75218e-16	-0.0365162	0.000173524	1.6712e-32
cg04200578	MPRIP;MPRIP	0.0388407	0.000167207	2.47318e-40	0.0335217	0.000146241	1.67876e-32
cg13692762	NHSL2	-0.0360457	0.000202214	1.3546e-29	-0.0358685	0.00016744	1.68331e-32
cg15993304		-0.0362542	0.000232932	2.69993e-26	-0.0378563	0.00018657	1.71843e-32
cg23895801	LOC100130476	-0.0723026	0.000684903	1.25941e-34	-0.0636702	0.000527986	1.76869e-32
cg16875057	STK39	-0.0447186	0.000432298	5.83423e-22	-0.045426	0.00026883	1.80262e-32
cg15398801		-0.043609	0.000296737	1.58843e-29	-0.0440819	0.000253199	1.82265e-32
cg25324442		-0.0631316	0.00066801	1.15608e-27	-0.0621252	0.000503331	1.93371e-32
cg10816016		-0.0146581	0.000163241	2.15526e-07	-0.0181205	4.29101e-05	2.2278e-32
cg14533567	PBRM1	-0.0293718	0.00024576	3.87232e-17	-0.0322757	0.000136271	2.38311e-32
cg17484090	COLEC12	-0.0397681	0.000289565	1.58201e-25	-0.0397641	0.000206869	2.40585e-32
cg26376241	SPRED2;SPRED2	-0.0357965	0.000219578	4.12054e-27	-0.0341877	0.000152958	2.45139e-32
cg15839964	IL22RA2;IL22RA2;IL22RA2	-0.0401175	0.000734986	2.52445e-11	-0.0564894	0.000417695	2.48732e-32
cg02472077	SUGCT;SUGCT;SUGCT;SUGCT	-0.0547936	0.000666607	1.9481e-21	-0.0569478	0.000424857	2.63266e-32
cg15860917	IPO11;IPO11	-0.0283686	0.000360204	1.59971e-11	-0.0352781	0.000163074	2.66789e-32
cg16429725	KIFC3;KIFC3;KIFC3	-0.0509406	0.000378597	2.17187e-31	-0.0477764	0.000299383	2.85174e-32
cg16321846	SDK1	0.0702795	0.000566659	4.38927e-39	0.0615425	0.000497411	3.11394e-32
cg03741653	BMP1;BMP1;BMP1	-0.0446481	0.00061851	6.95705e-16	-0.0552884	0.000402313	3.59919e-32
cg16498856		-0.0615565	0.000649774	4.28818e-27	-0.0606041	0.000484093	3.96844e-32
cg13027183	JARID2	0.0564399	0.000457256	7.37948e-32	0.0509234	0.000341939	4.08702e-32
cg25559664	CCDC150	-0.0637492	0.000724706	3.79806e-26	-0.0647684	0.000553492	4.26244e-32
cg23344838		-0.0287025	0.000132883	1.20191e-28	-0.0281811	0.000104832	4.3906e-32
cg07790232		-0.0426663	0.000292723	9.981e-29	-0.0408907	0.00022082	4.53902e-32
cg23661483	ILVBL	0.0378828	0.000213501	7.76057e-31	0.0346397	0.000158508	4.61871e-32
cg01659072	TXK	0.0457247	0.000371546	3.14219e-26	0.0420947	0.000234117	4.67433e-32
cg03882250	LINC00299	-0.0441177	0.000235169	2.78898e-37	-0.037938	0.000190281	4.87125e-32
cg17344906	NFIX	0.0460497	0.000220407	9.13569e-43	0.0383866	0.000194843	4.93155e-32
cg24621042	SERPINA1;SERPINA1;SERPINA1;SERPINA1;SERPINA1;SERPINA1;SERPINA1;SERPINA1;SERPINA1;SERPINA1	-0.0176541	0.000114189	1.02446e-13	-0.0232069	7.12465e-05	5.08825e-32
cg24524166		-0.064438	0.00065825	4.21095e-29	-0.0643945	0.000548817	5.24998e-32
cg02749012	EPHB1	0.0538119	0.000398096	3.87379e-33	0.0542572	0.000389907	5.5132e-32
cg11535210		-0.0167056	0.000116685	3.19286e-12	-0.018353	4.46135e-05	5.51832e-32
cg15298607	SLC25A25;SLC25A25;SLC25A25;SLC25A25;SLC25A25	0.0428921	0.000236045	2.71283e-35	0.038142	0.000192874	5.88267e-32
cg20598190		-0.0981235	0.00119421	2.11915e-36	-0.090081	0.001076	5.95493e-32
cg17366225		-0.0480237	0.000362289	2.40693e-29	-0.0450601	0.000269587	6.50309e-32
cg11132334	TXK	0.0283627	0.000122811	4.05443e-30	0.027415	9.97979e-05	6.53197e-32
cg23841699	SMARCA2;SMARCA2;SMARCA2;SMARCA2	0.0311665	0.000243259	3.10566e-19	0.0357113	0.000169583	7.1923e-32
cg19050450	CHST11;CHST11	-0.0406026	0.000267236	1.61899e-28	-0.0419253	0.000233913	7.57084e-32
cg04964845	PPM1A;PPM1A	-0.0489597	0.000575039	5.42122e-20	-0.0506487	0.000342409	9.25363e-32
cg22998476		-0.0214584	7.71385e-05	1.12394e-27	-0.0201806	5.43906e-05	9.61205e-32
cg00154652		-0.0250689	9.08185e-05	1.15432e-31	-0.0240871	7.75806e-05	1.04249e-31
cg02361196	SLC25A25;SLC25A25;SLC25A25;SLC25A25;SLC25A25	0.0418593	0.000223743	1.90187e-35	0.0394064	0.00020787	1.12095e-31
cg24252430		0.0383933	0.000218103	5.44943e-31	0.0389244	0.000202837	1.12859e-31
cg05398036		-0.0288933	0.000218666	1.78451e-18	-0.0309544	0.000128461	1.24142e-31
cg11793257		-0.02823	0.000144689	1.00688e-25	-0.0291748	0.000114118	1.24422e-31
cg14562331	CMIP;CMIP	-0.025397	0.000265691	2.21198e-12	-0.0303036	0.000123172	1.2795e-31
cg04260403	CACHD1;CACHD1	0.0397791	0.000175968	3.27473e-40	0.0340709	0.000155736	1.2991e-31
cg05674377	ADA	-0.0558894	0.000381793	6.8549e-37	-0.0451092	0.000273636	1.5179e-31
cg09162858		-0.0359431	0.000212499	3.85258e-28	-0.0339456	0.000154973	1.52849e-31
cg18477820	H2AFY;H2AFY;H2AFY;H2AFY	0.0310513	0.000147613	4.84193e-30	0.0265784	9.50718e-05	1.60163e-31
cg02544979	TESPA1;TESPA1;TESPA1;TESPA1	0.056186	0.000355672	9.79662e-40	0.047188	0.000299845	1.66092e-31
cg11219937	C12orf56;C12orf56	0.060921	0.000445717	1.73356e-37	0.0549904	0.000407519	1.74891e-31
cg26315985	JAK1	-0.0777114	0.000773876	2.47378e-35	-0.0657396	0.000582462	1.7597e-31
cg04222728	KIAA1549;KIAA1549	-0.079389	0.0011571	1.82708e-25	-0.0789026	0.00083915	1.77122e-31
cg03804474		-0.0122381	0.000118901	3.90502e-07	-0.0161639	3.52257e-05	1.80104e-31
cg15321908		-0.0188583	0.000132599	1.65756e-13	-0.0253435	8.66508e-05	1.8776e-31
cg21503141		-0.0433778	0.000271745	1.1069e-31	-0.044242	0.000264317	2.00036e-31
cg25304758	VTI1A	-0.0279574	0.000325789	2.95952e-12	-0.034663	0.000162304	2.04337e-31
cg08609163	SFXN2	0.057025	0.000499259	5.78912e-30	0.0566384	0.000433661	2.14887e-31
cg15272334		-0.0285553	0.000129645	5.03805e-29	-0.0277104	0.000103917	2.3089e-31
cg17385190	SEC14L2;SEC14L2;SEC14L2;SEC14L2	-0.0266715	0.000170185	4.83745e-20	-0.030063	0.000122312	2.31031e-31
cg17782974	TRIM8	0.0586778	0.000391221	1.98148e-39	0.0534619	0.000387128	2.4393e-31
cg08350742	APBB2;APBB2;APBB2;APBB2;APBB2;APBB2;APBB2	-0.0526863	0.000854634	5.40905e-16	-0.0582875	0.000460368	2.51008e-31
cg25242306	KLF12	0.017816	5.46633e-05	5.46618e-27	0.019711	5.26804e-05	2.61734e-31
cg04084260		-0.0332939	0.000268698	8.32222e-20	-0.0340818	0.00015769	2.83439e-31
cg04761746	SCOC	-0.0344743	0.000184043	9.91355e-30	-0.0325423	0.00014377	2.84033e-31
cg24954967		-0.0888943	0.00109377	6.20139e-33	-0.0811181	0.000893359	2.84891e-31
cg11095027	TOLLIP	0.0365088	0.000167287	5.20391e-36	0.0348668	0.000165111	2.91945e-31
cg23146741	RNF170;RNF170;RNF170;RNF170;RNF170;RNF170	-0.0591956	0.000469272	6.11108e-34	-0.0455651	0.000282435	3.24522e-31
cg17155010	LOC100506860	-0.0229941	8.7521e-05	5.59367e-28	-0.0228752	7.1286e-05	3.56265e-31
cg25247520	MIR1204;PVT1	-0.0611936	0.000577626	7.77157e-30	-0.0501108	0.000342131	3.59378e-31
cg25563198	FKBP5;LOC285847	-0.0146005	5.83858e-05	9.44435e-18	-0.0182138	4.52103e-05	3.65244e-31
cg09292545	STK24;STK24;STK24	-0.0140009	0.000105016	7.01974e-10	-0.0162367	3.60289e-05	4.3862e-31
cg03501332		-0.0227177	0.000261938	2.40903e-10	-0.0283572	0.000109975	4.59642e-31
cg07248223	CCR7	-0.0711591	0.000650915	3.12133e-35	-0.0581615	0.000463085	4.89714e-31
cg23066449	CELF2	0.0435578	0.000266621	1.75694e-32	0.0416004	0.000237071	5.11827e-31
cg07463025	CD163L1;CD163L1	-0.0503741	0.000375866	5.84522e-31	-0.0487056	0.000325068	5.22177e-31
cg02329630		-0.0197029	0.000181475	4.24118e-11	-0.0233668	7.48231e-05	5.23616e-31
cg12761472		-0.0369031	0.000231907	2.88406e-27	-0.0399129	0.000218374	5.34627e-31
cg01663988	WNT4	-0.0145865	5.9494e-05	1.99976e-17	-0.0170423	3.98868e-05	6.02397e-31
cg09519120	PVRL4	-0.0294145	0.000161785	4.81363e-25	-0.0273617	0.000102936	6.50035e-31
cg03875678	GZMB	-0.0282084	0.000131102	4.25011e-28	-0.0269457	9.98651e-05	6.64973e-31
cg24247537	PTDSS2	0.054374	0.00045246	4.72648e-30	0.0539685	0.000400776	6.83929e-31
cg18544034		-0.0514384	0.000401597	2.80395e-30	-0.0495269	0.000337552	6.87823e-31
cg23580000	ADCY7	0.0361806	0.00019398	6.01292e-31	0.0371066	0.00018948	6.88135e-31
cg21169940	LGR6;LGR6;LGR6	0.050805	0.000357775	6.84433e-33	0.0421701	0.000244779	6.98632e-31
cg08512745	PC;PC;PC	-0.0136	2.72178e-05	3.81426e-31	-0.0126099	2.18876e-05	6.99535e-31
cg09211160	RREB1;RREB1;RREB1;RREB1	-0.061629	0.00069019	1.05572e-25	-0.0611158	0.000514208	7.05744e-31
cg17694094		0.0585462	0.000521006	3.07479e-30	0.0591306	0.000481883	7.58781e-31
cg16311613	PACS1	-0.0248656	0.000176305	4.00545e-17	-0.0263854	9.59741e-05	7.71215e-31
cg14443849	PARVB;PARVB;PARVB;PARVB	0.046052	0.000260156	9.06462e-37	0.0408959	0.000230824	8.30027e-31
cg17183174		-0.0551137	0.00055435	1.32955e-25	-0.0515983	0.000367696	8.67566e-31
cg23057326	HIVEP3;HIVEP3	-0.0358609	0.000190661	6.20538e-31	-0.0328813	0.000149365	8.85121e-31
cg06433467		-0.0100211	1.41075e-05	1.7171e-32	-0.00998891	1.379e-05	9.08721e-31
cg24695409		0.0726909	0.000650323	1.1691e-36	0.061746	0.000527116	9.30527e-31
cg16047279	CCR7	-0.0692842	0.000644287	7.15862e-34	-0.0544517	0.000409966	9.35442e-31
cg03629335	LOC100507053;ADH6;ADH6	0.0774904	0.000704365	2.6633e-38	0.0666313	0.000614028	9.50362e-31
cg22254413	SLC24A3	0.0466641	0.00028752	2.21443e-34	0.0455553	0.000287124	9.73406e-31
cg19649878		-0.0427268	0.000282812	1.016e-29	-0.0396367	0.000217375	9.76555e-31
cg22753611	CAP2	0.0683845	0.000516285	1.77264e-40	0.0545169	0.000411609	1.03759e-30
cg23685290		-0.0294574	0.000177667	4.5712e-23	-0.0279825	0.000108451	1.04354e-30
cg04818040	ST7L;ST7L;ST7L;ST7L;ST7L	-0.063102	0.000530994	4.51319e-34	-0.0518718	0.000373088	1.12182e-30
cg03967504	SLC11A1	-0.0288416	8.61823e-05	6.84997e-43	-0.0226266	7.10143e-05	1.1488e-30
cg23770434		-0.0228557	6.88755e-05	1.99543e-34	-0.0190687	5.0451e-05	1.16943e-30
cg15256491	FOXK1	0.0138973	5.38956e-05	1.85947e-17	0.0170634	4.04046e-05	1.18176e-30
cg03150076		-0.0168011	0.000119633	4.43654e-12	-0.0180781	4.5377e-05	1.22274e-30
cg03165356		-0.0462998	0.000232977	4.62467e-41	-0.0400025	0.000222247	1.24651e-30
cg15104126	VWF	0.0485912	0.000325483	4.68074e-33	0.0470063	0.000306926	1.2579e-30
cg02969415	SEC14L2;SEC14L2;SEC14L2;SEC14L2	-0.0302248	0.00019574	3.88303e-22	-0.0325125	0.000146887	1.28847e-30
cg05713943	MBNL2;MBNL2;MBNL2	-0.0199217	0.000175461	1.20483e-11	-0.0252418	8.85556e-05	1.3061e-30
cg15346406		-0.0861245	0.000795752	1.50304e-41	-0.0664179	0.000613904	1.41753e-30
cg17968322	RIC1;RIC1;RIC1	-0.0525424	0.000502646	1.17196e-25	-0.0526372	0.000385874	1.48852e-30
cg26314722		-0.0238974	0.000100578	1.91345e-26	-0.0232585	7.53545e-05	1.50689e-30
cg22498565	ERC2	0.0482629	0.000305489	1.35758e-34	0.0467862	0.000305029	1.54333e-30
cg20308138		-0.0231637	0.000322577	5.76041e-09	-0.0302165	0.000127292	1.59132e-30
cg20163056	KDM4B	0.0443227	0.000244482	2.73824e-36	0.0397774	0.000220605	1.59799e-30
cg22681041	GHR;GHR;GHR;GHR;GHR;GHR;GHR;GHR;GHR;GHR;GHR	0.0610868	0.000541727	1.56318e-31	0.0571003	0.000454899	1.66939e-30
cg01935992	PGS1;PGS1;PGS1;PGS1	-0.0147412	0.000115041	5.57617e-10	-0.0174088	4.22876e-05	1.67819e-30
cg04243922		-0.0350422	0.000479047	5.54567e-13	-0.038263	0.000204296	1.68489e-30
cg02938032	COPA;COPA	0.0706143	0.000609666	7.02625e-37	0.0617261	0.000531783	1.70878e-30
cg07312124	TGM3	-0.0351522	0.000211827	4.21128e-27	-0.0335206	0.000156845	1.72134e-30
cg16736826	EDN2	-0.0174346	5.87365e-05	2.61766e-24	-0.0192789	5.19085e-05	1.78054e-30
cg04509882	EIF4G1;EIF4G1;EIF4G1;EIF4G1;EIF4G1;EIF4G1	0.051239	0.000304086	9.54986e-39	0.0453166	0.000286948	1.83718e-30
cg15761265		-0.0820116	0.00101068	1.47861e-30	-0.0737616	0.000760265	1.84128e-30
cg10062125		-0.0159114	0.0001349	6.32355e-10	-0.0179854	4.52484e-05	1.96997e-30
cg07803582	LINC00379	-0.0281737	0.000143994	9.63086e-26	-0.0307203	0.000132053	2.00896e-30
cg21239432	PVRL4	-0.0213728	0.000248791	9.62686e-10	-0.025656	9.21749e-05	2.11091e-30
cg03272310		-0.0588155	0.000529262	4.65199e-30	-0.0575471	0.00046375	2.11213e-30
cg14645628	PLXNA2	-0.0162948	0.000209884	3.68748e-07	-0.0205066	5.8891e-05	2.11996e-30
cg17282981	NCOR2;NCOR2;NCOR2	-0.042521	0.000399963	1.6533e-21	-0.0435997	0.000267276	2.73278e-30
cg09374015	TNIK;TNIK;TNIK;TNIK;TNIK;TNIK;TNIK;TNIK;TNIK	-0.0486546	0.000627391	2.78638e-18	-0.051066	0.000366684	2.74652e-30
cg07327489	RAPGEF1;RAPGEF1;RAPGEF1	-0.0477359	0.000299679	1.65848e-34	-0.035073	0.000173036	2.81202e-30
cg09080576	RAPGEF1;RAPGEF1;RAPGEF1	-0.0279746	9.14354e-05	1.93759e-38	-0.0234561	7.74194e-05	2.87395e-30
cg12178835		-0.0155776	3.51011e-05	1.23031e-31	-0.0154981	3.38095e-05	2.93388e-30
cg25630380	SH2D2A;SH2D2A;NTRK1;SH2D2A;SH2D2A;SH2D2A	-0.0323459	0.00017081	2.47334e-28	-0.0311378	0.00013649	2.95366e-30
cg09257665	LARGE;LARGE	0.0301341	0.000407014	1.65268e-11	0.045058	0.000285857	2.98754e-30
cg00023231		-0.011678	7.30708e-05	7.03867e-10	-0.0117873	1.95655e-05	3.01102e-30
cg06991967		-0.0254878	0.000287775	1.26127e-11	-0.0306911	0.000132659	3.0355e-30
cg14689167		-0.0268991	0.000127415	1.89944e-26	-0.0260974	9.59503e-05	3.09714e-30
cg05096200	IGF2BP3	-0.0199268	0.000174766	1.08578e-11	-0.0226121	7.20365e-05	3.10548e-30
cg09063556	CMTM4;CMTM4	0.0459648	0.000272706	4.22462e-35	0.041055	0.000237516	3.14777e-30
cg09354692		-0.0478346	0.000504806	1.46493e-21	-0.0477678	0.000321656	3.22204e-30
cg24136318	SEPT9;SEPT9;SEPT9;SEPT9;SEPT9;SEPT9	0.0204364	8.53992e-05	4.29015e-23	0.0224768	7.1236e-05	3.27288e-30
cg01722644		-0.0135943	9.34993e-05	2.25908e-10	-0.0165338	3.85821e-05	3.47568e-30
cg06258764	C10orf54;CDH23	-0.0187713	0.000189857	7.83956e-10	-0.022202	6.95885e-05	3.53306e-30
cg18814049	NCF2;NCF2;NCF2;NCF2	-0.0254688	0.000130796	2.17977e-23	-0.0271527	0.000104198	3.7894e-30
cg04851848	LOC101929524;FAM134B	0.0507155	0.000307773	1.30222e-37	0.0428606	0.000259649	3.8091e-30
cg22792560	FAM160A1	0.0369788	0.000236901	7.64572e-27	0.037813	0.00020218	3.91411e-30
cg12800932	ESYT2	-0.0489851	0.000456072	1.12386e-24	-0.0500515	0.00035458	4.16249e-30
cg19250932		-0.0493016	0.000383545	3.17129e-29	-0.0393211	0.000219088	4.46899e-30
cg22208165	KEL	-0.0173558	0.000135981	1.94435e-11	-0.0200355	5.6898e-05	4.55385e-30
cg06584478		-0.0703611	0.000768036	1.11036e-29	-0.0650504	0.00060033	4.82103e-30
cg19631545		-0.0699948	0.000832991	2.63719e-27	-0.0675636	0.000647718	4.87085e-30
cg24420089	PTDSS2	0.032955	0.000166563	5.41571e-30	0.0329487	0.000154105	4.99815e-30
cg25604616	UBE2D1	-0.0441153	0.000457687	2.36159e-20	-0.0468443	0.000311665	5.17297e-30
cg09975715	MYH10	0.0393308	0.000185254	1.38879e-37	0.0352756	0.0001768	5.29247e-30
cg14685886	DNAJC3	-0.0559811	0.000701009	2.71069e-21	-0.0625483	0.000556052	5.40992e-30
cg11345463	FAM222A-AS1;FAM222A-AS1;FAM222A	-0.0186239	0.000117835	1.16915e-14	-0.0199004	5.62936e-05	5.44993e-30
cg07136393	MYO16;MYO16	0.0625154	0.000481474	1.26156e-36	0.0549178	0.000429284	5.92933e-30
cg13155421		-0.0430035	0.00030496	4.47716e-28	-0.0396046	0.000223524	6.38941e-30
cg19917070	VIT;VIT;VIT;VIT	-0.0195213	5.60804e-05	3.82486e-31	-0.0183149	4.78205e-05	6.55066e-30
cg08116408	TRIM40	-0.0192147	7.12677e-05	2.48092e-24	-0.020715	6.12406e-05	7.00333e-30
cg24095540		0.0517738	0.000342764	2.11138e-35	0.0449465	0.000288429	7.18384e-30
cg14327296		-0.0195933	7.0935e-05	2.57121e-25	-0.0196139	5.49269e-05	7.19245e-30
cg21007972		-0.0555229	0.000616891	1.50026e-23	-0.0562678	0.000452758	7.9471e-30
cg04264075	NKG7	-0.0125717	5.90239e-05	1.73225e-13	-0.0118605	2.01281e-05	8.24032e-30
cg20493718	CSNK1D;CSNK1D	0.0189391	5.22633e-05	1.99205e-31	0.0179738	4.62312e-05	8.30725e-30
cg03665151	GEN1;GEN1	-0.0299175	0.000725949	5.17014e-07	-0.0378252	0.000204947	8.82949e-30
cg25391231	CCDC26;CCDC26;CCDC26;CCDC26	-0.0298495	0.000158911	3.82964e-26	-0.0322047	0.000148594	8.9371e-30
cg02734358	GPRIN3	-0.0340353	0.000244463	1.91836e-22	-0.0349933	0.000175502	9.13173e-30
cg20701025	MCPH1-AS1;MCPH1	0.0358742	0.000168841	1.39055e-34	0.0337986	0.000163734	9.16826e-30
cg00446115	DNTT;DNTT	0.0630479	0.000541769	2.11569e-33	0.0600905	0.000518136	9.84012e-30
cg11303839	CCL26	-0.0507797	0.000316448	9.36983e-37	-0.0457669	0.000300579	9.87464e-30
cg19782190	CDC42BPB	0.0575378	0.000454578	3.55853e-33	0.0522451	0.000392403	1.10504e-29
cg10578851		-0.0114344	0.00016639	6.00647e-05	-0.0172528	4.29014e-05	1.29549e-29
cg20682754		0.0434659	0.000296039	2.06129e-29	0.0453437	0.000296676	1.39076e-29
cg25376491	MAML1	-0.0606579	0.00064913	2.10649e-26	-0.0545395	0.000429293	1.40753e-29
cg26262644	LOXL1-AS1;LOXL1-AS1;LOXL1-AS1;LOXL1-AS1;LOXL1-AS1	-0.0192641	0.000105905	4.12113e-17	-0.0238872	8.23608e-05	1.41959e-29
cg04714188	HRH1;HRH1	-0.0273163	0.000118475	4.62915e-29	-0.0256619	9.50563e-05	1.42205e-29
cg01203858	GMDS;GMDS	-0.0156546	0.000151989	9.77971e-09	-0.0218387	6.8859e-05	1.44281e-29
cg21121843	HTT	-0.0379972	0.000213607	5.41754e-31	-0.0361983	0.000189191	1.4468e-29
cg19492315	IL15;IL15;IL15	-0.0590249	0.000489011	1.62076e-32	-0.0532133	0.000408918	1.46169e-29
cg05389236		-0.0264485	0.000360833	3.33887e-10	-0.0279037	0.000112611	1.60623e-29
cg16713119	FAM49B;FAM49B	-0.0156029	0.000441618	0.000770725	-0.025445	9.36876e-05	1.65785e-29
cg17552710		0.0381086	0.000192154	2.57215e-34	0.0351578	0.000178868	1.66042e-29
cg16534075	CD163L1;CD163L1	-0.0264317	0.00010984	2.53518e-29	-0.0246974	8.82792e-05	1.67649e-29
cg14017705		-0.0601666	0.00049798	4.04502e-33	-0.0548101	0.000435144	1.76328e-29
cg11387709		0.0777448	0.000837523	6.69161e-33	0.0719121	0.000749835	1.87995e-29
cg02155295	LOC101927692	-0.0453705	0.000623533	3.16185e-16	-0.0490779	0.000349561	1.9869e-29
cg13667088		-0.0332036	0.000397998	6.77998e-14	-0.0429789	0.000268156	2.02295e-29
cg08075974	UBASH3B	-0.0190666	5.76298e-05	4.20595e-29	-0.0173339	4.36474e-05	2.10772e-29
cg20396110	CLK3;CLK3	0.0263155	9.54171e-05	4.52332e-33	0.0255204	9.46459e-05	2.15614e-29
cg23684410	SIK3	-0.0280262	0.000168818	4.47384e-22	-0.0283702	0.000116969	2.16172e-29
cg15190241		-0.0270363	0.00011292	8.52444e-30	-0.0257262	9.62045e-05	2.19181e-29
cg24462639	ATP10A	-0.0524799	0.00035008	1.3524e-35	-0.0433766	0.000273537	2.21108e-29
cg10230984		-0.0214396	0.000100625	1.03322e-21	-0.0206865	6.22167e-05	2.21929e-29
cg22806403	LMAN1L	-0.0263129	0.000146042	1.87447e-22	-0.0279333	0.000113479	2.26479e-29
cg03584763	FSTL4	0.0334773	0.000197767	2.13196e-26	0.0360679	0.000189216	2.27895e-29
cg04763377		-0.0400399	0.00049841	7.41941e-16	-0.0504959	0.000370999	2.32566e-29
cg25440534	FER;FER;FER	-0.0473447	0.000333797	8.26495e-31	-0.0399296	0.000231982	2.3269e-29
cg08926050		-0.0269556	0.000189189	1.42099e-18	-0.0270925	0.0001068	2.32989e-29
cg16929512	SPEF2	-0.0511989	0.000469626	4.89555e-26	-0.0509288	0.000377703	2.44882e-29
cg27554156	GSG1;GSG1;GSG1;GSG1	0.0380934	0.000183774	1.02709e-35	0.034147	0.000169889	2.53188e-29
cg24804768	NINJ2	-0.0106257	0.000176637	0.000294039	-0.0154683	3.48892e-05	2.65914e-29
cg05345476	LRBA;LRBA	-0.0590633	0.000775469	2.05455e-21	-0.0607696	0.000538684	2.71806e-29
cg20052079	JARID2	0.0494002	0.000345501	2.91364e-32	0.0451567	0.00029752	2.76083e-29
cg14016418		-0.0287238	0.000263013	1.65668e-15	-0.0315021	0.000144809	2.77723e-29
cg04308167	SLC47A1	-0.0134696	7.3324e-05	1.37317e-12	-0.0151021	3.33058e-05	2.91074e-29
cg18680181	KIAA0391	-0.0749314	0.000802854	5.69521e-32	-0.0662368	0.00064094	2.98246e-29
cg20748397	MYO15A	-0.0361336	0.000209445	8.63939e-29	-0.0332175	0.000161317	3.12353e-29
cg03052074	ELF1;ELF1	0.0472777	0.000257985	7.18823e-39	0.0418214	0.00025575	3.15524e-29
cg16760587	CLRN2	-0.0135405	0.000232053	5.73324e-05	-0.0212242	6.58911e-05	3.22085e-29
cg23328945		-0.0388227	0.000244802	1.82134e-28	-0.0349256	0.000178471	3.2738e-29
cg02558975	LINC00313	-0.0244218	0.000101045	2.14914e-27	-0.0237499	8.25302e-05	3.27947e-29
cg09502149	SLC2A1	-0.0279919	0.000144104	2.00578e-25	-0.0266942	0.000104284	3.32268e-29
cg00291213	RUNX1	-0.00972297	0.000163484	0.000572784	-0.0144087	3.04406e-05	3.7301e-29
cg25375589		-0.0576754	0.00059901	6.46454e-26	-0.0517107	0.000392205	3.80878e-29
cg08824847		-0.048934	0.000316945	2.64041e-34	-0.0417063	0.000255146	3.82644e-29
cg04130221		-0.0206301	0.000111079	1.55602e-18	-0.0198907	5.80401e-05	3.84968e-29
cg08634412		-0.0398037	0.000336283	2.50961e-22	-0.043139	0.000273051	3.88995e-29
cg08922729		-0.0337226	0.000208706	1.79248e-25	-0.0332763	0.000162526	3.97397e-29
cg06727980	FAM53B	0.0220056	8.10669e-05	1.07957e-27	0.0226239	7.51879e-05	4.17826e-29
cg05926358	FAM120A;FAM120A;FAM120A;FAM120A	0.0404596	0.00022895	1.26959e-32	0.038008	0.0002126	4.67582e-29
cg14268695		-0.0121216	0.000233318	0.000325941	-0.0183355	4.94885e-05	4.74593e-29
cg12510999	RBKS	-0.0631258	0.000808577	2.95958e-23	-0.0630946	0.000586044	4.764e-29
cg03746015	CLEC16A	-0.065257	0.000698864	3.36749e-28	-0.0619524	0.000565126	4.81967e-29
cg01807946	CSNK1D;CSNK1D	0.0383083	0.000251687	4.32329e-27	0.033496	0.000165237	4.88271e-29
cg19225798	CDK5RAP2;CDK5RAP2;CDK5RAP2;CDK5RAP2;CDK5RAP2;CDK5RAP2;CDK5RAP2;CDK5RAP2	-0.0151621	0.000133475	3.12382e-09	-0.0172016	4.35827e-05	4.9218e-29
cg08934126	CTNNBIP1;CTNNBIP1	-0.0204402	0.00012267	1.10494e-16	-0.0200803	5.94015e-05	4.9757e-29
cg08734066		-0.0315693	0.000190173	1.37679e-24	-0.0314376	0.000145618	5.01819e-29
cg14556762		-0.0532654	0.00041239	1.69535e-31	-0.049782	0.000365269	5.12551e-29
cg15568069	LINC01607;LOC101927040	-0.0658171	0.000878212	2.83433e-23	-0.0653173	0.000628989	5.21166e-29
cg00154848	HTR2A;HTR2A	-0.0539394	0.000465212	7.10147e-29	-0.0512759	0.000387917	5.4546e-29
cg09618291	EPC2	0.0253382	8.67424e-05	1.14363e-33	0.0247009	9.00641e-05	5.62014e-29
cg08910267		-0.00989408	2.22953e-05	5.97408e-21	-0.0100145	1.48105e-05	5.76996e-29
cg27000413		-0.0696503	0.000702577	1.33417e-31	-0.0648496	0.0006212	5.85383e-29
cg10558233		-0.0731336	0.000750906	1.64748e-32	-0.0626151	0.000579381	6.01037e-29
cg13074526	LOC100996291	-0.0487494	0.000394097	6.2177e-28	-0.0507314	0.00038044	6.11719e-29
cg15177103	TMEM131	-0.0273893	0.000271093	6.97865e-14	-0.0286148	0.000121079	6.25209e-29
cg16166958	TP63;TP63;TP63	0.0704251	0.000672018	1.40057e-33	0.066507	0.000654247	6.35618e-29
cg02123704	AHI1;AHI1;AHI1	-0.0385021	0.000307233	8.17615e-23	-0.0389112	0.000223999	6.43756e-29
cg20889490		-0.0463667	0.000923462	6.12104e-12	-0.0518136	0.000397334	6.59224e-29
cg12711018	SEMA4D;SEMA4D	-0.0176989	4.39908e-05	1.67813e-32	-0.01591	3.74671e-05	6.63068e-29
cg00832661		-0.0158336	7.95721e-05	1.44285e-15	-0.0144413	3.08698e-05	6.6394e-29
cg24528574	OSBPL9;OSBPL9;OSBPL9;OSBPL9;OSBPL9	-0.0555538	0.000573266	3.39463e-25	-0.0522132	0.000403584	6.69031e-29
cg05432083		-0.0218663	6.84647e-05	6.25585e-32	-0.0186939	5.1761e-05	6.90742e-29
cg02194129	XRCC3;XRCC3;XRCC3	0.0336217	0.000158623	1.59032e-32	0.0310588	0.000142914	7.00716e-29
cg04389058	ARHGEF3	-0.040262	0.000367871	5.10974e-21	-0.0462295	0.000316682	7.08645e-29
cg20112774		-0.0402134	0.000654961	1.45009e-12	-0.0463577	0.000318444	7.08933e-29
cg14856696		-0.0379521	0.000335838	1.64068e-20	-0.041936	0.000260692	7.2532e-29
cg21424611	SLX4	-0.0632085	0.000623974	1.68036e-29	-0.0570332	0.000482708	7.75072e-29
cg13864543		-0.0533025	0.000441308	1.19816e-29	-0.051652	0.000395965	7.80912e-29
cg20500453		-0.0364779	0.000790403	4.67405e-09	-0.0534825	0.000424569	7.85528e-29
cg09531260	PKIG;PKIG;PKIG;PKIG	-0.070841	0.000924403	2.17995e-25	-0.0746702	0.000828079	8.13582e-29
cg14985336		-0.0464858	0.000410679	1.11815e-24	-0.049206	0.000359971	8.66557e-29
cg24524837	SLC39A8;SLC39A8;SLC39A8;SLC39A8	0.0474354	0.000351053	1.57637e-29	0.0459383	0.000314066	9.21237e-29
cg13719804		-0.0387909	0.000358808	4.22055e-20	-0.0392081	0.000228918	9.5473e-29
cg03407679	HTR7;HTR7;HTR7	-0.0604273	0.000610599	1.01164e-27	-0.0558623	0.000464867	9.7652e-29
cg22233512	MSI2;MSI2	0.0667941	0.000739149	5.88402e-28	0.0573173	0.00048954	9.93595e-29
cg05841636	MBD5	-0.0440963	0.000620041	1.67152e-15	-0.0490229	0.000358337	1.03252e-28
cg27164770	GPC6	-0.027797	0.000126202	2.54008e-28	-0.0274334	0.000112261	1.05769e-28
cg21115342	PCCA;PCCA;PCCA	-0.023792	0.000274025	9.01941e-11	-0.0269879	0.000108672	1.0741e-28
cg19707390	CCDC148;CCDC148	-0.0159266	0.000143592	1.97682e-09	-0.0189417	5.35423e-05	1.08596e-28
cg14275835		-0.0545715	0.000515869	7.59231e-27	-0.0510863	0.000389666	1.12049e-28
cg16300565	ZFR	-0.0589363	0.00079414	7.05966e-21	-0.0606101	0.000548723	1.14852e-28
cg00470855	LARS2	-0.0195076	0.00019203	2.14195e-10	-0.0281211	0.000118187	1.1872e-28
cg05775972		-0.0136732	9.31274e-05	1.64154e-10	-0.0155428	3.61074e-05	1.19337e-28
cg09945032		-0.0257041	9.08385e-05	3.89483e-33	-0.0247204	9.13473e-05	1.2011e-28
cg05219896		0.0487628	0.000265155	4.13352e-40	0.0373184	0.00020834	1.25888e-28
cg25695116		-0.00852208	2.98859e-05	2.15744e-12	-0.0101285	1.53526e-05	1.28807e-28
cg09971811	CST7;CST7	-0.0144324	0.000148845	9.01505e-08	-0.0182351	4.9784e-05	1.32042e-28
cg07225475	SSH1;MIR619;SSH1	-0.0101249	4.30997e-05	3.65386e-12	-0.00982764	1.44628e-05	1.33577e-28
cg03254336		-0.0524272	0.000454373	5.17118e-28	-0.046481	0.00032356	1.34474e-28
cg01110155		-0.0438975	0.000347917	7.45491e-26	-0.0462287	0.000320152	1.3691e-28
cg03051563	SDK1	0.0537881	0.00040281	9.29952e-33	0.0492644	0.000363707	1.39803e-28
cg17574812	ABHD6	-0.05897	0.000504678	1.53178e-31	-0.0517409	0.000401401	1.44217e-28
cg17416730	B3GALT4	0.00746372	8.7003e-06	1.68218e-29	0.00747051	8.36945e-06	1.45929e-28
cg14652830		-0.0174938	4.67175e-05	4.03572e-30	-0.0174309	4.5572e-05	1.47134e-28
cg16993186	CELF2;CELF2;CELF2;CELF2	0.0438912	0.000247333	2.84749e-35	0.0400383	0.000240442	1.47168e-28
cg24465573		-0.052363	0.00050561	2.31025e-25	-0.0538358	0.000434717	1.4729e-28
cg12060104	NAV2	-0.00873686	1.97014e-05	1.01331e-18	-0.00939586	1.32484e-05	1.51944e-28
cg15393490		0.0433831	0.000180428	4.95243e-46	0.0343945	0.00017759	1.55146e-28
cg18745690	C7orf43;C7orf43;MIR4658	0.025983	8.46916e-05	5.02046e-36	0.0232566	8.12002e-05	1.55642e-28
cg12777794	FHIT;FHIT	-0.0696655	0.000895539	2.39116e-25	-0.0654666	0.000644119	1.65868e-28
cg09888026	TMEM105	-0.014853	6.45477e-05	9.80305e-17	-0.0147974	3.29234e-05	1.70701e-28
cg09225861		0.0669106	0.000592501	2.61341e-34	0.061484	0.000568508	1.72537e-28
cg16097081	CAPN13	-0.022379	8.17047e-05	2.37074e-28	-0.022396	7.55315e-05	1.86733e-28
cg19946376	EIF4G1;EIF4G1;EIF4G1;EIF4G1	0.0288686	0.000135342	1.80517e-28	0.0236951	8.46241e-05	1.96964e-28
cg19940644		-0.0518145	0.000357956	4.45655e-34	-0.047496	0.000340042	1.9806e-28
cg04929220		-0.0125652	2.68859e-05	2.88247e-27	-0.0125809	2.38615e-05	1.9959e-28
cg24137240	C5AR2	-0.0169998	6.30215e-05	8.68314e-22	-0.0168299	4.27053e-05	2.00882e-28
cg14657283	KDM6A;KDM6A;KDM6A;KDM6A;KDM6A;KDM6A;KDM6A	-0.0663496	0.000608419	5.59003e-33	-0.0569618	0.00048938	2.053e-28
cg20431434	RERE;RERE	0.0444082	0.000303352	6.52241e-30	0.0377976	0.000215802	2.24324e-28
cg06420618	ITSN2;ITSN2;ITSN2	0.0461041	0.0003088	1.63947e-31	0.0390039	0.000229861	2.28149e-28
cg07886756		-0.00447874	5.51924e-06	1.11692e-17	-0.00483075	3.52646e-06	2.30017e-28
cg27188155	ABHD12;ABHD12	-0.07336	0.000740158	3.98384e-33	-0.0625124	0.000590593	2.31498e-28
cg17475445	MORC2;MORC2;MORC2	0.0301245	0.000176413	3.54857e-24	0.0285447	0.000123262	2.45204e-28
cg19608286	LOC101927668	-0.067765	0.000786583	4.02723e-27	-0.0653198	0.000646024	2.58379e-28
cg04307936		-0.0156686	0.000151162	8.65912e-09	-0.0188707	5.39703e-05	2.7365e-28
cg21983607		-0.0588392	0.000525587	2.84356e-30	-0.0488948	0.000362692	2.90327e-28
cg14768892	FSIP1	-0.0523677	0.000411622	1.37518e-30	-0.043558	0.000287952	2.97148e-28
cg04987734	CDC42BPB	0.0385007	0.00034678	1.89253e-20	0.0443441	0.000298614	3.07639e-28
cg26419494	RXRG;RXRG;RXRG	0.0300808	0.000113754	5.8999e-36	0.0271757	0.00011219	3.14172e-28
cg07421015	ZBTB16;ZBTB16	-0.0153577	9.10757e-05	4.2401e-13	-0.0153391	3.57574e-05	3.21746e-28
cg00840990		-0.0666181	0.000855307	2.28933e-24	-0.0680089	0.000703021	3.24788e-28
cg09245419		0.0259533	9.47107e-05	1.8276e-32	0.0244814	9.11081e-05	3.26957e-28
cg00377497	TRIM35	-0.0499297	0.000513127	5.8867e-23	-0.0477778	0.000347369	3.47832e-28
cg23202253	ITPR2	-0.0637851	0.000643113	3.52778e-29	-0.058867	0.000527393	3.50255e-28
cg21720175		0.0360988	0.000178192	2.66475e-33	0.0330858	0.000166659	3.57585e-28
cg02093859	FAM196A;DOCK1;DOCK1	-0.0635058	0.000727147	6.9179e-26	-0.0629446	0.000603243	3.59176e-28
cg24235138	SIPA1L2	-0.0598174	0.000799576	2.59272e-21	-0.0622958	0.000591041	3.65327e-28
cg06478031		-0.0216943	0.00011855	3.91e-19	-0.0220933	7.43463e-05	3.67191e-28
cg14220726	PPP3CA;PPP3CA;PPP3CA	-0.0777629	0.000966754	7.03378e-29	-0.0684173	0.0007134	3.80537e-28
cg08564019		-0.035601	0.000173304	2.65633e-33	-0.0304001	0.00014089	3.87301e-28
cg18894545		0.0500334	0.000370242	5.30161e-31	0.0484297	0.000357741	3.9874e-28
cg03431166	CD86;CD86;CD86;CD86;CD86	-0.069081	0.000660945	6.47496e-33	-0.0575059	0.000504991	4.27469e-28
cg20292908		-0.0522557	0.000634509	1.41775e-20	-0.0596238	0.000542998	4.3336e-28
cg17434676	KIFC3;KIFC3;KIFC3	-0.0425787	0.000274302	2.29414e-30	-0.0380977	0.000221717	4.35854e-28
cg23474135	PRKCE	-0.00835404	2.15278e-05	5.75314e-16	-0.00754929	8.70793e-06	4.41839e-28
cg17150809		-0.0785739	0.00091397	5.63628e-31	-0.0713157	0.000777146	4.43618e-28
cg22146612		-0.0396251	0.000289001	2.09295e-25	-0.0391482	0.00023425	4.51198e-28
cg21373806	BAHCC1	0.0154876	9.05277e-05	2.30422e-13	0.0190442	5.55249e-05	4.96287e-28
cg20879720	LHFPL2	-0.0163731	0.000133181	1.55374e-10	-0.0200984	6.18738e-05	5.11382e-28
cg15945202	MBOAT2	-0.0147442	0.000259456	3.43057e-05	-0.0272112	0.000113444	5.18632e-28
cg25583608	LINC01010;LINC01010;LINC01010;LINC01010	-0.0607949	0.00110663	2.14495e-16	-0.0758594	0.000881843	5.24714e-28
cg08726522	ST5;ST5;ST5	-0.0405302	0.000378567	9.95266e-21	-0.0415925	0.000265161	5.32427e-28
cg11193027	FOXP1;FOXP1;FOXP1;FOXP1;FOXP1;FOXP1;FOXP1	0.0313304	0.000397516	1.44581e-12	0.0320898	0.000157877	5.39845e-28
cg16289653	MAP2K2	-0.0220479	0.000151216	7.56742e-16	-0.0226526	7.86775e-05	5.42292e-28
cg11419575		-0.0430691	0.000321851	8.32963e-27	-0.0425882	0.00027818	5.51861e-28
cg02217713	PRKAR1B;PRKAR1B;PRKAR1B;PRKAR1B;PRKAR1B;PRKAR1B	-0.019906	0.000177103	1.54835e-11	-0.0237567	8.66186e-05	5.73992e-28
cg12359298	DTD1	0.0713993	0.000583474	3.61139e-39	0.0569206	0.000497629	6.0002e-28
cg16397193	DGKZ;DGKZ;DGKZ;DGKZ;DGKZ;DGKZ;DGKZ	-0.0246066	0.000164146	6.48667e-18	-0.0302781	0.000140971	6.42479e-28
cg10549018	TLL2	0.0431017	0.000271773	2.59298e-31	0.041371	0.00026325	6.51457e-28
cg05920196	TAOK3	0.0536795	0.000381576	2.73049e-34	0.0489188	0.000368166	6.61608e-28
cg12567650	MIER2	-0.0318192	0.00055013	9.20425e-10	-0.0381075	0.000223463	6.69861e-28
cg02950536	COA5	0.0526821	0.00030096	3.812e-41	0.041748	0.000268206	6.71082e-28
cg19017293		0.0377807	0.000205655	9.45798e-32	0.0326918	0.000164468	6.71699e-28
cg10773266	HNRNPF;HNRNPF;HNRNPF;HNRNPF	-0.0276352	0.000158107	7.76238e-23	-0.0272082	0.000114055	7.1947e-28
cg04223026	GRB10;GRB10;GRB10	-0.0231383	0.000166613	7.66899e-16	-0.0295896	0.000134948	7.36525e-28
cg20931305	ATXN1;ATXN1	-0.0494824	0.000504936	6.44763e-23	-0.0519477	0.000416096	7.53662e-28
cg15765789	FYB	-0.0333449	0.00031816	4.52868e-17	-0.0367289	0.000208127	7.79672e-28
cg10250072	ZNF366	-0.0362387	0.000484456	1.23798e-13	-0.0451356	0.000314363	7.88189e-28
cg08012149	RUNX2;RUNX2;RUNX2	0.059041	0.000554763	5.34051e-29	0.0495163	0.000378431	7.98588e-28
cg14058851	JARID2	0.0336545	0.000252436	2.30797e-21	0.0370299	0.000211676	8.06784e-28
cg05412222	PACS2;PACS2	-0.0399773	0.000333613	1.14882e-22	-0.040052	0.000247659	8.111e-28
cg15251675		-0.029333	0.000168245	4.76183e-24	-0.0312577	0.000150842	8.11302e-28
cg09535746	GNB1;GNB1;GNB1	0.053482	0.000318202	3.38119e-40	0.044476	0.000305665	8.54377e-28
cg14172849	XRCC3;XRCC3;XRCC3	0.0346615	0.000185614	8.57244e-30	0.0312932	0.00015133	8.57954e-28
cg16586538	PPP1R10	0.0500107	0.000301437	2.2941e-37	0.0426888	0.00028165	8.64451e-28
cg01661567	LETM1	0.028196	0.000116795	3.42032e-31	0.025797	0.000102878	8.76811e-28
cg20736849	ALMS1P;ALMS1P	-0.05134	0.000520471	7.76985e-24	-0.0524126	0.000424974	9.13256e-28
cg12820223		-0.0322141	0.000154129	6.96695e-31	-0.030411	0.000143167	9.49246e-28
cg07306826		-0.020626	5.73598e-05	9.87413e-34	-0.01771	4.86236e-05	1.03236e-27
cg15254954		-0.0412434	0.000295265	8.52604e-27	-0.0392672	0.000239049	1.03516e-27
cg18019929	D2HGDH;D2HGDH;D2HGDH	-0.00950853	6.38549e-05	7.58666e-08	-0.0107037	1.77657e-05	1.04724e-27
cg20220678	SH2D4A	-0.0603534	0.000449516	1.43872e-36	-0.0506341	0.000397806	1.08573e-27
cg14565465	TMEM2;TMEM2	-0.012185	0.000171038	2.48178e-05	-0.0155168	3.73636e-05	1.09413e-27
cg07359306	ITIH1;ITIH1	0.0467334	0.000304581	1.04244e-32	0.0385526	0.000230717	1.11309e-27
cg06399735	PSD3	-0.00914343	5.53768e-05	2.84912e-08	-0.0121901	2.30721e-05	1.12871e-27
cg10586317	CD276;CD276	-0.0209912	8.3107e-05	7.54763e-25	-0.0204838	6.51912e-05	1.17384e-27
cg20335712	CREB5;CREB5;CREB5	-0.0321725	0.000279398	5.52904e-18	-0.0393692	0.000240815	1.17394e-27
cg13619623	BBS9;BBS9;BBS9;BBS9	0.0525161	0.000352796	2.17121e-35	0.0468048	0.000340392	1.17863e-27
cg03850957	SNRPB2;SNRPB2	-0.0129199	0.000166131	5.77221e-06	-0.0175797	4.80293e-05	1.19195e-27
cg26840352	MOB3B	-0.0269259	0.000103733	5.93704e-32	-0.0228776	8.13791e-05	1.22551e-27
cg07194694		-0.0547256	0.000636021	2.57285e-22	-0.0553199	0.00047593	1.23989e-27
cg15581007	ARL15	0.0436261	0.000265289	1.00621e-32	0.039155	0.000238488	1.25869e-27
cg01906955		-0.0489444	0.000331918	6.66017e-33	-0.0441979	0.000303901	1.26472e-27
cg22686195		-0.0585612	0.000545259	5.03723e-29	-0.0503779	0.00039515	1.32572e-27
cg17970607	AQP3	-0.0324676	0.000279579	2.86355e-18	-0.0359251	0.000200949	1.32709e-27
cg25956820		-0.0240131	0.000253802	1.08667e-11	-0.0276729	0.000119268	1.34871e-27
cg01544333	RAP1GAP2;RAP1GAP2	-0.0178526	0.000116358	9.285e-14	-0.0190712	5.66462e-05	1.34897e-27
cg08352418		-0.0653809	0.000762762	3.9315e-26	-0.060578	0.000571898	1.39931e-27
cg26599989	TOLLIP	0.0362629	0.000183019	9.07376e-33	0.0341349	0.000181609	1.40906e-27
cg13937758		-0.0368333	0.000272045	1.66008e-23	-0.0400381	0.000249883	1.41803e-27
cg21705669	BCL6;BCL6	-0.0143497	8.55838e-05	2.75943e-12	-0.013355	2.78147e-05	1.45547e-27
cg12685962	NFIX;NFIX;NFIX	0.0416948	0.000239803	4.89268e-33	0.0335537	0.000175706	1.51899e-27
cg25766343	DFNB31;DFNB31;DFNB31	-0.0190542	5.86305e-05	1.2905e-28	-0.0177436	4.91368e-05	1.52285e-27
cg05167074	SHKBP1	-0.0322025	0.000460689	1.34725e-11	-0.0354552	0.000196283	1.56323e-27
cg06581979	KIT;KIT	-0.0347889	0.000312477	1.0271e-18	-0.040535	0.0002566	1.57869e-27
cg15629912		-0.0170308	6.13662e-05	2.16046e-22	-0.0169224	4.4739e-05	1.61347e-27
cg01324740	REPS1;REPS1;REPS1;REPS1	-0.0231222	0.000109262	4.17843e-23	-0.0217602	7.3976e-05	1.61414e-27
cg16665098	C9orf3;C9orf3;C9orf3	-0.0341835	0.000471234	1.30074e-12	-0.0426746	0.000284711	1.67996e-27
cg10843276	PCGF3	0.0522918	0.000331212	3.39064e-37	0.0446307	0.000311442	1.69012e-27
cg01680062	RUNX1;RUNX1	-0.0427444	0.000439043	5.81133e-20	-0.0418663	0.000274062	1.69252e-27
cg22573230	DNAH2	-0.0324657	0.000202197	1.80766e-24	-0.0335593	0.000176122	1.70767e-27
cg06712932	PLXNC1;PLXNC1	0.0575376	0.00052569	4.65914e-29	0.0549594	0.000472454	1.72769e-27
cg07074527	UBP1;UBP1;UBP1	-0.0209252	0.000216386	1.39218e-10	-0.0230226	8.29505e-05	1.78194e-27
cg22423620	RARG;RARG;RARG;RARG;RARG	-0.0284899	8.88653e-05	8.69955e-41	-0.0212842	7.09167e-05	1.81138e-27
cg08305942		-0.0468186	0.000330061	1.68737e-30	-0.0424453	0.000282077	1.82977e-27
cg27307975	LIPC	-0.049456	0.000545549	2.3874e-21	-0.0527683	0.000436177	1.88075e-27
cg02378194		0.0593691	0.000591983	1.30339e-27	0.0555909	0.000484872	2.0642e-27
cg14546778	CDKAL1	-0.0463782	0.000425714	8.71767e-24	-0.048768	0.000373172	2.06918e-27
cg03872677		-0.0332052	0.000146749	3.9288e-34	-0.0283131	0.000125841	2.1272e-27
cg05279866		0.041223	0.000286871	1.75022e-27	0.0374628	0.000220364	2.15357e-27
cg12233463		-0.0264064	0.000201552	6.44073e-17	-0.0271028	0.000115435	2.26136e-27
cg12859373	BACH2;BACH2	-0.0101077	1.52741e-05	1.0657e-30	-0.00968493	1.4776e-05	2.59793e-27
cg06805218	OTULIN	-0.0103866	2.12465e-05	6.81318e-24	-0.00780702	9.60141e-06	2.59844e-27
cg17565444	ASB2	-0.00937665	1.60543e-05	1.36815e-25	-0.00700808	7.73684e-06	2.59891e-27
cg17016369		-0.0145601	9.87824e-05	3.9493e-11	-0.0162527	4.16151e-05	2.61056e-27
cg22486777		-0.0553208	0.000446827	2.27796e-31	-0.0453709	0.000324387	2.64796e-27
cg25651219	ASCC1;ASCC1;ASCC1;ASCC1	0.0276477	0.000168096	1.26741e-21	0.0264217	0.000110062	2.72158e-27
cg05970238	ASAP1;ASAP1	-0.0143555	7.32802e-05	4.42011e-14	-0.0117635	2.18553e-05	3.0102e-27
cg07915516	AXIN1;AXIN1	-0.0263654	9.72256e-05	1.27258e-32	-0.0218393	7.53544e-05	3.06952e-27
cg21667520		-0.0151726	5.27076e-05	7.51323e-21	-0.0171746	4.66085e-05	3.09444e-27
cg21325715		-0.0240157	0.000111028	2.15994e-24	-0.0233943	8.64927e-05	3.12149e-27
cg24328944	DZIP1;DZIP1	-0.0339458	0.00024879	5.50741e-22	-0.0340089	0.000182801	3.13571e-27
cg11460520		-0.0445471	0.000781549	7.09683e-13	-0.0520681	0.000428577	3.17417e-27
cg00947809		-0.0216965	0.000143696	4.08368e-16	-0.0207266	6.80025e-05	3.42581e-27
cg03035489	ZNRF2	0.0200396	0.000225117	1.65129e-09	0.0253893	0.000102086	3.51565e-27
cg03597879	ATXN7L1;ATXN7L1	0.0384225	0.000192299	8.25298e-35	0.0333531	0.000176215	3.56469e-27
cg25085326		-0.0280948	0.000168144	2.96841e-22	-0.0297486	0.000140194	3.57666e-27
cg24481263	LINC01258	-0.0445775	0.000482549	8.95436e-20	-0.0449599	0.000320254	3.59843e-27
cg20338754	RNF138;RNF138	0.0469724	0.000238855	3.2935e-41	0.0353059	0.000197514	3.62715e-27
cg19091893		-0.0768426	0.00100513	2.82041e-27	-0.0722455	0.000827314	3.69724e-27
cg12853613	AGPAT5	0.0445594	0.00037923	1.44453e-24	0.0424807	0.000286117	3.75062e-27
cg06892907		-0.0139079	0.000105923	1.06677e-09	-0.0177441	4.99248e-05	3.77396e-27
cg22699725	PFKFB2;PFKFB2	-0.0316178	0.000249874	2.87738e-19	-0.0333685	0.000176606	3.83674e-27
cg22413912	MAD1L1;MAD1L1;MAD1L1;MAD1L1;MAD1L1	-0.0260485	0.000119393	1.82065e-26	-0.0260775	0.000107869	3.85367e-27
cg05166473	BANP;BANP	0.0109665	4.43875e-05	1.2552e-13	0.015759	3.9401e-05	3.89725e-27
cg04123578		-0.0281199	0.000130028	3.79103e-28	-0.026839	0.000114295	3.91755e-27
cg01804450	SGSM3;SGSM3	-0.03994	0.000333464	1.22841e-22	-0.0352281	0.000196919	3.92587e-27
cg04436907	PPP2R4;PPP2R4;PPP2R4;PPP2R4;PPP2R4;PPP2R4	-0.00931551	1.37204e-05	3.58087e-29	-0.00895795	1.274e-05	4.05344e-27
cg23883632		-0.053042	0.00078091	1.53279e-17	-0.0561542	0.000500873	4.1663e-27
cg14850568		-0.033439	0.000636378	2.17955e-09	-0.0399226	0.000253181	4.18251e-27
cg27023597	MIR21	-0.0634772	0.000757518	6.37757e-25	-0.0583089	0.000540162	4.21687e-27
cg02563706		0.0553654	0.000405229	2.41501e-34	0.0491372	0.000383673	4.2647e-27
cg09453768	FRMPD2	-0.0111788	0.000297832	0.00333381	-0.0181437	5.23129e-05	4.27345e-27
cg26365581	DNM3;DNM3	-0.0442867	0.000338803	6.49381e-27	-0.0431316	0.000295849	4.45655e-27
cg02445074	WDR53	-0.0629116	0.000523517	2.5154e-34	-0.057691	0.000529316	4.469e-27
cg11631011	CCDC70	-0.0659058	0.000597381	3.98228e-33	-0.0583758	0.000542134	4.5522e-27
cg16324526	RAPGEF1;RAPGEF1;RAPGEF1	0.0358356	0.000204577	5.66977e-29	0.0349458	0.00019437	4.67166e-27
cg07551060	GRK5	-0.0238815	0.000129217	4.75773e-21	-0.0244018	9.47736e-05	4.67342e-27
cg01225948		-0.0303139	0.000199554	7.17448e-22	-0.0291517	0.000135291	4.73422e-27
cg00077183		-0.0308505	0.000198871	1.20392e-22	-0.032475	0.000167901	4.74274e-27
cg06297798	SHB	-0.0339039	0.000168104	2.53925e-31	-0.029943	0.000142841	4.93613e-27
cg17465423	ZNF385A;ZNF385A	-0.0131625	8.88406e-05	2.96488e-10	-0.0143898	3.29952e-05	4.98671e-27
cg11889721		-0.0410383	0.000312247	3.07682e-25	-0.0381638	0.000232095	5.00147e-27
cg26905258	MYCBP2	-0.0125285	3.13511e-05	1.36846e-23	-0.0117291	2.19474e-05	5.33341e-27
cg18697351	TTC39C;TTC39C;TTC39C	-0.0241815	0.000109179	4.45313e-25	-0.0236521	8.92899e-05	5.47883e-27
cg26870347		-0.056468	0.000609129	1.45835e-24	-0.0553991	0.0004902	5.70096e-27
cg02045948		-0.0216828	0.00010586	3.62465e-21	-0.0242881	9.42383e-05	5.75358e-27
cg00516092		-0.0194257	8.66257e-05	8.41393e-21	-0.0173737	4.82427e-05	5.91273e-27
cg16783053	DUSP5	-0.00947205	5.74361e-05	1.65081e-08	-0.011888	2.25876e-05	5.91872e-27
cg25922329	PVT1	-0.0295838	0.000174939	1.41989e-23	-0.0297621	0.000141595	5.96942e-27
cg27403957	AKT2;AKT2;AKT2	0.022848	0.000100421	2.08278e-24	0.0249268	9.93318e-05	5.99415e-27
cg27297662	TIAM1	0.0763458	0.000990182	2.51364e-27	0.0678008	0.000735077	6.07915e-27
cg09726055		-0.0217555	0.000292761	9.35457e-09	-0.0294579	0.00013879	6.15186e-27
cg23512231		-0.0543873	0.000622332	1.66251e-22	-0.051224	0.000419799	6.26472e-27
cg27338793		-0.0199784	8.75969e-05	1.15772e-21	-0.0198232	6.28732e-05	6.28551e-27
cg20641464		-0.0305899	0.000337058	6.37022e-14	-0.0373244	0.000222999	6.45032e-27
cg13825926	HECW2;HECW2	-0.05146	0.000464146	1.46558e-26	-0.0481337	0.000370887	6.47108e-27
cg04942605	CYTH4	-0.0109545	9.4473e-05	3.49352e-07	-0.0125131	2.50695e-05	6.53443e-27
cg04958236		-0.0209554	0.000281664	1.70377e-08	-0.0260788	0.000108892	6.53527e-27
cg24904788	PRDM11	-0.0295615	0.000257056	1.17738e-16	-0.0243278	9.47808e-05	6.61638e-27
cg08716391	DNAJC5B	-0.0698582	0.000852613	1.225e-26	-0.0677227	0.000734848	6.80267e-27
cg10787596	TRAF2	0.0373044	0.000467341	8.27113e-15	0.0359602	0.000207303	7.01014e-27
cg06645657	CACNB4;CACNB4;CACNB4;CACNB4	-0.0590704	0.000596757	3.68585e-27	-0.0519133	0.000432468	7.41754e-27
cg17302948	LDLRAD3;LDLRAD3;LDLRAD3	-0.0175786	0.000133658	7.21894e-12	-0.0198238	6.3107e-05	7.71854e-27
cg01425762	CMIP;CMIP	-0.00790887	1.66525e-05	3.30249e-18	-0.00829531	1.10503e-05	7.72198e-27
cg22421019		-0.0437113	0.000471727	1.7552e-19	-0.0432058	0.000299876	7.87211e-27
cg15096147	FLT1;FLT1;FLT1;FLT1	-0.0167034	6.15258e-05	1.43601e-21	-0.0174401	4.88624e-05	7.89485e-27
cg09232805	GALNTL6	-0.0154441	0.000146915	8.71255e-09	-0.0178658	5.12795e-05	7.9168e-27
cg18708425	CPT1A;CPT1A	0.0447058	0.000266745	4.79255e-34	0.037808	0.000229668	7.9492e-27
cg09070690		-0.019997	7.57965e-05	9.76192e-25	-0.0206892	6.87919e-05	8.07276e-27
cg27538957	LDLRAD4;LDLRAD4;LDLRAD4;LDLRAD4;LDLRAD4	-0.0611695	0.000568185	2.88928e-30	-0.0545027	0.000477602	8.263e-27
cg09202696		-0.0139444	2.95539e-05	3.06116e-30	-0.0132088	2.80525e-05	8.27872e-27
cg01442652		-0.058718	0.000649077	6.84977e-25	-0.052803	0.000448461	8.45273e-27
cg26574777	PCCA;PCCA	-0.0591085	0.000648765	3.33674e-25	-0.0598411	0.000576271	8.69713e-27
cg01253327	FSTL4	-0.0315281	0.000205335	6.98877e-23	-0.0315913	0.000160621	8.74007e-27
cg11830461		-0.040719	0.000396833	4.92493e-20	-0.0411327	0.000272402	8.93428e-27
cg09701290	DEAF1;DEAF1	0.0338392	0.000186291	2.00751e-28	0.0327421	0.000172624	8.99595e-27
cg18126312	IGSF10	-0.0455003	0.000696023	8.55183e-15	-0.0471734	0.000358537	9.29031e-27
cg17209914		-0.00504592	6.27599e-06	1.64443e-19	-0.00458569	3.38823e-06	9.31903e-27
cg11047885	RBM47	-0.0180659	0.000460161	0.000137282	-0.0297301	0.000142475	9.54264e-27
cg23966214	SAMD14	-0.0421704	0.000452987	6.07248e-19	-0.0477759	0.000368118	9.82099e-27
cg12234768	LOC101928371;EIF2AK3	0.0683159	0.000723278	1.04034e-29	0.0594966	0.000570992	9.91894e-27
cg25763898	RFX8	-0.0395633	0.000352045	3.44976e-21	-0.0447644	0.000323246	9.94473e-27
cg08217545	NFIC;NFIC	0.037104	0.000234448	2.89087e-27	0.0332114	0.00017813	1.05983e-26
cg25616552	LRRC8A;LRRC8A;LRRC8A	0.0563705	0.000433488	2.25704e-33	0.0435692	0.000306591	1.06509e-26
cg06946797		-0.0207601	5.45541e-05	9.89309e-36	-0.0181379	5.31346e-05	1.06585e-26
cg05803892		-0.0410725	0.000371212	1.3046e-21	-0.040185	0.000260906	1.08681e-26
cg20576363		-0.0483912	0.000341901	2.27955e-31	-0.0417187	0.000281205	1.08738e-26
cg21240528	ITGAE	-0.0389198	0.000280027	2.63919e-25	-0.0362142	0.000211961	1.10664e-26
cg14334350	NOTCH1	0.0437253	0.000290332	2.89349e-30	0.0394899	0.000252059	1.11139e-26
cg20065449	OR2M5	0.0606278	0.000494013	7.87726e-34	0.0508073	0.000417383	1.13329e-26
cg08338683		-0.0552828	0.000564944	2.62841e-25	-0.0542553	0.000476015	1.14133e-26
cg09060360	CEP128	-0.0524146	0.000588503	3.83796e-22	-0.0516328	0.000431151	1.14716e-26
cg12802677	PSTPIP1	-0.011215	9.62332e-05	2.37454e-07	-0.0145065	3.40691e-05	1.21715e-26
cg18463452	RTF1;RTF1	0.0356218	0.000167826	2.49802e-34	0.0297118	0.000142973	1.24247e-26
cg18377866	LOC101929337;LOC100505920	-0.0371397	0.000384141	1.72929e-17	-0.0436965	0.000309304	1.25766e-26
cg06494185		0.0438323	0.000301232	2.13942e-29	0.0371624	0.00022373	1.26149e-26
cg06388937	TRIM8	0.0159399	5.82658e-05	8.04496e-21	0.0180799	5.29559e-05	1.26237e-26
cg13178755	ZAK;ZAK	-0.0421661	0.000881674	1.49528e-10	-0.0561093	0.00051069	1.35749e-26
cg12695286	DIAPH1;DIAPH1	0.037854	0.000184478	3.49043e-35	0.0313907	0.000159849	1.36107e-26
cg06688763	CDK6;CDK6	0.0823662	0.000997612	3.63978e-31	0.0783829	0.000997102	1.39419e-26
cg21659123		-0.0392291	0.000319366	8.70348e-23	-0.0379833	0.000234146	1.39526e-26
cg02779644		-0.0146207	9.10389e-05	4.9876e-12	-0.0166599	4.50458e-05	1.39658e-26
cg22537347		-0.0201806	8.39397e-05	6.28229e-23	-0.0198938	6.42536e-05	1.42429e-26
cg14812582	OTOGL	-0.0285481	0.00039691	1.02436e-10	-0.0375365	0.000228901	1.47556e-26
cg04454088	RNF126	0.00608907	7.21236e-06	3.66656e-24	0.00652897	6.92584e-06	1.4836e-26
cg12366623		-0.0454099	0.000410985	1.23196e-23	-0.0436943	0.000310442	1.55124e-26
cg18843330	LGALS1	-0.0224876	9.53036e-05	7.2449e-25	-0.0196602	6.28682e-05	1.5757e-26
cg00853733	SETD1B	0.0238505	0.000116509	4.64543e-23	0.0252539	0.00010375	1.59137e-26
cg15073665	PC;PC;PC	-0.0427402	0.000351893	2.23631e-24	-0.0408361	0.000271388	1.62682e-26
cg10000764	UBE2H;UBE2H	-0.051908	0.000426286	3.72311e-29	-0.0486223	0.000385621	1.8453e-26
cg15765184	UBE2L3	-0.0473743	0.000413414	2.18225e-25	-0.043245	0.000305118	1.87033e-26
cg04040227	ZNF366	-0.0276998	0.000466597	7.01275e-09	-0.0379394	0.000234948	1.91739e-26
cg00939032		-0.0553291	0.000527674	5.74477e-27	-0.042159	0.000290544	2.07999e-26
cg02540498	LYAR;LYAR	-0.0672004	0.000742233	3.68338e-28	-0.0584372	0.00055839	2.11435e-26
cg09551249	RAP1GAP2;RAP1GAP2	-0.0185958	0.000142691	2.30911e-12	-0.0195628	6.25986e-05	2.15296e-26
cg04036920	C11orf41	0.0792004	0.00101502	1.45655e-28	0.0610199	0.000609267	2.19839e-26
cg05488465	DGAT2;DGAT2	-0.0140875	0.000268516	9.94106e-05	-0.0201899	6.67044e-05	2.20443e-26
cg09685472	CMIP	-0.020881	9.26512e-05	2.64449e-22	-0.0201765	6.66426e-05	2.25395e-26
cg06881965	DCAF5	-0.0295086	0.00041358	5.99861e-11	-0.0364941	0.00021804	2.2623e-26
cg25315011		-0.0317361	0.00026781	3.15365e-18	-0.0352495	0.000203471	2.29297e-26
cg14560539		-0.0470778	0.000421257	1.12499e-24	-0.045693	0.000341966	2.31826e-26
cg19815274	GALNT14;GALNT14;GALNT14;GALNT14	-0.00756691	0.000126212	0.00227522	-0.0151453	3.75709e-05	2.32271e-26
cg00769356	RPL34-AS1	-0.0141159	0.000474491	0.00332047	-0.0243285	9.69864e-05	2.37674e-26
cg01024042	PHLDB1;PHLDB1;PHLDB1	-0.041204	0.000260648	5.77197e-30	-0.0366626	0.000220345	2.43084e-26
cg06038367	CORO1A	0.0196474	5.75145e-05	8.55327e-31	0.0175784	5.0684e-05	2.51055e-26
cg09865488	CARD11	-0.0356611	0.000223382	1.65343e-26	-0.0346413	0.000196851	2.52345e-26
cg10546888	DDX17;DDX17	0.0390482	0.000248917	2.4655e-28	0.034453	0.000194718	2.52393e-26
cg02325250	CSF2	-0.0267434	0.000136243	1.2616e-24	-0.0279884	0.000128524	2.54816e-26
cg14169496	DTHD1;DTHD1	-0.053165	0.000638863	4.28486e-21	-0.0555591	0.000506477	2.55518e-26
cg14884512	MSI2;MSI2	-0.035309	0.000195907	2.45418e-29	-0.0310263	0.00015806	2.65834e-26
cg23002431	COPA;COPA	0.0504199	0.000431509	2.39753e-27	0.0368148	0.000222631	2.71911e-26
cg24418920		-0.0270779	0.000216133	1.26527e-16	-0.0275073	0.000124347	2.78831e-26
cg19935065	DNTT;DNTT	0.0512428	0.000379874	1.2409e-31	0.046979	0.000362913	2.88042e-26
cg13328642	TTC7B	-0.0489727	0.000421655	1.73785e-26	-0.0443276	0.000323156	2.90569e-26
cg10045881	CHI3L2;CHI3L2;CHI3L2;CHI3L2	-0.0327606	0.000260621	8.95082e-20	-0.0328838	0.00017788	2.94251e-26
cg07754940		-0.0477883	0.000377254	4.95958e-28	-0.0394455	0.000256007	2.97779e-26
cg06680852		-0.0356572	0.000504166	8.46147e-13	-0.0382785	0.00024112	3.00256e-26
cg20386404	PTPN14	-0.0249097	0.000144408	1.51615e-20	-0.0261623	0.000112695	3.09089e-26
cg26206723	MAD1L1;MAD1L1;MAD1L1;MAD1L1;MAD1L1	-0.0325464	0.00017459	4.34553e-28	-0.0296142	0.000144416	3.11556e-26
cg12641545	PTPRM;PTPRM	-0.0919685	0.00139141	3.87884e-28	-0.0891577	0.00131027	3.28793e-26
cg12027819	SLC35D1	-0.0538113	0.000484236	1.01433e-27	-0.0466359	0.000358506	3.2939e-26
cg23165415		-0.0222124	0.000148146	2.35944e-16	-0.0206902	7.06179e-05	3.43377e-26
cg23062385	PHACTR2;PHACTR2	-0.0568786	0.000681269	1.73449e-22	-0.0586856	0.000568245	3.4716e-26
cg21248322		-0.030817	0.000193229	3.37677e-23	-0.0327234	0.000176726	3.5196e-26
cg11993828	LINC01258	-0.0468164	0.000456124	9.9408e-23	-0.0453695	0.000339739	3.53581e-26
cg00704059	FNDC3B;FNDC3B	-0.0152321	5.90138e-05	5.73352e-19	-0.0143345	3.39181e-05	3.5566e-26
cg21412128	GPR182	0.0587654	0.000521797	2.10436e-30	0.042378	0.000296467	3.57066e-26
cg18739367		-0.0152607	7.47834e-05	2.08395e-15	-0.0153516	3.89133e-05	3.61363e-26
cg01391548		-0.0432192	0.000404771	6.51369e-22	-0.0443788	0.000325195	3.61451e-26
cg02512902	KSR1	-0.0324259	0.000195318	3.40688e-25	-0.0296347	0.000145038	3.65441e-26
cg01015210		-0.0211905	0.000101256	3.86601e-21	-0.0210535	7.32114e-05	3.67771e-26
cg03726147	DMAP1;DMAP1;DMAP1	0.024979	8.42853e-05	1.12902e-33	0.022837	8.61571e-05	3.71612e-26
cg15350643		-0.0764308	0.000990875	2.30347e-27	-0.0704008	0.000819041	3.78119e-26
cg24191847	TTC7B	-0.026203	0.000132032	2.04526e-24	-0.0241032	9.60124e-05	3.79436e-26
cg10168639	IRF2	0.0363568	0.000258741	5.02409e-24	0.037087	0.000227313	3.79594e-26
cg17345741		-0.0277954	0.000138054	4.24729e-26	-0.0242914	9.75225e-05	3.80556e-26
cg25499646	ATP8B3;ATP8B3;ATP8B3	-0.0144611	0.000130794	1.12585e-08	-0.0198329	6.50442e-05	3.92031e-26
cg17143945	FBXW8;FBXW8	-0.0663627	0.000751066	3.13776e-27	-0.0636203	0.000669381	3.94233e-26
cg23280999		0.0334906	0.000187833	1.10158e-27	0.0322426	0.000171943	3.96287e-26
cg07056138	NCALD;NCALD;NCALD;NCALD;NCALD;NCALD;NCALD	-0.0100763	3.03032e-05	1.92763e-16	-0.00825861	1.12814e-05	3.97587e-26
cg23850913	JARID2	0.0362909	0.000200639	3.54423e-30	0.035068	0.000203464	4.03457e-26
cg16176984	LOXL1-AS1;LOXL1-AS1;LOXL1-AS1;LOXL1-AS1;LOXL1-AS1	-0.0163471	0.000669856	0.00420744	-0.0361286	0.00021602	4.09939e-26
cg17992922		-0.0189842	0.000185212	3.09833e-10	-0.0213755	7.56233e-05	4.1164e-26
cg02641339	PSTPIP2	-0.0323221	0.000274659	2.05442e-18	-0.030409	0.000153052	4.12138e-26
cg20977229	CREB5;CREB5;CREB5;CREB5	-0.0684494	0.000921432	6.34895e-24	-0.0726734	0.000874729	4.27373e-26
cg26943214		-0.0122673	9.3377e-05	9.86146e-09	-0.0127285	2.68501e-05	4.41961e-26
cg12426771		-0.0143419	0.000230485	1.91245e-05	-0.0200487	6.66208e-05	4.44511e-26
cg11631070	TSNARE1;TSNARE1	-0.0378943	0.000238313	6.50581e-28	-0.0318434	0.000168104	4.50253e-26
cg00657309		-0.0278997	0.000234345	2.57899e-16	-0.0340754	0.000192515	4.52792e-26
cg18112681	RARRES3	-0.0377657	0.000315546	1.66238e-21	-0.0354168	0.000207973	4.53088e-26
cg10620151		-0.0245418	0.000115599	1.85396e-24	-0.0237188	9.32803e-05	4.54012e-26
cg04915079	KIAA1683;KIAA1683;KIAA1683	-0.0268163	0.000169994	2.93614e-20	-0.0250641	0.000104216	4.67126e-26
cg19215003	CD53;CD53	-0.00574946	4.45596e-06	9.72608e-34	-0.00487092	3.93657e-06	4.70883e-26
cg02392359	RAB27A	-0.017949	9.5595e-05	1.58311e-16	-0.0187978	5.86317e-05	4.72388e-26
cg10697032	RGS12;RGS12	-0.059721	0.000570118	6.9741e-29	-0.0491066	0.000400338	4.85998e-26
cg14169841	MTO1;MTO1;MTO1	-0.0136114	0.000104808	1.9524e-09	-0.015844	4.16997e-05	5.02055e-26
cg19153829		-0.0440237	0.000378989	4.77486e-24	-0.0437445	0.000317881	5.02756e-26
cg17907003		-0.0451044	0.000449917	1.633e-21	-0.0422975	0.00029723	5.05659e-26
cg05266989		-0.0171548	0.000103157	2.92896e-14	-0.0167056	4.63937e-05	5.23116e-26
cg26692003	IQSEC1	0.0125514	0.000290879	0.000857497	0.0228025	8.64825e-05	5.3842e-26
cg13163786	SORL1	-0.0640943	0.000804635	5.1813e-24	-0.0633867	0.00066841	5.44054e-26
cg26657404	KIAA0182;KIAA0182	0.0303328	0.000183705	1.34475e-23	0.0309399	0.000159384	5.69087e-26
cg22813951		-0.0306696	0.000115105	7.50664e-37	-0.0227382	8.61106e-05	5.78884e-26
cg10776509		-0.0415647	0.000512645	1.58441e-16	-0.0494566	0.000407451	5.85038e-26
cg01715745		-0.0159546	0.000118448	3.83288e-11	-0.0182238	5.53424e-05	5.96167e-26
cg05242734		-0.0368232	0.000229702	2.13896e-27	-0.0329772	0.000181221	5.96229e-26
cg08321103	TMEM173;TMEM173	-0.00351802	2.28294e-06	2.34683e-25	-0.00352708	2.07334e-06	6.00696e-26
cg17211596		-0.0113136	6.10931e-05	6.66623e-11	-0.0111595	2.07595e-05	6.071e-26
cg07008776		-0.0315072	0.000246461	2.19741e-19	-0.0345833	0.000199374	6.0803e-26
cg00644025	S100A10	-0.0319993	0.000195383	1.3748e-24	-0.0297365	0.000147436	6.14688e-26
cg24911283		0.0391341	0.000234687	5.14222e-30	0.0376744	0.000236811	6.36964e-26
cg23086613		-0.00944955	2.87157e-05	2.18309e-15	-0.00870748	1.26512e-05	6.39948e-26
cg06800849	ACSF3;ACSF3;ACSF3	0.0111832	2.86556e-05	7.7595e-21	0.0122089	2.48996e-05	6.80663e-26
cg17278724		-0.0424999	0.000380391	1.74086e-22	-0.0410538	0.000281716	7.03402e-26
cg20510033		-0.0602186	0.000844755	1.57931e-20	-0.0649551	0.000705446	7.15243e-26
cg03135474		-0.0377338	0.000203949	6.39572e-32	-0.0285252	0.000136119	7.35589e-26
cg10493186	PRDM16;PRDM16	0.0339895	0.000170884	5.33781e-31	0.0305208	0.000155833	7.35961e-26
cg08675225	C14orf37	0.067261	0.000735083	1.86338e-28	0.0602599	0.000607956	7.68561e-26
cg09432154	MED12L;GPR87	-0.0450618	0.000460993	5.19921e-21	-0.0472211	0.000373643	8.04727e-26
cg05981730	PTPRD	-0.0286158	0.000241318	1.25398e-16	-0.032466	0.000176645	8.10742e-26
cg16846518	EEFSEC	-0.030074	0.000265688	1.12431e-16	-0.0301343	0.000152225	8.22624e-26
cg10222359	PPP2R4;PPP2R4;PPP2R4;PPP2R4;PPP2R4;PPP2R4	-0.0185018	5.18668e-05	2.51056e-30	-0.0158909	4.2346e-05	8.38291e-26
cg02904344	SGK1;SGK1;SGK1	-0.0375664	0.000332227	2.46599e-20	-0.0377113	0.000238485	8.38756e-26
cg15928936		-0.0139833	5.20685e-05	3.33299e-18	-0.013655	3.12763e-05	8.51001e-26
cg17777759	RAC1;RAC1	-0.0174085	0.000183762	6.67429e-09	-0.0204564	7.02292e-05	8.75107e-26
cg27080917	ETV6;RNU6-19P	0.0310931	0.000143801	7.66601e-31	0.0280434	0.000132015	8.86006e-26
cg14667925	POC1A;POC1A;POC1A	-0.0509804	0.000431158	6.3581e-28	-0.0446366	0.000334712	9.23071e-26
cg18122761		-0.00729819	6.29442e-05	3.1374e-05	-0.00958684	1.54496e-05	9.5528e-26
cg01191743		-0.0153423	5.34043e-05	5.0533e-21	-0.0160763	4.346e-05	9.73294e-26
cg20363271		-0.0357639	0.000325112	5.58508e-19	-0.0364327	0.000223268	9.88789e-26
cg02353048		0.0552969	0.000455761	8.76718e-31	0.0465669	0.000364845	1.00219e-25
cg14317491	EDIL3;EDIL3	-0.0155676	6.34371e-05	1.73971e-18	-0.0158005	4.20062e-05	1.00433e-25
cg05380077	LGALS12;LGALS12;LGALS12	-0.0207948	0.000178051	2.18975e-12	-0.0267381	0.000120297	1.00734e-25
cg11141696		-0.0741738	0.00100289	1.24811e-25	-0.0687653	0.000796281	1.04983e-25
cg10068788	ASAP1;ASAP1	-0.0104963	0.00010736	4.59721e-06	-0.0140604	3.33121e-05	1.08676e-25
cg20800004	DAP3;DAP3;DAP3;DAP3;DAP3	0.0488398	0.000316906	3.45363e-34	0.0393268	0.000260642	1.09492e-25
cg15562617	LINC01227;LINC01227	-0.0268594	0.000127829	2.6742e-26	-0.024945	0.000104867	1.09546e-25
cg06869619	RUNX1;RUNX1;RUNX1	-0.0431942	0.000381074	4.06443e-23	-0.0392494	0.000259676	1.10833e-25
cg01311537	C10orf128	-0.0334601	0.000558444	1.68814e-10	-0.0461373	0.000358822	1.10951e-25
cg06991163	CRADD	-0.0684385	0.000876084	4.88818e-25	-0.0583613	0.000574529	1.14964e-25
cg19659378		-0.0250941	0.00016533	1.95154e-18	-0.0264911	0.000118388	1.15628e-25
cg25230327		-0.0159143	0.000102444	1.40364e-12	-0.0172794	5.04033e-05	1.19928e-25
cg23411013	RORA;RORA;RORA;RORA	-0.0186085	7.53742e-05	7.98423e-22	-0.0175663	5.20975e-05	1.20731e-25
cg14002778	BCLAF1;BCLAF1;BCLAF1;BCLAF1	0.0324551	0.00016783	5.7309e-29	0.0315592	0.000168172	1.21386e-25
cg01426968	C16orf45;C16orf45	-0.0413132	0.000285416	1.01306e-27	-0.036402	0.000223789	1.22679e-25
cg26345770	PCAT29;PCAT29	-0.0384355	0.000224981	3.47287e-30	-0.0313121	0.000165587	1.22884e-25
cg06128809		-0.0509965	0.000544912	1.37104e-22	-0.0497569	0.000418529	1.29396e-25
cg17865265	MMP19	-0.0206954	0.000229703	7.16928e-10	-0.0239044	9.66116e-05	1.30255e-25
cg00694431	ENPP2;ENPP2;ENPP2	-0.0450859	0.000647189	1.59209e-15	-0.0517163	0.000452284	1.31587e-25
cg21342350	NME7;NME7;NME7	-0.0258686	0.000172394	9.42751e-19	-0.0247195	0.000103339	1.32089e-25
cg09484192	FUT8;FUT8;FUT8;FUT8;FUT8	-0.0352844	0.000351392	2.7906e-17	-0.0405576	0.000278232	1.33335e-25
cg12159741		-0.0454718	0.000554148	4.23595e-18	-0.0504959	0.000431402	1.35091e-25
cg05355306		-0.0153796	0.000241483	7.55258e-06	-0.0187597	5.955e-05	1.36077e-25
cg22744280		0.0320524	0.000140004	2.09729e-33	0.0292449	0.000144758	1.38002e-25
cg05136561	OTOG;OTOG	-0.00540144	4.06597e-06	9.93385e-33	-0.00485035	3.98279e-06	1.3969e-25
cg07394341		-0.0212772	0.000116036	7.73512e-19	-0.0225822	8.6471e-05	1.52176e-25
cg16529750	MSI2;MSI2	0.028725	0.000174098	1.9014e-22	0.0256201	0.000111337	1.54837e-25
cg26811385		-0.00943783	1.91686e-05	4.74467e-22	-0.00975631	1.61488e-05	1.56588e-25
cg26433839	PRKCA	-0.03677	0.000222721	4.20526e-28	-0.0318017	0.00017159	1.57041e-25
cg11225074		0.0722444	0.000744045	4.64454e-32	0.0642582	0.000700839	1.60324e-25
cg22102485		-0.031173	0.000156484	1.08822e-28	-0.0247314	0.000103875	1.65338e-25
cg01839793		-0.0181758	0.000234709	8.28079e-08	-0.027278	0.000126391	1.66979e-25
cg13125822	GRK5	-0.0131075	3.14427e-05	1.54471e-25	-0.0130717	2.90271e-05	1.67909e-25
cg01663665		-0.0104221	0.000202545	0.000909221	-0.0157854	4.23338e-05	1.68717e-25
cg16776821	LRIG3;LRIG3	0.0459491	0.000314116	7.78413e-31	0.0376877	0.000241594	1.79627e-25
cg10689689	MARK2;MARK2;MARK2;MARK2;MARK2	0.0460367	0.000332153	2.08428e-29	0.0410744	0.000287009	1.81109e-25
cg17734624		-0.00836053	0.00013588	0.00115783	-0.0147881	3.72136e-05	1.83805e-25
cg03618113		-0.0328678	0.000442453	1.91863e-12	-0.0380748	0.000246812	1.88724e-25
cg26307105	FCHO1;FCHO1;FCHO1;FCHO1	-0.0472576	0.000520269	1.58177e-20	-0.0513246	0.000448507	1.89387e-25
cg25739715	OSM	-0.00391064	5.03795e-06	4.60937e-15	-0.00454586	3.519e-06	1.90947e-25
cg01936636	CARS;CARS;CARS;CARS;CARS	0.0309151	0.000163018	3.16527e-27	0.0310754	0.000164477	1.92974e-25
cg00483891	CCDC115	-0.0264664	0.000424553	6.62425e-09	-0.0385548	0.000253256	1.96116e-25
cg20434905	PTPRE	-0.0226731	0.000103338	1.87478e-23	-0.0213521	7.76765e-05	1.96239e-25
cg19900821		0.0499669	0.000489775	5.59838e-24	0.052351	0.00046702	1.98112e-25
cg08779886	LOC101929089;LOC101929089;LOC101929089;LOC101929089;LOC101929089;KMT2A;KMT2A	0.0559217	0.000487402	1.48012e-29	0.0490094	0.000409398	2.00582e-25
cg03127244	B3GALT4	0.0411079	0.000238327	2.24418e-32	0.037162	0.000235511	2.06176e-25
cg01329761		-0.0603931	0.00066737	1.52748e-25	-0.0563386	0.000541336	2.07271e-25
cg19769379	RHBDD1;RHBDD1	-0.0484755	0.000520667	1.7772e-21	-0.0448558	0.000343197	2.0855e-25
cg12670943	POLDIP3;POLDIP3	0.0310901	0.000156721	1.64014e-28	0.0272059	0.00012627	2.10291e-25
cg06894429	HDAC4	-0.0116467	8.63092e-05	1.49452e-08	-0.0126997	2.75231e-05	2.13806e-25
cg21860097	ST5	-0.0257783	0.000152028	7.26233e-21	-0.0256654	0.00011243	2.15861e-25
cg12603236	HPS4;HPS4;HPS4;HPS4	0.0319599	0.000177355	8.66795e-27	0.0297506	0.000151074	2.16201e-25
cg08282375	LINC01272	-0.0146288	0.000204041	3.61617e-06	-0.0196477	6.59166e-05	2.2082e-25
cg17719126	PHF1;PHF1;PHF1	0.00453237	5.12008e-06	2.56928e-19	0.00516736	4.56401e-06	2.32903e-25
cg01596292	RNF19A;RNF19A	-0.0211644	0.000372483	7.11978e-07	-0.030401	0.000157985	2.338e-25
cg04193065		-0.0608806	0.000652528	1.87448e-26	-0.0548794	0.000514863	2.34724e-25
cg01362225	FOXN3	-0.0344112	0.000227743	2.06203e-24	-0.030423	0.000158282	2.39213e-25
cg14442175		-0.0090894	4.78011e-05	2.93524e-09	-0.0117806	2.37439e-05	2.44874e-25
cg05568549	CCND3;CCND3;CCND3;CCND3	-0.00805383	4.35528e-05	3.52371e-08	-0.00888667	1.35118e-05	2.45346e-25
cg01942825	THRSP;NDUFC2-KCTD14;NDUFC2-KCTD14;NDUFC2-KCTD14;RNU6-83P	-0.0170092	0.000195819	3.989e-08	-0.0198236	6.72459e-05	2.47317e-25
cg07774533	LDLRAD3;LDLRAD3;LDLRAD3	-0.0399524	0.000325586	3.81183e-23	-0.0401241	0.000275643	2.54496e-25
cg24171531		-0.0104538	3.21019e-05	1.12364e-16	-0.00950052	1.54583e-05	2.58571e-25
cg18357341		-0.023608	0.000187993	9.43949e-15	-0.0292681	0.00014673	2.60584e-25
cg20207299	ARNT2	-0.0286356	0.000183203	2.57085e-21	-0.030554	0.000159996	2.68378e-25
cg08170489	ZNF367	0.037505	0.000161632	4.99501e-39	0.0305108	0.000159548	2.6876e-25
cg08939850	RPTOR;RPTOR	-0.0361801	0.000415085	1.40081e-15	-0.0344827	0.000203802	2.69507e-25
cg23261443	CUX1;CUX1;CUX1	-0.0300822	0.000422238	4.06941e-11	-0.0341077	0.00019941	2.70636e-25
cg00548098		-0.0273507	0.00015618	1.15762e-22	-0.0274002	0.000128706	2.72298e-25
cg14330293	MYO1C;MYO1C;MYO1C	0.0206823	8.43023e-05	7.05415e-24	0.019466	6.49768e-05	2.7608e-25
cg06075683		-0.0187927	0.000104441	1.4117e-16	-0.0189905	6.18767e-05	2.84517e-25
cg26658396	M1AP;M1AP	-0.0344201	0.000255288	5.03378e-22	-0.0344278	0.000203389	2.86489e-25
cg03936075	NEDD9;NEDD9	0.04779	0.000402111	1.88181e-26	0.047963	0.00039492	2.93089e-25
cg12650670	LOC100506457	-0.0361514	0.000219449	1.28535e-27	-0.0325767	0.000182214	2.95602e-25
cg17905009	SEMA3A	-0.0470604	0.000419424	9.33206e-25	-0.0479885	0.000395632	3.04762e-25
cg09399176	INSC;INSC	0.0195805	9.23815e-05	6.50694e-20	0.0220296	8.34065e-05	3.11051e-25
cg09692833	SYK;SYK;SYK;SYK	-0.0547025	0.000435369	1.80842e-31	-0.0467184	0.000375151	3.12724e-25
cg06201397		-0.0564569	0.000504366	3.7651e-29	-0.0477378	0.000391711	3.13166e-25
cg17912009		-0.0108022	0.000110215	3.25553e-06	-0.018394	5.81625e-05	3.15046e-25
cg15310871	ATP6V1B2	0.0152771	9.92398e-05	4.80279e-12	0.0234092	9.42285e-05	3.19639e-25
cg10942744	LINC01258	-0.0337628	0.000228982	1.8101e-23	-0.0313068	0.000168613	3.27617e-25
cg00683922	PFKFB2;PFKFB2	-0.0387563	0.000416685	1.5029e-17	-0.0406049	0.000283951	3.46977e-25
cg05420679	OIT3;OIT3	-0.0186018	0.0004437	6.40203e-05	-0.0331852	0.000189829	3.63605e-25
cg12292594	LOC101929710	-0.0205838	0.000578093	0.000106276	-0.0306193	0.000161648	3.68301e-25
cg06728793	PRKAR1B;PRKAR1B;PRKAR1B;PRKAR1B;PRKAR1B;PRKAR1B	-0.0272809	0.000143386	2.24951e-24	-0.026324	0.000119498	3.71757e-25
cg06755438	CCDC108	-0.0139598	0.000279223	0.000155239	-0.0198026	6.77048e-05	3.95931e-25
cg04844473	EZH2;EZH2;EZH2;EZH2;EZH2	-0.0270493	0.000130299	3.52929e-26	-0.0275579	0.000131121	3.96153e-25
cg18179663	TTI1;TTI1	-0.0129836	4.48911e-05	3.33569e-18	-0.00965964	1.61216e-05	4.10988e-25
cg16983159	TMEM173	-0.00323395	1.97763e-06	8.61916e-25	-0.0032749	1.85336e-06	4.14849e-25
cg11829394	ZNF319	-0.0141828	5.6871e-05	2.96405e-17	-0.0158945	4.36619e-05	4.17096e-25
cg16246347	LOC100506403	-0.021548	0.000189359	1.7245e-12	-0.0212935	7.83815e-05	4.22841e-25
cg10141221		-0.0292925	0.00025833	2.58059e-16	-0.0300599	0.000156275	4.32914e-25
cg02233071	RUNX1;RUNX1	-0.0449073	0.000379786	6.97634e-25	-0.0446348	0.000344579	4.34204e-25
cg15234914		-0.0355801	0.000276474	9.28019e-22	-0.0372671	0.00024036	4.48704e-25
cg09818863		-0.0197686	8.40992e-05	4.74095e-22	-0.0198161	6.79945e-05	4.61e-25
cg02115923		-0.0360108	0.00085328	2.56556e-08	-0.0506817	0.000444788	4.61782e-25
cg15717081	PSD3	-0.0226057	0.000162705	1.59427e-15	-0.0243729	0.000102868	4.62653e-25
cg00288598	EIF2C2;EIF2C2	-0.0780883	0.0011411	5.01164e-25	-0.0718133	0.000893092	4.63775e-25
cg22761903		-0.0241364	0.000118309	3.08323e-23	-0.0243489	0.000102691	4.68567e-25
cg06635918		-0.0152823	0.000208631	1.71186e-06	-0.0232753	9.39081e-05	4.88289e-25
cg07175786		-0.0417732	0.000726849	2.91093e-12	-0.0462303	0.000370701	5.03598e-25
cg00687889		-0.0556385	0.00053498	6.65234e-27	-0.0470435	0.000383915	5.07562e-25
cg18132479		-0.0248639	0.000132186	3.52706e-22	-0.0249755	0.000108228	5.1218e-25
cg03116541	UBE2L3;UBE2L3;UBE2L3;UBE2L3;UBE2L3	0.0520325	0.000458347	2.06196e-27	0.0436007	0.000329942	5.20928e-25
cg17294693	PVRL1;PVRL1;PVRL1	-0.0115005	0.00010672	4.83368e-07	-0.0183143	5.82245e-05	5.25618e-25
cg00514486	CDH29	-0.0299151	0.000198461	1.84723e-21	-0.0279458	0.000135573	5.26619e-25
cg08373547	PTGER2	-0.0336566	0.000148674	1.4336e-34	-0.0268456	0.000125216	5.50734e-25
cg13659875	LOC101929128	-0.019482	0.000100978	3.21902e-18	-0.022275	8.62219e-05	5.55257e-25
cg03322922	SAMD10	-0.0362742	0.000251647	1.54555e-24	-0.0341094	0.000202233	5.63366e-25
cg26867393	GTF2E2	-0.0358487	0.000524349	1.74471e-12	-0.0477551	0.000396565	5.75227e-25
cg21477638		-0.0218883	0.000218874	2.5451e-11	-0.0311655	0.000168921	5.79411e-25
cg09417120	EXT1	0.0468767	0.000313124	4.51028e-32	0.0423489	0.000312357	6.24905e-25
cg15456617		-0.0208951	7.78677e-05	3.82511e-26	-0.0191986	6.41976e-05	6.25881e-25
cg21398996		-0.0151808	4.4747e-05	3.34089e-24	-0.0150567	3.94965e-05	6.34895e-25
cg12244957	ZC3H3	-0.066792	0.000848311	1.15096e-24	-0.0617213	0.000663724	6.36416e-25
cg09283991	RAB37	-0.019499	5.66528e-05	8.5869e-31	-0.0148169	3.82625e-05	6.47445e-25
cg17790037	MYLK-AS1;MYLK-AS1	-0.0153723	0.000175976	1.63031e-07	-0.0183497	5.86978e-05	6.55386e-25
cg12590163	GALNT10	-0.0211835	0.00014656	3.53572e-15	-0.0220277	8.45914e-05	6.57348e-25
cg10658203	MCTP2;MCTP2;MCTP2	-0.026926	0.000151507	1.20943e-22	-0.0281469	0.000138211	6.80871e-25
cg14574582	HNRNPH1;HNRNPH1	-0.0132945	3.24841e-05	1.93744e-25	-0.0113001	2.22853e-05	6.94765e-25
cg15512344	CCDC26;CCDC26;CCDC26;CCDC26	-0.0475846	0.000469369	8.25115e-23	-0.0437113	0.000333557	7.05834e-25
cg17920058	TCF7;TCF7;TCF7;TCF7;TCF7;TCF7	0.0327564	0.000415777	4.64794e-13	0.0342905	0.000205325	7.15256e-25
cg09368597	ARSG;ARSG	-0.044863	0.000342081	2.58385e-27	-0.0344875	0.000207708	7.18397e-25
cg11801086	KIF6;KIF6;KIF6	0.0958709	0.00114685	3.3437e-36	0.0741639	0.000960773	7.27555e-25
cg07045797	DSE;DSE	-0.0462314	0.000606042	3.28586e-17	-0.046106	0.000371329	7.28181e-25
cg03024690		-0.0235068	9.70852e-05	1.67641e-26	-0.0229888	9.23289e-05	7.3361e-25
cg08759026	MYEOV	-0.0133161	7.94497e-05	1.63936e-11	-0.0141931	3.5199e-05	7.39666e-25
cg00441899	RGS12;RGS12;RGS12	0.0270846	0.000137177	4.8239e-25	0.024148	0.000101892	7.40274e-25
cg03354487		-0.0213729	0.000167252	1.00583e-13	-0.0242816	0.000103024	7.40415e-25
cg03402112	ZDHHC8;ZDHHC8	0.030149	0.00015153	8.45811e-28	0.0286721	0.000143704	7.55362e-25
cg20970152		-0.0411892	0.000464262	9.15219e-18	-0.0445446	0.000346906	7.61969e-25
cg15143370	USP20;USP20;USP20	-0.00412663	4.10289e-06	6.48263e-20	-0.0046356	3.75772e-06	7.70341e-25
cg01897901	IL22RA2;IL22RA2;IL22RA2	-0.0398933	0.000278953	1.46858e-26	-0.0376292	0.000247613	7.71164e-25
cg21201020	KIAA1456;KIAA1456	-0.059216	0.00054376	1.08087e-29	-0.0487591	0.000415838	7.79539e-25
cg05871405	USP10;USP10;USP10;USP10	0.0416475	0.000246739	4.01954e-32	0.0326663	0.000186696	7.91098e-25
cg24199203	NFIC;NFIC	0.0519811	0.000442863	3.12016e-28	0.0477305	0.000398694	8.01708e-25
cg07964115	NINJ2;LOC100049716	-0.0329921	0.000365152	8.01087e-15	-0.0373385	0.000244024	8.08576e-25
cg14725190	RAPGEF1;RAPGEF1;RAPGEF1	0.0280467	0.000218223	1.50452e-17	0.0301783	0.000159495	8.32015e-25
cg20981615	TXK	0.0279131	0.000369256	5.72007e-11	0.0280794	0.00013811	8.40916e-25
cg27218386		-0.00630047	6.61322e-06	8.13814e-28	-0.00616713	6.66237e-06	8.42362e-25
cg01292810		-0.0296341	0.0002534	6.0671e-17	-0.0314489	0.000173279	8.49811e-25
cg07560536	IFNL4;IFNL4	0.026316	0.000130376	6.8547e-25	0.0235516	9.71982e-05	8.57957e-25
cg18126886	TSPAN5	-0.042337	0.000333565	3.74551e-25	-0.0405432	0.000288086	8.65134e-25
cg21221767		-0.0324666	0.000194568	2.43547e-25	-0.0235281	9.70209e-05	8.6575e-25
cg07509511	CEP68	-0.0466174	0.000390424	5.69591e-26	-0.0447501	0.000351157	8.88857e-25
cg13937163		0.0337462	0.000172077	2.10944e-30	0.0298916	0.0001567	8.95106e-25
cg10477339	BACH2;BACH2	-0.0080526	1.02336e-05	3.19923e-29	-0.00700238	8.60384e-06	9.19936e-25
cg05129505	ZSWIM5	-0.0413537	0.000350799	5.00028e-23	-0.0371908	0.000242803	9.40126e-25
cg05376228	SBNO2;SBNO2	-0.0223818	0.000172346	1.69861e-14	-0.0244547	0.000104983	9.41339e-25
cg12655112	EHD4	-0.0299348	0.000264894	1.39306e-16	-0.0283176	0.000140776	9.44005e-25
cg22761205	PTDSS2	0.0177715	5.50699e-05	1.09794e-26	0.0177368	5.52557e-05	9.67611e-25
cg03392371		-0.0522539	0.000686886	3.71397e-19	-0.0554559	0.00054042	9.92294e-25
cg00506033	MAML1	-0.0111571	8.09201e-05	2.11419e-08	-0.0125108	2.75172e-05	1.01603e-24
cg24127061	PACS1	0.0366405	0.000214124	6.09261e-29	0.0317401	0.000177132	1.02149e-24
cg00358010		-0.0089137	0.000111524	0.000132644	-0.0166318	4.86458e-05	1.03216e-24
cg07267600	CACNA1C;CACNA1C;CACNA1C;CACNA1C;CACNA1C;CACNA1C;CACNA1C;CACNA1C;CACNA1C;CACNA1C;CACNA1C;CACNA1C;CACNA1C;CACNA1C;CACNA1C;CACNA1C;CACNA1C;CACNA1C;CACNA1C;CACNA1C;CACNA1C;CACNA1C;CACNA1C	-0.0147327	8.99628e-05	2.57676e-12	-0.016633	4.86685e-05	1.04897e-24
cg26894079	ASAM	-0.0265462	0.000252228	5.32305e-14	-0.0305548	0.00016428	1.06418e-24
cg13027206	CCDC88C	0.0137348	2.83325e-05	1.43114e-30	0.0117514	2.43165e-05	1.10262e-24
cg27110054	NCALD;NCALD;NCALD;NCALD;NCALD;NCALD;NCALD	-0.0151002	4.79415e-05	1.61281e-22	-0.0125852	2.78965e-05	1.11657e-24
cg12126344		-0.0160726	6.57847e-05	6.00757e-19	-0.0181294	5.79062e-05	1.13363e-24
cg00822539	GNAS;GNAS;GNAS;GNAS;GNAS;GNAS;GNAS;GNAS;GNAS;GNAS;GNAS;GNAS;GNAS	0.03409	0.00030621	2.23644e-18	0.0324692	0.000185739	1.13389e-24
cg18765405		-0.0414465	0.000392886	7.17327e-21	-0.0435247	0.000333922	1.16306e-24
cg10388583		-0.0555155	0.000546786	2.86793e-26	-0.0494022	0.000430502	1.20647e-24
cg22878489	B3GALT4	0.0361197	0.000200283	5.75517e-30	0.0338869	0.000202581	1.21407e-24
cg04742397		-0.011718	3.46724e-05	4.30765e-19	-0.0124117	2.72006e-05	1.2696e-24
cg03778809	CLN8	0.034622	0.000268486	2.8744e-21	0.0371676	0.000243934	1.27426e-24
cg03277630		-0.042932	0.000404703	1.18302e-21	-0.0433805	0.000332314	1.27648e-24
cg02722435		0.02778	0.000192859	2.85595e-19	0.0304922	0.000164256	1.30449e-24
cg03108070	B3GALT4	0.0115342	1.96704e-05	5.20205e-31	0.010732	2.0354e-05	1.32655e-24
cg02867990		-0.0554734	0.00095706	7.51281e-16	-0.0612276	0.000662937	1.37336e-24
cg20775254	PROM2;PROM2;PROM2	-0.0320301	0.000254503	2.12713e-19	-0.0350362	0.000217153	1.39885e-24
cg23184711	DENND2D;DENND2D	-0.0214168	0.000102985	3.19744e-21	-0.0200212	7.09316e-05	1.42038e-24
cg05836030	TRMT44	0.0342612	0.000163024	7.83529e-33	0.0269663	0.000128767	1.47127e-24
cg20273931	NCK2;NCK2;NCK2	-0.0127184	8.14983e-05	2.07458e-10	-0.0131352	3.05544e-05	1.47848e-24
cg10614054	SSBP3;SSBP3;SSBP3	-0.0192771	0.000294907	3.88654e-07	-0.0297293	0.000156663	1.54929e-24
cg10488050	CHCHD3	-0.0545441	0.000488978	3.68165e-28	-0.0493691	0.000432036	1.55147e-24
cg06116549	ZMYND8;ZMYND8;ZMYND8;ZMYND8;ZMYND8;ZMYND8;ZMYND8;ZMYND8;ZMYND8;ZMYND8;ZMYND8;ZMYND8;ZMYND8;ZMYND8;ZMYND8;ZMYND8;ZMYND8;ZMYND8	0.0440807	0.000267011	3.75204e-33	0.037145	0.000244621	1.56686e-24
cg21153313		-0.00808992	2.07451e-05	1.3833e-15	-0.00700622	8.70377e-06	1.57566e-24
cg25985943	SLC14A2	-0.0514721	0.000467043	2.01606e-26	-0.0452434	0.000362964	1.57823e-24
cg15058727		-0.0221224	0.000136876	2.01501e-17	-0.0238725	0.000101091	1.60866e-24
cg17653775		-0.063862	0.000603601	5.54395e-31	-0.0437893	0.000340165	1.61596e-24
cg23557545	ELOVL2	-0.015006	3.10254e-05	4.5143e-33	-0.0126533	2.84103e-05	1.63798e-24
cg14535274	POLQ	0.0135302	9.36534e-05	2.82821e-10	0.0184218	6.0242e-05	1.67045e-24
cg04954249	CFAP45	-0.0108762	9.91908e-05	7.90973e-07	-0.0127916	2.90639e-05	1.72382e-24
cg12992827		-0.0464152	0.00107283	1.63154e-10	-0.0636406	0.000719643	1.75356e-24
cg06970472	APBB2;APBB2;APBB2	-0.0154214	6.57873e-05	1.35657e-17	-0.0158616	4.47231e-05	1.79317e-24
cg19098423	FAM78A	0.0241078	0.000142519	1.33432e-19	0.0241924	0.00010408	1.8302e-24
cg09743199		-0.0321423	0.000228181	1.53999e-21	-0.0335709	0.000200455	1.84738e-24
cg26010546		-0.0414098	0.000740771	7.00618e-12	-0.0482895	0.00041483	1.86355e-24
cg18522464		0.0216384	0.000236725	2.22736e-10	0.0236843	9.9814e-05	1.88649e-24
cg08366476	CA12;CA12;CA12	-0.0096849	3.69444e-05	7.1144e-13	-0.0102979	1.88882e-05	1.98248e-24
cg09273683	PIP4K2A	-0.00687986	9.39894e-05	0.00130527	-0.0124865	2.77958e-05	2.08007e-24
cg26716046		-0.0371406	0.000346664	3.56894e-19	-0.0413059	0.000304218	2.09466e-24
cg03071241	TOX	-0.050488	0.000383742	1.66408e-30	-0.04256	0.000323138	2.1507e-24
cg11279102	SLC6A17	0.0354424	0.000244232	3.5748e-24	0.0347093	0.000214993	2.18798e-24
cg27049094	HK2	0.0563176	0.000492192	1.13114e-29	0.0500544	0.000447179	2.20479e-24
cg03173502	JARID2	0.0441074	0.000292062	1.39203e-30	0.040265	0.000289617	2.30284e-24
cg12573052	HS6ST1	0.0349792	0.000179961	3.69221e-31	0.0314438	0.000176626	2.30731e-24
cg00325272	MAP3K7CL;MAP3K7CL;MAP3K7CL;MAP3K7CL;MAP3K7CL;MAP3K7CL;MAP3K7CL;MAP3K7CL	-0.0624464	0.0006134	2.61488e-29	-0.0570276	0.000581012	2.31537e-24
cg24256225		-0.0682971	0.000631253	1.28573e-33	-0.0569444	0.000579409	2.3342e-24
cg24387487		-0.0364438	0.000278009	1.30811e-22	-0.0339912	0.000206474	2.34806e-24
cg11158258		-0.0137723	0.000207597	1.52374e-05	-0.018772	6.29781e-05	2.35696e-24
cg19379390		-0.0187701	8.56124e-05	9.20532e-20	-0.0193804	6.71451e-05	2.39054e-24
cg17547179	CCM2;CCM2;CCM2;CCM2;CCM2	0.0326972	0.000225537	1.8857e-22	0.0309527	0.000171309	2.41756e-24
cg20821706		-0.0368784	0.000278026	4.24123e-23	-0.0347584	0.000216036	2.42417e-24
cg21019156	LGR5;LGR5;LGR5;LGR5	0.0284179	0.000297753	1.21951e-13	0.0334485	0.000200075	2.43328e-24
cg06720467	SFN	-0.0181672	7.76732e-05	2.43193e-20	-0.0198794	7.06794e-05	2.44654e-24
cg20225766	PLCXD2;PLCXD2	-0.0748427	0.000786143	1.60932e-32	-0.0600351	0.000644931	2.50947e-24
cg15649706		0.0345417	0.000151443	1.21551e-35	0.0275495	0.000135883	2.58025e-24
cg18538723		-0.00423138	0.000250738	0.225492	-0.0177754	5.65898e-05	2.62881e-24
cg09964921		-0.0399521	0.000378463	3.33213e-20	-0.0397242	0.000282662	2.64636e-24
cg14034519	SNX1;SNX1;SNX1	0.0220664	0.000112276	1.01932e-20	0.0241483	0.000104491	2.69289e-24
cg10166664		-0.0697065	0.000761293	2.04796e-29	-0.0560866	0.000563695	2.69888e-24
cg10495683	BCAR3	-0.0338527	0.00036881	2.23384e-15	-0.0325507	0.000189875	2.70613e-24
cg13339632	RNF130;RNF130	-0.0143976	0.000106143	2.8804e-10	-0.0150016	4.03403e-05	2.74331e-24
cg16227392		0.042039	0.000367173	9.18808e-23	0.0418072	0.000313324	2.75204e-24
cg03797660	CBFA2T3	0.00970685	2.57919e-05	9.25251e-18	0.0113935	2.32805e-05	2.81108e-24
cg27424960		-0.0134076	0.000305005	0.000506984	-0.0237914	0.000101557	2.87724e-24
cg27440373		-0.0222424	0.000108353	1.05563e-21	-0.0210984	7.98863e-05	2.91121e-24
cg03822565	ST3GAL3;ST3GAL3;ST3GAL3;ST3GAL3;ST3GAL3;ST3GAL3;ST3GAL3;ST3GAL3;ST3GAL3;ST3GAL3;ST3GAL3;ST3GAL3;ST3GAL3;ST3GAL3;ST3GAL3;ST3GAL3;ST3GAL3;ST3GAL3;ST3GAL3;ST3GAL3;ST3GAL3;ST3GAL3;ST3GAL3;ST3GAL3;ST3GAL3	-0.0189154	0.000886342	0.00398822	-0.0313164	0.000176054	2.95522e-24
cg19411958	ATP6V1E2	0.04286	0.000320232	1.08313e-26	0.0345553	0.000214358	2.95737e-24
cg01323720	MSI2;MSI2	0.0428598	0.000244735	4.2198e-34	0.0345319	0.000214093	2.97587e-24
cg06356931	NOCT	-0.00922695	7.00228e-05	6.19019e-07	-0.0113426	2.31e-05	2.98364e-24
cg17389813	LOC399959	-0.0521323	0.000492616	9.20898e-26	-0.0521256	0.000488068	3.05199e-24
cg22333163	PLA2G4E;PLA2G4E-AS1	0.0365461	0.000186188	1.01349e-32	0.0315528	0.000178879	3.08999e-24
cg21549201	LOC101929450;LOC101929450	-0.00983009	9.49803e-05	5.04877e-06	-0.0123569	2.74416e-05	3.128e-24
cg08899667	VARS	0.0367195	0.000204702	2.85103e-30	0.0319617	0.000183655	3.18404e-24
cg22579075	SGCE;SGCE;SGCE	-0.0691566	0.000812073	2.44312e-27	-0.0579395	0.000603586	3.20137e-24
cg24678869	DENND4B	0.0177855	8.30764e-05	1.97544e-18	0.0205636	7.60703e-05	3.28667e-24
cg16421283	LINC01221	-0.0444022	0.000439879	2.4187e-21	-0.0462541	0.000385071	3.37407e-24
cg01317029	FAM131A;FAM131A	0.0193656	6.92389e-05	2.46151e-25	0.0176908	5.63402e-05	3.40605e-24
cg07380942	VAC14	-0.0273517	0.000241465	2.44815e-15	-0.032224	0.000186949	3.42286e-24
cg10363550	ZEB2;ZEB2	-0.0168864	0.000486042	0.000522244	-0.0272372	0.000133594	3.46152e-24
cg18721397	SUB1	-0.0750192	0.00105681	6.00162e-25	-0.0699283	0.000880586	3.46378e-24
cg25621991		-0.0298195	0.000294588	5.47953e-15	-0.0356508	0.000228923	3.49748e-24
cg12043230	CACNA1C;CACNA1C;CACNA1C;CACNA1C;CACNA1C;CACNA1C;CACNA1C;CACNA1C;CACNA1C;CACNA1C;CACNA1C;CACNA1C;CACNA1C;CACNA1C;CACNA1C;CACNA1C;CACNA1C;CACNA1C;CACNA1C;CACNA1C;CACNA1C;CACNA1C;CACNA1C	-0.0143826	0.000153643	1.57123e-07	-0.0162861	4.77925e-05	3.57001e-24
cg03509949	MMP19	-0.0168045	0.000231655	5.98676e-07	-0.0205229	7.59392e-05	3.67964e-24
cg11878955		-0.0438068	0.000394913	5.82884e-23	-0.0429154	0.000332088	3.69728e-24
cg27394566	PLD4	0.0188695	0.000245844	5.40713e-08	0.0282226	0.000143636	3.71492e-24
cg11012616		-0.0113865	0.000120104	2.61243e-06	-0.013842	3.45634e-05	3.77973e-24
cg02219601		-0.0124103	8.62477e-05	1.61991e-09	-0.0124851	2.81213e-05	3.79557e-24
cg19305903	LDLR;LDLR;LDLR;LDLR;LDLR	-0.0354311	0.000272766	7.36037e-22	-0.0351487	0.000222901	3.81281e-24
cg23165574	BNC2	-0.0438781	0.000418365	7.39094e-22	-0.0460063	0.000381895	3.82e-24
cg01356139		-0.0237389	8.61591e-05	4.44867e-30	-0.0210105	7.96588e-05	3.84338e-24
cg22813992	CCDC88B	-0.00788668	0.000440285	0.0882923	-0.0222878	8.96697e-05	3.9114e-24
cg12767898		-0.0406297	0.000252469	4.54047e-30	-0.0347147	0.000217591	3.9575e-24
cg24898784	PLXNC1	-0.0101943	0.000166738	0.000349883	-0.0132724	3.18113e-05	3.9893e-24
cg20212342	CSGALNACT1;CSGALNACT1	-0.038338	0.000263675	5.2631e-26	-0.0351408	0.000223036	4.02102e-24
cg22017213	ARHGAP24;ARHGAP24;ARHGAP24	-0.0154435	4.61828e-05	2.90964e-24	-0.015631	4.413e-05	4.02551e-24
cg26707686	CCDC88B	-0.0284678	0.00022131	8.48102e-18	-0.032608	0.000192063	4.04152e-24
cg06984176	JARID2	0.0359752	0.000221458	3.79655e-27	0.0322295	0.000187749	4.1736e-24
cg02785578		-0.0367803	0.000395162	9.26868e-17	-0.0443873	0.00035618	4.21241e-24
cg03395785	ABCC1	-0.0385705	0.000390817	1.99577e-18	-0.0428105	0.000331385	4.25163e-24
cg19804470	FOXN3	-0.0198243	0.00036295	2.52242e-06	-0.0245392	0.000108983	4.45709e-24
cg11730958	HSD17B4;HSD17B4;HSD17B4;HSD17B4;HSD17B4	-0.0155582	7.11621e-05	1.15482e-16	-0.0154654	4.32902e-05	4.47126e-24
cg02557534		-0.0542814	0.000428119	1.65553e-31	-0.0413829	0.000310006	4.50327e-24
cg09083279	MAS1L	0.0449979	0.00039602	4.81885e-24	0.0427112	0.00033028	4.53951e-24
cg03892989		-0.0210124	5.80993e-05	1.73011e-34	-0.0162049	4.75441e-05	4.54194e-24
cg01656216	ZNF438;ZNF438;ZNF438;ZNF438;ZNF438;ZNF438;ZNF438;ZNF438	-0.036738	0.000329485	1.11098e-19	-0.0396344	0.00028445	4.57286e-24
cg07340025		-0.0482247	0.000325687	1.38752e-32	-0.0401562	0.000292021	4.59896e-24
cg00889210	MKL2;MKL2	0.0582773	0.000475632	1.39017e-32	0.0475984	0.00041038	4.64795e-24
cg15822392		-0.0288395	0.000158161	1.15333e-24	-0.0279643	0.000141739	4.79948e-24
cg08084228		-0.0357204	0.000570344	1.55237e-11	-0.0471924	0.000403811	4.88585e-24
cg05941525		0.0277575	0.000226567	1.16467e-16	0.0345247	0.000216196	4.97338e-24
cg15564329	HPS4;HPS4;HPS4;HPS4	0.0361574	0.000274472	1.50457e-22	0.0297239	0.000160301	5.05256e-24
cg11950754	LRP8;LRP8;LRP8;LRP8	0.0363791	0.000268693	3.04195e-23	0.0376716	0.00025755	5.11665e-24
cg22603569	NFIC;NFIC	0.0292243	0.000162575	1.21549e-24	0.0268162	0.000130511	5.12721e-24
cg17624661		-0.00970991	0.00018134	0.00108936	-0.0176189	5.63482e-05	5.17036e-24
cg21369466	LANCL2	-0.0564818	0.000631589	8.84511e-24	-0.0508477	0.000469434	5.23491e-24
cg07941916	C5orf56	-0.00838822	1.71321e-05	9.98831e-20	-0.00651076	7.6974e-06	5.26458e-24
cg20147755	ZNF366	-0.0071587	0.00032513	0.0718106	-0.0157727	4.51765e-05	5.27625e-24
cg09134937	TGM3	-0.0316259	0.000234823	2.1988e-20	-0.0289892	0.000152615	5.28992e-24
cg23149707	TMEM11;TMEM11	-0.0248885	0.000201393	3.07106e-15	-0.0287125	0.000149767	5.38288e-24
cg17418742		0.046089	0.000341833	1.04516e-28	0.0364563	0.000241491	5.43488e-24
cg01711619	MIR5694	-0.0170406	4.86844e-05	1.1767e-27	-0.0157269	4.49571e-05	5.53191e-24
cg10177197	DHCR24	-0.0409632	0.000322005	1.83958e-24	-0.0363463	0.00024021	5.63479e-24
cg18447934	RPH3A;RPH3A	-0.00916484	0.000196122	0.00302369	-0.0156881	4.47648e-05	5.7156e-24
cg19408765	P2RY14;MED12L;P2RY14	-0.00910397	0.000194693	0.00311215	-0.0140708	3.60121e-05	5.72689e-24
cg18995788		-0.0355449	0.000214302	2.29989e-27	-0.0302658	0.000166616	5.72825e-24
cg15418935	LOC101928694;LIPC	-0.0178576	6.84512e-05	4.2171e-22	-0.0175582	5.60789e-05	5.74479e-24
cg22691626	PLEKHA5;PLEKHA5	-0.0498516	0.000583659	2.23005e-20	-0.0483078	0.000424549	5.7812e-24
cg16876488	ZMYM4	0.0304721	0.000195464	1.70477e-22	0.0253754	0.000117169	5.8446e-24
cg11985470	DGCR2;DGCR2;DGCR2;DGCR2;DGCR2	-0.0355307	0.000222238	1.86709e-26	-0.0295043	0.00015842	5.87803e-24
cg26274118	BTBD19;TCTEX1D4	-0.0141327	8.42796e-05	3.99098e-12	-0.0172496	5.41573e-05	5.92017e-24
cg12170419	NAPB;NAPB;NAPB;NAPB;NAPB	-0.0318995	0.000658564	1.96918e-08	-0.0478797	0.000417347	5.98493e-24
cg24034752	SRC;SRC	-0.0342366	0.000238855	3.63526e-23	-0.0318426	0.000184644	6.07162e-24
cg05150185		-0.0083365	0.000139358	0.00137814	-0.0128653	3.01493e-05	6.15669e-24
cg26164488		-0.00950834	0.000193106	0.00193498	-0.015096	4.15249e-05	6.2586e-24
cg26390944	EDNRB-AS1	-0.0460845	0.000545533	8.42138e-19	-0.0472923	0.000407712	6.39638e-24
cg14390322		0.0305018	0.000175303	7.17167e-25	0.0304147	0.000168667	6.46384e-24
cg05015949	ERN2;ERN2	-0.0233535	0.000143755	2.26665e-18	-0.0259663	0.000122983	6.58478e-24
cg23843709	PVT1	-0.033397	0.000277881	2.52704e-19	-0.031278	0.000178474	6.63977e-24
cg19673640	HPS4;HPS4;HPS4;HPS4	0.0220465	9.03123e-05	3.45161e-25	0.0215285	8.4566e-05	6.69513e-24
cg15656693	MCF2L2	-0.0124174	0.000484396	0.0105497	-0.0301335	0.000165706	6.74966e-24
cg25053845	C8orf74	-0.0235326	0.000210286	2.71584e-13	-0.0311608	0.000177239	6.83025e-24
cg10212605	WDR25;WDR25	0.0251637	0.00014501	7.58208e-21	0.0270047	0.000133164	6.96046e-24
cg17491449	RGS12;RGS12	-0.0132338	7.64826e-05	9.04836e-12	-0.0142358	3.70108e-05	7.00434e-24
cg15663074		-0.0398127	0.000295812	4.34647e-25	-0.0371767	0.000252501	7.1328e-24
cg14202244	SEC14L2;SEC14L2;SEC14L2;SEC14L2	-0.0293665	0.000334314	4.70011e-13	-0.0368474	0.000248052	7.13959e-24
cg02351277		-0.0119699	5.34128e-05	1.65008e-13	-0.0105828	2.04643e-05	7.19178e-24
cg06894612	RAD51L1	-0.0274619	0.000263439	2.64948e-14	-0.0274726	0.000138032	7.51997e-24
cg19915900	TMPRSS11A;TMPRSS11A	-0.0430319	0.000387702	1.32314e-22	-0.0427723	0.000334681	7.62754e-24
cg01874808	RBM22	0.0418216	0.000263251	1.64115e-30	0.0338163	0.000209207	7.64231e-24
cg05396392	ZNF831	-0.0114348	9.5128e-05	1.17002e-07	-0.0122265	2.73524e-05	7.70439e-24
cg09863821	MARCH7;MARCH7;MARCH7;MARCH7	-0.0360382	0.000423244	3.30312e-15	-0.0383162	0.00026866	7.7438e-24
cg27241957	VPS53;VPS53	-0.0213713	0.000220774	8.741e-11	-0.0298043	0.000162626	7.91982e-24
cg01627616	JADE1;JADE1;JADE1;JADE1;JADE1;JADE1;JADE1;JADE1	0.0299624	0.000292979	3.45185e-15	0.0228594	9.57081e-05	8.0882e-24
cg14066163		-0.0131431	0.00025076	0.000171275	-0.017848	5.83461e-05	8.1005e-24
cg11458934		-0.00750826	3.68712e-05	2.33122e-08	-0.00854861	1.3386e-05	8.12717e-24
cg00898064		-0.019319	0.000544533	0.00017785	-0.0330395	0.00020003	8.28357e-24
cg04084749		-0.0308495	0.000165865	1.06926e-26	-0.0291912	0.000156174	8.36031e-24
cg17000872		-0.0122072	6.53072e-05	9.82837e-12	-0.0113938	2.37998e-05	8.48051e-24
cg14495063	PFKFB4	0.0256723	0.000174578	2.73176e-18	0.0303216	0.000168574	8.53325e-24
cg00675637	EXOC6;EXOC6	-0.0320702	0.000397378	4.30479e-13	-0.0404053	0.00029934	8.53459e-24
cg16915628	SHE	-0.0280792	0.000224717	3.9408e-17	-0.0307839	0.000173754	8.53649e-24
cg11769995	SLC7A6;SLC7A6	0.0201971	8.50817e-05	1.10492e-22	0.0199684	7.31111e-05	8.54397e-24
cg12304937	PRKAR1B;PRKAR1B;PRKAR1B;PRKAR1B;PRKAR1B;PRKAR1B	-0.0283086	0.000143543	4.84223e-26	-0.0258187	0.00012223	8.55564e-24
cg15236764		-0.00955014	1.67305e-05	1.74788e-25	-0.00975748	1.74605e-05	8.62623e-24
cg15773890		0.0486102	0.000323724	3.03875e-33	0.0368555	0.000249235	8.8507e-24
cg13007080	PPM1K	-0.0331894	0.00020223	1.82661e-25	-0.027379	0.000137557	8.89247e-24
cg16638092	RPTOR;RPTOR	-0.033567	0.000329394	9.52595e-17	-0.0312565	0.000179326	9.00886e-24
cg15419073	FGD5	0.0215323	9.49835e-05	4.69893e-23	0.0202262	7.51012e-05	9.06811e-24
cg22225856	LOC101929089;LOC101929089;LOC101929089;LOC101929089;LOC101929089;KMT2A;KMT2A	0.0479534	0.000440268	1.63578e-24	0.0376456	0.000260168	9.07658e-24
cg00420390	MAD1L1;MAD1L1;MAD1L1;MAD1L1;MAD1L1	-0.0409012	0.000479433	4.78004e-17	-0.0453964	0.000378416	9.182e-24
cg18693202		-0.00692871	0.000405007	0.118431	-0.0217432	8.68598e-05	9.44173e-24
cg25709222	NUFIP1	0.0570533	0.00046574	5.94063e-32	0.0430541	0.000340588	9.47251e-24
cg08324925	CSF2	-0.0309282	0.000201544	1.77997e-22	-0.0308257	0.000174637	9.59459e-24
cg00573079	VTI1A	0.0229306	0.000155287	1.34854e-16	0.0281338	0.00014552	9.7652e-24
cg09940188	SMYD4	0.0540103	0.000517342	2.80929e-26	0.0494136	0.00044893	9.78587e-24
cg06858852	LCP2	-0.0100346	2.85532e-05	3.29204e-17	-0.0106032	2.06733e-05	9.84416e-24
cg14245034	ANXA13;ANXA13	-0.0103497	0.000174192	0.000383286	-0.0153067	4.31055e-05	1.01053e-23
cg22508831	TNRC6B;TNRC6B;TNRC6B	-0.0166705	5.8186e-05	1.32365e-22	-0.0174835	5.62628e-05	1.03352e-23
cg13442606	CARS;CARS;CARS;CARS	-0.0440545	0.000363857	5.51712e-25	-0.0391352	0.000282313	1.11067e-23
cg01129810	SLC2A1	-0.0148291	0.000197517	1.82607e-06	-0.0172375	5.47927e-05	1.13331e-23
cg09792819	LOC101927588	-0.0515153	0.000318427	1.61633e-37	-0.0393269	0.000285773	1.25052e-23
cg02782634	TMEM49	-0.0578738	0.000721378	4.92428e-22	-0.0531821	0.000522729	1.26552e-23
cg08263856		-0.0150089	4.95983e-05	1.3385e-21	-0.0136524	3.44666e-05	1.29946e-23
cg10929246	HEMK1	-0.0435114	0.000373938	7.86831e-24	-0.0372795	0.000256995	1.30047e-23
cg15420926	EFR3A	-0.0270877	0.000208388	3.47829e-17	-0.0254878	0.000120189	1.33244e-23
cg17102948		-0.0355767	0.000185639	3.0712e-31	-0.0298111	0.000164436	1.33873e-23
cg00534516	DTWD2;DTWD2	-0.0164899	0.000923447	0.0139041	-0.0337443	0.000210727	1.35066e-23
cg07168939	PSCA	-0.0205702	0.000105756	2.86911e-19	-0.0206999	7.93145e-05	1.3652e-23
cg07242750		-0.0366732	0.000397711	1.40962e-16	-0.0437414	0.000354235	1.37939e-23
cg17866022	EPN2-AS1;EPN2;EPN2;EPN2	-0.00619719	7.00261e-06	1.26634e-25	-0.00600582	6.67842e-06	1.383e-23
cg04044187		-0.0517334	0.000684893	7.27693e-19	-0.0529135	0.000518645	1.41604e-23
cg16014606	MRVI1;MRVI1;MRVI1;MRVI1;MRVI1	0.0343334	0.000184466	1.90132e-29	0.0322314	0.000192496	1.43638e-23
cg21960944		0.0229866	0.000159089	2.58646e-16	0.022541	9.41649e-05	1.44924e-23
cg07651316	BTBD12	-0.0311956	0.000420777	7.15629e-12	-0.0367349	0.000250115	1.45575e-23
cg13867052		-0.0316799	0.000211329	1.7288e-22	-0.0288253	0.000154027	1.46665e-23
cg04260224	RGS12;RGS12	-0.018174	0.000158713	7.70198e-11	-0.0220042	8.98214e-05	1.52109e-23
cg15367056	CDK6;CDK6	-0.0132535	0.000112942	1.77212e-08	-0.0153626	4.38042e-05	1.5585e-23
cg15687221	ZNF423;ZNF423	0.0370399	0.00024119	1.73192e-26	0.0344909	0.000220829	1.56927e-23
cg26556684	IL1R1;IL1R1	-0.00961505	0.000113875	4.53718e-05	-0.0165258	5.06984e-05	1.57316e-23
cg20678353	C15orf53	-0.00686319	8.63346e-06	1.67317e-25	-0.00590755	6.48026e-06	1.59276e-23
cg23679325	DNMBP	-0.0423518	0.000409941	6.95274e-21	-0.0416943	0.000322845	1.6043e-23
cg24391385		-0.032679	0.000205701	2.22608e-24	-0.028958	0.000155757	1.61664e-23
cg01777586	CCDC57	-0.0407239	0.000326721	6.92306e-24	-0.0389618	0.00028199	1.62519e-23
cg05695090	PARD3B;PARD3B;PARD3B;PARD3B	-0.0507742	0.000601356	1.67115e-20	-0.0558071	0.000578567	1.62868e-23
cg20540629	SKAP1;SKAP1	-0.0141754	2.80588e-05	1.13704e-32	-0.0111707	2.31847e-05	1.64156e-23
cg10022447	ESPL1	0.0306243	0.000125579	6.05001e-34	0.0252934	0.000118949	1.69838e-23
cg01887468	TOR1AIP2;TOR1AIP2;TOR1AIP2	-0.0177874	9.04647e-05	4.40892e-17	-0.0206454	7.9263e-05	1.71311e-23
cg00079656	C5orf42	-0.046446	0.000420111	3.88295e-24	-0.0440091	0.00036018	1.7152e-23
cg04883210	PLEKHM1;PLEKHM1;PLEKHM1	-0.0120107	1.7202e-05	9.88868e-38	-0.00897553	1.49873e-05	1.74855e-23
cg05952895	SMG6;SMG6;SMG6;SMG6	0.0336522	0.00020192	3.76952e-26	0.027365	0.000139323	1.75439e-23
cg17467487		-0.0432549	0.000564976	2.85064e-16	-0.0500281	0.000465776	1.77752e-23
cg09308840	VSIG4;VSIG4;VSIG4;VSIG4;VSIG4	-0.0247092	0.000122431	1.66278e-23	-0.0239381	0.000106645	1.77914e-23
cg05992368	PRPF8	0.0112314	2.12843e-05	1.70193e-27	0.0107398	2.14772e-05	1.82511e-23
cg13112407	ARID5A	-0.0120497	3.56929e-05	1.47491e-19	-0.0134366	3.3628e-05	1.85391e-23
cg01606800	SERPINA1;SERPINA1;SERPINA1;SERPINA1;SERPINA1;SERPINA1;SERPINA1;SERPINA1;SERPINA1;SERPINA1;SERPINA1	-0.0279988	0.000315579	1.24325e-12	-0.0357543	0.000238159	1.87239e-23
cg01190424	CST7	-0.0147124	6.70659e-05	6.64918e-16	-0.0122614	2.80097e-05	1.87583e-23
cg24783876	MIR4435-2HG;MIR4435-2HG	-0.016076	0.000229827	1.62285e-06	-0.0219152	8.95033e-05	1.90172e-23
cg18844158	LMNA;LMNA;LMNA;LMNA;LMNA;LMNA;LMNA	-0.0147414	7.4947e-05	1.82572e-14	-0.0149231	4.15132e-05	1.92802e-23
cg15787712	MIR24-2;MIR23A;MIR27A	-0.0207845	9.46722e-05	1.08514e-21	-0.0210247	8.24229e-05	1.95372e-23
cg02370669	SUPT3H;SUPT3H;SUPT3H	-0.0480361	0.000415102	6.12417e-26	-0.0416115	0.000322863	1.95457e-23
cg18695248		-0.0343804	0.000597961	2.25408e-10	-0.0427368	0.000340728	2.00165e-23
cg15328937	LOC101929452	-0.00842823	0.000271815	0.020478	-0.0171602	5.49552e-05	2.03774e-23
cg09631123	SIPA1L2	-0.00695841	0.000439698	0.132325	-0.024076	0.000108193	2.053e-23
cg02443589	VPS13B;VPS13B;VPS13B;VPS13B;VPS13B	-0.0255738	0.000157794	6.86306e-20	-0.0260875	0.000127026	2.05325e-23
cg27149179		-0.0466653	0.000378813	9.61684e-27	-0.0374749	0.000262313	2.12562e-23
cg04252446	ACOX2	-0.0106597	0.000145141	6.19657e-05	-0.0138629	3.58969e-05	2.12838e-23
cg16348385	YPEL3;YPEL3;YPEL3	0.00804933	1.28274e-05	8.84663e-24	0.00768052	1.1019e-05	2.13051e-23
cg11403708		0.0238709	0.000119093	1.21712e-22	0.021146	8.35601e-05	2.17507e-23
cg04848343	SEMA6B	0.035174	0.000244782	8.566e-24	0.0336345	0.000211473	2.20948e-23
cg10864794	ARSB;ARSB	-0.0543052	0.000817624	1.4717e-17	-0.0555518	0.000576937	2.2217e-23
cg24870433	RCBTB1	-0.0315462	0.000269289	6.05728e-18	-0.036335	0.000246842	2.23073e-23
cg05160320		0.0506846	0.000416485	1.63239e-28	0.041393	0.000320393	2.24585e-23
cg18152558	PARM1	0.0578114	0.000571089	3.50678e-27	0.0486225	0.000442548	2.36394e-23
cg24611002	DNM2;DNM2;DNM2;DNM2;DNM2	-0.0119056	8.30393e-05	3.66513e-09	-0.0117766	2.59716e-05	2.41046e-23
cg16032408	SLC6A6;SLC6A6;SLC6A6	-0.0130813	4.28986e-05	3.23694e-19	-0.0107625	2.16918e-05	2.41261e-23
cg21025594		-0.0330791	0.000451111	2.25819e-12	-0.0369073	0.000255118	2.42616e-23
cg24587305	SHB	-0.0334183	0.000213224	1.41782e-24	-0.0315789	0.000186847	2.474e-23
cg05481201	TMEM184A	0.0228065	8.13908e-05	1.89473e-29	0.0198806	7.40773e-05	2.51096e-23
cg06407137	CD300LB	-0.0310016	0.000222495	1.20887e-20	-0.0283907	0.000151101	2.53748e-23
cg03654330		-0.037474	0.000753374	7.21131e-10	-0.047354	0.000420458	2.56373e-23
cg13037568		-0.0392675	0.000340975	1.6266e-21	-0.0395571	0.000293458	2.58887e-23
cg07486119	BRAT1	0.0636825	0.000692479	3.3667e-27	0.0500195	0.000469369	2.62949e-23
cg22594773	PITPNM2;PITPNM2	0.0305775	0.000166251	3.24296e-26	0.0265248	0.000131998	2.63778e-23
cg04434154	TUBG2	-0.0116284	8.05711e-05	4.93508e-09	-0.0142668	3.81878e-05	2.63962e-23
cg00385640	FER1L6	-0.00703533	0.00029514	0.0633179	-0.0154915	4.50371e-05	2.67349e-23
cg17771238	CRYBG3	-0.0501625	0.000433285	5.42311e-27	-0.0461801	0.000400268	2.69092e-23
cg15402265		-0.0246338	0.00026405	8.31349e-12	-0.0319697	0.000191933	2.76173e-23
cg07677634	GNAQ	-0.044019	0.000394791	3.60838e-23	-0.0413938	0.000321791	2.77106e-23
cg01355089		0.0402244	0.00034076	1.74354e-22	0.0359361	0.000242615	2.81839e-23
cg06374258	TM9SF4	-0.00972446	0.000150595	0.000332469	-0.013464	3.40571e-05	2.82026e-23
cg20142081	BRE;BRE;BRE;BRE;BRE;BRE	-0.014059	8.37889e-05	4.4623e-12	-0.0147176	4.07072e-05	2.86347e-23
cg20572606		-0.01142	6.70084e-05	3.08583e-10	-0.0115536	2.50879e-05	2.87269e-23
cg17428739	PTPRJ;PTPRJ	-0.0262144	0.000329855	7.52641e-11	-0.030035	0.000169586	2.90777e-23
cg06001419		-0.0225545	0.00023987	5.12393e-11	-0.0268426	0.000135477	2.9342e-23
cg07619954	PCDH12;PCDH12	-0.00531281	0.0002004	0.0887697	-0.012497	2.93759e-05	2.98734e-23
cg07960624	SAMD12	-0.0304432	0.000231627	2.86456e-19	-0.0305957	0.000176079	2.98971e-23
cg16341707		-0.0106169	0.000172352	0.000250231	-0.0146395	4.0315e-05	3.00055e-23
cg01476222	TRAF6;TRAF6	-0.0548724	0.000434963	1.12705e-31	-0.0364349	0.000249761	3.02473e-23
cg21703764		-0.0557353	0.000565613	1.17441e-25	-0.0482815	0.00043874	3.07801e-23
cg24851084	SMURF2	0.0258336	0.000107355	1.02103e-28	0.0232882	0.000102087	3.09699e-23
cg09095403	HPS4;HPS4;HPS4;HPS4	0.0307018	0.000201487	3.47823e-22	0.0261881	0.000129095	3.09795e-23
cg12647970		0.0494842	0.000421037	4.99681e-27	0.0408431	0.000314025	3.10627e-23
cg11095743		-0.00967277	0.000105472	2.02483e-05	-0.0126718	3.02335e-05	3.13576e-23
cg25385322	FIS1	-0.0332081	0.000275667	2.8874e-19	-0.0351527	0.000232727	3.17677e-23
cg18408335		-0.0598834	0.000604533	1.61643e-27	-0.0482259	0.000438054	3.19038e-23
cg22168017	CTSE;CTSE	-0.0328498	0.000224206	9.20249e-23	-0.0301819	0.000171613	3.22293e-23
cg08438525		-0.0262046	0.000680917	5.55006e-06	-0.0416831	0.000327387	3.25287e-23
cg15229926	CTSW	-0.0110784	4.0063e-05	3.47884e-15	-0.0102552	1.982e-05	3.28065e-23
cg09477895		-0.0594266	0.000657906	3.96072e-25	-0.0516188	0.00050216	3.2843e-23
cg09644779		0.0409238	0.000233476	1.01648e-32	0.0347631	0.00022782	3.33117e-23
cg08559711	CDKAL1	-0.0351043	0.000234857	1.29234e-24	-0.0336277	0.00021321	3.35236e-23
cg05631117		-0.0197585	0.000314161	4.66716e-07	-0.0228147	9.8163e-05	3.393e-23
cg14015636		-0.0180896	0.000207256	1.38577e-08	-0.0251891	0.000119733	3.49673e-23
cg26169659	GMDS	-0.0157568	0.000322108	7.05974e-05	-0.0244569	0.000112987	3.67048e-23
cg07437284		-0.0147626	9.90105e-05	2.24617e-11	-0.0165575	5.179e-05	3.68354e-23
cg07175536		-0.0544511	0.000518507	1.29342e-26	-0.0424067	0.000339801	3.72407e-23
cg00997853	ITPR2	-0.0326829	0.000269073	3.91589e-19	-0.0349322	0.0002306	3.74521e-23
cg12576974		-0.0404931	0.000444945	6.71969e-18	-0.0456036	0.000393062	3.7683e-23
cg23305420		-0.0567253	0.000734835	6.71912e-21	-0.0546663	0.000565094	3.86072e-23
cg05652485	RBMS1;RBMS1	-0.0345304	0.000287515	6.70731e-20	-0.0376657	0.000268336	3.90657e-23
cg21163017		-0.0195652	0.000227103	4.57408e-09	-0.0223575	9.45452e-05	3.90976e-23
cg11185549	MAP1LC3B2	-0.0091104	1.68107e-05	2.70722e-23	-0.0072022	9.81281e-06	3.9394e-23
cg25654154	LDLRAD3;LDLRAD3;LDLRAD3	-0.0441089	0.000480865	1.83315e-19	-0.0441973	0.000369546	3.9452e-23
cg03845363	TOM1L2;TOM1L2	-0.0136365	4.71304e-05	4.98884e-19	-0.0138102	3.60897e-05	3.99206e-23
cg24010274		-0.0134748	0.000187382	8.44726e-06	-0.0189446	6.79377e-05	4.06256e-23
cg21350153	KCNIP3	0.0334848	0.000175433	1.88365e-29	0.0305243	0.000176391	4.08317e-23
cg14331280		-0.0568378	0.000610613	8.43223e-25	-0.0520435	0.000512805	4.09845e-23
cg16262572	NIFK-AS1	-0.0139736	0.000233159	3.44578e-05	-0.0199295	7.52031e-05	4.11022e-23
cg22928020	KCNJ15;KCNJ15;KCNJ15	-0.0493355	0.000703834	6.53516e-17	-0.0503914	0.000480973	4.1849e-23
cg20220767		-0.0211835	0.000131339	9.91818e-17	-0.0207117	8.12583e-05	4.1988e-23
cg10681895		-0.0367271	0.0002719	2.14527e-23	-0.0348075	0.000229535	4.22998e-23
cg21814167		-0.0107259	5.13281e-05	1.48676e-11	-0.0116313	2.56316e-05	4.23898e-23
cg17489635		-0.010851	0.000163762	0.000123553	-0.0176962	5.93415e-05	4.27419e-23
cg13410764		-0.0479019	0.000488151	2.79002e-22	-0.0450018	0.00038383	4.31292e-23
cg03104329		-0.0178667	0.000234222	1.32121e-07	-0.0207803	8.18442e-05	4.31488e-23
cg14466794		-0.0201639	0.000117869	7.13432e-17	-0.0235286	0.000104964	4.39346e-23
cg05387624	ITGB5	-0.0177901	6.583e-05	9.70346e-23	-0.0162848	5.0291e-05	4.43227e-23
cg20320227		-0.0276375	0.000199947	1.74291e-18	-0.0294587	0.000164604	4.47567e-23
cg13443601	MED13L	-0.021633	0.000149873	1.91523e-15	-0.0247	0.000115737	4.50824e-23
cg10699312		0.0430366	0.000370332	1.44223e-23	0.0344653	0.000225346	4.51067e-23
cg14257645	FNBP1	0.0521492	0.000363698	5.53789e-34	0.0353378	0.000236911	4.52212e-23
cg22169301	AKT2;AKT2;AKT2	0.0273136	0.000138934	3.88882e-25	0.0260756	0.000129013	4.55256e-23
cg13316148	STAT4	-0.0342756	0.000405066	1.8107e-14	-0.0426539	0.000345232	4.56566e-23
cg05916479	DOCK4	-0.0416024	0.000369124	3.13302e-22	-0.0416593	0.000329327	4.57068e-23
cg03763973		0.0318084	0.00016355	1.36854e-28	0.0277649	0.00014629	4.58071e-23
cg23402329		-0.0161094	5.76485e-05	1.99239e-21	-0.0162011	4.98162e-05	4.61032e-23
cg03877706	NCAM2	-0.0879301	0.00156289	2.45953e-23	-0.0911723	0.0015799	4.93885e-23
cg12728588	NCDN;NCDN;NCDN	0.0195816	5.69306e-05	6.81768e-31	0.0156946	4.68206e-05	4.95692e-23
cg22695440	LRBA;LRBA	-0.0396688	0.000713773	2.1664e-11	-0.045562	0.000394825	5.10285e-23
cg25655189		-0.0126708	0.00015601	4.45781e-06	-0.0150645	4.31703e-05	5.14559e-23
cg04129687		-0.0100371	3.50193e-05	2.29808e-14	-0.0104194	2.06577e-05	5.21503e-23
cg16043669	LRRC28;LRRC28	-0.00971633	5.12432e-05	9.02248e-10	-0.00913842	1.59017e-05	5.39456e-23
cg04608193	FLJ31356;FOSL2	-0.014058	9.65404e-05	1.09235e-10	-0.0132163	3.32634e-05	5.42209e-23
cg18917291	LINC01095	0.0412852	0.000261671	5.76372e-30	0.0357768	0.000243762	5.43078e-23
cg07998983	CHCHD3	-0.00731898	0.000123696	0.00286576	-0.014491	3.99935e-05	5.44801e-23
cg14887853	LOC645434	-0.043473	0.000895091	5.63987e-11	-0.0588425	0.000659521	5.48037e-23
cg05553956	IGSF10	-0.0191399	0.000176069	7.73866e-11	-0.0215159	8.81833e-05	5.49287e-23
cg21320262	DHRS4L2;DHRS4L2;DHRS4L2	0.0469258	0.000403289	1.60488e-25	0.0396266	0.000299211	5.57744e-23
cg21516291	SLC35C2;SLC35C2;SLC35C2	0.0191002	9.31908e-05	6.78097e-19	0.0182648	6.3569e-05	5.58377e-23
cg13141692	LOC101928471;LOC101928471;SOX5;SOX5	-0.00822784	0.000153972	0.00266089	-0.0182684	6.36127e-05	5.66431e-23
cg10346004	ATXN7L1;ATXN7L1	-0.00561301	5.41629e-06	4.94728e-27	-0.00510252	4.96356e-06	5.71345e-23
cg23740758	NEDD9	0.0191291	8.40784e-05	8.75806e-21	0.020151	7.7422e-05	5.7422e-23
cg21723486	TP63;TP63;TP63	0.0813315	0.00129068	4.27726e-24	0.0788362	0.00118527	5.80314e-23
cg12896170	TRIM27	-0.0371258	0.000614905	1.48432e-11	-0.0517242	0.00051027	5.83409e-23
cg12394201		-0.0366887	0.000288627	4.01625e-22	-0.0332741	0.000211287	5.99455e-23
cg22422322	FLNC;FLNC	-0.0294301	0.00022298	9.1836e-19	-0.0325373	0.000202051	6.01979e-23
cg08343240	LOC285627	-0.0604281	0.000469798	3.3244e-35	-0.0455186	0.000395507	6.07282e-23
cg23907520	OR2M5	0.0600258	0.000581274	1.21448e-28	0.0472606	0.000426498	6.16835e-23
cg23434216		-0.0159912	0.000126644	1.45577e-10	-0.0197987	7.488e-05	6.28868e-23
cg01856754	SERPINA1;SERPINA1;SERPINA1;SERPINA1;SERPINA1;SERPINA1;SERPINA1;SERPINA1;SERPINA1;SERPINA1	-0.00770495	8.96326e-05	0.000228544	-0.0113997	2.48248e-05	6.2908e-23
cg09903896	ABHD12;ABHD12	0.0242537	0.000410872	6.43192e-08	0.0421704	0.00033975	6.32386e-23
cg25744393	DFNB31;DFNB31;DFNB31	-0.0207576	0.000106066	1.55779e-19	-0.0203205	7.8889e-05	6.32673e-23
cg23683012	TBC1D2B;TBC1D2B	-0.00295569	2.57546e-06	1.26972e-16	-0.00340003	2.20966e-06	6.47442e-23
cg02749874		-0.0302833	0.00017943	4.90619e-24	-0.027096	0.000140337	6.4745e-23
cg20813860	TBC1D14;TBC1D14	-0.0192641	4.99064e-05	8.22122e-34	-0.0149534	4.27659e-05	6.66193e-23
cg16358027	OLA1;OLA1	-0.00831316	0.000185501	0.00567275	-0.0150628	4.33984e-05	6.69319e-23
cg18409839	CDCP1;CDCP1	-0.0114638	0.000221528	0.000485984	-0.0168796	5.44998e-05	6.69861e-23
cg08751684	RASA3	-0.017901	0.000175501	1.06938e-09	-0.0186677	6.66748e-05	6.782e-23
cg08554554	ARFRP1;ARFRP1	-0.059218	0.000695138	9.41538e-24	-0.0542092	0.000562413	6.87762e-23
cg04195852		-0.0075126	0.000423566	0.0978429	-0.0174702	5.84135e-05	6.88389e-23
cg10471113	IFT140;TMEM204	0.058538	0.000641126	4.96119e-25	0.0568582	0.000619025	7.04042e-23
cg26031318		-0.0111623	3.80753e-05	4.23194e-16	-0.011282	2.43803e-05	7.15396e-23
cg19145082		-0.0468333	0.000392304	4.47321e-26	-0.0396818	0.000301708	7.26214e-23
cg11499323	PRDM11	-0.00577958	8.83169e-06	2.54544e-18	-0.00450679	3.89572e-06	7.62869e-23
cg07384001	PTGER2	-0.0118568	8.21219e-05	3.48164e-09	-0.0112478	2.4272e-05	7.72367e-23
cg16353628	KCMF1	0.0491738	0.000305784	9.19643e-36	0.0380435	0.000277729	7.80394e-23
cg10344006	LOC643339	-0.030792	0.000380681	1.16293e-12	-0.0351098	0.000236562	7.82816e-23
cg17056629	CPT1A;CPT1A	0.0353007	0.000187546	1.63469e-30	0.0287961	0.000159176	7.93418e-23
cg26755038		-0.0108255	3.42777e-05	9.70064e-17	-0.00869168	1.45021e-05	7.94311e-23
cg06572480		-0.0437893	0.000424784	1.76183e-21	-0.0456023	0.000399245	7.98104e-23
cg24049884		-0.00987032	2.8323e-05	7.86635e-17	-0.0113907	2.49184e-05	8.1138e-23
cg01333432	LINC01271	-0.0267438	0.00012714	3.19338e-26	-0.0234297	0.000105429	8.12204e-23
cg13523559		-0.0159837	6.89452e-05	5.4811e-18	-0.016915	5.49621e-05	8.20486e-23
cg01605814		0.069841	0.000953149	4.6049e-24	0.0646452	0.000802799	8.21882e-23
cg15766215		-0.028735	0.000591064	9.24784e-08	-0.0341288	0.000223774	8.24967e-23
cg03110996		-0.0321898	0.000266364	8.67229e-19	-0.0320452	0.000197326	8.33227e-23
cg20711480	NFYC;NFYC;NFYC;NFYC;NFYC	-0.0251618	0.000331458	4.4819e-10	-0.0291505	0.000163424	8.67243e-23
cg14689099		-0.0435522	0.00042189	2.10811e-21	-0.0361502	0.000251347	8.69667e-23
cg19415987		-0.0213013	8.66932e-05	1.47013e-24	-0.0178503	6.12865e-05	8.72094e-23
cg22117819		-0.0139728	8.42639e-05	6.85459e-12	-0.0181823	6.36204e-05	8.93452e-23
cg05251342		-0.0399631	0.000356071	2.34442e-21	-0.0391968	0.000295684	8.96261e-23
cg14606858	MYH16	-0.00523228	8.93816e-06	3.49716e-15	-0.00497709	4.76848e-06	9.06245e-23
cg05973140		-0.0607516	0.000615152	8.3602e-28	-0.0536586	0.000554255	9.06509e-23
cg11155434	ETS1;ETS1;ETS1	-0.0542928	0.000695358	2.68805e-20	-0.0534143	0.000549251	9.09074e-23
cg15831040		0.0315279	0.000197638	1.09397e-23	0.025523	0.00012545	9.24034e-23
cg08758963	MRVI1;MRVI1;MRVI1;MRVI1;MRVI1	-0.035382	0.000355537	3.47548e-17	-0.0348401	0.000233804	9.32823e-23
cg25898792		-0.0501288	0.000496059	7.65885e-24	-0.0469893	0.000425517	9.56207e-23
cg17041834	NRIP1	-0.01518	9.80484e-05	4.88117e-12	-0.0166638	5.35401e-05	9.78499e-23
cg00989806	NDUFA10	-0.0271011	0.000721627	5.02644e-06	-0.0377029	0.000274411	1.03566e-22
cg22839412	KLF13;KLF13	0.0287934	0.000278061	7.95568e-15	0.0276071	0.000147138	1.03934e-22
cg18042268	MAML3	-0.0257542	0.000682894	8.24382e-06	-0.0453717	0.000397568	1.05729e-22
cg24112381	TCTN1;TCTN1;TCTN1;TCTN1;TCTN1	-0.0330776	0.000243326	2.09507e-21	-0.0305876	0.000180701	1.06061e-22
cg10507445	FPR2	-0.0147842	0.000806083	0.0182485	-0.0352481	0.000239985	1.0656e-22
cg01126481	RUNX2;RUNX2;RUNX2	0.0347941	0.000243128	1.78945e-23	0.033671	0.000219069	1.08368e-22
cg21361021	KIF3B	0.024889	0.000300747	9.59143e-11	0.0309816	0.000185582	1.11506e-22
cg25480793		-0.00772787	0.000144782	0.00361133	-0.0122807	2.91642e-05	1.12425e-22
cg03924136	LIME1;LIME1;LIME1;LIME1;ZGPAT;ZGPAT;ZGPAT;ZGPAT;ZGPAT	0.0356868	0.000329666	1.13484e-18	0.0389756	0.000293768	1.12598e-22
cg05077661		-0.0112357	6.14055e-05	9.9842e-11	-0.0112509	2.44807e-05	1.13001e-22
cg24861866	TUBGCP2	-0.0339223	0.000227749	8.71279e-24	-0.0277615	0.000149078	1.13956e-22
cg13709689		-0.0342346	0.000409602	2.68704e-14	-0.0378975	0.000277874	1.15159e-22
cg03276602		-0.00987782	2.9337e-05	2.46994e-16	-0.010927	2.31044e-05	1.15975e-22
cg15352841	FLJ31356;FOSL2	-0.0117706	7.00237e-05	2.21196e-10	-0.0116545	2.62868e-05	1.16705e-22
cg26790313	KBTBD8	-0.016507	6.0064e-05	1.41124e-21	-0.0157108	4.77707e-05	1.16878e-22
cg11584380	IL2RA;IL2RA;IL2RA	-0.0140646	3.29308e-05	7.79462e-28	-0.0125155	3.03206e-05	1.1789e-22
cg00381736	LTBP1;LTBP1;LTBP1;LTBP1;LTBP1	-0.0545046	0.000555148	4.65683e-25	-0.0476371	0.000439332	1.18667e-22
cg12402265	IL17RE;IL17RE;IL17RE;IL17RE;IL17RE	-0.00673067	8.00083e-05	0.000653826	-0.010011	1.94041e-05	1.19102e-22
cg18349022	ZNF498	0.0303146	0.00024036	1.68854e-18	0.0300247	0.000174589	1.20707e-22
cg13231392	YWHAZ;YWHAZ;YWHAZ;YWHAZ;YWHAZ;YWHAZ	0.031467	0.000291283	1.18009e-16	0.0314077	0.000191044	1.20723e-22
cg27061485	CBFA2T3;CBFA2T3	-0.0172263	0.000158714	6.80149e-10	-0.0220372	9.409e-05	1.2296e-22
cg20388603	KIR2DL4;KIR2DL4;KIR2DL4	-0.0219198	0.000146687	4.09952e-16	-0.0242518	0.000113958	1.23299e-22
cg17524689	ART3	0.0328626	0.000276775	7.70763e-19	0.0375241	0.000272982	1.268e-22
cg07520854		-0.0145923	6.49667e-05	4.01507e-16	-0.0164966	5.27676e-05	1.2771e-22
cg24099565	CARS;CARS;CARS;CARS;CARS	0.0280593	0.000191015	8.62508e-20	0.0311014	0.000187583	1.28455e-22
cg02418578	BRD8	-0.0333322	0.000290282	1.62099e-18	-0.0341469	0.000226191	1.30445e-22
cg00199799		0.0555482	0.000562209	1.21867e-25	0.0447841	0.000389087	1.30795e-22
cg08992095	GNS	-0.0311291	0.000203796	1.6333e-22	-0.0310092	0.00018656	1.31353e-22
cg09805919	PSTPIP1	-0.0140911	5.07976e-05	7.19373e-19	-0.0137804	3.6857e-05	1.33593e-22
cg19881433	OSBPL3;OSBPL3;OSBPL3;OSBPL3;OSBPL3;OSBPL3	-0.0246288	9.24741e-05	3.70992e-30	-0.0214301	8.91362e-05	1.3374e-22
cg05814441	RFX2;RFX2	-0.0238045	0.00027063	6.75616e-11	-0.0286454	0.000159305	1.3543e-22
cg01201959		0.0366736	0.000580275	6.79944e-12	0.0369611	0.000265228	1.35581e-22
cg26895768		-0.0260603	0.000120624	3.05013e-26	-0.0243032	0.000114691	1.36655e-22
cg01786985	CALCR;CALCR;CALCR	-0.0359981	0.000336134	1.22859e-18	-0.0390483	0.000296092	1.36948e-22
cg08915429	VASP	-0.0174918	0.000151887	1.52927e-10	-0.0227461	0.000100486	1.37963e-22
cg18485925		-0.00729356	8.84885e-06	7.44796e-28	-0.00641289	7.98829e-06	1.38789e-22
cg01695954	RRM2;RRM2	-0.00978875	6.58654e-05	5.05357e-08	-0.011597	2.61269e-05	1.39556e-22
cg02767093	STK24;STK24	-0.0184352	5.45107e-05	8.56514e-29	-0.015622	4.74199e-05	1.40952e-22
cg23965590	CBL	-0.0314276	0.000154912	2.18547e-29	-0.023182	0.000104426	1.41225e-22
cg09024685	AKAP13;AKAP13	-0.0100634	0.00038607	0.020244	-0.0193777	7.29727e-05	1.41959e-22
cg05162166		-0.010078	0.000260371	0.00465013	-0.0171156	5.69451e-05	1.43759e-22
cg19811093	DPYSL3;DPYSL3	-0.0255895	0.000221628	1.04513e-14	-0.0264542	0.000136049	1.44299e-22
cg01109535	SLC5A11	-0.0187339	7.21429e-05	5.52761e-23	-0.0189773	7.00199e-05	1.45028e-22
cg16811856	SLC12A8;SLC12A8	-0.0384346	0.000288854	4.76353e-24	-0.0336265	0.00021987	1.45827e-22
cg21911584	ACTN4	-0.00756007	0.000109933	0.00108956	-0.011472	2.56052e-05	1.4983e-22
cg27539233		0.0413622	0.000275971	1.2066e-28	0.0332976	0.000215746	1.50845e-22
cg18482435	FBXL13;FBXL13;FBXL13;FBXL13	-0.0204395	0.000436043	9.48532e-06	-0.0309302	0.000186246	1.54201e-22
cg07035299	TECPR2	-0.0293795	0.000199151	1.04679e-20	-0.0286356	0.000159654	1.54991e-22
cg06850189	SH3BP4	0.0280348	0.000144792	2.19497e-25	0.0269467	0.0001414	1.56211e-22
cg20972369	INPP4B;INPP4B	-0.0296273	0.000445684	2.42875e-10	-0.0401389	0.000313978	1.61866e-22
cg26306329		-0.00419229	0.000130134	0.0955967	-0.0125864	3.08774e-05	1.63038e-22
cg15990245		-0.040687	0.000408932	1.79433e-19	-0.039763	0.000308205	1.63844e-22
cg24154948		-0.00974346	0.000195937	0.00161313	-0.0167436	5.46518e-05	1.64321e-22
cg19348484	FURIN	-0.00687947	0.000113062	0.00337128	-0.0105755	2.18092e-05	1.66611e-22
cg05988548		-0.0109901	0.000152819	5.71725e-05	-0.0179965	6.31696e-05	1.68342e-22
cg10566978		-0.0110262	0.000304206	0.00417345	-0.018492	6.67179e-05	1.70952e-22
cg25924746	IRS2	0.0451098	0.000305594	1.42317e-30	0.0358148	0.000250303	1.72166e-22
cg24639189	EARS2;EARS2;EARS2	-0.0340411	0.000305092	2.1707e-18	-0.0332219	0.000215413	1.73723e-22
cg10824354		-0.0235011	8.42938e-05	3.98148e-30	-0.0200772	7.86853e-05	1.74949e-22
cg22143002	BDP1	-0.0360458	0.000478713	1.19613e-13	-0.0416623	0.000339083	1.81272e-22
cg05191405		-0.0077157	9.82941e-05	0.000424216	-0.0109957	2.36193e-05	1.81323e-22
cg09664380	VPS37C	0.0268999	0.000113045	1.7128e-29	0.022101	9.54299e-05	1.821e-22
cg05122026	SNORD15B;RPS3	0.0324218	0.000143687	2.5973e-33	0.0267194	0.000139516	1.8423e-22
cg02642565	C16orf5	0.0411949	0.000285189	1.34872e-27	0.0375723	0.000275873	1.84321e-22
cg21777415	SETD5;SETD5	0.0256076	0.000137728	1.53381e-22	0.0237293	0.000110054	1.8557e-22
cg25705792	LINC00649;LINC00649	-0.0376093	0.000374133	2.58707e-18	-0.0361597	0.000255592	1.8681e-22
cg16594092	KCNIP1	-0.0194196	6.92076e-05	1.78771e-25	-0.016522	5.33814e-05	1.90204e-22
cg05753553		0.049538	0.000337438	3.92673e-33	0.0406637	0.000323432	1.92343e-22
cg09837467		0.0351805	0.000341969	1.29994e-17	0.0315037	0.000194152	1.93383e-22
cg19952163		-0.0565554	0.000672862	1.65354e-22	-0.0581476	0.00066164	1.96306e-22
cg08949269		0.0429907	0.000253362	3.17506e-33	0.0318561	0.000198601	1.97095e-22
cg00100361	ATP2A2;ATP2A2	-0.012861	0.000131806	4.10288e-07	-0.0156935	4.81992e-05	1.97129e-22
cg07461273	MCM7;MCM7	0.0238214	0.000123024	6.64943e-22	0.0210914	8.71048e-05	2.02126e-22
cg04674809		-0.047363	0.000788931	3.22237e-14	-0.0492808	0.00047561	2.03533e-22
cg02297838	MIR19A;MIR17HG;MIR92A1;MIR17HG;MIR20A;MIR17;MIR19B1;MIR18A	-0.0114631	4.69658e-05	5.11496e-14	-0.0106182	2.20812e-05	2.04119e-22
cg06644515	SNORD47;GAS5;SNORD81;SNORD80;SNORD78;SNORD79	-0.0214403	0.000152285	5.4721e-15	-0.0251536	0.000123935	2.05685e-22
cg01938023	TMEM173	-0.0100865	0.000234706	0.00285255	-0.0168713	5.57573e-05	2.05989e-22
cg27360305	PPIL6;PPIL6;PPIL6;PPIL6;PPIL6	-0.0479498	0.000493999	4.40866e-22	-0.0446058	0.000389871	2.08943e-22
cg19356098		-0.0194851	0.000114626	2.83327e-16	-0.0192443	7.25857e-05	2.11341e-22
cg08787832	PACSIN1	-0.0487095	0.0003585	2.10546e-30	-0.0411728	0.000332269	2.1186e-22
cg01299229	CXCL16;CXCL16	-0.0105345	0.000203555	0.000824103	-0.0160037	5.0202e-05	2.12142e-22
cg16743273	MOBKL2A	0.0258435	0.000135745	3.20385e-23	0.024099	0.000113843	2.12799e-22
cg26749761	CACNA1A;CACNA1A;CACNA1A;CACNA1A;CACNA1A	-0.0556634	0.000597571	2.37475e-24	-0.0426735	0.000356986	2.13358e-22
cg03034093	LOC388813	-0.0341383	0.000216181	3.15797e-25	-0.0300253	0.000176758	2.14966e-22
cg14145667	C19orf22	-0.00854328	1.61597e-05	1.71754e-21	-0.00878916	1.51485e-05	2.16635e-22
cg15497763		-0.028335	0.000578989	1.03001e-07	-0.0377875	0.000280066	2.18695e-22
cg00834988	AUTS2;AUTS2	0.0448161	0.000445622	1.88695e-21	0.036608	0.000262865	2.19084e-22
cg06041607	SIK3;SIK3;SIK3	-0.0103994	0.000133037	4.48568e-05	-0.0134945	3.57269e-05	2.21412e-22
cg08756018		-0.00981518	4.15589e-05	6.77669e-12	-0.0092113	1.66529e-05	2.25491e-22
cg09415366	INPP5A	-0.026643	0.000104524	3.97507e-31	-0.0231413	0.000105111	2.2602e-22
cg05374820		0.0219633	7.20001e-05	9.58859e-31	0.0193507	7.35404e-05	2.32506e-22
cg08289839	CARS2	0.0323961	0.000199243	1.05836e-24	0.0300662	0.000177555	2.33535e-22
cg17363902	PREX1	-0.010748	9.66146e-05	7.65627e-07	-0.0121592	2.90412e-05	2.34294e-22
cg27469271	TRIL	-0.0182451	5.47381e-05	3.78507e-28	-0.0153486	4.62875e-05	2.37269e-22
cg25840433	RPS6KA2	-0.0190674	9.43754e-05	1.264e-18	-0.0204042	8.18057e-05	2.37743e-22
cg27426155	LOC100506457;LOC100506457;LOC100506457	-0.0403892	0.000398744	1.17091e-19	-0.0428492	0.000360781	2.38143e-22
cg14839898	TIMM8B;SDHD;TIMM8B	-0.035668	0.000330487	1.30038e-18	-0.0383885	0.000289639	2.40631e-22
cg05408442	STPG1;STPG1;STPG1;STPG1	-0.0116809	0.000141382	8.80696e-06	-0.015993	5.03226e-05	2.52516e-22
cg05420545		0.0396182	0.000222994	3.68741e-32	0.0312272	0.000191921	2.56654e-22
cg26572459	ITPR1;ITPR1;ITPR1	-0.0486395	0.000524916	1.88928e-21	-0.0438309	0.000378218	2.60063e-22
cg10722267		0.0487737	0.000439377	2.5158e-25	0.0435151	0.000373033	2.68178e-22
cg09210680	RHOBTB2;RHOBTB2;RHOBTB2	0.0290354	0.000154976	1.957e-25	0.0268972	0.00014255	2.70566e-22
cg27187549		-0.025231	0.00022602	4.22996e-14	-0.0315527	0.000196181	2.71463e-22
cg15252509	MALT1;MALT1	-0.0494758	0.000406069	6.34414e-28	-0.0427991	0.000360956	2.71529e-22
cg03998636	RAB20	-0.0180528	0.000149363	2.73386e-11	-0.0240048	0.000113559	2.72728e-22
cg01831971		-0.0281026	0.000194246	1.50665e-19	-0.0260764	0.000134008	2.73047e-22
cg23610588	PARVB;PARVB;PARVB	0.0217766	0.00036536	2.61057e-07	0.0264217	0.000137601	2.7488e-22
cg08189464		-0.0393924	0.000297433	1.73235e-24	-0.0311925	0.000191792	2.7574e-22
cg22534374		-0.0394356	0.000548678	3.53091e-14	-0.042675	0.000359077	2.79022e-22
cg09663430	BID;BID;BID;BID;BID;BID;BID	0.0309251	0.000171871	5.79775e-26	0.0255784	0.000129036	2.82771e-22
cg08745506	NEK6;NEK6;NEK6;NEK6	0.0450375	0.000316246	1.51222e-29	0.0354012	0.000247273	2.88139e-22
cg02042026	ZBTB16;ZBTB16	0.0286632	0.000168053	4.36318e-23	0.0273964	0.000148093	2.88366e-22
cg21473814	CRTC1;CRTC1	0.0467566	0.00035708	2.54368e-28	0.0397755	0.000312167	2.88626e-22
cg18890667	MSANTD3-TMEFF1;TMEFF1	-0.037506	0.000436106	6.77782e-16	-0.0384979	0.000292441	2.88826e-22
cg07561162	GRIN2A;GRIN2A;GRIN2A	-0.00458724	3.82059e-06	1.00821e-25	-0.00424125	3.54992e-06	2.90926e-22
cg22776912	TMC3	-0.0348264	0.000252077	9.33982e-23	-0.0313502	0.000193963	2.91115e-22
cg26341831	TMEM63A	0.0101436	0.000563503	0.0526755	0.0286841	0.000162381	2.91608e-22
cg26637548		-0.0203943	0.000335286	4.77412e-07	-0.027425	0.000148487	2.96067e-22
cg23856299	PRAM1	0.0292561	0.000137224	8.34418e-29	0.0244836	0.000118345	2.96245e-22
cg19599386	SLC20A1	0.038032	0.000249102	5.46868e-27	0.0311171	0.000191181	2.97711e-22
cg04369622	GPHN;GPHN	0.0482883	0.000377972	1.61622e-28	0.0402694	0.00032028	3.01967e-22
cg14114377	MARK4	-0.0326845	0.000236202	1.61728e-21	-0.0279401	0.000154196	3.03138e-22
cg19918700		-0.0681125	0.000998542	4.77781e-22	-0.0573689	0.00065009	3.03289e-22
cg10941826	NR6A1;NR6A1;NR6A1	-0.00748148	0.000211127	0.0195886	-0.0140557	3.90317e-05	3.06295e-22
cg27205928	C7orf50;C7orf50;C7orf50;MIR339	0.0084086	5.00508e-05	7.84857e-08	0.0125224	3.09812e-05	3.06583e-22
cg18787963	PGS1;PGS1;PGS1;PGS1	-0.00989594	0.000104512	1.18767e-05	-0.0127191	3.1963e-05	3.06929e-22
cg22132501	DEAF1;DEAF1	0.0461493	0.000294628	5.97585e-33	0.0388982	0.000298949	3.07087e-22
cg13672020	LINC00365	-0.00842633	0.000308093	0.0295208	-0.0159408	5.02072e-05	3.07372e-22
cg02716826	SUGT1P1;AQP3	-0.0197564	0.000106604	8.52795e-18	-0.0221256	9.67422e-05	3.1002e-22
cg01715025	RNF115	-0.0390466	0.000348679	7.15088e-21	-0.0357994	0.000253344	3.1442e-22
cg14051805	FSIP1	-0.0125265	3.39033e-05	5.69994e-22	-0.0128479	3.26313e-05	3.14862e-22
cg05318454	EML2	-0.0353071	0.000269502	5.85267e-22	-0.0293839	0.0001707	3.16253e-22
cg17408637	LMO2;LMO2;LMO2	0.0235974	0.000106447	1.51103e-24	0.0213327	8.99851e-05	3.18414e-22
cg16651792		-0.0483171	0.000572042	1.29335e-19	-0.0502303	0.00049894	3.19718e-22
cg26077811	USP2;USP2	-0.0380868	0.000243436	1.24381e-27	-0.0291723	0.000168313	3.21751e-22
cg01616876	RASAL1	-0.0126825	9.48201e-05	4.09132e-09	-0.0117716	2.74092e-05	3.23412e-22
cg19755576	GET4	0.0414438	0.000314759	1.65845e-25	0.0355304	0.000249741	3.25693e-22
cg05348286	USP47;USP47	-0.0117439	0.000348575	0.00436572	-0.0237953	0.000112026	3.27357e-22
cg16416653	MPV17	-0.0300617	0.000195908	6.63167e-22	-0.0289328	0.000165633	3.28373e-22
cg12836643	GTPBP1	0.0110322	3.25034e-05	3.71195e-18	0.0123854	3.03553e-05	3.30017e-22
cg13374172	LYN;LYN	-0.0157264	0.000300848	4.06496e-05	-0.0204208	8.25865e-05	3.42461e-22
cg01818853	AFF3;AFF3	-0.00994485	7.49889e-05	2.09627e-07	-0.0112482	2.50582e-05	3.4311e-22
cg22168402		-0.0174175	0.000108581	5.32211e-14	-0.0162263	5.21469e-05	3.43464e-22
cg20501970		-0.0353196	0.000249671	1.51293e-23	-0.0288024	0.000164357	3.48646e-22
cg15775674	CAPN3;CAPN3;CAPN3;CAPN3;CAPN3;CAPN3;CAPN3;CAPN3	-0.0403985	0.000347652	2.96365e-22	-0.0369443	0.00027042	3.49195e-22
cg17588094		-0.0261057	0.000236535	2.19717e-14	-0.0290503	0.000167215	3.50345e-22
cg10420527	LRP5	0.0167022	0.000119367	5.58485e-12	0.0218236	9.43865e-05	3.53454e-22
cg27087650	BCL3	-0.0161886	5.07301e-05	2.86259e-24	-0.0153469	4.66783e-05	3.54042e-22
cg08462055	ZNF609	0.0273264	0.00024167	2.66375e-15	0.0273352	0.000148175	3.63853e-22
cg14491288		-0.0140551	0.00027985	0.00014238	-0.0217574	9.38821e-05	3.65212e-22
cg02003150		-0.0477749	0.000518187	5.20421e-21	-0.0442147	0.000387779	3.68461e-22
cg14439662		-0.0138583	8.69128e-05	2.05627e-11	-0.0143828	4.10562e-05	3.77934e-22
cg26914296	OIT3	-0.0352307	0.000497323	1.10406e-12	-0.0470069	0.000438544	3.77974e-22
cg15144123	SMARCC1	0.0220525	0.000170265	2.83054e-14	0.0231417	0.000106328	3.84731e-22
cg06795727	TTLL4	-0.0455651	0.000430497	8.36325e-23	-0.0406809	0.000328589	3.85381e-22
cg21533897	NRXN2;NRXN2;NRXN2	-0.0135141	4.25609e-05	1.60507e-20	-0.0130259	3.36894e-05	3.85558e-22
cg20122543		-0.0159264	5.91221e-05	1.61779e-20	-0.0161848	5.20177e-05	3.87858e-22
cg25555844	AGPAT9;AGPAT9;AGPAT9	-0.0127281	8.90491e-05	1.14506e-09	-0.0136054	3.67735e-05	3.9523e-22
cg19782688	SNRPD3;SNRPD3;SNRPD3	0.0304943	0.000198359	3.16005e-22	0.022104	9.70675e-05	3.96167e-22
cg11572042	PAWR	-0.0318044	0.000610809	6.21533e-09	-0.0435068	0.000376058	3.96418e-22
cg07247239		-0.0250551	0.000124517	9.71391e-24	-0.0237367	0.000111943	3.97226e-22
cg04132061		-0.0413924	0.000377833	1.4377e-21	-0.0407319	0.000330089	4.23416e-22
cg22687718	NSMCE1	-0.037392	0.000601788	6.42276e-12	-0.0406748	0.000329204	4.25841e-22
cg23821020	UBAC2;UBAC2;UBAC2;MIR548AN	-0.0397171	0.000353486	2.93401e-21	-0.0369414	0.000271562	4.27013e-22
cg14076239		0.0649385	0.000626808	7.3258e-31	0.0516347	0.000530785	4.35889e-22
cg05711037	DGKD;DGKD	0.041163	0.000304916	6.2366e-26	0.036866	0.000270726	4.47192e-22
cg05316065	GSDMC;GSDMC	-0.0222863	0.000206716	2.85352e-12	-0.0298515	0.000177514	4.48274e-22
cg03555986	TNFSF18	-0.0248999	0.000180923	8.9469e-17	-0.0235802	0.000110766	4.48906e-22
cg02779128		-0.0372695	0.000343452	1.86536e-19	-0.0382103	0.000290892	4.51659e-22
cg04290722	LINC00299	-0.0441925	0.000463885	3.58824e-20	-0.040706	0.000330145	4.52421e-22
cg22013747		-0.0220139	0.000155529	2.04863e-15	-0.0250782	0.000125376	4.63806e-22
cg23064873		0.0353761	0.000315485	4.03525e-19	0.0379603	0.000287277	4.64785e-22
cg14234776	CCDC88C	0.0201517	8.80378e-05	6.64558e-22	0.0193569	7.47003e-05	4.6519e-22
cg12620005	TTC39A;TTC39A	-0.0329986	0.000308051	3.0289e-17	-0.0367688	0.000269655	4.75068e-22
cg15117322	ITPR2	-0.00947337	0.000388057	0.029238	-0.0203007	8.22644e-05	4.92401e-22
cg24643922		0.0189341	6.30155e-05	1.71787e-26	0.0161433	5.20201e-05	4.92412e-22
cg05779272	B4GALT1	0.0174681	5.15808e-05	1.8924e-27	0.0154863	4.78906e-05	5.0103e-22
cg20671910	ZNF687	0.0384404	0.000240603	2.11304e-28	0.0344936	0.000237594	5.01366e-22
cg15872437	ITGA9	-0.0354649	0.000404585	2.20144e-15	-0.0352049	0.000247528	5.04451e-22
cg11777955		-0.0301915	0.000307389	9.37136e-15	-0.0371625	0.000275858	5.07504e-22
cg12955870	ABCB11	-0.0235229	0.000340364	8.51861e-09	-0.033872	0.000229175	5.08114e-22
cg03671106	SUMF1;SUMF1;SUMF1	-0.0397298	0.000283463	5.57192e-26	-0.0287947	0.000165671	5.15522e-22
cg07423632		-0.00959278	4.66018e-05	2.30368e-10	-0.0107981	2.33089e-05	5.26912e-22
cg07865630	LOC645434	-0.0440191	0.000686527	3.98568e-14	-0.0542706	0.000588839	5.28919e-22
cg02543993	RNF216;RNF216	0.029268	0.000183662	4.00016e-22	0.0284525	0.000161915	5.39154e-22
cg10091025	BCL6;BCL6	-0.00947988	8.72503e-05	4.41522e-06	-0.0109673	2.40619e-05	5.4402e-22
cg12496433	FAM49A	-0.0208283	9.16561e-05	2.02373e-22	-0.0203506	8.28532e-05	5.45307e-22
cg04332442	CELSR1	-0.00291131	1.87806e-06	1.78006e-21	-0.00294289	1.73266e-06	5.45805e-22
cg12244594		-0.0162186	0.000438891	0.000454611	-0.0230808	0.000106588	5.48119e-22
cg18369084	SMG6;SMG6;SMG6;SMG6	-0.00424338	0.000293216	0.260998	-0.0132494	3.51252e-05	5.49135e-22
cg11816444		0.0450745	0.000329128	1.55681e-28	0.0343604	0.000236288	5.55096e-22
cg05488731	FRYL	-0.0402102	0.000409453	4.82784e-19	-0.0388626	0.000302312	5.58942e-22
cg22677161		-0.0180944	0.000145599	1.37926e-11	-0.0199902	7.99911e-05	5.59967e-22
cg11118962		-0.0245188	0.000231637	4.004e-13	-0.0265138	0.000140794	5.73798e-22
cg27430977	REXO1	0.0185706	5.09788e-05	5.12476e-31	0.0159655	5.10642e-05	5.80655e-22
cg06688878		-0.00811358	2.80337e-05	4.97867e-12	-0.00922214	1.70385e-05	5.81545e-22
cg26642703		0.0502596	0.00037886	1.30953e-30	0.0387708	0.000301185	5.84986e-22
cg08570033	PDE4D;PDE4D;PDE4D;PDE4D	-0.0345851	0.000375973	1.05782e-15	-0.0401029	0.000322249	5.86071e-22
cg14817761		-0.0298418	0.000237319	3.42702e-18	-0.0305908	0.000187557	5.9296e-22
cg07168232	LAMB3;LAMB3;LAMB3	-0.0107621	0.000131783	2.21028e-05	-0.0139205	3.88407e-05	5.94415e-22
cg18763727	BCKDHA;BCKDHA	-0.00640326	0.000330201	0.110027	-0.0205331	8.45163e-05	5.98029e-22
cg11993578	HDAC9	-0.048117	0.000472825	4.03977e-23	-0.0456243	0.000417293	5.98918e-22
cg13314965	TM4SF19	-0.0393947	0.000299905	2.62554e-24	-0.0335937	0.000226257	6.01316e-22
cg21192332		-0.0360069	0.000345152	3.2987e-18	-0.0392259	0.000308518	6.04363e-22
cg13731086		-0.0145772	0.000115833	9.78391e-10	-0.0179484	6.46048e-05	6.09323e-22
cg08982816	LOC101929154	-0.00735312	0.000325144	0.0644397	-0.0166592	5.56798e-05	6.2089e-22
cg05356183	RAD23B;RAD23B;RAD23B	-0.00291926	0.000217594	0.369337	-0.0140342	3.95171e-05	6.22054e-22
cg18194672		-0.0192864	0.000111869	2.49156e-16	-0.0208538	8.7317e-05	6.43243e-22
cg17812664		-0.0294958	0.00049333	2.03868e-09	-0.0360436	0.000260859	6.44778e-22
cg08048809	PTPRE	-0.0264024	0.000255608	1.04799e-13	-0.0327243	0.000215143	6.61102e-22
cg03625953	SMG6;SMG6	-0.0257791	0.000219731	5.159e-15	-0.0294606	0.000174372	6.61341e-22
cg23347611	GPHA2	-0.0407914	0.000426372	7.65895e-19	-0.0419881	0.000354206	6.62219e-22
cg04964669	TESC;TESC;TESC	-0.0119488	3.90911e-05	9.33025e-18	-0.0125227	3.1518e-05	6.73388e-22
cg15812586		-0.00988402	3.95861e-05	1.46716e-12	-0.00845695	1.43751e-05	6.74871e-22
cg27091631		0.0345574	0.000218759	1.62306e-25	0.0301945	0.000183271	6.78777e-22
cg27267248		-0.00940572	0.000206903	0.00304745	-0.0140068	3.94405e-05	6.80526e-22
cg06724236	PLEK2	0.048842	0.000438143	1.86777e-25	0.0349084	0.000245026	6.8687e-22
cg04848693	MAD1L1;MAD1L1;MAD1L1	0.0129981	9.75669e-05	2.83674e-09	0.0169257	5.76044e-05	6.87749e-22
cg16959863	SLCO3A1;SLCO3A1	-0.00538168	0.000431931	0.240181	-0.0230094	0.000106473	6.92511e-22
cg18354596	ABHD17B;ABHD17B	-0.020417	9.16404e-05	1.24971e-21	-0.0205475	8.49757e-05	7.18259e-22
cg27090988	BRPF1;BRPF1	-0.0413354	0.000277118	1.67158e-28	-0.0326643	0.000214767	7.21395e-22
cg02447446	RXRA	-0.0101197	0.000128084	5.17966e-05	-0.0135897	3.71773e-05	7.24176e-22
cg23217628		-0.0211181	0.000143252	2.10492e-15	-0.0226358	0.000103173	7.33159e-22
cg19323059	LOC285954;LOC285954	-0.0382512	0.000452963	6.47145e-16	-0.0398626	0.000319998	7.36309e-22
cg04202597	DSTYK;DSTYK	-0.0139309	0.000409105	0.00180582	-0.0208991	8.80001e-05	7.52973e-22
cg24507742	SLC1A5;SLC1A5;SLC1A5	-0.0111951	6.54764e-05	4.29847e-10	-0.0117414	2.77839e-05	7.62762e-22
cg14472551	C11orf41	0.0357294	0.000232818	1.2813e-25	0.0298835	0.000179981	7.63675e-22
cg18045470	PRKD2;PRKD2;PRKD2;PRKD2	-0.00978277	1.58037e-05	4.85534e-28	-0.00812935	1.3321e-05	7.68488e-22
cg08305295	CYSTM1	-0.0288356	0.000292818	3.34834e-14	-0.0351076	0.000248497	7.76052e-22
cg18368658		-0.0515763	0.000543879	4.26958e-23	-0.045248	0.000412851	7.82379e-22
cg23818401	NOX5;NOX5;NOX5;NOX5;NOX5;MIR548H4	-0.0260642	0.000421949	1.0026e-08	-0.0320348	0.00020695	7.84486e-22
cg10657941	LOC101927668	-0.013345	0.000270329	0.000237523	-0.0205086	8.48438e-05	7.94824e-22
cg21665024	ANKRD33B	-0.00566285	0.00036111	0.176508	-0.0166562	5.59729e-05	8.0141e-22
cg00451292	SNORD93	-0.0347607	0.000295634	1.2173e-19	-0.0371722	0.000278893	8.16295e-22
cg24254842	HIVEP3;HIVEP3	-0.00724166	1.42145e-05	6.4471e-18	-0.00552438	6.16531e-06	8.49873e-22
cg26217402	C14orf43	0.011402	0.000251807	0.00113396	0.0182528	6.73103e-05	8.52824e-22
cg10573476	BSCL2;GNG3;BSCL2;BSCL2	0.0215327	9.95523e-05	4.27188e-22	0.0217739	9.57966e-05	8.5801e-22
cg07202353	EHD4	-0.0222329	0.000117043	3.14691e-20	-0.019943	8.03657e-05	8.5886e-22
cg17470397		-0.0279486	0.000143771	2.091e-25	-0.02357	0.000112273	8.65032e-22
cg06226386	FLJ14107;BIN3	0.0399843	0.000321954	2.04614e-23	0.0354719	0.000254324	8.70535e-22
cg23551827	LINC01271	-0.0225018	9.05019e-05	4.31317e-26	-0.0187901	7.13882e-05	8.84449e-22
cg12654519	ARHGAP10	-0.0276596	0.000128596	1.36521e-27	-0.0238347	0.000114887	8.92105e-22
cg08864710	ACTN1;ACTN1;ACTN1	0.0290773	0.000170966	2.50071e-23	0.0242996	0.000119514	9.27228e-22
cg20959703	JAK3	-0.0218942	0.000180364	2.12266e-13	-0.025694	0.00013363	9.29039e-22
cg16956116	FAM46A	0.0583176	0.000725176	3.10241e-22	0.0461451	0.000431244	9.51579e-22
cg11730703	INF2;INF2;INF2	0.0278017	0.000109968	4.06049e-32	0.0226493	0.000103917	9.62227e-22
cg15044270	TM4SF19	-0.0231402	0.000127637	4.15514e-20	-0.0218909	9.70779e-05	9.63812e-22
cg07962853	MARCH1;MARCH1	-0.0437167	0.000508743	3.28862e-18	-0.0404968	0.000332473	9.96386e-22
cg07243892	LOC339862	-0.0124048	0.000127783	6.99595e-07	-0.0150401	4.58581e-05	9.96524e-22
cg15418499	IL18	-0.00906224	0.0002641	0.0114851	-0.0156549	4.97153e-05	1.0253e-21
cg09508781		-0.0444213	0.000429921	8.3323e-22	-0.0377171	0.000288588	1.02668e-21
cg17443007		-0.0434497	0.000538553	4.06644e-17	-0.0441323	0.000395155	1.03245e-21
cg10158249	CASC15	-0.0419457	0.00039218	2.31863e-21	-0.0373227	0.000282685	1.04339e-21
cg00920938	BMP1;BMP1;BMP1	-0.0241343	0.000157809	6.34135e-18	-0.0256674	0.000133775	1.07132e-21
cg06460200	GPR183;UBAC2;UBAC2;UBAC2;MIR548AN	0.0336066	0.000264814	2.08137e-20	0.0341888	0.000237411	1.08476e-21
cg11309659	RGS3;RGS3;RGS3;RGS3;RGS3;RGS3;RGS3;RGS3;RGS3	-0.0128021	9.16594e-05	1.58148e-09	-0.0129218	3.39243e-05	1.09984e-21
cg03808925	COL19A1	0.0136263	3.76621e-05	2.9078e-23	0.0139284	3.9421e-05	1.10701e-21
cg09047090		-0.0423453	0.000464569	1.17364e-18	-0.0403233	0.000330525	1.12619e-21
cg18050634	BAHCC1	0.0175995	0.000200638	1.99732e-08	0.0241438	0.000118517	1.13537e-21
cg26467270	CYTH1;CYTH1;CYTH1	0.0246588	0.000206648	1.18173e-14	0.0282697	0.000162485	1.13542e-21
cg07551857		-0.00945038	3.24256e-05	7.95677e-14	-0.0108124	2.37721e-05	1.14174e-21
cg01875986		-0.037223	0.00036247	1.70231e-18	-0.0390199	0.000309634	1.14803e-21
cg09940677	CDC42BPB	0.0146007	7.78925e-05	9.49659e-14	0.0178829	6.5045e-05	1.15551e-21
cg12003079		0.0396848	0.000265549	1.63574e-27	0.0335051	0.00022834	1.15772e-21
cg00227154		-0.00566257	6.61859e-06	6.73941e-23	-0.00564703	6.48647e-06	1.15876e-21
cg02654003		-0.051658	0.000578141	6.44786e-22	-0.0457745	0.000426208	1.15962e-21
cg15220530	AAK1	-0.00228636	1.39767e-06	3.87848e-18	-0.00248345	1.25469e-06	1.16587e-21
cg08516596	ARID1B;ARID1B	0.0210744	8.42906e-05	1.04178e-24	0.0192761	7.5593e-05	1.16807e-21
cg09664118		-0.0396493	0.000355303	4.27228e-21	-0.0338009	0.000232454	1.17227e-21
cg01533279		-0.00578592	1.96533e-05	3.80281e-09	-0.00569113	6.59071e-06	1.17902e-21
cg21224509	IGF2BP2-AS1;IGF2BP2;IGF2BP2;IGF2BP2;IGF2BP2;IGF2BP2;IGF2BP2;IGF2BP2	0.0315468	0.000265095	3.37134e-18	0.0344007	0.000240816	1.1808e-21
cg10473623	NAV2;NAV2;NAV2;NAV2;NAV2	-0.0452215	0.000454466	2.02987e-21	-0.0470922	0.000451342	1.18809e-21
cg07198944		0.0270968	0.000121473	5.4156e-28	0.0244385	0.000121558	1.19149e-21
cg03234075	DPYSL3	0.0484791	0.000576241	1.32623e-19	0.0441642	0.000397004	1.1937e-21
cg24038105	FHAD1	-0.0137248	5.73436e-05	3.72913e-16	-0.0129958	3.43789e-05	1.19758e-21
cg15819551	TTLL5	0.0384212	0.000360464	1.12319e-19	0.0385979	0.000303263	1.19853e-21
cg11243561	B4GALT5	-0.0123395	0.000499226	0.0123049	-0.0220097	9.86142e-05	1.20073e-21
cg03574890	PI4KB;PI4KB;PI4KB;PI4KB	-0.0547871	0.000585032	4.04584e-24	-0.0430963	0.000378112	1.20454e-21
cg09641170		-0.0089986	0.000261566	0.0116699	-0.0164715	5.52374e-05	1.20788e-21
cg15931859	IL17RA;IL17RA	-0.0120244	0.000185035	6.29669e-05	-0.0157118	5.0261e-05	1.2091e-21
cg00325499	MSN	-0.0177129	8.56491e-05	8.37574e-18	-0.0191407	7.46328e-05	1.2389e-21
cg04592406	FCHSD2	-0.0512395	0.00051949	8.59586e-24	-0.0455542	0.000422905	1.26138e-21
cg20498634		-0.019323	6.03832e-05	1.40663e-28	-0.0168604	5.79343e-05	1.26339e-21
cg00632415	PTPN1;PTPN1	0.0382043	0.000298052	4.02329e-23	0.0320284	0.000209066	1.26488e-21
cg19858882	ZNF207;ZNF207;ZNF207	0.0446846	0.000337982	2.04427e-27	0.0415541	0.000351936	1.26803e-21
cg11824437	KLHL29	-0.031377	0.000365365	1.45873e-13	-0.0362091	0.000267311	1.2872e-21
cg06507987	MAP3K6	0.0169395	7.4465e-05	1.25035e-18	0.0192539	7.55868e-05	1.29061e-21
cg13482550	MYOM1;MYOM1	-0.0295229	0.000169693	3.82791e-24	-0.028624	0.000167084	1.29962e-21
cg07521515		-0.00969915	0.000101662	1.34506e-05	-0.0126519	3.2646e-05	1.306e-21
cg17512517		-0.0390405	0.000542724	4.59798e-14	-0.0402481	0.000330412	1.31183e-21
cg13515254	RASAL2	-0.0456536	0.00051921	2.51493e-19	-0.046435	0.000440028	1.34274e-21
cg19982066	SLMAP;SLMAP;SLMAP	-0.0191217	0.000448066	4.33737e-05	-0.0287388	0.000168582	1.3546e-21
cg08128421		0.0320458	0.000206743	2.01717e-23	0.0288811	0.000170332	1.38163e-21
cg20447066	ZDHHC14;ZDHHC14	0.0152376	0.00022666	4.68715e-06	0.0218851	9.78162e-05	1.38835e-21
cg04661907	HACE1;HACE1	-0.0384825	0.000385677	1.4331e-18	-0.0414594	0.000351183	1.41336e-21
cg13276306	ANGPT1	-0.0250195	0.000563742	1.88358e-06	-0.0377268	0.000290836	1.42245e-21
cg09166410	C13orf16	-0.0354832	0.000311031	1.79715e-19	-0.0353078	0.0002548	1.43889e-21
cg21626302		-0.017734	0.000234827	1.69254e-07	-0.0245716	0.000123404	1.43933e-21
cg20088478	STX6;STX6	0.0197431	0.000106575	8.86703e-18	0.0208006	8.84378e-05	1.44288e-21
cg22066978		-0.0312925	0.00038183	5.47716e-13	-0.0337989	0.000233514	1.44612e-21
cg24113496	MGC29506	-0.00974528	1.21161e-05	1.77859e-35	-0.0074868	1.14596e-05	1.45634e-21
cg03773235		-0.0417293	0.000353238	2.91904e-23	-0.0361015	0.000266557	1.48113e-21
cg23357627		-0.0420718	0.00029709	1.25519e-27	-0.0291068	0.000173385	1.52515e-21
cg05322916	C6orf89	-0.0158495	5.27074e-05	1.46197e-22	-0.0154916	4.91157e-05	1.52589e-21
cg18044623	ETS1	-0.00863036	0.000120488	0.000369901	-0.0109817	2.46829e-05	1.53081e-21
cg25049339		-0.00439631	8.48589e-05	0.0304878	-0.0108363	2.40392e-05	1.54598e-21
cg23087531	PDE4B;PDE4B;PDE4B;PDE4B;PDE4B	-0.0114505	0.000332273	0.00441866	-0.0178885	6.5511e-05	1.54789e-21
cg12902896	CTDSPL;CTDSPL	0.033296	0.000164704	7.10285e-31	0.0256162	0.000134347	1.55297e-21
cg23460082	NACC2	-0.0119132	0.00043275	0.0094416	-0.0205586	8.65381e-05	1.55635e-21
cg01231417		-0.0430269	0.000620541	7.81222e-15	-0.0449063	0.000413065	1.58628e-21
cg23007418	CYTH1;CYTH1	0.0172236	0.000142088	7.18845e-11	0.0197471	7.98983e-05	1.60715e-21
cg25186248	APBB2;APBB2;APBB2;APBB2;APBB2;APBB2;APBB2	-0.00667306	0.000203087	0.0337534	-0.0127482	3.33002e-05	1.61055e-21
cg11805424	DISP1	-0.0287283	0.000208872	4.71006e-19	-0.0289044	0.000171242	1.63216e-21
cg26301735	BMP1;BMP1;BMP1;BMP1	-0.0239891	0.000273463	6.06061e-11	-0.0323755	0.000214868	1.64176e-21
cg00606952	AQP5;LOC101927318;LOC101927318;LOC101927318	-0.00881861	7.64937e-05	5.08753e-06	-0.012433	3.16879e-05	1.64249e-21
cg12285003	SLC17A9;SLC17A9	0.021408	8.10011e-05	2.32701e-26	0.0186148	7.10383e-05	1.64768e-21
cg02986632		-0.0260216	0.000178725	2.388e-18	-0.0243966	0.000122025	1.65039e-21
cg26552621	C19orf23;CIRBP;CIRBP;CIRBP	0.0380748	0.000261533	7.14114e-26	0.0333645	0.000228267	1.66473e-21
cg25124205	TPD52L1;TPD52L1;TPD52L1;TPD52L1;TPD52L1;TPD52L1	0.0586608	0.000683218	1.01964e-23	0.0563687	0.000651725	1.68451e-21
cg21298091	HORMAD2-AS1	-0.030285	0.00047526	3.65509e-10	-0.0434702	0.000387634	1.69333e-21
cg18437039		-0.00883859	0.000105088	9.49006e-05	-0.0118949	2.90256e-05	1.69737e-21
cg20956594		-0.015538	0.000554027	0.00277988	-0.0263221	0.000142143	1.7017e-21
cg11596902		-0.00219452	0.000331549	0.584553	-0.0162916	5.44557e-05	1.70709e-21
cg14864041		-0.0297834	0.000244535	1.19678e-17	-0.0336492	0.000232407	1.73922e-21
cg25780496	LINS	-0.00684586	4.38139e-05	2.89937e-06	-0.0103039	2.17933e-05	1.7429e-21
cg02604817	SLC22A4	-0.00900522	0.000122019	0.000222967	-0.0119069	2.91101e-05	1.76523e-21
cg00139947	TOP1MT	0.0217028	9.88985e-05	1.51316e-22	0.0211438	9.18209e-05	1.7895e-21
cg08972170	C7orf41	0.0455343	0.000335764	1.52574e-28	0.0393918	0.000318714	1.79217e-21
cg12378285		0.0454109	0.00033768	2.95715e-28	0.0347833	0.000248504	1.79226e-21
cg22385325		-0.0301664	0.000170215	4.89165e-25	-0.0288874	0.000171425	1.80427e-21
cg14257776	MIR7641-2;FLVCR2	-0.0280582	0.00034814	1.21173e-11	-0.0346237	0.000246322	1.82287e-21
cg16324121	IL17RE;IL17RE;IL17RE	-0.00558149	2.03029e-05	2.20208e-08	-0.00600966	7.42147e-06	1.82912e-21
cg05490745	APBB2;APBB2;APBB2;APBB2;APBB2;APBB2;APBB2	-0.00732219	0.000201833	0.0194684	-0.0130938	3.52449e-05	1.86274e-21
cg11899448	GTF2F2	0.0417666	0.000407723	1.81807e-20	0.0347463	0.000248243	1.88087e-21
cg13479077	HM13;HM13;HM13	0.0314594	0.00015625	3.27328e-29	0.0246425	0.000124929	1.92634e-21
cg06623197	MTMR3;MTMR3;MTMR3	0.0365787	0.000190199	3.8315e-32	0.02473	0.000125898	1.98129e-21
cg00814401		-0.0222827	0.000437345	1.44766e-06	-0.0321584	0.000213111	2.07445e-21
cg20981305		-0.0534621	0.000477111	9.13384e-28	-0.0440088	0.000399217	2.09897e-21
cg09516200	RPTOR;RPTOR	-0.0112141	3.05051e-05	8.56663e-20	-0.0117332	2.83898e-05	2.14208e-21
cg07058694	ATXN2	0.0463333	0.000398618	3.33045e-25	0.035884	0.000265559	2.14841e-21
cg06869210	DCHS1	-0.0168165	4.40316e-05	1.39098e-29	-0.0145247	4.35183e-05	2.17029e-21
cg26112542	IL12A-AS1	0.0338144	0.000215393	7.07851e-25	0.0303488	0.000189994	2.17065e-21
cg21926619	TTC25	0.0340589	0.000228095	6.29745e-24	0.0278681	0.000160215	2.17681e-21
cg06139582		-0.0112206	8.13202e-05	1.9068e-08	-0.0120163	2.97913e-05	2.18989e-21
cg12456108		-0.0253273	0.000213018	5.88871e-15	-0.0305773	0.000192956	2.21602e-21
cg17149984		-0.00286717	0.000356559	0.490945	-0.0187405	7.25066e-05	2.25144e-21
cg13419103	TBC1D2B;TBC1D2B	-0.0141215	0.000116883	3.69574e-09	-0.0204426	8.62911e-05	2.26896e-21
cg01976904	RAET1E;RAET1E-AS1;RAET1E-AS1	-0.0423968	0.000470196	1.69674e-18	-0.0434658	0.000390243	2.30331e-21
cg13974436	SEMA5A	0.0721735	0.000906914	1.00925e-26	0.0615426	0.000782403	2.31264e-21
cg08006309	IFT140;TMEM204	0.0459072	0.000415781	7.43887e-24	0.0430512	0.000383057	2.36398e-21
cg00528014	SGK494;SPAG5-AS1	0.0447208	0.000409424	4.53878e-23	0.0419717	0.000364095	2.36629e-21
cg00093829	PFKFB3;PFKFB3	-0.0206682	0.000137608	2.30307e-15	-0.0247572	0.000126705	2.38812e-21
cg08943045		-0.00971003	0.000103372	1.54979e-05	-0.0161972	5.42463e-05	2.41164e-21
cg05091135		-0.0331037	0.000437902	1.03061e-12	-0.0426523	0.000376318	2.45667e-21
cg06679494	MIR497;MIR195	-0.0117581	2.92651e-05	2.21061e-22	-0.00837575	1.45122e-05	2.4608e-21
cg07906334	ERICH6B	-0.0322489	0.000265534	6.65658e-19	-0.030472	0.000192129	2.4872e-21
cg01869896	MFSD2A;MFSD2A	-0.0340869	0.00071267	8.11353e-09	-0.0409508	0.000347019	2.49643e-21
cg06500042	STX8;STX8	-0.017918	5.37377e-05	1.0685e-27	-0.0152223	4.79565e-05	2.51103e-21
cg01904393		-0.00389862	4.04088e-06	3.13596e-18	-0.0041463	3.55842e-06	2.52418e-21
cg11605821	LOC400867	-0.0161389	0.000104584	1.16526e-12	-0.0167012	5.77341e-05	2.52502e-21
cg12393272		-0.0128519	4.61991e-05	2.02051e-17	-0.0147509	4.50397e-05	2.53036e-21
cg08725325	KDM4C;KDM4C;KDM4C	-0.0227184	0.0001612	8.61659e-16	-0.0256382	0.000136116	2.57639e-21
cg24605046	B3GALT4	0.0227055	7.94861e-05	7.54468e-30	0.0189437	7.4347e-05	2.62885e-21
cg09963257	BAHD1;BAHD1;BAHD1	-0.0396383	0.000443074	2.7046e-17	-0.0395154	0.000323534	2.64303e-21
cg14225257		-0.00841856	9.76457e-05	0.000114766	-0.0102708	2.18679e-05	2.70046e-21
cg00127049	SLC8A3;SLC8A3;SLC8A3;SLC8A3;SLC8A3	0.0243548	0.000115763	4.32621e-24	0.021372	9.46932e-05	2.70894e-21
cg11865439	CFAP45	-0.0309031	0.000724381	2.1071e-07	-0.0406029	0.000341807	2.71947e-21
cg11351630		-0.0504448	0.000442232	9.11077e-27	-0.0390246	0.000315777	2.72955e-21
cg07205203		-0.0284101	0.00104	6.6677e-05	-0.0382679	0.000303658	2.73282e-21
cg23280371		-0.0197775	0.000156436	1.05331e-12	-0.0252495	0.000132201	2.73732e-21
cg01427685	LINC01272	-0.01552	0.000279907	2.69051e-05	-0.0201533	8.42302e-05	2.74949e-21
cg17100610		-0.011	2.95703e-05	1.16041e-19	-0.0116184	2.79995e-05	2.77219e-21
cg17260706	BCL9L	-0.0137061	4.9915e-05	3.06905e-18	-0.0141115	4.13069e-05	2.77742e-21
cg21207429	OSMR-AS1	-0.0283712	0.00020534	6.43706e-19	-0.0293989	0.0001793	2.7904e-21
cg25304129		0.0742518	0.00105983	2.00825e-24	0.070938	0.00104398	2.79498e-21
cg09010707		-0.00964007	0.000191235	0.00158764	-0.0158146	5.19023e-05	2.83291e-21
cg21110411	AIM1	-0.0524714	0.000530618	2.2891e-24	-0.0407143	0.000344087	2.8636e-21
cg05624858	CD48;CD48	-0.0117828	6.38451e-05	2.94925e-11	-0.012803	3.40324e-05	2.89123e-21
cg08778302	AHNAK	-0.0100889	0.000143153	0.000134691	-0.0137562	3.92919e-05	2.90159e-21
cg11428515		-0.010623	0.000138254	4.32817e-05	-0.012757	3.37933e-05	2.91131e-21
cg10208540		-0.011817	7.54864e-05	8.3459e-10	-0.0134388	3.75035e-05	2.91499e-21
cg24409566	SLC22A18;SLC22A18	-0.0492386	0.000507036	1.25471e-22	-0.0445836	0.000412789	2.92365e-21
cg13432945		-0.0398517	0.000282132	3.08251e-26	-0.0335583	0.000233892	2.93511e-21
cg06917763		0.0456008	0.000435364	1.32179e-22	0.0356847	0.000264559	2.9778e-21
cg04795186	ADCY2	-0.00550334	0.000193041	0.0724688	-0.011597	2.79465e-05	3.00234e-21
cg06413165	PLEKHG3	-0.0216793	9.67431e-05	5.90121e-23	-0.0202149	8.49369e-05	3.03759e-21
cg22220796		0.0622765	0.000672885	8.29736e-27	0.0518002	0.000557815	3.06014e-21
cg02790691	DTNA;DTNA;DTNA;DTNA;DTNA	0.0452881	0.000430438	1.47862e-22	0.0412858	0.000354374	3.0708e-21
cg11764784	ULK4	-0.0241736	0.000136281	1.65622e-20	-0.0220818	0.000101399	3.10364e-21
cg00619207	DENND2D	-0.0234021	0.000136424	2.51264e-19	-0.0203466	8.60996e-05	3.1206e-21
cg03012169		-0.032442	0.000383678	8.91024e-14	-0.0402137	0.000336479	3.18193e-21
cg09152259		-0.0196386	8.6062e-05	2.43491e-21	-0.0191089	7.59971e-05	3.21879e-21
cg12467416	SEPT9;SEPT9;SEPT9;SEPT9	-0.0182846	6.79585e-05	3.22276e-23	-0.0160804	5.38291e-05	3.25184e-21
cg12747277		-0.00903658	0.000217405	0.00547904	-0.0156783	5.11715e-05	3.25276e-21
cg10839746	KIAA0513;KIAA0513;KIAA0513;KIAA0513	-0.0282119	0.000133717	1.32655e-27	-0.0219725	0.000100516	3.26953e-21
cg15791967	KCNA3;KCNA3	0.0419624	0.000491287	1.84778e-17	0.0407978	0.000346539	3.2697e-21
cg01312974		-0.0489007	0.000441153	2.36506e-25	-0.0433673	0.000391566	3.27033e-21
cg07786220	RPTOR;RPTOR	-0.0154446	0.000304926	6.2379e-05	-0.022288	0.000103451	3.30776e-21
cg15745450	KDM4B	-0.02495	0.000175495	2.6774e-17	-0.0249429	0.000129576	3.32084e-21
cg02331761	DGKG;DGKG;DGKG	-0.00298625	0.000565738	0.568978	-0.0188985	7.44002e-05	3.35052e-21
cg12270180		-0.0158574	4.83318e-05	1.99645e-24	-0.0147008	4.50217e-05	3.35743e-21
cg03369999	TMEM44;TMEM44;TMEM44;TMEM44	0.038669	0.000269781	7.17209e-26	0.0337176	0.000236863	3.37293e-21
cg03940776	SYNJ2	-0.0148841	8.30519e-05	1.92246e-13	-0.0160916	5.39658e-05	3.41917e-21
cg02913194	PHACTR2;PHACTR2	-0.038764	0.000359862	5.0508e-20	-0.039555	0.000326172	3.4628e-21
cg10295552	ACACA;ACACA;ACACA;ACACA;ACACA	0.0415527	0.000309531	5.0661e-26	0.0313756	0.000205275	3.50071e-21
cg21567279	PACSIN2;PACSIN2;PACSIN2	-0.00961367	0.000186457	0.00142505	-0.0178597	6.65374e-05	3.56072e-21
cg00403484		-0.0454083	0.000484007	2.18287e-20	-0.0417133	0.000363187	3.65604e-21
cg09460628	ZFYVE28;ZFYVE28;ZFYVE28;ZFYVE28;ZFYVE28	-0.010281	4.97332e-05	4.88933e-11	-0.0108195	2.44357e-05	3.66638e-21
cg13251842	MIRLET7A3;LOC400931;MIRLET7B	0.00866961	1.38772e-05	2.46605e-25	0.00826616	1.42727e-05	3.77503e-21
cg17075045		-0.00628939	0.000219165	0.0540591	-0.0137012	3.9217e-05	3.79762e-21
cg13085050	LINC01344	-0.03425	0.000318749	7.06172e-18	-0.0365874	0.000279654	3.79872e-21
cg13709259		-0.0508104	0.000498763	2.58921e-24	-0.0409769	0.00035079	3.80295e-21
cg14795390		0.049805	0.000374675	2.05882e-30	0.0382782	0.000306225	3.86761e-21
cg13787850		-0.0370696	0.000230045	1.07967e-27	-0.0307581	0.000197725	3.87015e-21
cg19380072	BCKDHA;BCKDHA	-0.0170287	0.000125697	7.59673e-12	-0.0223309	0.000104255	3.92474e-21
cg06862756	KCTD21	-0.0135504	0.000100039	9.69091e-10	-0.0170401	6.07064e-05	3.92831e-21
cg13085630	ERGIC1	0.0306307	0.000171991	1.68584e-25	0.0266305	0.000148305	3.96984e-21
cg02203737		-0.0367802	0.000244982	8.7742e-26	-0.0274666	0.000157777	3.98524e-21
cg00892294		-0.0654958	0.001002	1.77163e-20	-0.0636138	0.000846686	4.06105e-21
cg18376568	TTLL5	0.0381852	0.000327655	3.31691e-21	0.035758	0.000267534	4.06675e-21
cg09082427	NSMF;NSMF;NSMF;NSMF;NSMF	0.0305545	0.000142366	3.77837e-30	0.0238758	0.00011931	4.11853e-21
cg03018771	FGR;FGR;FGR	0.0275331	0.000181039	4.49572e-20	0.0230568	0.00011127	4.12805e-21
cg14793063	GSR;GSR;GSR;GSR	-0.0153693	5.38563e-05	6.26109e-21	-0.0151235	4.78782e-05	4.14992e-21
cg24397611		-0.0417371	0.000278035	6.36452e-29	-0.0334189	0.000233789	4.1525e-21
cg07493436	AXL;AXL;AXL	-0.0444643	0.000608111	5.23861e-16	-0.0452749	0.000429138	4.17031e-21
cg09704660	C21orf58;C21orf58;C21orf58;C21orf58;C21orf58	0.0273616	0.000141361	7.99766e-25	0.0265442	0.000147533	4.19873e-21
cg10741154	PRR5L	-0.014664	6.56409e-05	4.08458e-16	-0.0147175	4.53555e-05	4.2029e-21
cg25001335	VPS18	-0.00883601	0.00012988	0.000445731	-0.0117312	2.88219e-05	4.23515e-21
cg11847933	CABC1	0.0314726	0.000182512	2.21565e-25	0.027667	0.000160333	4.2629e-21
cg27511678	MEX3C	0.0226727	0.000235369	2.67664e-11	0.0262327	0.000144154	4.27954e-21
cg11993160		-0.0257292	0.000140056	2.15828e-22	-0.0239595	0.000120281	4.32433e-21
cg21808406	CD68;CD68	-0.0114643	0.000117505	1.72865e-06	-0.0141191	4.17922e-05	4.4303e-21
cg21081913	USP24	-0.0375019	0.000340643	8.05788e-20	-0.0368168	0.000284208	4.45839e-21
cg22739441		-0.025819	0.000193129	6.97701e-17	-0.0292815	0.000179851	4.54129e-21
cg04454114		-0.0268774	0.000416512	2.75726e-09	-0.0395646	0.000328409	4.57578e-21
cg11184985		-0.047151	0.0007383	5.8933e-15	-0.0492081	0.000508199	4.64925e-21
cg18796027	KIFC1	0.0243235	0.000122241	7.06114e-23	0.0197675	8.2012e-05	4.65478e-21
cg23986342	SLC24A3	0.0484157	0.000474801	2.71577e-23	0.0414334	0.000360312	4.65705e-21
cg04030141	ATXN1;ATXN1	0.0513262	0.00053086	2.11327e-23	0.0417816	0.000366397	4.6588e-21
cg26681976	TRPS1;TRPS1;TRPS1	-0.00925278	2.85756e-05	6.87293e-15	-0.00814308	1.39258e-05	4.78287e-21
cg05215498		-0.0224495	0.000672154	8.8551e-05	-0.0336468	0.000237837	4.85525e-21
cg00233633	CPVL;CPVL	-0.00496341	4.4002e-06	4.14713e-26	-0.00444268	4.14715e-06	4.88853e-21
cg06496300	ZC3H18;ZC3H18	-0.00532173	0.000177064	0.069748	-0.0158719	5.29431e-05	4.93451e-21
cg14651616	MAP4K2	0.0203494	9.59833e-05	1.27533e-20	0.0171123	6.15431e-05	4.93913e-21
cg27622495		-0.0366565	0.000342286	6.08152e-19	-0.0349871	0.000257294	4.96465e-21
cg25198007	UBXN11;UBXN11;UBXN11	-0.007716	1.23198e-05	7.58926e-23	-0.00704542	1.04347e-05	4.99077e-21
cg21235950	ADGRE5;ADGRE5;ADGRE5	-0.0135507	3.5829e-05	4.28156e-24	-0.0120361	3.04553e-05	5.00589e-21
cg14965639	STON1-GTF2A1L	-0.0131475	0.00021662	5.26798e-05	-0.0220902	0.000102594	5.02043e-21
cg03211593		-0.00744638	0.000105349	0.00101482	-0.0122495	3.15485e-05	5.02834e-21
cg02721693	C1orf14	-0.0546386	0.000497493	8.27279e-28	-0.0463617	0.000452046	5.0915e-21
cg01092213	UPP1;UPP1	-0.0102941	0.000159535	0.000223849	-0.0144213	4.37455e-05	5.122e-21
cg27647503	CAPZB;CAPZB;CAPZB;CAPZB	-0.0446382	0.000366819	2.11346e-25	-0.037124	0.00028992	5.14547e-21
cg00164863	ENPP3	-0.0317508	0.000243449	7.12956e-20	-0.0317113	0.000211556	5.16066e-21
cg02540203	CAMTA1	0.0507741	0.000509395	8.02813e-24	0.0478219	0.00048136	5.2755e-21
cg17652998	SLC25A28	0.04031	0.000239838	4.65066e-31	0.0332276	0.000232403	5.2907e-21
cg11997486		0.0234453	0.000141211	8.45509e-19	0.0207658	9.07846e-05	5.32704e-21
cg14512419	COQ9	-0.0401313	0.000400272	2.29283e-19	-0.0407125	0.000349031	5.378e-21
cg23542902		-0.0115626	0.000150997	2.06126e-05	-0.0138133	4.01817e-05	5.39162e-21
cg12029753	ERC2	0.0248742	0.000130589	1.92902e-22	0.0234417	0.000115757	5.46586e-21
cg19136686	XYLT1	-0.00431028	4.0016e-06	4.9364e-22	-0.00339332	2.42565e-06	5.46933e-21
cg07960135	LOC101927438	-0.0306536	0.000303624	2.53552e-15	-0.0322806	0.000219542	5.50093e-21
cg24419550	TSPAN15	-0.0225241	0.000139803	1.1796e-17	-0.0215199	9.75725e-05	5.50788e-21
cg05984456	FBXL13;FBXL13;FBXL13;FBXL13	-0.0273652	0.000201919	5.31075e-18	-0.029115	0.000178603	5.51332e-21
cg10520397	SCIMP;SCIMP;LOC100130950	0.0212388	0.000126484	2.20864e-17	0.0243137	0.000124558	5.52103e-21
cg05761145	CD300LB	-0.0317496	0.000358614	4.47923e-14	-0.0336942	0.000239312	5.62364e-21
cg07754060		0.0310483	0.000158428	3.66312e-28	0.0238444	0.000119859	5.65039e-21
cg14671011		-0.0359511	0.000287165	2.00822e-21	-0.0329284	0.000228624	5.69511e-21
cg12223091		-0.0295634	0.000265551	3.49917e-16	-0.0317767	0.000212958	5.75036e-21
cg00951869	ADCY4;RIPK3	-0.00720269	0.000111448	0.00199368	-0.0108224	2.47056e-05	5.79316e-21
cg26055019	MSI2;MSI2	0.0400731	0.00035811	2.36691e-21	0.0346241	0.000252946	5.86476e-21
cg07276358	TFDP1;TFDP1	-0.0153968	0.000149032	1.22585e-08	-0.021237	9.52287e-05	6.04827e-21
cg15650719	ADCY7;ADCY7;ADCY7	0.0314496	0.000255803	1.09664e-18	0.0286209	0.000173019	6.13705e-21
cg09755313	ESYT1;ESYT1;ESYT1;ESYT1	0.0248978	8.82618e-05	4.27027e-32	0.0197782	8.26377e-05	6.18622e-21
cg20642055	FOXP1;FOXP1;FOXP1;FOXP1;FOXP1;FOXP1;FOXP1	0.03121	0.000248082	6.03821e-19	0.0258327	0.000141052	6.33366e-21
cg13636518		-0.00537206	0.000328373	0.178761	-0.0178179	6.71135e-05	6.36944e-21
cg11262246	DNAJC3	-0.0339474	0.000274658	4.1313e-20	-0.0335891	0.000238521	6.39127e-21
cg18360734	RPL26	-0.0138133	0.000355877	0.000910438	-0.0270093	0.00015429	6.50638e-21
cg03286461	PLEKHA7	-0.0366815	0.000556838	2.48187e-12	-0.0422594	0.000377798	6.5734e-21
cg01738702	GINS4;LOC102723729	0.0364808	0.000199265	1.17391e-30	0.0263872	0.000147317	6.60803e-21
cg13251913	ADGRG1;ADGRG1;ADGRG1;ADGRG1;ADGRG1;ADGRG1;ADGRG1;ADGRG1;ADGRG1;ADGRG1;ADGRG1;ADGRG1;ADGRG1	0.0262679	0.000139709	2.66576e-23	0.0247591	0.000129713	6.64111e-21
cg11970682	DTNB;DTNB;DTNB;DTNB;DTNB;DTNB;DTNB	-0.0132704	0.00026997	0.000254902	-0.0235518	0.000117401	6.71281e-21
cg24524029		-0.0249917	0.000197275	1.23517e-15	-0.0246459	0.000128564	6.71711e-21
cg11632866		-0.0452989	0.000589315	5.14603e-17	-0.0419693	0.000372841	6.73791e-21
cg25862038	UBE2V1;UBE2V1;UBE2V1;UBE2V1;UBE2V1;UBE2V1;UBE2V1;UBE2V1;UBE2V1;UBE2V1;UBE2V1;UBE2V1;UBE2V1;UBE2V1;UBE2V1;UBE2V1;UBE2V1;UBE2V1;UBE2V1;TMEM189-UBE2V1	-0.0476079	0.000449814	9.98052e-24	-0.0381776	0.000308655	6.87021e-21
cg01113488		-0.0421831	0.000309083	8.85788e-27	-0.037879	0.000303846	6.87268e-21
cg04039397	CD96;CD96	-0.0268265	0.000246912	1.56604e-14	-0.033767	0.000241469	6.88486e-21
cg02800021	SMARCA2;SMARCA2;SMARCA2;SMARCA2	0.0211716	6.57879e-05	3.21454e-31	0.01805	6.9004e-05	6.91631e-21
cg13524267	POLR2F;POLR2F	-0.0413465	0.00029591	7.27911e-27	-0.0319503	0.000216265	6.99549e-21
cg02646690	LPCAT1	0.0196507	0.000294708	2.29389e-07	0.0269689	0.000154099	7.02118e-21
cg05480073		-0.00500471	0.000359392	0.231143	-0.0147791	4.62857e-05	7.07625e-21
cg26387807	HIPK2;HIPK2	-0.00455504	0.000318039	0.246645	-0.0136111	3.92635e-05	7.11254e-21
cg20153863		-0.00638844	0.000225818	0.0538975	-0.0132371	3.71361e-05	7.11765e-21
cg14289429	FAM78A	0.0360635	0.000212294	2.44833e-28	0.0231766	0.000113888	7.23886e-21
cg10133486	TCF12;TCF12;TCF12;TCF12	-0.0330116	0.00027283	3.06838e-19	-0.0315101	0.00021054	7.28e-21
cg10068852		-0.00576439	0.000203631	0.0669874	-0.0119176	3.0121e-05	7.32347e-21
cg25345607		-0.0442638	0.000535615	8.81836e-18	-0.0400085	0.00033951	7.36308e-21
cg09800781	ACTR1A	0.027958	0.00014188	9.93872e-26	0.023546	0.000117622	7.44102e-21
cg11274631		-0.0198813	8.93224e-05	4.24786e-21	-0.019006	7.66503e-05	7.49855e-21
cg02348818	MAML3	-0.00930059	0.000317444	0.0179646	-0.0173008	6.35205e-05	7.53601e-21
cg20413616	DENND1A;DENND1A	-0.0418177	0.000438247	3.19445e-19	-0.0423681	0.000380991	7.57791e-21
cg24137438	HIVEP3;HIVEP3	-0.00637378	0.000227001	0.0550825	-0.0119815	3.04706e-05	7.59546e-21
cg18661379	SUFU	-0.00796471	4.49168e-05	7.87657e-08	-0.00898405	1.71328e-05	7.61334e-21
cg12596182	BEST3;BEST3;BEST3	-0.02107	0.00024147	9.38569e-10	-0.0273237	0.000158497	7.65664e-21
cg23774857	FSTL1	-0.0105125	7.12893e-05	1.86834e-08	-0.0117162	2.91596e-05	7.86217e-21
cg20682200	ARSB;ARSB	-0.0101926	0.000245418	0.00319702	-0.0156653	5.21304e-05	7.86668e-21
cg23607608		-0.0261685	0.00016005	1.81612e-20	-0.0209781	9.35001e-05	7.91733e-21
cg25817701	MAD1L1;MAD1L1;MAD1L1	0.01366	0.000249448	9.02508e-05	0.0242609	0.000125055	7.92496e-21
cg10484841	PPP4C;PPP4C;PPP4C;PPP4C;PPP4C	-0.0366064	0.00033914	4.71272e-19	-0.035268	0.000264294	7.9558e-21
cg13366857	GPC5	0.041206	0.000346732	4.0258e-23	0.038391	0.000313181	7.96465e-21
cg15578626	GZMH;GZMH;GZMH	-0.00479199	8.3126e-06	7.32414e-14	-0.00375101	2.98978e-06	7.96759e-21
cg17714703	UHRF1;UHRF1	0.0317949	0.000447257	1.22516e-11	0.0412322	0.000361287	7.99742e-21
cg13393479		0.00422484	5.6399e-06	1.25052e-15	0.00512579	5.58545e-06	8.12364e-21
[truncated: 32,399 more rows]
