# Supplementary material for: Alterations to DNA methylation patterns induced by chemotherapy treatment are associated with negative impacts on the olfactory pathway
Source: Breast Cancer Res. 2023 Nov 6;25:136. doi: 10.1186/s13058-023-01730-4 (PMC10626732; doi:10.1186/s13058-023-01730-4)
Supplement: Supplementary file 10 — Additional file 10. Association between chemotherapy and DNA methylation in 525,100 CpG probes in 337 breast cancer patients with saliva specimens (207 with chemotherapy and 130 without chemotherapy). Presented here are associations that reached statistical significance at a Bonferroni threshold p-value (p<9.52e-8) in either unadjusted analysis or after adjustments for batch, immune cell content (LUMP), year of breast cancer diagnosis, and ethnicity. Standard error = stdev.unscaled * s2.post. [file 13058_2023_1730_MOESM10_ESM.xlsx]

## Sheet: sT sig Probes SGBCC_S
Additional file 8. Association between chemotherapy and DNA methylation in 525,100 CpG probes in 337 breast cancer patients with saliva specimens (207 with chemotherapy and 130 without chemotherapy). Presented here are associations that reached statistical significance at a Bonferroni threshold p-value (p<9.52e-8) in either unadjusted analysis or after adjustments for batch, immune cell content (…
		Unadjusted (limma design matrix ~0+chemotherapy+batch)			Adjusted (limma design matrix ~0+chemotherapy+batch+immune cell content (LUMP)+cell types+year of breast cancer diagnosis+ethnicity)
Probes	Symbol	Beta	Standard error	p-value	Beta	Standard error	p-value
cg10393410	ANKDD1A	-0.072762	0.00102307	7.11309e-11	-0.0798573	0.000587105	5.51042e-19
cg08875355		-0.0594722	0.00146616	6.03808e-06	-0.0660021	0.000567335	2.7293e-14
cg20208443	EVC	-0.0368208	0.000712676	5.55132e-05	-0.043215	0.000248779	4.99765e-14
cg04953035	HEXB;HEXB	-0.0480166	0.00170518	0.000649007	-0.0623919	0.000537939	1.30199e-13
cg26432350	NBEAL2	0.0432927	0.000310903	2.54952e-12	0.0482116	0.000323094	1.51361e-13
cg20507228	MAN2A2	0.0851464	0.00172263	3.38082e-09	0.101069	0.00142924	1.78887e-13
cg23110019	HRNBP3	0.0454728	0.000307212	1.73932e-13	0.0444296	0.000278026	2.11525e-13
cg09026722	PEAR1	-0.0159244	0.00198652	0.290924	-0.0300308	0.000127275	2.22333e-13
cg06507987	MAP3K6	0.0187429	0.000619718	0.026473	0.0306895	0.000135129	3.36188e-13
cg13600947	VAV2;VAV2	-0.0183995	0.000427087	0.00878156	-0.0261402	9.88785e-05	4.15741e-13
cg02485044		0.0618261	0.00107212	4.69555e-08	0.0738722	0.000812992	8.47438e-13
cg15596932	SOST	-0.0217844	0.000937384	0.0359025	-0.0316018	0.000149857	1.00763e-12
cg04345366	SFRS8	-0.0366389	0.00102951	0.000808192	-0.0475715	0.000344419	1.41227e-12
cg20396110	CLK3;CLK3	0.0315284	0.00029774	1.20173e-07	0.0386495	0.000229492	1.76253e-12
cg21664942	C19orf47;C19orf47;C19orf47	-0.0269702	0.000967712	0.0106977	-0.037776	0.000222787	2.56569e-12
cg00472758	TBC1D24	0.0403633	0.00100965	0.000199736	0.0554836	0.00048345	2.94344e-12
cg09970021	FGGY;FGGY;FGGY;FGGY;FGGY	0.0594336	0.000801503	1.51615e-09	0.0716723	0.000813446	3.5629e-12
cg09225336		0.0762753	0.00273911	2.10355e-05	0.101483	0.00163357	3.70124e-12
cg15261712	CDK6;CDK6	0.07649	0.00136326	2.41556e-09	0.0729836	0.000845844	3.79818e-12
cg03561416	ARID1B;ARID1B;ARID1B	0.0449732	0.000485934	4.07931e-09	0.0446933	0.000319763	4.56536e-12
cg00632415	PTPN1;PTPN1	0.0504378	0.000567833	1.13036e-09	0.0576114	0.000533914	5.09737e-12
cg11549874	OSBP2	-0.0523435	0.000686936	8.27091e-09	-0.0599443	0.000580633	5.64169e-12
cg08173263	LPHN1;LPHN1	0.0673221	0.00259194	0.000109508	0.0873954	0.00124013	6.28446e-12
cg08899667	VARS	0.0396496	0.0012595	0.00104275	0.0547316	0.000494947	9.27922e-12
cg27646484		0.0317896	0.00042322	6.71087e-06	0.0407377	0.000275213	1.00608e-11
cg26709300	YPEL3;YPEL3	0.0608638	0.00121327	3.96321e-07	0.0620242	0.000642438	1.17318e-11
cg17552710		0.0378266	0.000368764	1.28734e-08	0.0432025	0.000313431	1.32491e-11
cg07573872	SBNO2;SBNO2	-0.0545264	0.00103784	8.77159e-07	-0.0689617	0.00080503	1.57641e-11
cg12798040	XRCC3;XRCC3;XRCC3	0.0486398	0.000669402	5.33946e-08	0.061919	0.000657712	2.10122e-11
cg10380546	AP2A2;AP2A2	0.053161	0.00171974	0.000174932	0.0705107	0.000852961	2.10443e-11
cg26642703		0.0559714	0.00136925	1.03267e-05	0.0668539	0.000769261	2.25481e-11
cg07340025		-0.0668256	0.000892555	1.40205e-10	-0.071001	0.000893086	4.14794e-11
cg00288598	EIF2C2;EIF2C2	-0.0867195	0.00198435	1.86403e-08	-0.106025	0.0019975	4.41608e-11
cg01296603	LRP8;LRP8;LRP8;LRP8	0.0421446	0.000699589	3.50864e-06	0.0537045	0.000515097	4.90431e-11
cg23605961	PRKAR1B;PRKAR1B;PRKAR1B;PRKAR1B;PRKAR1B;PRKAR1B	0.0641093	0.00137047	4.9787e-07	0.0768049	0.00105887	5.44475e-11
cg18265326		0.0718694	0.00250816	2.78894e-05	0.0936033	0.00157669	5.73601e-11
cg22018084	ARHGAP25;ARHGAP25;ARHGAP25;ARHGAP25	0.04606	0.000571129	2.5383e-08	0.0506483	0.000466405	7.08131e-11
cg11801086	KIF6;KIF6;KIF6	0.0958761	0.00402596	1.05398e-05	0.131391	0.00317351	8.85146e-11
cg18537183	XRCC3;XRCC3;XRCC3	0.0379126	0.000522841	1.43152e-06	0.0482662	0.000430186	9.69406e-11
cg08115371	ODZ4	0.0577166	0.00177269	6.14793e-05	0.0736235	0.00100272	1.00481e-10
cg06991118	NDUFV2	-0.0567058	0.00129017	4.28293e-06	-0.0710286	0.000936287	1.07181e-10
cg19420069		0.0792829	0.00357203	0.00010424	0.108784	0.00219991	1.10876e-10
cg17051905	CLN8	-0.0406542	0.000989195	0.000154752	-0.0500113	0.000465322	1.1262e-10
cg21234134	DNAJC4;DNAJC4;DNAJC4;NUDT22;NUDT22;NUDT22;NUDT22	0.0384886	0.000617975	6.44715e-06	0.0396161	0.000293639	1.26021e-10
cg26377281	CCND2	0.0234801	0.00029323	6.12157e-05	0.0307432	0.000177072	1.29368e-10
cg18745690	C7orf43;C7orf43;MIR4658	0.0276252	0.000382403	3.68471e-05	0.0356899	0.000238771	1.30793e-10
cg07817261	ARFGEF2	0.0273824	0.000459151	0.000183178	0.038093	0.000272823	1.38868e-10
cg08991437	FGD5	0.041106	0.00038662	1.75733e-09	0.0426659	0.000343168	1.46354e-10
cg05252126		-0.0482259	0.0014509	0.000209494	-0.062197	0.000729814	1.48567e-10
cg23781467	VARS	0.0454919	0.000991273	2.46409e-05	0.0420019	0.000333481	1.54476e-10
cg02148612		0.0116687	0.000436402	0.0991252	0.0216946	8.91519e-05	1.6087e-10
cg04227125		-0.0422108	0.00105057	0.000138349	-0.0500901	0.000475498	1.62468e-10
cg27115863		-0.0509374	0.000885489	6.65376e-07	-0.0591032	0.000666892	1.87624e-10
cg10493186	PRDM16;PRDM16	0.028623	0.000788638	0.00274294	0.0431293	0.000355896	1.95766e-10
cg11725046	ADK;ADK;ADK;ADK	0.0365541	0.000497917	1.89168e-06	0.0446709	0.000384556	2.25227e-10
cg22681041	GHR;GHR;GHR;GHR;GHR;GHR;GHR;GHR;GHR;GHR;GHR	0.0588204	0.00139714	4.58646e-06	0.0750241	0.00108729	2.35838e-10
cg12029753	ERC2	0.0312916	0.00060166	0.000187785	0.0440758	0.00037785	2.69179e-10
cg01874808	RBM22	0.0436271	0.0006123	3.14288e-07	0.0525689	0.000537659	2.70738e-10
cg07413467	CDK6;CDK6	0.05723	0.000785318	3.94367e-09	0.0572458	0.000638108	2.75062e-10
cg05645538	LYN;LYN	0.0560905	0.0014969	2.31764e-05	0.0495247	0.000479242	2.93958e-10
cg25229467	SIRT3;SIRT3	-0.0268718	0.000340127	2.11261e-05	-0.03197	0.000199755	2.95142e-10
cg21838333	GALNT14;GALNT14;GALNT14;GALNT14	-0.035738	0.000439307	7.32625e-07	-0.0389744	0.000296871	2.95191e-10
cg00805193	SAMD10	-0.0387686	0.000352579	2.71358e-09	-0.0420218	0.00034534	2.98995e-10
cg17696409	LOC100630923;PRKRIP1	0.0298665	0.000262884	9.58095e-08	0.0337654	0.000223728	3.19116e-10
cg23580000	ADCY7	0.0316696	0.000892974	0.00185399	0.0470096	0.000435246	3.42109e-10
cg12585732	ZMIZ1	0.0436081	0.00039781	3.39835e-10	0.0453754	0.00040775	3.79788e-10
cg14438453	DAAM2	0.0447221	0.00128138	0.000252957	0.0692313	0.000954053	4.18202e-10
cg11244603	DLGAP1-AS4;DLGAP1;DLGAP1	0.0634083	0.00172895	8.78195e-06	0.0620743	0.000772338	4.76498e-10
cg09874683	RALGPS1;RALGPS1;RALGPS1;RALGPS1	-0.0750946	0.00159097	5.11789e-08	-0.0779836	0.00122383	5.13371e-10
cg21842033	FNBP1	0.0245719	0.000766221	0.00898117	0.032917	0.000218111	5.15834e-10
cg15824752	FMO4	-0.0251528	0.0015866	0.0624219	-0.0363362	0.000266798	5.54388e-10
cg08843623		0.0386174	0.000820239	8.04899e-05	0.0507419	0.000523081	6.12465e-10
cg14742429	NID1	-0.0637215	0.00108151	2.15547e-08	-0.0702244	0.00100271	6.22068e-10
cg24867302	KIT;KIT	0.0346886	0.000844744	0.000467538	0.0454996	0.000422883	6.77413e-10
cg17410609		0.0279985	0.00077263	0.00307176	0.0382674	0.000300789	7.49798e-10
cg03030665		-0.0289674	0.00065262	0.000878109	-0.0348007	0.000248787	7.51263e-10
cg19532728		0.0315225	0.00131911	0.010614	0.0448192	0.000412645	7.51294e-10
cg25416829	CLUAP1;CLUAP1	-0.0425642	0.00222853	0.00796808	-0.0537755	0.000595383	7.82915e-10
cg19126615	MADD;MADD;NR1H3;MADD;MADD;MADD;NR1H3;MADD;NR1H3;MADD;MADD;MADD;MADD	0.0219443	0.00120154	0.0617639	0.0369533	0.00028215	8.35625e-10
cg24099565	CARS;CARS;CARS;CARS;CARS	0.0307658	0.00109914	0.00633157	0.0480791	0.000479017	8.81127e-10
cg12600265	TNRC18	0.0337824	0.000363088	2.71726e-07	0.042209	0.000369531	8.96143e-10
cg09082427	NSMF;NSMF;NSMF;NSMF;NSMF	0.0537314	0.00179245	0.000202386	0.0520743	0.000562941	9.1034e-10
cg13065415	ATP2A3;ATP2A3;ATP2A3;ATP2A3;ATP2A3;ATP2A3;ATP2A3	0.0417048	0.000957486	8.10652e-05	0.0511089	0.000543886	9.61061e-10
cg25779127	CDGAP	-0.0307343	0.00114054	0.00740829	-0.0370934	0.000286801	9.8021e-10
cg00106512	BCL11A;BCL11A;BCL11A	0.0198081	0.00102434	0.0677934	0.0330359	0.000228124	1.03094e-09
cg13126206		-0.0304003	0.000787222	0.0014663	-0.0392005	0.000321421	1.04351e-09
cg17344906	NFIX	0.0517609	0.000707338	1.88e-08	0.0561696	0.000662006	1.10455e-09
cg02716317	SDK1	-0.0181031	0.00112221	0.110564	-0.0296004	0.000184201	1.14324e-09
cg02491871	ETV6	0.0228131	0.00200579	0.132483	0.0445709	0.000419107	1.21799e-09
cg03454312	SDK2	0.0257366	0.000998233	0.0164175	0.0440148	0.000409321	1.25081e-09
cg05472405	KHDC1L;KHDC1L	-0.0288931	0.00225551	0.0725781	-0.042868	0.000389077	1.29806e-09
cg11031221	LINC00673	-0.0440998	0.000563438	7.51634e-08	-0.0473067	0.000473822	1.29816e-09
cg22479226	LARP1;LARP1	0.0317289	0.00210208	0.0412562	0.0514016	0.000561984	1.4093e-09
cg03326609	SPATA5	0.0487386	0.000846373	1.12179e-06	0.0481256	0.000493109	1.43376e-09
cg07148038	TNXB	0.0245621	0.00026881	1.24724e-05	0.0204579	8.91756e-05	1.45287e-09
cg14792781	GRHL1	-0.0369684	0.000463386	6.13755e-07	-0.0408567	0.000355692	1.45479e-09
cg05718015	HIVEP3;HIVEP3	0.0481188	0.00116064	3.6968e-05	0.0384713	0.000315789	1.4895e-09
cg09225861		0.0666509	0.00143815	3.41152e-07	0.0750062	0.00120046	1.49123e-09
cg21329416	ARID1A;ARID1A	0.0408705	0.000729433	1.02366e-05	0.0393654	0.000331318	1.54486e-09
cg05926358	FAM120A;FAM120A;FAM120A;FAM120A	0.0366878	0.000584814	9.73652e-06	0.0420755	0.000379452	1.61442e-09
cg12299478		-0.031984	0.00146509	0.0138597	-0.0425055	0.000387938	1.66614e-09
cg17038235	ERGIC1	0.0336694	0.0012748	0.00554076	0.0461622	0.000458154	1.70484e-09
cg00015801	SH3RF1	0.0369586	0.00050825	1.86023e-06	0.0455297	0.000445756	1.70962e-09
cg19004674	HPCAL1;HPCAL1;HPCAL1	0.0500805	0.00188981	0.000727072	0.0678204	0.000989138	1.71158e-09
cg03597159	MAML3	-0.0240129	0.00257396	0.16206	-0.0387383	0.000323336	1.77062e-09
cg02257517	SLC2A6;SLC2A6	0.0323134	0.000608637	0.00012681	0.0390503	0.000329424	1.85387e-09
cg25934177	NOTCH1	-0.0362499	0.000497624	2.27136e-06	-0.0384163	0.000319268	1.90065e-09
cg05561058	SSBP4;SSBP4	-0.024275	0.000526459	0.00188734	-0.0219222	0.000104379	2.03626e-09
cg18948488	FLJ41350	0.017113	0.000458761	0.018577	0.0237461	0.00012258	2.06949e-09
cg02194129	XRCC3;XRCC3;XRCC3	0.0268338	0.000915354	0.00903971	0.0410625	0.000366595	2.07444e-09
cg05457696	UBR5;UBR5	0.0779126	0.00203911	5.46196e-07	0.0776505	0.00131503	2.19002e-09
cg12573843	MIR7106;DDX54;DDX54	-0.0282102	0.000498467	0.000215611	-0.0343105	0.000256818	2.20102e-09
cg20460227		0.0299841	0.000380179	7.41114e-06	0.0409841	0.000366452	2.20235e-09
cg09435170		-0.0650006	0.00291341	0.000416149	-0.0873026	0.00166558	2.26715e-09
cg11219441		-0.0222511	0.00173144	0.11433	-0.0356611	0.00027794	2.27179e-09
cg20470514	VEZF1	0.0354344	0.00040697	3.46475e-07	0.0338607	0.00025074	2.29652e-09
cg04460609	LDB2;LDB2	0.0387946	0.00173739	0.00618003	0.0569937	0.000710798	2.32044e-09
cg02879453	ADCY7	0.0370011	0.000999417	0.00059868	0.0544226	0.000648277	2.33069e-09
cg07754060		0.0233362	0.00139045	0.0647888	0.0390192	0.000333243	2.33098e-09
cg12994448	PRDM4;LOC101929162	0.0197275	0.000160226	5.62347e-06	0.0246875	0.000133472	2.3528e-09
cg05618222	BFSP2	-0.027078	0.00147681	0.0377262	-0.0375178	0.00030851	2.38645e-09
cg25984701	INTS6;INTS6;INTS6	0.0551271	0.000879222	7.36803e-08	0.0612228	0.000821925	2.40666e-09
cg15723531	DNAJC4;DNAJC4;DNAJC4	0.0324399	0.000857534	0.00114815	0.0501633	0.000552019	2.42369e-09
cg20438663	CACNB3	0.0258783	0.00025244	2.1561e-06	0.031638	0.000220977	2.70244e-09
cg06378491	MAP4K2	0.0149489	0.000677873	0.0900852	0.0270535	0.000161613	2.7131e-09
cg16353628	KCMF1	0.0455569	0.00116176	9.26012e-05	0.0568168	0.000713206	2.73944e-09
cg05903330	CBX7	0.014402	7.14675e-05	7.48524e-07	0.0169871	6.37596e-05	2.74439e-09
cg02921842		-0.0634781	0.00221673	8.06247e-05	-0.0769318	0.00131111	2.86873e-09
cg09800781	ACTR1A	0.0351677	0.000502468	4.8913e-06	0.0363964	0.00029486	3.11306e-09
cg18152558	PARM1	0.0585463	0.00301487	0.00173975	0.0857807	0.00164322	3.29158e-09
cg25265126	IL1RN;IL1RN;IL1RN;IL1RN	-0.0190632	0.000441034	0.00755892	-0.0265345	0.00015744	3.36716e-09
cg17514528	MTHFR	0.0409206	0.000684237	5.19768e-06	0.0510004	0.00058188	3.39256e-09
cg06724236	PLEK2	0.0347715	0.00221085	0.0292576	0.0553656	0.000686649	3.469e-09
cg15871419		-0.136169	0.00492793	2.08371e-08	-0.148404	0.00493541	3.49299e-09
cg13974436	SEMA5A	0.0806071	0.00207231	2.80772e-07	0.0961964	0.0020742	3.50697e-09
cg24899334	GOLIM4;GOLIM4	-0.0766599	0.00195738	4.90863e-07	-0.0772766	0.00133945	3.54815e-09
cg06946797		-0.0339927	0.000249321	6.08429e-10	-0.0292243	0.000192155	3.73749e-09
cg06116549	ZMYND8;ZMYND8;ZMYND8;ZMYND8;ZMYND8;ZMYND8;ZMYND8;ZMYND8;ZMYND8;ZMYND8;ZMYND8;ZMYND8;ZMYND8;ZMYND8;ZMYND8;ZMYND8;ZMYND8;ZMYND8	0.0578198	0.00210624	0.000224752	0.0572433	0.000737526	3.76182e-09
cg06225648		-0.0349778	0.000215588	1.00326e-11	-0.0308754	0.000215285	3.98193e-09
cg13302425	NPRL3;NPRL3;NPRL3;NPRL3;NPRL3	0.0510535	0.00105563	4.73192e-06	0.0505611	0.000578308	4.09765e-09
cg10351852	LIMD1	0.0298692	0.000377749	7.50771e-06	0.0331796	0.000249411	4.20207e-09
cg19751245	ANKRD13B	0.0331135	0.000639796	0.00012779	0.0336892	0.000257514	4.30793e-09
cg17461972	MADD;MADD;MADD;MADD;MADD;MADD;MADD;NR1H3;NR1H3;NR1H3;NR1H3;NR1H3	0.0201622	0.00112812	0.0764418	0.0355129	0.000287279	4.60337e-09
cg03295554	ETS1	-0.0643626	0.00261252	0.000226369	-0.0835539	0.00159178	4.67779e-09
cg26599989	TOLLIP	0.0273075	0.000975986	0.0100775	0.0418108	0.000398807	4.72082e-09
cg25205844	DPF3	-0.0411862	0.00201811	0.00698475	-0.0475484	0.000515889	4.73896e-09
cg05646433	CHST11;CHST11	0.0297173	0.00036588	6.00361e-06	0.0366367	0.000306531	4.80416e-09
cg05334611	AKT2;AKT2;AKT2	0.0463233	0.000528262	6.1288e-09	0.0493479	0.000556165	4.80891e-09
cg12999229	TBC1D24;TBC1D24	0.0333669	0.000442009	3.82281e-06	0.0418501	0.00040065	4.94132e-09
cg06639053		-0.063573	0.00158517	3.35156e-06	-0.0785236	0.00141125	4.98557e-09
cg20731257		0.0323329	0.000263121	8.80322e-09	0.033841	0.000262389	5.07276e-09
cg12024104	IFFO1;IFFO1	0.0292586	0.000525488	0.000186411	0.041935	0.000402967	5.08471e-09
cg07172800	PTDSS2	0.0287024	0.000500956	0.000174007	0.0370076	0.000314206	5.18657e-09
cg23261319		-0.0795683	0.00183934	7.82141e-08	-0.0765997	0.00135086	5.49843e-09
cg13702222	MBNL1;MBNL1;MBNL1;MBNL1;MBNL1;MBNL1;MBNL1;MBNL1;MBNL1;MBNL1;MBNL1;MBNL1	0.0499094	0.000920294	1.71464e-06	0.0591361	0.000805285	5.51671e-09
cg19856692	USF2;USF2	0.0467469	0.000871653	4.02119e-06	0.0444761	0.000455866	5.58862e-09
cg27647503	CAPZB;CAPZB;CAPZB;CAPZB	-0.0602265	0.000933352	1.25575e-08	-0.0621823	0.000891414	5.62345e-09
cg21169940	LGR6;LGR6;LGR6	0.0417148	0.000977376	9.51098e-05	0.0447365	0.000461634	5.67275e-09
cg08913955		-0.0283953	0.000290341	1.27164e-06	-0.0324267	0.000242544	5.67511e-09
cg27340201	HMGA2;HMGA2	0.0713885	0.00169395	4.78234e-07	0.0740145	0.00126942	6.12106e-09
cg04066472	DENND3	-0.0275478	0.00132273	0.0255834	-0.0377346	0.000330212	6.20126e-09
cg21668652	MSI2	0.0473998	0.000771338	7.15993e-07	0.0509597	0.000602978	6.32796e-09
cg16694973		-0.0161107	0.000119411	1.6952e-05	-0.0128011	3.80815e-05	6.41864e-09
cg13379236	EGF	0.0411772	0.00142988	0.00138855	0.0539752	0.000679602	6.83107e-09
cg00591515	LENG8	0.0399837	0.00059206	1.76241e-06	0.046325	0.000501118	6.9463e-09
cg02016405	CEP68	-0.0306214	0.000393136	6.79031e-06	-0.0356135	0.000296194	6.9564e-09
cg02554627	PTPN1;PTPN1	0.0544016	0.00121265	5.3494e-06	0.0516432	0.000623077	7.00041e-09
cg09713475	HS3ST6	-0.0108028	0.000854397	0.274669	-0.0186326	8.12256e-05	7.1667e-09
cg16501452	TNKS	0.0267116	0.00113885	0.0196929	0.038551	0.000347833	7.21046e-09
cg03544474	UROC1;UROC1	-0.0274425	0.000658431	0.00168559	-0.0212152	0.000105396	7.274e-09
cg05164926	KCTD11;KCTD11	0.0458341	0.000673654	3.01402e-07	0.0540968	0.000686266	7.44509e-09
cg01478827	ECE1;ECE1;ECE1;ECE1	0.0509636	0.000645721	7.20613e-09	0.0528352	0.000655268	7.56425e-09
cg01751802	KANK2	0.0494133	0.000732776	1.23505e-07	0.0566708	0.000754232	7.62555e-09
cg14057760	DDX47;DDX47	0.0326658	0.000703111	0.000307171	0.0418236	0.000411702	7.90361e-09
cg16777181	GRID1	-0.0269635	0.0010963	0.0164475	-0.0374691	0.00033057	7.95629e-09
cg11811960		-0.0232259	0.00161053	0.0875597	-0.0379302	0.000339342	8.18314e-09
cg03127244	B3GALT4	0.0444085	0.000724147	1.5973e-06	0.0534227	0.000673286	8.20743e-09
cg03824899	PRPF40B;PRPF40B	0.0187189	0.000602064	0.0245512	0.0275355	0.000179688	8.83556e-09
cg10207189		0.0164418	0.00112679	0.14796	0.0281301	0.000187567	8.86384e-09
cg08346575	MARK4;MARK4	0.0304646	0.000329524	1.07588e-06	0.0376686	0.000336768	9.05169e-09
cg13378649		0.0397012	0.000535793	6.33531e-07	0.0444277	0.000468948	9.2031e-09
cg11741116	CTDSPL;CTDSPL	0.0410504	0.000700171	6.18628e-06	0.040064	0.00038148	9.2533e-09
cg16595241	ADGRG7;ADGRG7;ADGRG7	0.0559788	0.00084223	2.47618e-08	0.049117	0.000573871	9.3875e-09
cg08962594	LRCH4;LRCH4	0.0240108	0.00103099	0.0275082	0.0354177	0.00029852	9.45134e-09
cg15599483	SLC40A1	0.0321111	0.000534282	4.91756e-05	0.0423549	0.000427311	9.59379e-09
cg17790965	SAMM50	0.024204	0.000969709	0.0219959	0.0369742	0.000325818	9.67998e-09
cg25310824	SEPP1;SEPP1;SEPP1	0.0309722	0.000300698	2.23251e-07	0.0349081	0.000290619	9.78614e-09
cg26835232	ATP2A3;ATP2A3;ATP2A3;ATP2A3;ATP2A3;ATP2A3;ATP2A3	-0.0239013	0.00228729	0.139927	-0.0360567	0.000310909	1.0227e-08
cg22878489	B3GALT4	0.0486644	0.00067529	5.97685e-08	0.0541252	0.000701258	1.03858e-08
cg15404463	DAPK1;DAPK1;DAPK1;DAPK1	0.0463086	0.000654142	1.5451e-07	0.0521163	0.000650321	1.04249e-08
cg13694664	COL27A1	-0.0252558	0.000945019	0.0155252	-0.0333415	0.000266621	1.07149e-08
cg14651616	MAP4K2	0.0161768	0.00118352	0.164805	0.0307122	0.000226476	1.09053e-08
cg15251748	TRIL	-0.0642793	0.00187084	1.45672e-05	-0.0601616	0.000869596	1.10173e-08
cg02654003		-0.0754732	0.00130291	1.7477e-09	-0.0749107	0.00134843	1.10429e-08
cg15269394	ATP6V0A1;ATP6V0A1;ATP6V0A1	0.0355816	0.000529177	6.57767e-06	0.0421921	0.000427793	1.10549e-08
cg17327331	MPP5	0.0506672	0.000897125	8.89051e-07	0.0481041	0.000557708	1.15841e-08
cg17672752	RNASE1;RNASE1;RNASE1;RNASE1	-0.0164974	0.00108221	0.138565	-0.0300108	0.000217102	1.16074e-08
cg23277061	ZNF362	0.021251	0.000154884	7.06972e-07	0.0246661	0.000146711	1.16726e-08
cg05333719	CLK3;CLK3	0.0309525	0.000356024	1.83277e-06	0.0301367	0.000219025	1.16914e-08
cg26628907	MED24;MED24	0.0278776	0.000339547	1.02885e-05	0.0299985	0.000217528	1.21383e-08
cg04849850		-0.028772	0.000968295	0.00652179	-0.0386683	0.000362372	1.26495e-08
cg03234075	DPYSL3	0.0393842	0.0014883	0.00270034	0.0554092	0.000744503	1.27692e-08
cg04622454	NELF;NELF;NELF;NELF	0.0282938	0.000471647	0.000137523	0.0292777	0.000208105	1.30066e-08
cg12285003	SLC17A9;SLC17A9	0.0264895	0.000275502	3.38926e-06	0.0309756	0.000233136	1.31799e-08
cg06034584	TOPORS-AS1;TOPORS-AS1;NDUFB6;NDUFB6;NDUFB6	0.0358671	0.00157187	0.00776276	0.0493937	0.000593082	1.32773e-08
cg11961845	AHCYL2;AHCYL2;AHCYL2;AHCYL2;AHCYL2;AHCYL2	0.012589	0.000445424	0.0783115	0.0220456	0.000118262	1.34867e-08
cg15499265	AKNA	0.0435787	0.000812746	8.36768e-06	0.0537708	0.000704777	1.3864e-08
cg14411154	ELMSAN1	0.0235153	0.000855987	0.0178921	0.0352792	0.000303458	1.39147e-08
cg09276451	VASN;CORO7	0.0342628	0.000527023	1.34181e-05	0.0359689	0.000315665	1.4074e-08
cg24127061	PACS1	0.035082	0.00120411	0.00296576	0.0480194	0.000562944	1.42069e-08
cg13155421		-0.0262574	0.00179063	0.0670844	-0.0423766	0.000438955	1.44859e-08
cg04543901		-0.0658746	0.00136478	2.33328e-07	-0.070469	0.00121424	1.45601e-08
cg11116464	RERE;RERE	0.0431283	0.00051282	3.6392e-08	0.0432117	0.00045671	1.46282e-08
cg12685962	NFIX;NFIX;NFIX	0.0352376	0.000653573	5.6133e-05	0.0389366	0.000371082	1.47972e-08
cg22535639		0.0265566	0.00140658	0.0367989	0.0404763	0.000401404	1.50271e-08
cg01357124		-0.0247584	0.00065794	0.00453428	-0.0343934	0.000289943	1.51264e-08
cg03337382		-0.0426989	0.000638708	9.15915e-07	-0.0454782	0.000507518	1.53926e-08
cg03242698	FLJ41350	0.0270712	0.00076508	0.00400783	0.0331348	0.000269496	1.54694e-08
cg02275784	DLG2	0.0512082	0.00169882	0.000273346	0.0701972	0.00121167	1.59018e-08
cg14634473		-0.0467427	0.00102715	2.07533e-05	-0.0557029	0.000763168	1.59702e-08
cg07330123		0.031359	0.00031658	3.1716e-07	0.0364056	0.000326093	1.60508e-08
cg00138407	KLHL18	0.0303883	0.00165292	0.0275787	0.0447635	0.0004932	1.615e-08
cg04609257	CLDN15;CLDN15	0.023698	0.000989298	0.0263671	0.0360249	0.000319721	1.63793e-08
cg21814633	GPR182	0.0260977	0.000402733	0.000141337	0.0337224	0.00028026	1.64727e-08
cg17652998	SLC25A28	0.0325858	0.000543623	4.43849e-05	0.0404302	0.000403516	1.69091e-08
cg01421737		0.0424881	0.00134942	0.000692713	0.0582738	0.000839816	1.7394e-08
cg05038391		-0.0431367	0.000586386	2.3957e-07	-0.0492922	0.000601048	1.74668e-08
cg19664211	OSBPL9;OSBPL9;OSBPL9;OSBPL9;OSBPL9	0.0346381	0.000473608	3.59312e-06	0.0368347	0.000335668	1.74938e-08
cg21610384		-0.0383603	0.000602508	5.30884e-06	-0.0416214	0.000429386	1.80142e-08
cg17486314	BACH2;BACH2	-0.0609064	0.00238057	0.000255909	-0.0773228	0.00148215	1.80548e-08
cg22760668		-0.0283701	0.00071333	0.00181037	-0.0203215	0.000102389	1.80965e-08
cg26550214		-0.0512059	0.00174253	0.000325489	-0.0632315	0.000992199	1.83512e-08
cg06744804	TBC1D24;TBC1D24	0.0327167	0.000244749	1.73665e-09	0.0312903	0.0002434	1.88587e-08
cg09022230	TNRC18	0.0459622	0.00126153	0.00015218	0.0597261	0.000887876	1.92192e-08
cg00073565	ZFPM2	0.0384947	0.00110616	0.000686905	0.0518894	0.000671295	1.97274e-08
cg09080894	SERPINB6;SERPINB6;SERPINB6;SERPINB6;SERPINB6;SERPINB6;SERPINB6;SERPINB6	0.0206973	0.00023305	7.36787e-05	0.0260265	0.000169043	2.00159e-08
cg01110839	SLC39A13;SLC39A13	0.0376838	0.000557519	3.38693e-06	0.0426874	0.000454807	2.00621e-08
cg02314852	SLC16A10	0.0416588	0.000498473	6.64033e-08	0.0461665	0.000532025	2.00975e-08
cg25650484	PAK4;PAK4;PAK4;PAK4;PAK4	0.0265271	0.000784546	0.00534303	0.0371153	0.000343909	2.01395e-08
cg09618291	EPC2	0.0241963	0.000235251	4.35096e-06	0.0300873	0.000226261	2.05063e-08
cg00661399	TNXB	-0.0176325	0.000995148	0.0989006	-0.0275955	0.000190696	2.1107e-08
cg01526748	FGF12;FGF12	0.0733528	0.00223363	6.12869e-06	0.0888069	0.00197573	2.12408e-08
cg20952257		-0.0285844	0.000346974	7.73628e-06	-0.0318899	0.000254776	2.12532e-08
cg21618521	B3GALT4	0.0235367	0.000447663	0.00109511	0.0347989	0.000303693	2.15967e-08
cg16589830		0.0377713	0.000530074	1.82941e-06	0.0423929	0.000450876	2.17258e-08
cg08709672	AVPR1B;AVPR1B	0.0232966	0.000135011	7.2759e-09	0.023145	0.00013443	2.18039e-08
cg05914119	ARID3B;ARID3B	0.038608	0.000913997	0.000184958	0.0501879	0.00063213	2.18319e-08
cg08473752	NLK	0.0303264	0.00262882	0.0808386	0.0542796	0.000740277	2.2232e-08
cg14422782	PML;PML;PML;PML;PML;PML;PML;PML;PML	0.0178358	0.000132849	6.5191e-06	0.0227611	0.000130823	2.40087e-08
cg18220639		-0.0275947	0.00119595	0.0187292	-0.036174	0.000330527	2.41079e-08
cg05779272	B4GALT1	0.0154485	0.000120546	3.95023e-05	0.0215212	0.000117081	2.43983e-08
cg00303773	TOM1L2;TOM1L2;TOM1L2;TOM1L2;TOM1L2;TOM1L2	-0.0227781	0.000147386	5.65641e-08	-0.0242988	0.000149295	2.4502e-08
cg23667692	GPATCH1	0.0220628	0.000383093	0.000940972	0.0299648	0.000227086	2.45745e-08
cg14344464	LGR6;LGR6;LGR6	0.0389714	0.000628403	5.9224e-06	0.0490235	0.000607855	2.46032e-08
cg04554240	ESYT3	-0.0205544	0.0004606	0.00485365	-0.0255412	0.000165336	2.5386e-08
cg17472649		0.0431741	0.000666401	1.16791e-06	0.0473457	0.00056815	2.54025e-08
cg19368031	MYST4	0.043914	0.000468395	4.89999e-09	0.0433198	0.00047799	2.73853e-08
cg13626654	TBCD	0.0237277	0.000355994	0.000230609	0.0299681	0.000228927	2.76991e-08
cg11351630		-0.0486248	0.000745585	2.41722e-07	-0.0534752	0.000729242	2.78897e-08
cg16731493	CDYL;CDYL;CDYL;CDYL	0.0286709	0.00141163	0.0245111	0.0449281	0.000514914	2.80181e-08
cg10558233		-0.0634895	0.00298635	0.000655922	-0.0754801	0.00145431	2.83077e-08
cg16736826	EDN2	-0.0194684	0.000197386	5.13255e-05	-0.0243324	0.000151372	2.89919e-08
cg22097050	SIRPA;SIRPA;SIRPA	-0.0297523	0.00174254	0.0355887	-0.0414402	0.000439242	2.9176e-08
cg22947094	FLJ37453	0.0325472	0.000365555	7.62631e-07	0.0375839	0.00036153	2.9463e-08
cg09586198		-0.0196942	0.000351708	0.00203745	-0.0262265	0.000176143	2.97143e-08
cg12538074	INTS3	0.0495765	0.00196023	0.00101604	0.0677242	0.00117494	2.98645e-08
cg24872431	ZDHHC7;ZDHHC7	0.0377059	0.000490474	7.59799e-07	0.0428145	0.000469639	2.99205e-08
cg15548246	PHACTR1;PHACTR1	0.0213372	0.000454614	0.00326651	0.030898	0.000244867	3.04239e-08
cg13862855	C19orf57	0.03405	0.000873074	0.000724387	0.0417128	0.000446979	3.11566e-08
cg07687574	PIK3R5;PIK3R5;PIK3R5;PIK3R5;PIK3R5	-0.0281968	0.000258475	3.60218e-07	-0.0256795	0.000169442	3.12631e-08
cg01655226	MPRIP;MPRIP	0.0675996	0.00278106	0.000175068	0.0606152	0.000944574	3.15098e-08
cg25739436	TRAK1;TRAK1	0.0323555	0.000467582	1.27694e-05	0.0363015	0.000339695	3.28103e-08
cg02540498	LYAR;LYAR	-0.057145	0.00129769	3.86281e-06	-0.0706734	0.00128779	3.2916e-08
cg10022447	ESPL1	0.0305024	0.000567071	0.00017699	0.0317389	0.000259879	3.3206e-08
cg18955199	ZMIZ1	0.0319099	0.000484399	2.31462e-05	0.0367776	0.000349122	3.34646e-08
cg02915421	FCHSD2	-0.0345014	0.00091543	0.000821656	-0.0391519	0.000396292	3.42813e-08
cg17277833	THADA;THADA;THADA	0.0419102	0.000998542	0.000104559	0.0599224	0.000928414	3.43466e-08
cg13022891	ERMP1	0.0368894	0.0013732	0.00343077	0.053891	0.000751531	3.47646e-08
cg03857453	NR3C1;NR3C1;NR3C1;NR3C1;NR3C1;NR3C1;NR3C1	0.0293057	0.00116875	0.0116047	0.043814	0.000497002	3.50274e-08
cg25919221	CA6	-0.0552565	0.00099644	3.78488e-07	-0.0634882	0.0010436	3.50458e-08
cg07527670	LINC01122	-0.0185889	0.000761314	0.0468997	-0.0262085	0.000177921	3.52816e-08
cg11899448	GTF2F2	0.0308274	0.000463531	2.90297e-05	0.0386403	0.000386786	3.53389e-08
cg20223843		0.0184857	0.0003529	0.00381558	0.02588	0.000173584	3.5562e-08
cg01807946	CSNK1D;CSNK1D	0.025832	0.000433603	0.00027909	0.0363673	0.000342814	3.56403e-08
cg03315921	BID;BID;BID;BID;BID;BID;BID	0.0316761	0.00155075	0.0178026	0.057798	0.000866154	3.58033e-08
cg04492438	DTX3;DTX3;DTX3	0.0335333	0.000370303	4.24842e-07	0.0338982	0.00029811	3.61164e-08
cg21413797		-0.0286286	0.00040708	3.41041e-05	-0.0214294	0.000119307	3.68984e-08
cg17694094		0.0474366	0.00332684	0.0154179	0.0742034	0.00143057	3.6921e-08
cg01650747	ARID1B;ARID1B	0.0269242	0.000268717	1.78158e-06	0.0324993	0.000274949	3.80041e-08
cg27403957	AKT2;AKT2;AKT2	0.0286773	0.000265973	3.36782e-07	0.0328467	0.000281211	3.87185e-08
cg14640555	SUFU;SUFU	0.0195761	0.000455056	0.00693144	0.0281221	0.000206226	3.89862e-08
cg13136003	CHD3;CHD3;CHD3	0.015505	9.40424e-05	3.25592e-06	0.0193511	9.77888e-05	3.98336e-08
cg08650128	CLDN19;CLDN19;CLDN19	0.0167726	0.000473954	0.0231795	0.0310268	0.000251636	4.0413e-08
cg18109874	RFX1	0.0214566	0.00023984	5.14711e-05	0.0256992	0.000172867	4.12129e-08
cg09210680	RHOBTB2;RHOBTB2;RHOBTB2	0.0242068	0.000561566	0.00268468	0.0359909	0.000339613	4.22467e-08
cg01374570		-0.02036	0.00198997	0.177532	-0.0347039	0.000315802	4.23339e-08
cg06169291		0.0294472	0.000245256	5.3079e-08	0.0304857	0.000243887	4.28251e-08
cg05343551		-0.0240571	0.00136063	0.0543433	-0.0339266	0.000302151	4.30394e-08
cg22169301	AKT2;AKT2;AKT2	0.0303531	0.000388241	7.15197e-06	0.0356621	0.000333866	4.30622e-08
cg11431604	SDK2	-0.0351363	0.000557385	1.41698e-05	-0.0366258	0.000352178	4.3103e-08
cg15369784		-0.0310066	0.000799699	0.0012876	-0.0375788	0.000370843	4.32739e-08
cg20178893	PBX1;PBX1;PBX1	0.022008	0.000602623	0.00832776	0.0337919	0.000300521	4.46879e-08
cg07205021	MTFMT	0.0208829	0.00163748	0.127494	0.0374644	0.000369487	4.48579e-08
cg10541774		0.0257867	0.00327816	0.183312	0.0506627	0.000676004	4.51815e-08
cg26821681		-0.0484271	0.000753816	3.1088e-07	-0.0432161	0.000491965	4.52912e-08
cg27330053		-0.0376512	0.00123767	0.00167301	-0.051782	0.000706417	4.5382e-08
cg14088282		-0.0829981	0.00332603	2.64909e-05	-0.102678	0.00277912	4.57645e-08
cg14123640	NALCN	-0.0310158	0.000894987	0.00231965	-0.0373501	0.000367859	4.59941e-08
cg09658504	NSMF;NSMF;NSMF;NSMF;NSMF	0.0253118	0.000353694	8.2914e-05	0.0311412	0.000255787	4.61675e-08
cg18647570	DHX8	0.035256	0.00178416	0.0139652	0.0504585	0.000672351	4.69859e-08
cg17820448	PIP5K1C;PIP5K1C;PIP5K1C	0.0139639	0.000232791	0.00708279	0.0205275	0.000111338	4.73657e-08
cg03984067	MSI2;MSI2	0.0175951	0.000119531	2.81956e-06	0.0216941	0.000124381	4.75329e-08
cg05908144		-0.0518635	0.000975047	1.37486e-06	-0.0620697	0.00101845	4.771e-08
cg09187087	PRDM11;PRDM11;PRDM11;PRDM11;PRDM11;PRDM11	0.0381006	0.000439413	1.39029e-07	0.0414624	0.000455356	4.91229e-08
cg01894038		0.0331973	0.000531801	2.63553e-05	0.0357243	0.000338308	4.96946e-08
cg16047279	CCR7	-0.0564616	0.00163535	4.51465e-05	-0.0680582	0.001229	5.03777e-08
cg15058905		-0.0311922	0.000738013	0.000756824	-0.0381214	0.000385602	5.03983e-08
cg03398055	MSI2;MSI2	0.0255056	0.000522583	0.00105878	0.0334564	0.00029707	5.05692e-08
cg07451531	ADRBK1	0.0188831	0.000302814	0.00144254	0.0230751	0.000141562	5.18806e-08
cg23066449	CELF2	0.0262723	0.0019186	0.0766802	0.0482976	0.000620819	5.26779e-08
cg02363012	AKAP6	0.0537119	0.000969864	5.51664e-07	0.0596993	0.000949206	5.32277e-08
cg01738702	GINS4;LOC102723729	0.0282155	0.000584927	0.000623192	0.0319146	0.000271633	5.42772e-08
cg03052074	ELF1;ELF1	0.0395736	0.000671609	8.54418e-06	0.0452191	0.000545371	5.43582e-08
cg25107624	MAGI2;MAGI2	-0.0372548	0.000769499	8.58066e-05	-0.0456612	0.000556171	5.44766e-08
cg06262098	TNRC18	0.0213239	0.000214656	2.15632e-05	0.0281788	0.000211902	5.47868e-08
cg24115215	RARA;RARA;RARA	0.0274638	0.000231264	1.65728e-07	0.0300812	0.000241512	5.49052e-08
cg08318732	ZNF83	0.0306841	0.000357901	2.37043e-06	0.0370178	0.000366267	5.60782e-08
cg10185057	MARK2;MARK2;MARK2;MARK2	0.0230485	0.000321556	0.000168239	0.0293973	0.000231113	5.65132e-08
cg20498634		-0.0261745	0.000231607	5.91522e-07	-0.0291167	0.000226825	5.68937e-08
cg13561409	PIP5K1C	0.028456	0.00217196	0.0715509	0.0441182	0.000520988	5.72472e-08
cg09349343	B3GALT4	0.020488	0.000170316	4.8243e-06	0.025611	0.000175652	5.76434e-08
cg14817906	CNNM4	0.0116843	9.62063e-05	0.000479068	0.0176304	8.33559e-05	5.88415e-08
cg22867359		0.0183697	0.000124754	1.72785e-06	0.0205828	0.000113621	5.89089e-08
cg14100654	SUN2;SUN2;SUN2	0.0218996	0.00113771	0.0554285	0.0348282	0.000325766	6.009e-08
cg23486701	SPTBN1;SPTBN1	0.0382449	0.00255442	0.025726	0.0616582	0.00102115	6.02176e-08
cg08740901	HDAC4	0.0131905	0.00120554	0.261512	0.0250032	0.000168226	6.18335e-08
cg01349024	MAN1C1;MAN1C1	0.017981	0.000379368	0.00660563	0.0252007	0.000170917	6.19376e-08
cg05990080	CTDSPL;CTDSPL	0.033684	0.000851253	0.000708353	0.0423428	0.000482667	6.22228e-08
cg22102485		-0.0206178	0.000721667	0.0237052	-0.0294773	0.000233937	6.22951e-08
cg11341985		0.0208165	0.00120374	0.0765897	0.0390297	0.000410664	6.34931e-08
cg17852138	CCDC42B	0.0283927	0.000223739	4.01791e-08	0.0275601	0.000204822	6.37305e-08
cg24796537		-0.0373871	0.000498523	1.13485e-06	-0.0368965	0.000367906	6.57898e-08
cg18273412		0.0239366	0.000269093	2.05624e-05	0.0305719	0.000252667	6.60921e-08
cg20338754	RNF138;RNF138	0.0315314	0.000434828	1.03925e-05	0.0398687	0.000429805	6.63221e-08
cg09360036	ZBTB16;ZBTB16	0.0222008	0.00020809	7.29082e-06	0.0279946	0.000211967	6.65573e-08
cg03826704		-0.0545565	0.00163351	7.90919e-05	-0.0674485	0.00123058	6.66725e-08
cg04067772	KCNMA1;KCNMA1;KCNMA1;KCNMA1;KCNMA1;KCNMA1	-0.0236071	0.000859542	0.0176859	-0.0325496	0.000286771	6.72853e-08
cg11387709		0.0729229	0.00313908	0.000139544	0.0979306	0.00259627	6.74406e-08
cg17103217	B3GALT4	0.0258618	0.000265639	3.83978e-06	0.0319633	0.000276694	6.78509e-08
cg02378194		0.0337863	0.00278287	0.0588006	0.0627894	0.00106816	6.82328e-08
cg09813400	TNIP1	0.0116964	0.000772958	0.213811	0.0238796	0.000154519	6.83593e-08
cg19078289	MBNL1;MBNL1;MBNL1;MBNL1;MBNL1;MBNL1;MBNL1;MBNL1;MBNL1;MBNL1;MBNL1;MBNL1	0.0277353	0.000379738	3.23055e-05	0.0364502	0.000360197	6.88585e-08
cg23401251	IFT172	0.0324786	0.0020165	0.0329707	0.0558913	0.000846897	6.88616e-08
cg04349839	SEL1L3	0.0216753	0.00202859	0.155156	0.0424198	0.000488207	6.96069e-08
cg09260136		-0.0283612	0.000757172	0.00245889	-0.0341442	0.000316351	6.97614e-08
cg20231986		0.0139247	7.57182e-05	3.19479e-06	0.0154858	6.50955e-05	7.01042e-08
cg11403708		0.0338494	0.000500861	1.03417e-05	0.031478	0.000268983	7.01675e-08
cg09783609	PRR5L	0.0470676	0.00110283	3.47939e-05	0.0426862	0.000495263	7.14556e-08
cg25242306	KLF12	0.0075742	0.00206736	0.622211	0.0263655	0.000189263	7.3201e-08
cg21478425	FAM227A;FAM227A	-0.0298132	0.000331245	1.89414e-06	-0.0248718	0.000168471	7.34854e-08
cg16153042	SLC22A23;SLC22A23	0.0272675	0.000343576	1.76721e-05	0.0357491	0.000348191	7.39203e-08
cg10466675	DTL;DTL;DTL	-0.039405	0.000848928	7.669e-05	-0.0502792	0.000689158	7.45415e-08
cg16528611	H3F3AP4;H3F3A	0.0513208	0.000899659	6.72628e-07	0.0484482	0.000640313	7.52685e-08
cg09354263	RECQL5;LOC643008;LOC643008	0.0308711	0.000427148	1.32065e-05	0.0354542	0.000342904	7.52701e-08
cg03657616		0.0275077	0.000479931	0.000235701	0.0331672	0.000300112	7.53379e-08
cg05952895	SMG6;SMG6;SMG6;SMG6	0.0231503	0.0012883	0.0570474	0.0373567	0.000380729	7.53722e-08
cg07552538	FILIP1L;FILIP1L;MIR548G;CMSS1	-0.0317599	0.000623432	0.000195909	-0.0404819	0.000447246	7.57341e-08
cg13226308		0.020323	0.00017889	9.43651e-06	0.0254751	0.000177295	7.68419e-08
cg01641754		-0.0289569	0.000501602	0.000154179	-0.0386344	0.000408076	7.7669e-08
cg01756827		0.0558921	0.000734262	2.80777e-09	0.0516869	0.00073129	7.90496e-08
cg05099952	CD2BP2;CD2BP2	0.0264297	0.000330149	2.18034e-05	0.0350985	0.000337292	7.93136e-08
cg13707760	WNK2	0.0291252	0.001302	0.0174145	0.0426204	0.000497461	7.9557e-08
cg07175536		-0.060987	0.00105178	5.29427e-08	-0.0638416	0.0011177	8.11177e-08
cg16596317		-0.0534104	0.00166271	0.000126752	-0.0674611	0.00124859	8.16413e-08
cg20537851	MAD1L1;MAD1L1;MAD1L1;MAD1L1;MAD1L1	0.0310052	0.00100841	0.00409483	0.0433833	0.000516442	8.18146e-08
cg06581459		-0.0530172	0.00235897	0.00135233	-0.0758183	0.00157917	8.31751e-08
cg06688763	CDK6;CDK6	0.0754378	0.0022076	2.96992e-06	0.0736613	0.0014917	8.40557e-08
cg10076772	FAM120B;FAM120B;FAM120B;FAM120B	-0.0265348	0.000290496	5.74913e-06	-0.0318998	0.000279891	8.46322e-08
cg02056751	C11orf21;C11orf21	0.0230648	0.000424395	0.00101759	0.0242343	0.000161591	8.50106e-08
cg22040039		0.0280476	0.000733132	0.00233941	0.0293642	0.000237262	8.51112e-08
cg22928020	KCNJ15;KCNJ15;KCNJ15	-0.0432349	0.000813629	9.91243e-06	-0.054169	0.000808777	8.7196e-08
cg23057326	HIVEP3;HIVEP3	-0.0532923	0.000735762	1.39785e-08	-0.0500395	0.000690271	8.73854e-08
cg12761472		-0.028761	0.000296819	1.21973e-06	-0.0329921	0.000300081	8.7459e-08
cg02821342	MKLN1;FLJ43663	0.0205424	0.000472437	0.00543771	0.025226	0.000175563	8.83687e-08
cg09978353	SLC9A3R1	0.0427734	0.00132185	0.000561288	0.0367377	0.000372792	8.98405e-08
cg11141696		-0.0462863	0.00110894	4.87411e-05	-0.0633653	0.00110927	9.01016e-08
cg06420618	ITSN2;ITSN2;ITSN2	0.0327817	0.00112843	0.00411369	0.0444342	0.000545574	9.03542e-08
cg10420527	LRP5	0.0297157	0.000482283	7.60678e-05	0.0370355	0.000379161	9.08487e-08
cg20800004	DAP3;DAP3;DAP3;DAP3;DAP3	0.0481143	0.00138896	0.000157615	0.0437505	0.000529619	9.20674e-08
cg14834004	MAOA;MAOA	0.042724	0.000503514	3.66769e-08	0.043556	0.000528195	1.00495e-07
cg26011786	RSPH3	0.037197	0.000400784	7.4956e-08	0.0372372	0.000389826	1.15112e-07
cg19564893		-0.0939051	0.00242304	3.46069e-08	-0.0881678	0.00223553	1.573e-07
cg23146741	RNF170;RNF170;RNF170;RNF170;RNF170;RNF170	-0.0363992	0.000348	1.73559e-08	-0.0346671	0.000348386	1.75317e-07
cg04839576		-0.0224455	0.000132212	1.71203e-08	-0.0191698	0.000110204	2.75699e-07
cg01872947	FAM65A	0.0313993	0.000286516	7.85237e-08	0.0277588	0.000259156	1.15424e-06
