# Supplementary material for: Alterations to DNA methylation patterns induced by chemotherapy treatment are associated with negative impacts on the olfactory pathway
Source: Breast Cancer Res. 2023 Nov 6;25:136. doi: 10.1186/s13058-023-01730-4 (PMC10626732; doi:10.1186/s13058-023-01730-4)
Supplement: Supplementary file 11 — Additional file 11. Association between chemotherapy and DNA methylation in 40,271 promoter regions in 1,808 breast cancer patients with blood specimens (1,066 treated and 742 not treated with chemotherapy). Presented here are associations that reached statistical significance at a Bonferroni threshold p-value (p<1.24e-6) in either unadjusted analysis or after adjustments for batch, immune cell content (LUMP), cell types, year of breast cancer diagnosis, and ethnicity. Standard error = stdev.unscaled * s2.post. [file 13058_2023_1730_MOESM11_ESM.xlsx]

## Sheet: sT sig Promoters SGBCC_B
Additional file 9. Association between chemotherapy and DNA methylation in 40,271 promoter regions in 1,808 breast cancer patients with blood specimens (1,066 treated and 742 not treated with chemotherapy). Presented here are associations that reached statistical significance at a Bonferroni threshold p-value (p<1.24e-6) in either unadjusted analysis or after adjustments for batch, immune cell co…
	GRCh37/hg19					Unadjusted (limma design matrix ~0+chemotherapy+batch)			Adjusted (limma design matrix ~0+chemotherapy+batch+immune cell content (LUMP)+cell types+year of breast cancer diagnosis+ethnicity)
Promoters	Chromosome	Start	End	Strand	Symbol	Beta	Standard error	P-value	Beta	Standard error	P-value
ENSG00000263847	chr18	9115376	9117375	-	NA	-0.0557026	0.000305039	5.48618e-45	-0.0513735	0.000243892	2.0999e-44
ENSG00000104419	chr8	134313766	134315765	-	NDRG1	-0.0391031	0.000202925	3.20024e-34	-0.0384354	0.000141931	7.36202e-43
ENSG00000260004	chr16	65635102	65637101	-	NA	0.0587202	0.000297665	1.2545e-50	0.0534057	0.000279603	4.42989e-42
ENSG00000252213	chr5	138610369	138612368	+	NA	-0.0283331	0.000110795	5.09448e-33	-0.0281162	8.18539e-05	4.92426e-40
ENSG00000254704	chr11	59056460	59058459	-	NA	-0.0264934	0.000160127	6.43005e-21	-0.0276168	7.90141e-05	5.15091e-40
ENSG00000250616	chr16	30106251	30108250	+	NA	0.0195066	3.78749e-05	1.75367e-44	0.0181744	3.56786e-05	1.6072e-38
ENSG00000250906	chr4	40813296	40815295	+	NA	-0.0180019	0.000271016	7.64914e-07	-0.0238193	6.14879e-05	2.10118e-38
ENSG00000272123	chr5	52384799	52386798	-	NA	0.0356347	0.000132069	9.71278e-43	0.0320955	0.00011211	2.94576e-38
ENSG00000233409	chr10	127661196	127663195	-	FANK1-AS1	-0.0435607	0.000240292	1.02253e-35	-0.0399677	0.000180115	4.83571e-37
ENSG00000254588	chr11	128394537	128396536	+	NA	-0.0322566	0.000203408	4.71149e-24	-0.030576	0.000111406	3.20932e-35
ENSG00000243243	chr7	115967451	115969450	-	NA	-0.018722	4.85417e-05	6.44694e-33	-0.0186758	4.18285e-05	5.13185e-35
ENSG00000197249	chr14	94856531	94858530	-	SERPINA1	-0.0122038	8.12669e-05	9.97417e-10	-0.0154045	2.95407e-05	7.62777e-34
ENSG00000164400	chr5	131407983	131409982	+	CSF2	-0.0178439	5.59863e-05	1.75091e-26	-0.0173833	3.80777e-05	1.80026e-33
ENSG00000268332	chr1	6100900	6102899	-	NA	0.0608797	0.000506728	2.63741e-33	0.0573353	0.000417018	2.87753e-33
ENSG00000228917	chr1	161052755	161054754	+	NA	-0.00978237	5.53651e-05	2.93315e-09	-0.012227	1.91344e-05	5.33857e-33
ENSG00000204277	chr17	76274074	76276073	-	NA	-0.0290114	0.000126593	1.5727e-30	-0.029583	0.000113353	1.21454e-32
ENSG00000105374	chr19	51875470	51877469	-	NKG7	-0.00725215	1.5862e-05	2.73671e-16	-0.00618897	4.96933e-06	1.35855e-32
ENSG00000250415	chr5	16615834	16617833	+	NA	0.0217008	4.50002e-05	3.64042e-46	0.017274	3.87954e-05	1.573e-32
ENSG00000240436	chr5	61871599	61873598	-	NA	-0.0283686	0.000360299	1.60961e-11	-0.0352781	0.000163099	2.70084e-32
ENSG00000103091	chr16	75033572	75035571	-	WDR59	-0.0105804	2.77512e-05	2.07059e-19	-0.0104288	1.45303e-05	9.85642e-32
ENSG00000073734	chr2	169887333	169889332	-	ABCB11	-0.0213485	0.000142141	8.22622e-16	-0.0261657	9.28812e-05	2.71551e-31
ENSG00000133317	chr11	63272056	63274055	+	LGALS12	-0.00925608	0.000101023	3.07525e-05	-0.0130819	2.33566e-05	4.0197e-31
ENSG00000214650	chr12	124996268	124998267	+	NA	-0.027897	0.000204059	1.85754e-18	-0.0299138	0.000123899	1.02422e-30
ENSG00000205403	chr4	110722836	110724835	-	CFI	-0.0176973	6.70274e-05	3.67766e-22	-0.0185089	4.7448e-05	1.0444e-30
ENSG00000133121	chr13	33924268	33926267	-	STARD13	-0.0207496	6.26183e-05	1.76733e-31	-0.0182981	4.64621e-05	1.18147e-30
ENSG00000180509	chr21	35884074	35886073	-	KCNE1	-0.0156406	0.000173322	7.95187e-08	-0.0204729	5.88318e-05	2.45571e-30
ENSG00000074966	chr4	48135774	48137773	-	TXK	0.0196712	0.000114158	1.30141e-16	0.0189159	5.08243e-05	5.2133e-30
ENSG00000249534	chr4	38524302	38526301	-	NA	-0.0358662	0.000269563	1.37843e-22	-0.0355842	0.000185933	4.08499e-29
ENSG00000249526	chr5	139062730	139064729	+	NA	0.018495	5.18756e-05	2.66228e-30	0.0176721	4.58814e-05	4.21181e-29
ENSG00000196460	chr2	102090666	102092665	-	RFX8	-0.0115877	2.74106e-05	3.96425e-23	-0.0129932	2.4874e-05	5.02382e-29
ENSG00000238099	chr6	139793693	139795692	-	NA	-0.0239034	0.000284659	1.64699e-10	-0.0326602	0.000158187	7.44955e-29
ENSG00000246214	chr5	16614535	16616534	+	NA	0.0279095	7.70318e-05	9.55222e-45	0.0211876	6.65956e-05	7.60298e-29
ENSG00000188396	chr1	45272458	45274457	-	TCTEX1D4	-0.0129104	4.44192e-05	3.43106e-18	-0.0141359	3.00947e-05	1.88385e-28
ENSG00000248538	chr8	9045021	9047020	+	NA	-0.0123475	4.29804e-05	2.6754e-17	-0.0145378	3.24255e-05	5.63391e-28
ENSG00000259252	chr15	70490349	70492348	-	NA	0.0234023	7.91225e-05	1.13539e-31	0.0200486	6.19221e-05	7.16953e-28
ENSG00000249590	chr22	30803744	30805743	+	NA	-0.0190704	0.000104268	4.85002e-17	-0.0224797	7.84425e-05	1.11404e-27
ENSG00000238097	chr3	193963937	193965936	+	NA	-0.00840353	0.000147369	0.00171149	-0.0180096	5.05308e-05	1.37506e-27
ENSG00000256083	chr12	66341760	66343759	-	NA	0.0242732	7.23286e-05	9.60883e-37	0.0212838	7.0754e-05	1.59261e-27
ENSG00000213104	chr2	198245117	198247116	-	NPM1P46	-0.0145601	9.87759e-05	3.94411e-11	-0.0162527	4.15934e-05	2.53679e-27
ENSG00000226759	chr1	58324704	58326703	+	DAB1-AS1	0.0186625	4.86154e-05	1.10975e-32	0.0148803	3.51657e-05	4.13472e-27
ENSG00000259090	chr14	35627806	35629805	-	NA	-0.0531525	0.000471657	9.20738e-28	-0.048096	0.000376829	1.71914e-26
ENSG00000237181	chr7	641322	643321	+	NA	-0.0171163	6.84585e-05	1.80153e-20	-0.0159404	4.21362e-05	4.57659e-26
ENSG00000259256	chr18	3350058	3352057	-	NA	-0.0278582	0.000175232	4.09674e-21	-0.0281027	0.000132029	7.10125e-26
ENSG00000229951	chr2	28617040	28619039	-	NA	-0.00895133	5.80129e-05	1.09104e-07	-0.00852844	1.23664e-05	1.75819e-25
ENSG00000162727	chr1	248306950	248308949	+	OR2M5	0.0224434	7.72469e-05	5.39749e-30	0.0187388	6.03617e-05	3.14881e-25
ENSG00000249746	chr5	95550280	95552279	-	NA	-0.0205838	0.000578194	0.000106426	-0.0306193	0.000161589	3.61703e-25
ENSG00000106009	chr7	2594862	2596861	-	BRAT1	0.0391794	0.000254069	5.56519e-28	0.0310853	0.000166651	3.74019e-25
ENSG00000236757	chr2	103511681	103513680	-	NA	-0.0220375	0.000121885	3.38447e-19	-0.0252652	0.000110312	4.16038e-25
ENSG00000235772	chr21	43981545	43983544	-	NA	0.0121006	4.25439e-05	7.7127e-17	0.0130002	2.92414e-05	4.43035e-25
ENSG00000258172	chr12	94670472	94672471	-	NA	0.0172035	5.21534e-05	1.97611e-26	0.0166082	4.84603e-05	9.81877e-25
ENSG00000199695	chr22	31618340	31620339	-	RNU6-1128P	-0.00572697	0.000100873	0.00975266	-0.0104568	1.92421e-05	1.069e-24
ENSG00000107447	chr10	98062585	98064584	+	DNTT	0.0200749	8.85945e-05	1.25007e-21	0.0206921	7.66225e-05	2.52524e-24
ENSG00000005381	chr17	56357797	56359796	-	MPO	-0.0064068	8.86746e-05	0.00205244	-0.010866	2.11795e-05	2.84751e-24
ENSG00000259515	chr14	103398411	103400410	+	NA	0.0153849	4.08867e-05	6.49463e-27	0.0127988	2.94009e-05	2.92948e-24
ENSG00000259182	chr15	101707235	101709234	+	NA	-0.00714883	3.78497e-05	1.50884e-07	-0.00908367	1.5143e-05	8.94229e-24
ENSG00000267519	chr19	13946674	13948673	-	MIR24-2	-0.00814438	3.09346e-05	4.02687e-11	-0.00883005	1.43663e-05	1.08924e-23
ENSG00000235397	chr17	19209075	19211074	-	EPN2-AS1	-0.00619719	6.9873e-06	1.12717e-25	-0.00600582	6.66708e-06	1.27314e-23
ENSG00000240350	chr2	112247350	112249349	+	NA	-0.016076	0.000229722	1.61417e-06	-0.0219152	8.93772e-05	1.77638e-23
ENSG00000207875	chr22	46508066	46510065	+	MIRLET7B	0.00994953	1.6818e-05	2.52364e-27	0.00903831	1.52516e-05	2.08039e-23
ENSG00000264147	chr22	46507946	46509945	+	MIR4763	0.00994953	1.6818e-05	2.52364e-27	0.00903831	1.52516e-05	2.08039e-23
ENSG00000208317	chr1	173834325	173836324	-	SNORD78	-0.0183168	7.80083e-05	1.45656e-20	-0.0193121	6.97372e-05	2.24205e-23
ENSG00000249662	chr5	17442619	17444618	+	NA	-0.00317153	0.000402449	0.473271	-0.0173657	5.64466e-05	2.35705e-23
ENSG00000207808	chr19	13946832	13948831	-	MIR27A	-0.00806348	2.6051e-05	1.10312e-12	-0.0087808	1.4573e-05	3.77869e-23
ENSG00000207980	chr19	13946974	13948973	-	MIR23A	-0.00806348	2.6051e-05	1.10312e-12	-0.0087808	1.4573e-05	3.77869e-23
ENSG00000172175	chr18	56337118	56339117	+	MALT1	-0.017196	6.02294e-05	3.55709e-23	-0.0164041	5.11104e-05	4.78069e-23
ENSG00000138271	chr3	151034241	151036240	-	GPR87	-0.0175671	6.43604e-05	1.10093e-22	-0.016082	4.9158e-05	4.94946e-23
ENSG00000136059	chr3	38028050	38030049	+	VILL	-0.00773323	0.000181311	0.00924037	-0.0148176	4.18687e-05	5.78962e-23
ENSG00000179262	chr19	13055169	13057168	+	RAD23A	-0.0139137	7.32988e-05	2.51343e-13	-0.017986	6.18094e-05	6.35686e-23
ENSG00000267458	chr19	13054802	13056801	-	NA	-0.0139137	7.32988e-05	2.51343e-13	-0.017986	6.18094e-05	6.35686e-23
ENSG00000252429	chr1	28470229	28472228	-	RNU7-29P	-0.02678	0.000171508	4.7651e-20	-0.0217735	9.16749e-05	1.12371e-22
ENSG00000110080	chr11	126224035	126226034	+	ST3GAL4	-0.00729403	1.19567e-05	3.3358e-21	-0.00737034	1.05271e-05	1.2444e-22
ENSG00000249881	chr5	142983693	142985692	+	NA	-0.00823442	6.40998e-05	3.28716e-06	-0.011088	2.38458e-05	1.296e-22
ENSG00000258945	chr14	85993443	85995442	+	NA	-0.0149866	6.70656e-05	1.95975e-16	-0.0164246	5.2472e-05	1.48124e-22
ENSG00000200164	chr16	69223526	69225525	+	NA	-0.00170236	0.000146164	0.522973	-0.00958972	1.79193e-05	1.6097e-22
ENSG00000201884	chr10	123604615	123606614	+	NA	-0.0280145	0.000242438	6.03417e-16	-0.0339642	0.000225172	1.74764e-22
ENSG00000233616	chr9	125164686	125166685	-	NA	-0.0207831	9.76558e-05	4.34053e-21	-0.0186679	6.80429e-05	1.77013e-22
ENSG00000258586	chr14	74296339	74298338	-	NA	-0.0117163	3.76755e-05	1.01966e-17	-0.0110749	2.40899e-05	2.3318e-22
ENSG00000207223	chr15	64943587	64945586	+	NA	0.0273264	0.000241675	2.66603e-15	0.0273352	0.000148168	3.63245e-22
ENSG00000259607	chr8	28923296	28925295	+	NA	0.00744903	1.46041e-05	2.1434e-18	0.00802393	1.27988e-05	4.07515e-22
ENSG00000111860	chr6	119030739	119032738	-	CEP85L	-0.0104143	3.86698e-05	4.77281e-14	-0.0115049	2.64763e-05	5.42006e-22
ENSG00000232698	chr21	45626783	45628782	-	NA	-0.0157462	3.91054e-05	3.08326e-29	-0.0132619	3.52707e-05	6.09085e-22
ENSG00000198837	chr1	153918673	153920672	-	DENND4B	0.00873677	2.17439e-05	3.86899e-17	0.00996303	1.99659e-05	6.9853e-22
ENSG00000231407	chr1	170501289	170503288	-	NA	0.0279096	0.000142169	1.33621e-25	0.0217451	9.52657e-05	7.52318e-22
ENSG00000100097	chr22	38070115	38072114	+	LGALS1	-0.0158415	5.93129e-05	2.91574e-20	-0.0148976	4.51026e-05	1.11261e-21
ENSG00000198986	chr22	46507129	46509128	+	MIRLET7A3	0.0105833	2.07196e-05	2.73194e-25	0.00971987	1.92022e-05	1.11952e-21
ENSG00000207012	chr13	86158489	86160488	-	RNU6-72P	-0.0354307	0.000241627	2.14764e-24	-0.0323968	0.000214569	1.45528e-21
ENSG00000248760	chr4	75475473	75477472	-	NA	-0.0430269	0.000620594	7.83414e-15	-0.0449063	0.000413076	1.58916e-21
ENSG00000234956	chr6	138059621	138061620	-	NA	-0.00660116	1.85944e-05	5.2295e-12	-0.00826704	1.40705e-05	1.99088e-21
ENSG00000247844	chr8	128230834	128232833	-	CCAT1	-0.00924047	0.00014725	0.000562743	-0.015797	5.17511e-05	2.751e-21
ENSG00000200877	chr11	85862769	85864768	+	RNU6-560P	-0.00496821	7.23298e-06	1.03354e-16	-0.00431217	3.86839e-06	3.16052e-21
ENSG00000178307	chr17	21117438	21119437	-	TMEM11	-0.00584857	1.1378e-05	6.19844e-15	-0.00640124	8.59664e-06	4.57812e-21
ENSG00000262837	chr17	47910101	47912100	+	NA	0.0111271	2.92484e-05	2.85425e-20	0.0107799	2.44173e-05	4.89824e-21
ENSG00000269936	chr5	148808349	148810348	+	MIR145	-0.00328095	9.69452e-05	0.130724	-0.00879254	1.62566e-05	5.0631e-21
ENSG00000077984	chr20	24928366	24930365	+	CST7	-0.00929982	7.32077e-05	8.90048e-07	-0.0117281	2.90052e-05	5.72218e-21
ENSG00000130561	chr2	234214962	234216961	+	SAG	-0.00796938	2.47171e-05	5.20823e-13	-0.00937866	1.85741e-05	6.08015e-21
ENSG00000231404	chr13	41861957	41863956	-	RAC1P3	-0.00537206	0.000328402	0.17878	-0.0178179	6.70412e-05	6.08176e-21
ENSG00000072682	chr5	131630509	131632508	-	P4HA2	-0.00325438	3.16354e-05	0.00873024	-0.00524312	5.88274e-06	1.07994e-20
ENSG00000170473	chr12	56325903	56327902	-	WIBG	-0.0093583	8.90749e-05	7.26181e-06	-0.0131049	3.67903e-05	1.13052e-20
ENSG00000224794	chr22	39687493	39689492	+	NA	-0.0116856	4.55028e-05	6.54005e-15	-0.0120085	3.09411e-05	1.21087e-20
ENSG00000149516	chr11	59822560	59824559	+	MS4A3	-0.00567512	0.000192184	0.063411	-0.011601	2.89048e-05	1.26209e-20
ENSG00000096060	chr6	35695861	35697860	-	FKBP5	-0.00827377	5.38847e-05	3.48696e-07	-0.0131866	3.74464e-05	1.41596e-20
ENSG00000263033	chr16	11288534	11290533	+	NA	-0.00821421	2.23906e-05	5.76467e-15	-0.00880379	1.67293e-05	1.5605e-20
ENSG00000103005	chr16	58031950	58033949	+	USB1	-0.00718591	3.59948e-05	6.24156e-08	-0.0104663	2.36828e-05	1.67304e-20
ENSG00000263798	chr17	46021290	46023289	+	NA	0.0203153	0.000118826	5.62048e-17	0.0237057	0.000121516	1.68604e-20
ENSG00000250629	chr5	38782182	38784181	+	NA	-0.0106298	9.3613e-05	6.79268e-07	-0.0159817	5.55475e-05	2.15023e-20
ENSG00000248394	chr4	129075044	129077043	+	FOSL1P1	-0.0121676	5.54809e-05	1.90278e-13	-0.0153292	5.13168e-05	2.56274e-20
ENSG00000105639	chr19	17958381	17960380	-	JAK3	-0.00677189	4.05571e-05	1.51952e-06	-0.0102635	2.30484e-05	2.77629e-20
ENSG00000214860	chr17	18279476	18281475	+	EVPLL	-0.0117992	4.82658e-05	2.1268e-14	-0.00932877	1.9079e-05	3.01647e-20
ENSG00000260249	chr16	50698622	50700621	+	NA	-0.014245	0.000103948	2.90537e-10	-0.0184214	7.46415e-05	3.46221e-20
ENSG00000233303	chr3	194813817	194815816	+	XXYLT1-AS1	0.0105356	2.88311e-05	1.29466e-18	0.0109705	2.65418e-05	3.86412e-20
ENSG00000106948	chr9	117156186	117158185	-	AKNA	0.0232131	0.000109449	3.11023e-23	0.0158304	5.54732e-05	4.51515e-20
ENSG00000223720	chr1	48670137	48672136	+	NA	0.0424355	0.000330709	1.85985e-25	0.0353354	0.000276454	4.56009e-20
ENSG00000163162	chr2	101924664	101926663	-	RNF149	-0.00998492	3.00553e-05	2.69672e-16	-0.0102987	2.35053e-05	4.73789e-20
ENSG00000264857	chr2	101924412	101926411	+	MIR5696	-0.00998492	3.00553e-05	2.69672e-16	-0.0102987	2.35053e-05	4.73789e-20
ENSG00000222009	chr1	45272654	45274653	+	BTBD19	-0.0112897	5.23846e-05	2.09272e-12	-0.0133125	3.94649e-05	5.78427e-20
ENSG00000253047	chr1	150572636	150574635	-	NA	-0.031929	0.000623081	7.641e-09	-0.0404467	0.000364583	5.97351e-20
ENSG00000251019	chr4	79569897	79571896	-	HIGD1AP13	0.0310372	0.000215855	2.92903e-21	0.0250009	0.000139309	5.99432e-20
ENSG00000222300	chr2	159791998	159793997	-	RNU2-21P	-0.0160382	6.3159e-05	1.40715e-19	-0.0156452	5.45581e-05	6.01158e-20
ENSG00000260536	chr20	31441564	31443563	-	NA	0.0178763	4.74775e-05	7.12409e-31	0.0138324	4.26653e-05	6.11604e-20
ENSG00000131653	chr16	2204199	2206198	+	TRAF7	-0.0110914	3.7443e-05	3.70838e-16	-0.011945	3.1889e-05	6.71919e-20
ENSG00000201312	chr1	184983700	184985699	-	RNA5SP72	-0.0122256	6.76599e-05	2.07015e-11	-0.013269	3.94535e-05	7.4878e-20
ENSG00000138315	chr10	74651839	74653838	+	OIT3	-0.0138559	8.42611e-05	1.01691e-11	-0.0169227	6.42338e-05	7.78475e-20
ENSG00000196597	chr9	99637406	99639405	-	ZNF782	-0.00784452	1.51685e-05	1.64636e-19	-0.00786485	1.38838e-05	8.01249e-20
ENSG00000086062	chr9	33166855	33168854	-	B4GALT1	0.00901803	1.43029e-05	1.77367e-26	0.00707411	1.12468e-05	8.44713e-20
ENSG00000267387	chr19	10200554	10202553	-	NA	-0.00705795	0.000120326	0.0035502	-0.0146764	4.84122e-05	8.46975e-20
ENSG00000250041	chr11	10920370	10922369	-	NA	-0.0272907	0.00016414	1.39837e-21	-0.0223632	0.000112523	8.8448e-20
ENSG00000228401	chr9	139554374	139556373	-	NA	-0.00994218	5.506e-05	1.4682e-09	-0.0112779	2.87605e-05	1.08415e-19
ENSG00000238781	chr7	4727611	4729610	+	NA	0.00657921	1.28508e-05	1.61171e-16	0.00666694	1.00778e-05	1.21062e-19
ENSG00000171236	chr19	4539987	4541986	-	LRG1	-0.0029161	0.000141521	0.266192	-0.00943376	2.02116e-05	1.29461e-19
ENSG00000267493	chr19	1269741	1271740	-	CIRBP-AS1	0.0142602	3.92239e-05	2.39109e-24	0.0120923	3.32318e-05	1.33211e-19
ENSG00000215996	chr2	70682257	70684256	-	NA	-0.00138217	0.000292185	0.713747	-0.0124829	3.54595e-05	1.40417e-19
ENSG00000142039	chr19	41814594	41816593	+	CCDC97	0.0153419	3.09878e-05	1.79441e-34	0.0112926	2.94293e-05	2.4696e-19
ENSG00000203520	chr11	63382280	63384279	+	NA	-0.0305369	0.0004554	1.0864e-10	-0.0393967	0.00035824	2.48395e-19
ENSG00000145860	chr5	158636562	158638561	-	RNF145	-0.00217702	8.49887e-05	0.284101	-0.00733614	1.24237e-05	2.4979e-19
ENSG00000266617	chr6	157948664	157950663	+	MIR3692	-0.00702964	2.41888e-05	1.14053e-10	-0.00710282	1.16996e-05	3.00045e-19
ENSG00000212309	chr2	203141331	203143330	+	NA	-0.0250624	0.00017767	3.01484e-17	-0.0220408	0.000113404	3.8975e-19
ENSG00000176659	chr20	58629480	58631479	+	C20orf197	-0.00708546	0.000148444	0.00839471	-0.0109343	2.79585e-05	4.17621e-19
ENSG00000201096	chr14	76069016	76071015	+	RNA5SP387	-0.00984931	2.88485e-05	1.70607e-16	-0.0102551	2.49506e-05	7.35465e-19
ENSG00000258082	chr1	235116052	235118051	-	NA	-0.00832664	3.04361e-05	1.02198e-11	-0.00935766	2.08531e-05	8.51697e-19
ENSG00000204370	chr11	111955997	111957996	+	SDHD	-0.0123127	4.49209e-05	1.50975e-16	-0.0130383	4.06696e-05	1.01753e-18
ENSG00000255292	chr11	111956127	111958126	+	NA	-0.0123127	4.49209e-05	1.50975e-16	-0.0130383	4.06696e-05	1.01753e-18
ENSG00000266993	chr1	52258137	52260136	+	NA	0.0146597	5.14164e-05	4.85032e-20	0.0110763	2.94623e-05	1.17736e-18
ENSG00000170482	chr5	138719743	138721742	-	SLC23A1	0.0225148	0.000206441	1.6652e-12	0.0234507	0.000132094	1.18746e-18
ENSG00000029153	chr12	27484287	27486286	+	ARNTL2	-0.0142124	5.34916e-05	2.70654e-18	-0.0140526	4.75756e-05	1.33277e-18
ENSG00000078399	chr7	27209618	27211617	-	HOXA9	-0.00811229	3.02275e-05	2.87285e-11	-0.0101441	2.48597e-05	1.48135e-18
ENSG00000119121	chr9	77502511	77504510	-	TRPM6	-0.00463231	5.46846e-05	0.00452984	-0.0088555	1.90427e-05	1.80274e-18
ENSG00000270605	chr1	28567465	28569464	-	NA	-0.0198977	0.000117225	1.47169e-16	-0.0215838	0.000113138	1.81089e-18
ENSG00000199349	chr1	206920938	206922937	-	NA	-0.0105654	0.000132178	3.19473e-05	-0.0145631	5.16942e-05	2.07999e-18
ENSG00000204482	chr6	31552401	31554400	+	LST1	-0.00449869	1.02709e-05	2.40569e-10	-0.00527752	6.80485e-06	2.27422e-18
ENSG00000255158	chr11	664410	666409	+	NA	0.0124164	2.60193e-05	1.7275e-27	0.0104273	2.66454e-05	2.55148e-18
ENSG00000265316	chr18	5462126	5464125	+	NA	-0.00778564	0.000361913	0.0634869	-0.01612	6.41714e-05	3.40702e-18
ENSG00000261611	chr16	71522715	71524714	-	NA	-0.0127508	6.3773e-05	6.39303e-13	-0.0151287	5.66219e-05	3.63944e-18
ENSG00000124678	chr6	35115888	35117887	-	TCP11	-0.0173659	0.00013516	1.64967e-11	-0.0185917	8.58184e-05	4.16401e-18
ENSG00000268581	chr19	51621744	51623743	+	SIGLEC18P	-0.00919921	5.96289e-05	7.32989e-08	-0.0113916	3.23122e-05	4.63808e-18
ENSG00000212345	chr12	9776325	9778324	-	RNU6-700P	-0.0130133	0.000112383	2.93467e-08	-0.0168447	7.08121e-05	5.04497e-18
ENSG00000235448	chr9	12813845	12815844	-	NA	-0.0246429	0.000186123	4.66329e-16	-0.0263032	0.00017273	5.11821e-18
ENSG00000167524	chr17	26940719	26942718	-	NA	0.0117276	3.36937e-05	1.28246e-19	0.00986966	2.43651e-05	5.4865e-18
ENSG00000258472	chr17	26940716	26942715	-	NA	0.0117276	3.36937e-05	1.28246e-19	0.00986966	2.43651e-05	5.4865e-18
ENSG00000178789	chr17	72527114	72529113	-	CD300LB	-0.0115549	6.11502e-05	2.69325e-11	-0.0115534	3.36586e-05	7.39718e-18
ENSG00000229245	chr9	125164186	125166185	+	NA	-0.0152282	6.97737e-05	2.52903e-16	-0.0134705	4.57599e-05	7.42093e-18
ENSG00000234616	chr8	143762887	143764886	-	JRK	-0.0134055	5.19275e-05	6.37364e-17	-0.0130053	4.27001e-05	7.72161e-18
ENSG00000254975	chr11	76384623	76386622	+	NA	0.0101834	0.000130262	5.37536e-05	0.0140359	4.98312e-05	8.28502e-18
ENSG00000252827	chr12	96820765	96822764	-	RN7SKP11	-0.0118683	3.72034e-05	2.44964e-18	-0.0105104	2.79721e-05	8.61697e-18
ENSG00000215841	chr11	72926459	72928458	-	NA	0.00240693	0.000333728	0.55004	-0.0114785	3.33933e-05	8.91338e-18
ENSG00000211807	chr14	22589776	22591775	+	TRAV26-1	-0.0138743	6.09228e-05	1.31761e-15	-0.0148759	5.61713e-05	9.42377e-18
ENSG00000200334	chr5	149319195	149321194	-	NA	-0.00321335	9.07142e-05	0.125994	-0.00835578	1.77276e-05	9.52617e-18
ENSG00000129226	chr17	7481285	7483284	+	CD68	-0.00410068	1.99513e-05	3.2531e-05	-0.00493699	6.18914e-06	9.54925e-18
ENSG00000215244	chr10	6318150	6320149	+	NA	-0.00148268	7.29322e-05	0.430948	-0.00897926	2.04813e-05	9.68668e-18
ENSG00000238160	chr5	131761907	131763906	-	NA	-0.00335839	1.03888e-05	2.44721e-06	-0.00352106	3.15385e-06	1.02037e-17
ENSG00000200011	chr12	93854103	93856102	-	NA	-0.00530631	0.00023665	0.117739	-0.011349	3.28365e-05	1.10508e-17
ENSG00000268711	chr19	51929423	51931422	-	NA	-0.0463427	0.00058241	6.56562e-18	-0.0470264	0.000568117	1.45691e-17
ENSG00000251139	chr4	185733273	185735272	+	NA	-0.00669626	0.000121963	0.00599772	-0.0138317	4.93791e-05	1.72553e-17
ENSG00000271698	chr8	145578770	145580769	-	NA	-0.00547129	1.80303e-05	5.94874e-09	-0.0064809	1.08655e-05	1.87188e-17
ENSG00000163600	chr2	204799971	204801970	+	ICOS	-0.0132775	5.5643e-05	1.20815e-15	-0.0136764	4.84277e-05	1.93036e-17
ENSG00000200241	chr2	86386690	86388689	-	NA	-0.0137567	5.80871e-05	4.89227e-16	-0.0143487	5.33326e-05	1.96553e-17
ENSG00000259124	chr14	77192556	77194555	-	NA	-0.0312421	0.000189952	3.75032e-24	-0.0231931	0.000139973	2.3097e-17
ENSG00000202074	chr2	148252609	148254608	-	RNU6-715P	-0.0262431	0.000124153	6.86341e-26	-0.0202386	0.000107078	2.72464e-17
ENSG00000184551	chr17	80205443	80207442	+	NA	0.0138587	5.10114e-05	3.02187e-18	0.0120487	3.79689e-05	2.7702e-17
ENSG00000137642	chr11	121321412	121323411	+	SORL1	0.0109664	2.80233e-05	1.599e-20	0.00885052	2.05156e-05	2.91026e-17
ENSG00000175309	chr5	177659293	177661292	-	PHYKPL	-0.00797808	2.57798e-05	1.45121e-12	-0.00966783	2.44954e-05	2.97736e-17
ENSG00000175970	chr12	121146738	121148737	+	UNC119B	0.00976656	1.96882e-05	6.7318e-23	0.00826704	1.79237e-05	3.05121e-17
ENSG00000136694	chr2	113761538	113763537	+	IL36A	-0.0109966	3.26167e-05	5.37913e-18	-0.010265	2.77195e-05	3.40458e-17
ENSG00000114738	chr3	50647451	50649450	+	MAPKAPK3	-0.00342225	4.06387e-06	2.18183e-14	-0.00370057	3.60636e-06	3.53424e-17
ENSG00000267791	chr19	12798236	12800235	+	NA	0.0322426	0.000236891	6.1155e-21	0.0285627	0.000215587	3.98897e-17
ENSG00000267385	chr19	4539580	4541579	-	NA	-0.00193867	0.000139767	0.456945	-0.00892544	2.10646e-05	4.07729e-17
ENSG00000240180	chr10	5904058	5906057	-	NA	0.0108074	3.97282e-05	1.21215e-14	0.0114625	3.47616e-05	4.16048e-17
ENSG00000019485	chr11	45114064	45116063	+	PRDM11	-0.00774626	2.31384e-05	4.08839e-13	-0.00653177	1.13077e-05	4.42714e-17
ENSG00000238541	chr4	57972012	57974011	-	NA	-0.00424551	1.27508e-05	7.77317e-08	-0.00676593	1.217e-05	4.92548e-17
ENSG00000205885	chr12	7259148	7261147	+	C1RL-AS1	-0.00593772	2.94584e-05	7.5634e-07	-0.00788534	1.65387e-05	5.01585e-17
ENSG00000207008	chr11	2984624	2986623	-	SNORA54	0.0245157	0.000111885	3.81299e-25	0.0176329	8.30942e-05	5.92047e-17
ENSG00000244522	chr2	66668469	66670468	-	NA	-0.0123255	0.000105842	6.19217e-08	-0.0168615	7.631e-05	6.87191e-17
ENSG00000266970	chr17	76355034	76357033	+	NA	-0.00834401	1.87144e-05	4.7316e-18	-0.00841316	1.90909e-05	8.13618e-17
ENSG00000258285	chr12	117535786	117537785	+	NA	-0.0049688	6.24339e-06	4.5682e-19	-0.00472404	6.02007e-06	8.1795e-17
ENSG00000254290	chr8	37456877	37458876	-	NA	0.0124293	5.55129e-05	5.95233e-14	0.0137694	5.11711e-05	8.3229e-17
ENSG00000213172	chr1	40828938	40830937	+	NA	-0.0380285	0.000262271	9.49132e-26	-0.0298477	0.000240445	8.32322e-17
ENSG00000251635	chr4	38564124	38566123	+	NA	-0.00485512	0.000382783	0.260333	-0.0137854	5.13844e-05	8.86828e-17
ENSG00000112305	chr6	71375979	71377978	+	SMAP1	0.0155072	8.3049e-05	1.90072e-14	0.0158593	6.82301e-05	9.91939e-17
ENSG00000231705	chr10	134231087	134233086	+	NA	0.0212789	0.000190289	3.61814e-12	0.0213573	0.000123874	1.03022e-16
ENSG00000202081	chr15	86194360	86196359	-	RNU6-1280P	-0.0073563	3.0005e-05	1.34768e-09	-0.00911869	2.25868e-05	1.03846e-16
ENSG00000166669	chr16	10418791	10420790	+	ATF7IP2	-0.0234776	0.000192702	2.71426e-14	-0.0245494	0.000164763	1.29327e-16
ENSG00000203896	chr20	62365315	62367314	+	LIME1	0.0198316	0.000108516	1.23623e-17	0.0192735	0.000101939	1.47054e-16
ENSG00000252110	chr9	6565926	6567925	-	NA	-0.0372221	0.000379214	9.22265e-18	-0.0341804	0.000320926	1.52089e-16
ENSG00000143851	chr1	202130217	202132216	-	PTPN7	-0.00870811	4.35456e-05	2.56372e-09	-0.00985359	2.67494e-05	1.67966e-16
ENSG00000164171	chr5	52283656	52285655	+	ITGA2	-0.00542504	1.00188e-05	1.24202e-14	-0.00602482	1.00536e-05	2.00919e-16
ENSG00000231978	chr1	22093262	22095261	+	NA	-0.0036954	7.99805e-06	3.64715e-09	-0.00315773	2.76227e-06	2.02268e-16
ENSG00000180549	chr9	139926963	139928962	-	FUT7	-0.0087005	8.99865e-05	3.30966e-05	-0.00918042	2.35757e-05	2.80069e-16
ENSG00000055957	chr3	52810103	52812102	+	ITIH1	0.0120277	3.18418e-05	1.32075e-21	0.0103748	3.01679e-05	2.98865e-16
ENSG00000235043	chr4	87870777	87872776	-	TECRP1	0.0145562	5.40686e-05	6.51718e-19	0.0129443	4.70909e-05	3.27398e-16
ENSG00000235408	chr20	37053480	37055479	-	SNORA71B	-0.0185646	9.9414e-05	5.9989e-17	-0.0159359	7.14297e-05	3.36181e-16
ENSG00000211752	chr7	142421673	142423672	+	TRBV27	-0.00878351	7.03839e-05	2.19052e-06	-0.0113161	3.60481e-05	3.45609e-16
ENSG00000112977	chr5	10760885	10762884	-	DAP	-0.00509729	0.000157399	0.0654239	-0.010119	2.88568e-05	3.58669e-16
ENSG00000120436	chr6	167571318	167573317	-	GPR31	0.0163072	7.91405e-05	1.74985e-16	0.0167262	7.88445e-05	3.58802e-16
ENSG00000265511	chr17	17409165	17411164	+	NA	0.0196475	0.00014017	7.98505e-14	0.0210153	0.000124541	3.66028e-16
ENSG00000255400	chr11	12106938	12108937	+	NA	-0.0187862	9.40293e-05	3.40011e-18	-0.0150926	6.42395e-05	3.66932e-16
ENSG00000161929	chr17	5137656	5139655	-	SCIMP	0.0083083	5.84848e-05	9.00586e-07	0.0117481	3.90317e-05	4.02237e-16
ENSG00000128591	chr7	128468931	128470930	+	FLNC	-0.00831234	2.68157e-05	4.84272e-13	-0.00890735	2.24822e-05	4.2942e-16
ENSG00000169903	chr3	149190261	149192260	+	TM4SF4	-0.0128848	6.07914e-05	1.00891e-13	-0.0114623	3.72447e-05	4.35301e-16
ENSG00000272702	chr2	73338646	73340645	+	NA	-0.00942654	7.42978e-05	7.63021e-07	-0.0112283	3.58045e-05	4.62118e-16
ENSG00000004660	chr17	3797686	3799685	-	CAMKK1	-0.00612024	0.000225188	0.0644016	-0.0123841	4.36916e-05	5.12082e-16
ENSG00000206841	chr22	51129292	51131291	-	RNU6-409P	-0.00755053	0.000265567	0.0356675	-0.0136477	5.33687e-05	6.18008e-16
ENSG00000151014	chr4	139935443	139937442	+	CCRN4L	-0.00295754	6.66311e-06	2.23502e-07	-0.00323656	3.01021e-06	6.79076e-16
ENSG00000203747	chr1	161600418	161602417	-	FCGR3A	-0.00479824	0.0002158	0.138509	-0.0106907	3.29292e-05	7.39701e-16
ENSG00000212024	chr7	29719945	29721944	-	MIR550A3	-0.00451099	0.000191167	0.138955	-0.010733	3.32388e-05	7.75264e-16
ENSG00000139618	chr13	32888111	32890110	+	BRCA2	-0.00350926	3.77823e-05	0.00966312	-0.00551675	8.78692e-06	7.90863e-16
ENSG00000259103	chr14	76313542	76315541	-	NA	-0.00756829	3.96326e-05	5.58301e-08	-0.0102597	3.05605e-05	9.46748e-16
ENSG00000249334	chr4	10685127	10687126	+	NA	-0.00688427	3.73526e-05	3.546e-07	-0.00732824	1.55926e-05	9.48562e-16
ENSG00000253256	chr5	158635429	158637428	+	NA	-0.00156275	3.40703e-05	0.224606	-0.00559376	9.12143e-06	1.07863e-15
ENSG00000238394	chr7	5523526	5525525	+	NA	0.0221369	0.000114363	1.70632e-20	0.0143267	5.99112e-05	1.12424e-15
ENSG00000136634	chr1	206945340	206947339	-	IL10	-0.00569876	0.000128463	0.0226441	-0.00840093	2.06392e-05	1.19434e-15
ENSG00000234255	chr2	65683206	65685205	-	NA	-0.00624237	6.22627e-05	0.000340153	-0.0105938	3.28497e-05	1.22882e-15
ENSG00000267212	chr19	12895416	12897415	-	NA	-0.00368811	1.41446e-05	9.13403e-06	-0.00415158	5.05202e-06	1.28535e-15
ENSG00000111640	chr12	6641593	6643592	+	GAPDH	-0.00360746	9.57636e-06	1.37713e-07	-0.00383681	4.35418e-06	1.71285e-15
ENSG00000259474	chr15	78773663	78775662	-	NA	0.0302795	0.000244826	3.699e-18	0.0248681	0.000182925	1.71556e-15
ENSG00000266313	chr17	25658782	25660781	+	NA	-0.00432862	1.3053e-05	6.18504e-08	-0.00442303	5.78825e-06	1.73046e-15
ENSG00000255594	chr22	37621536	37623535	-	NA	0.0237057	0.000124303	1.64745e-21	0.0198082	0.000116105	1.73714e-15
ENSG00000160799	chr3	47023001	47025000	-	CCDC12	-0.00609531	3.6414e-05	4.89511e-06	-0.00853738	2.15892e-05	1.79183e-15
ENSG00000189167	chr13	32888982	32890981	-	ZAR1L	-0.00284376	2.73219e-05	0.0136595	-0.00461462	6.31593e-06	1.86876e-15
ENSG00000255060	chr11	36447173	36449172	-	NA	-0.00914447	6.09988e-05	1.21543e-07	-0.0122042	4.4193e-05	1.89222e-15
ENSG00000121797	chr3	46447154	46449153	+	CCRL2	-0.00625558	3.12318e-05	4.18877e-07	-0.00664007	1.31685e-05	2.32635e-15
ENSG00000204936	chr19	43856311	43858310	+	CD177	-0.0100278	0.000141259	0.00013348	-0.0164135	8.04949e-05	2.35558e-15
ENSG00000237753	chr2	113402768	113404767	-	NA	-0.013212	5.20104e-05	1.8215e-16	-0.0117458	4.12324e-05	2.37406e-15
ENSG00000242147	chr10	5637582	5639581	-	NA	-0.00399861	1.24932e-05	3.15906e-07	-0.00464521	6.45825e-06	2.48428e-15
ENSG00000228176	chr1	30181895	30183894	-	NA	-0.00932643	4.21618e-05	9.27192e-11	-0.0106896	3.42392e-05	2.57439e-15
ENSG00000253669	chr8	103816245	103818244	+	NA	-0.0100642	9.34923e-05	2.50693e-06	-0.0151492	6.88649e-05	2.69118e-15
ENSG00000262097	chr16	14109374	14111373	-	NA	-0.0246354	0.000145084	4.69071e-20	-0.0178679	9.59364e-05	2.81368e-15
ENSG00000202502	chr3	182975705	182977704	-	RNA5SP151	0.00111278	0.000147223	0.677372	-0.00797353	1.91853e-05	3.20742e-15
ENSG00000254223	chr8	130695426	130697425	-	NA	-0.00223659	0.000179436	0.4488	-0.00944211	2.69721e-05	3.47146e-15
ENSG00000260498	chr16	87812481	87814480	-	NA	-0.00340889	6.27865e-06	8.26776e-10	-0.00345134	3.60809e-06	3.60346e-15
ENSG00000259854	chr11	69227575	69229574	+	NA	-0.0187782	0.000197901	1.68735e-09	-0.0244231	0.000180855	3.71508e-15
ENSG00000263800	chr19	12896442	12898441	+	MIR5684	-0.00415485	1.92318e-05	1.80906e-05	-0.00448447	6.11438e-06	4.04566e-15
ENSG00000123171	chr13	52434617	52436616	+	CCDC70	-0.0233597	0.000123327	4.27307e-21	-0.019403	0.000114903	4.55092e-15
ENSG00000263974	chr19	4543707	4545706	+	RN7SL121P	0.0182897	0.000101835	3.73292e-16	0.0163133	8.12786e-05	4.64741e-15
ENSG00000252575	chr22	36834472	36836471	-	NA	-0.0268948	0.00018406	5.8353e-19	-0.0238562	0.000174001	4.79962e-15
ENSG00000163220	chr1	153328830	153330829	+	S100A9	-0.0023499	5.04445e-05	0.133476	-0.00583872	1.04378e-05	5.01649e-15
ENSG00000105327	chr19	47735524	47737523	-	BBC3	-0.0100145	3.53337e-05	3.39236e-14	-0.0101053	3.1348e-05	5.43308e-15
ENSG00000109684	chr4	10685990	10687989	-	CLNK	-0.00637823	2.09736e-05	3.30346e-10	-0.00639946	1.25836e-05	5.59081e-15
ENSG00000100104	chr22	26878343	26880342	+	SRRD	0.0221987	0.000102277	8.7563e-23	0.0180215	9.98989e-05	5.77615e-15
ENSG00000145040	chr3	48600707	48602706	-	UCN2	-0.0113554	3.21473e-05	2.59671e-19	-0.00919458	2.60241e-05	5.91155e-15
ENSG00000131508	chr5	138904516	138906515	+	UBE2D2	-0.00554575	2.47e-05	4.54701e-07	-0.00619378	1.18503e-05	6.56824e-15
ENSG00000272389	chr5	112232220	112234219	+	NA	-0.0232809	0.000237984	1.02742e-11	-0.0269583	0.000224662	6.71906e-15
ENSG00000064886	chr1	111741893	111743892	+	CHI3L2	-0.011872	9.06325e-05	1.77509e-08	-0.0109799	3.7351e-05	7.18662e-15
ENSG00000198755	chr6	35434685	35436684	+	RPL10A	0.00641377	1.08648e-05	2.44729e-18	0.00555223	9.5807e-06	7.89581e-15
ENSG00000136603	chr3	170073966	170075965	+	SKIL	-0.0050913	9.6849e-06	1.75447e-13	-0.00422085	5.55477e-06	8.70401e-15
ENSG00000213152	chr12	112739968	112741967	-	RPL7AP60	-0.0314904	0.000384444	4.70862e-13	-0.0300248	0.00028195	9.5519e-15
ENSG00000100448	chr14	25044967	25046966	-	CTSG	-0.000379247	0.000175049	0.896534	-0.00755858	1.78719e-05	9.60365e-15
ENSG00000229140	chr8	130691986	130693985	-	CCDC26	-0.0111348	5.99752e-05	8.88031e-11	-0.012546	4.92569e-05	9.71262e-15
ENSG00000235865	chr9	124047309	124049308	-	GSN-AS1	-0.00582309	0.000103565	0.00950126	-0.0095548	2.8608e-05	1.01163e-14
ENSG00000118518	chr6	127586255	127588254	+	RNF146	-0.00965928	2.82528e-05	3.12938e-16	-0.00913729	2.62595e-05	1.12982e-14
ENSG00000253690	chr8	28196273	28198272	-	NA	-0.00469703	0.000212553	0.14397	-0.0132634	5.53696e-05	1.15412e-14
ENSG00000252440	chr9	139495467	139497466	+	NA	-0.0249097	0.000134959	7.71325e-22	-0.0155972	7.66009e-05	1.16836e-14
ENSG00000227467	chr11	72280204	72282203	+	NA	-0.0193401	0.0001578	3.97291e-12	-0.0201476	0.000127878	1.18506e-14
ENSG00000207654	chr2	136421467	136423466	+	MIR128-1	0.0226549	0.000178015	2.15453e-14	0.0226186	0.000161264	1.20639e-14
ENSG00000164124	chr4	159121256	159123255	+	TMEM144	-0.0245537	0.000119205	8.30674e-24	-0.0151512	7.24062e-05	1.22926e-14
ENSG00000250604	chr4	159121095	159123094	-	NA	-0.0245537	0.000119205	8.30674e-24	-0.0151512	7.24062e-05	1.22926e-14
ENSG00000222375	chr16	29742226	29744225	-	RN7SKP127	-0.0206969	0.000336011	3.32794e-07	-0.0321914	0.000327627	1.31805e-14
ENSG00000254495	chr11	70204284	70206283	-	NA	0.0199196	0.000186433	4.74128e-11	0.0188029	0.000111803	1.32739e-14
ENSG00000232486	chr9	108518945	108520944	+	NA	-0.00779582	0.00014151	0.00298338	-0.0115689	4.26878e-05	1.70862e-14
ENSG00000133246	chr19	8567497	8569496	-	PRAM1	-0.00354911	0.000100956	0.109177	-0.00830605	2.20354e-05	1.78121e-14
ENSG00000180061	chr19	55844917	55846916	-	TMEM150B	-0.021569	0.000212933	2.65497e-11	-0.0219419	0.000154134	1.90795e-14
ENSG00000254639	chr11	46258433	46260432	+	NA	-0.00424912	3.09391e-05	0.000540387	-0.00625248	1.25244e-05	1.94739e-14
ENSG00000198723	chr19	7556362	7558361	+	C19orf45	-0.00290103	1.77367e-05	0.00180351	-0.00382627	4.69682e-06	2.02777e-14
ENSG00000171848	chr2	10260955	10262954	+	RRM2	-0.0090413	3.94614e-05	8.49931e-11	-0.00894753	2.5695e-05	2.05411e-14
ENSG00000207186	chr2	242522883	242524882	+	RNA5SP122	-0.00547962	1.9917e-05	2.91334e-08	-0.00734627	1.73538e-05	2.17041e-14
ENSG00000260671	chr16	87780813	87782812	-	NA	0.0212206	0.00012066	4.20317e-18	0.0177844	0.000101722	2.1814e-14
ENSG00000252311	chr16	85815006	85817005	-	RNU1-103P	0.00316623	0.000183975	0.289669	-0.00839995	2.2706e-05	2.21839e-14
ENSG00000152766	chr10	90611076	90613075	-	ANKRD22	-0.00263286	0.000151912	0.332558	-0.0080497	2.08725e-05	2.28306e-14
ENSG00000156642	chr15	73925976	73927975	-	NPTN	-0.00667718	1.7927e-05	1.20724e-12	-0.00682386	1.5074e-05	2.63676e-14
ENSG00000134954	chr11	128456954	128458953	-	ETS1	-0.0094954	2.99952e-05	6.22332e-15	-0.0090687	2.67242e-05	2.94281e-14
ENSG00000246223	chr14	98443962	98445961	-	C14orf64	0.0202783	0.000171309	2.92226e-12	0.0165534	8.91086e-05	3.0087e-14
ENSG00000224397	chr20	48882523	48884522	+	NA	-0.00586641	4.7524e-05	0.000116839	-0.0080176	2.09468e-05	3.19005e-14
ENSG00000182676	chr17	79792427	79794426	-	PPP1R27	-0.01386	8.19475e-05	5.19132e-12	-0.0143355	6.71151e-05	3.40114e-14
ENSG00000273333	chr6	32153160	32155159	-	NA	0.0116736	3.25548e-05	4.55953e-20	0.00891657	2.59712e-05	3.42403e-14
ENSG00000213859	chr17	7253708	7255707	+	KCTD11	0.0205553	0.000121747	5.77999e-17	0.0188839	0.000117011	3.89404e-14
ENSG00000224727	chr1	243430922	243432921	-	FCF1P7	-0.0185812	0.000350046	7.02334e-06	-0.0243764	0.000195156	3.99819e-14
ENSG00000230294	chr12	131830515	131832514	+	NA	0.0103936	4.69423e-05	8.05195e-12	0.0119358	4.68415e-05	4.12791e-14
ENSG00000091106	chr2	32490424	32492423	-	NLRC4	0.00142966	0.000295862	0.706125	-0.0108548	3.87565e-05	4.17543e-14
ENSG00000260621	chr16	56441732	56443731	+	NA	-0.019758	0.000572745	0.000185359	-0.0310188	0.000316637	4.23353e-14
ENSG00000268707	chr9	131931213	131933212	+	NA	-0.00776347	2.9576e-05	1.20164e-10	-0.00821864	2.22457e-05	4.32765e-14
ENSG00000113924	chr3	120400919	120402918	-	HGD	-0.00368224	0.000153032	0.177	-0.0149164	7.33084e-05	4.37827e-14
ENSG00000242609	chr3	72134539	72136538	+	NA	-0.00153654	0.000165145	0.587534	-0.00790179	2.05759e-05	4.40289e-14
ENSG00000017797	chr18	9473507	9475506	+	RALBP1	-0.00373247	1.71909e-05	4.6093e-05	-0.005028	8.33374e-06	4.44355e-14
ENSG00000273335	chr18	9473505	9475504	-	NA	-0.00373247	1.71909e-05	4.6093e-05	-0.005028	8.33374e-06	4.44355e-14
ENSG00000099985	chr22	30662330	30664329	-	OSM	-0.0012221	7.92008e-07	5.76261e-10	-0.00141915	6.63953e-07	4.45309e-14
ENSG00000133961	chr14	73929849	73931848	-	NUMB	-0.0049419	4.66576e-05	0.0010478	-0.00589622	1.14614e-05	4.45602e-14
ENSG00000162676	chr1	92951934	92953933	-	GFI1	-0.00375854	5.40392e-05	0.0204591	-0.00681097	1.53082e-05	4.57918e-14
ENSG00000129636	chr16	47497561	47499560	-	ITFG1	0.00971523	2.81641e-05	1.91377e-16	0.00895263	2.65553e-05	5.13248e-14
ENSG00000236736	chr3	46352914	46354913	-	UQCRC2P1	-0.00214615	0.000617905	0.695297	-0.0150025	7.45731e-05	5.13397e-14
ENSG00000254844	chr11	117687658	117689657	+	NA	-0.00903869	2.37167e-05	7.48279e-17	-0.00768024	1.9558e-05	5.2423e-14
ENSG00000199961	chr17	74555691	74557690	+	SNORD1B	-0.0065075	0.000103	0.00366634	-0.0125457	5.22266e-05	5.35516e-14
ENSG00000187695	chr3	128689674	128691673	-	NA	-0.0158064	0.000164235	2.52626e-08	-0.0189795	0.000119577	5.41797e-14
ENSG00000251660	chr7	30195647	30197646	+	NA	0.0246007	0.00026802	1.2538e-11	0.0253435	0.000213222	5.42494e-14
ENSG00000215527	chr18	12656542	12658541	+	NA	-0.00870389	6.53077e-05	1.11517e-06	-0.0117862	4.61214e-05	5.44411e-14
ENSG00000183955	chr12	123866820	123868819	+	SETD8	-0.00182495	1.37844e-06	2.48975e-12	-0.00192807	1.23938e-06	6.12338e-14
ENSG00000093134	chr6	133055405	133057404	-	VNN3	-0.0142131	7.86656e-05	5.2893e-13	-0.013785	6.36553e-05	6.999e-14
ENSG00000259473	chr15	70797768	70799767	-	NA	-0.00699759	5.4833e-05	1.90053e-05	-0.0083842	2.3548e-05	7.00219e-14
ENSG00000196208	chr2	11672742	11674741	+	GREB1	-0.0152177	6.38641e-05	1.21395e-17	-0.0122821	5.06115e-05	7.31404e-14
ENSG00000146232	chr6	44233001	44235000	-	NFKBIE	0.0172207	0.00012155	1.95539e-12	0.0188437	0.000119211	7.44819e-14
ENSG00000255845	chr11	60588713	60590712	-	NA	0.0137521	7.43906e-05	6.87559e-13	0.0132944	5.9696e-05	8.8154e-14
ENSG00000172232	chr19	823597	825596	+	AZU1	-0.00334625	0.000174815	0.250983	-0.00965147	3.14637e-05	8.8251e-14
ENSG00000223396	chr1	201486331	201488330	+	RPS10P7	-0.0137069	0.000108541	2.85737e-09	-0.0158483	8.48844e-05	8.96297e-14
ENSG00000207410	chr17	65266085	65268084	+	NA	-0.00599711	0.000252031	0.0866982	-0.0112421	4.27132e-05	8.96625e-14
ENSG00000196684	chr19	16243338	16245337	+	HSH2D	0.0258922	0.000184447	1.11433e-17	0.0224506	0.000170955	9.90466e-14
ENSG00000253970	chr8	134765554	134767553	+	MTND2P7	-0.0111134	0.000412138	0.0130872	-0.0192561	0.000125841	1.00687e-13
ENSG00000231867	chr21	43927234	43929233	+	NA	-0.0118713	6.3865e-05	2.12235e-11	-0.0123369	5.16893e-05	1.02672e-13
ENSG00000072310	chr17	17739826	17741825	-	SREBF1	-0.00283146	1.10941e-05	0.000118756	-0.00352419	4.21818e-06	1.02784e-13
ENSG00000202019	chr22	31625659	31627658	-	NA	-0.00276704	0.000154068	0.311921	-0.00758292	1.95515e-05	1.06114e-13
ENSG00000145901	chr5	150472639	150474638	-	TNIP1	-0.0133562	7.35956e-05	2.29865e-12	-0.0132097	5.94292e-05	1.11026e-13
ENSG00000250646	chr4	55917727	55919726	+	NA	0.0256006	0.000192329	1.08595e-16	0.022078	0.00016612	1.13061e-13
ENSG00000039523	chr16	67550821	67552820	+	FAM65A	0.0161869	0.000146486	1.57147e-09	0.0187204	0.000119477	1.14171e-13
ENSG00000160746	chr3	43732587	43734586	-	ANO10	-0.00323364	0.000158597	0.244154	-0.00906619	2.8075e-05	1.2024e-13
ENSG00000245261	chr6	43191099	43193098	-	NA	0.00285459	8.25996e-06	7.00835e-06	0.00370193	4.68225e-06	1.21219e-13
ENSG00000231394	chr7	55659970	55661969	+	NA	-0.0142849	8.74736e-05	5.83198e-12	-0.0135585	6.28298e-05	1.2233e-13
ENSG00000113916	chr3	187463016	187465015	-	BCL6	-0.00616246	2.49116e-05	2.4439e-08	-0.00809268	2.23906e-05	1.23412e-13
ENSG00000198833	chr6	90062068	90064067	-	UBE2J1	0.0107717	5.35975e-05	3.25875e-11	0.0118036	4.77169e-05	1.29523e-13
ENSG00000116455	chr1	111991499	111993498	-	WDR77	-0.00298061	3.03564e-06	1.38829e-14	-0.00296144	3.00541e-06	1.31612e-13
ENSG00000244926	chr11	43941995	43943994	-	ALKBH3-AS1	-0.0103827	4.64526e-05	6.60415e-12	-0.00978671	3.28319e-05	1.3266e-13
ENSG00000269480	chr19	17318320	17320319	-	NA	-0.0213861	0.000128025	2.07788e-17	-0.0190686	0.000124994	1.43344e-13
ENSG00000259265	chr15	69335406	69337405	-	NA	-0.00529348	3.74535e-05	9.01385e-05	-0.00730649	1.83788e-05	1.49337e-13
ENSG00000255966	chr12	6642165	6644164	-	NA	-0.00274875	6.6184e-06	1.35441e-06	-0.00308792	3.29152e-06	1.60694e-13
ENSG00000256221	chr14	22802616	22804615	-	NA	-0.0180833	9.84683e-05	2.59712e-16	-0.0159118	8.74931e-05	1.65525e-13
ENSG00000251798	chr7	75715262	75717261	+	RNU6-863P	-0.0199516	0.000211382	5.91782e-10	-0.0229039	0.000182379	1.95036e-13
ENSG00000241388	chr12	121418269	121420268	-	HNF1A-AS1	-0.00739332	3.54249e-05	2.01347e-08	-0.00827501	2.39114e-05	2.19651e-13
ENSG00000154153	chr5	16616668	16618667	-	FAM134B	0.0101101	4.38426e-05	5.91792e-12	0.00982626	3.375e-05	2.25613e-13
ENSG00000242320	chr18	53301564	53303563	+	RPL21P126	-0.00205601	3.07361e-05	0.0926117	-0.00446048	6.97693e-06	2.46101e-13
ENSG00000218107	chr6	43673989	43675988	-	NA	0.0225943	0.000138126	6.03788e-18	0.019627	0.000135151	2.49353e-13
ENSG00000100068	chr22	25800845	25802844	-	LRP5L	-0.0135924	0.000124621	3.78265e-08	-0.0171986	0.000104209	2.7875e-13
ENSG00000129038	chr15	74216830	74218829	+	LOXL1	-0.00909668	5.0342e-05	7.06173e-09	-0.0101178	3.60718e-05	2.80147e-13
ENSG00000072952	chr11	10715036	10717035	-	MRVI1	0.00850632	2.73294e-05	2.35266e-13	0.00840714	2.4946e-05	2.92581e-13
ENSG00000231595	chr17	14112305	14114304	+	NA	-0.00620316	7.86477e-05	0.00153033	-0.0104289	3.8393e-05	2.93862e-13
ENSG00000262652	chr17	80534399	80536398	+	NA	0.0132839	4.3734e-05	2.0493e-19	0.00991551	3.47538e-05	3.0485e-13
ENSG00000265136	chr17	80534768	80536767	-	NA	0.0132839	4.3734e-05	2.0493e-19	0.00991551	3.47538e-05	3.0485e-13
ENSG00000255606	chr11	69259012	69261011	-	NA	-0.00666467	0.000161526	0.0174473	-0.0114768	4.66211e-05	3.1575e-13
ENSG00000183696	chr7	48126725	48128724	+	UPP1	-0.0104407	4.78187e-05	1.00521e-11	-0.00948804	3.18764e-05	3.1911e-13
ENSG00000176438	chr14	95941674	95943673	-	SYNE3	0.016062	7.79205e-05	2.87193e-16	0.0132526	6.21907e-05	3.19188e-13
ENSG00000213111	chr6	136355794	136357793	-	COX5BP2	-0.0107491	0.000145656	5.5419e-05	-0.0122581	5.32282e-05	3.2256e-13
ENSG00000261019	chr7	42941739	42943738	-	NA	0.00151435	0.000324565	0.702957	-0.0112588	4.49603e-05	3.33701e-13
ENSG00000267056	chr19	16022135	16024134	-	NA	0.0156221	6.41979e-05	2.1007e-18	0.0117441	4.8943e-05	3.37963e-13
ENSG00000166856	chr12	57386730	57388729	+	GPR182	0.019984	0.000114199	4.42587e-17	0.0116919	4.85131e-05	3.38664e-13
ENSG00000199687	chr2	85954961	85956960	-	RNU1-38P	-0.0016454	7.7259e-05	0.395789	-0.00627927	1.40001e-05	3.43341e-13
ENSG00000228430	chr9	84886171	84888170	+	NA	-0.0177088	0.000152281	9.63242e-11	-0.0187794	0.000125471	3.62056e-13
ENSG00000089154	chr12	120632014	120634013	-	GCN1L1	-0.0040953	2.08312e-05	4.87834e-05	-0.00545301	1.05962e-05	3.77789e-13
ENSG00000270874	chr10	88615494	88617493	-	NA	0.0288965	0.00020167	7.16836e-20	0.0213329	0.000162205	3.7982e-13
ENSG00000205758	chr21	35015733	35017732	-	CRYZL1	-0.00463204	0.000390183	0.287477	-0.0124328	5.51177e-05	3.84125e-13
ENSG00000215481	chr22	25027382	25029381	+	BCRP3	0.0266026	0.000198805	2.36041e-17	0.0215776	0.000166288	4.0094e-13
ENSG00000169228	chr5	176730246	176732245	-	RAB24	-0.00858426	3.1332e-05	4.79775e-12	-0.0085615	2.6239e-05	4.25827e-13
ENSG00000221801	chr16	11399885	11401884	-	MIR548H2	-0.00238178	7.63186e-05	0.216232	-0.00764072	2.09145e-05	4.34476e-13
ENSG00000181963	chr11	4469025	4471024	+	OR52K2	-0.00195717	3.57218e-05	0.137507	-0.00482468	8.34167e-06	4.38105e-13
ENSG00000177674	chr1	11794641	11796640	+	AGTRAP	-0.00270958	8.40614e-05	0.180116	-0.00636084	1.45375e-05	4.6954e-13
ENSG00000202534	chr12	93344915	93346914	+	RNU6-1329P	-0.00207192	8.17058e-05	0.298466	-0.00883405	2.80424e-05	4.7052e-13
ENSG00000259955	chr16	25248139	25250138	+	NA	0.0404754	0.000445423	7.22277e-18	0.025233	0.000229585	5.15486e-13
ENSG00000248455	chr5	17402628	17404627	+	NA	-0.00247282	1.56733e-05	0.00464708	-0.00498166	8.97616e-06	5.58646e-13
ENSG00000114378	chr3	50349313	50351312	-	HYAL1	-0.00970797	4.76301e-05	2.20981e-10	-0.0107815	4.20606e-05	5.64601e-13
ENSG00000160951	chr19	14585675	14587674	-	PTGER1	-0.00319038	4.8714e-06	7.06929e-11	-0.00325697	3.84308e-06	5.83e-13
ENSG00000263742	chr11	71782849	71784848	-	MIR3165	0.0383634	0.000403379	9.69591e-18	0.0260519	0.000245988	5.89423e-13
ENSG00000223649	chr1	211664097	211666096	+	NA	0.0124848	3.93072e-05	4.09147e-19	0.0102664	3.8279e-05	6.21504e-13
ENSG00000237311	chrX	65218093	65220092	+	NA	-0.00978803	0.000111205	2.6624e-05	-0.0136189	6.74043e-05	6.32132e-13
ENSG00000123329	chr12	57882098	57884097	-	ARHGAP9	-0.0113182	5.01133e-05	5.96337e-13	-0.0107563	4.20476e-05	6.32565e-13
ENSG00000259447	chr15	39602484	39604483	-	NA	-0.0210179	0.000216428	1.16215e-10	-0.0195538	0.00013943	6.91061e-13
ENSG00000221995	chr17	27418038	27420037	-	TIAF1	0.00712922	1.12782e-05	1.89901e-21	0.00536969	1.05295e-05	7.16712e-13
ENSG00000222072	chr10	102666538	102668537	-	NA	-0.0054021	9.20954e-06	1.2024e-15	-0.0049906	9.09763e-06	7.21636e-13
ENSG00000266501	chr17	71063928	71065927	-	NA	0.000886279	0.000161793	0.751927	-0.00941465	3.2405e-05	7.3816e-13
ENSG00000140678	chr16	31364955	31366954	+	ITGAX	-0.00385317	2.35351e-05	0.000322115	-0.00395383	5.71936e-06	7.51756e-13
ENSG00000259503	chr15	70612415	70614414	+	NA	0.00820003	3.24429e-05	8.40692e-11	0.00810056	2.40147e-05	7.57875e-13
ENSG00000223997	chr14	22906039	22908038	+	TRDD1	-0.027798	0.000311547	1.29299e-12	-0.0275318	0.000277458	7.61588e-13
ENSG00000237235	chr14	22906499	22908498	+	TRDD2	-0.027798	0.000311547	1.29299e-12	-0.0275318	0.000277458	7.61588e-13
ENSG00000129911	chr19	1863068	1865067	-	KLF16	-0.0111792	9.06525e-05	1.12091e-07	-0.00939494	3.23419e-05	7.82154e-13
ENSG00000224420	chr19	50190421	50192420	+	ADM5	-0.00994972	7.93285e-05	4.41603e-07	-0.0132587	6.45212e-05	8.16306e-13
ENSG00000143443	chr1	151018716	151020715	+	C1orf56	0.00740682	1.40139e-05	6.78339e-19	0.00596874	1.31029e-05	8.61068e-13
ENSG00000269963	chr14	104178404	104180403	+	NA	0.0121346	3.36986e-05	7.3727e-21	0.00954162	3.35115e-05	8.78984e-13
ENSG00000163683	chr4	39640211	39642210	-	SMIM14	0.0101502	3.53178e-05	1.52781e-14	0.00896814	2.96739e-05	9.33601e-13
ENSG00000133800	chr11	10632737	10634736	-	LYVE1	-0.0035448	0.00013968	0.173718	-0.00806504	2.40312e-05	9.66705e-13
ENSG00000124731	chr6	41253958	41255957	-	TREM1	-0.00804102	0.000131253	0.00147425	-0.00960051	3.42334e-05	1.10658e-12
ENSG00000222952	chr1	13949280	13951279	-	RNA5SP41	-0.00319908	7.16802e-05	0.0866188	-0.00673921	1.68786e-05	1.12327e-12
ENSG00000198756	chr1	184006364	184008363	-	COLGALT2	0.00862716	2.27849e-05	4.48863e-16	0.00568694	1.20297e-05	1.14854e-12
ENSG00000234546	chr1	9240763	9242762	+	NA	-0.00358057	5.15866e-06	1.22938e-12	-0.00360352	4.83424e-06	1.17411e-12
ENSG00000110427	chr11	33562118	33564117	+	KIAA1549L	0.0172879	8.64044e-05	6.48549e-17	0.011404	4.84251e-05	1.17991e-12
ENSG00000222365	chr20	47895356	47897355	+	SNORD12B	-0.0159688	0.000165522	2.06488e-08	-0.0163001	9.94628e-05	1.35086e-12
ENSG00000260708	chr22	47157961	47159960	-	NA	0.00807753	2.5444e-05	5.49135e-13	0.00752231	2.11905e-05	1.36334e-12
ENSG00000263232	chr16	72039943	72041942	-	ATP5A1P3	0.00721481	0.000388416	0.0968833	-0.0102556	3.95384e-05	1.50074e-12
ENSG00000163157	chr1	151148261	151150260	-	TMOD4	0.00916886	2.67607e-05	1.58305e-15	0.00760126	2.17516e-05	1.55613e-12
ENSG00000134489	chr18	22039093	22041092	+	HRH4	-0.00556469	0.000242408	0.105046	-0.0131778	6.54376e-05	1.59442e-12
ENSG00000075914	chr3	45015233	45017232	+	EXOSC7	-0.00560908	1.81012e-05	2.65331e-09	-0.00648538	1.58676e-05	1.64121e-12
ENSG00000260350	chr16	8942082	8944081	-	NA	-0.00698788	3.14995e-05	1.86838e-08	-0.00897047	3.03681e-05	1.65528e-12
ENSG00000250855	chr4	112722457	112724456	+	NA	-0.01453	0.000157499	1.67158e-07	-0.0173272	0.000113537	1.74258e-12
ENSG00000202569	chr10	104194769	104196768	+	MIR146B	-0.0121219	9.11854e-05	9.87803e-09	-0.0152872	8.84223e-05	1.76538e-12
ENSG00000231357	chr7	2873755	2875754	+	NA	-0.0267716	0.000533967	1.64045e-07	-0.0345048	0.000452198	1.94252e-12
ENSG00000272395	chr19	39738720	39740719	-	IFNL4	0.0120846	4.50048e-05	5.57893e-16	0.00962543	3.52618e-05	2.04463e-12
ENSG00000184428	chr8	144441650	144443649	-	TOP1MT	0.011832	3.46278e-05	1.89268e-19	0.00922727	3.24104e-05	2.05327e-12
ENSG00000184640	chr17	75275151	75277150	+	2009-09-01	-0.004573	0.000112636	0.0507293	-0.0103536	4.08525e-05	2.11312e-12
ENSG00000163016	chr2	73870546	73872545	+	ALMS1P	0.0123497	4.70498e-05	5.77114e-16	0.0106072	4.29169e-05	2.16049e-12
ENSG00000233554	chr9	33165473	33167472	+	NA	-0.00191668	1.89342e-05	0.0458022	-0.00382823	5.59194e-06	2.17761e-12
ENSG00000177103	chr11	117687741	117689740	-	DSCAML1	-0.00793322	2.07066e-05	4.43497e-15	-0.00686414	1.80373e-05	2.36299e-12
ENSG00000260504	chr16	84376514	84378513	-	NA	0.00739494	0.000631702	0.182049	-0.0147113	8.29493e-05	2.4327e-12
ENSG00000100365	chr22	37255530	37257529	+	NCF4	-0.00382308	1.33698e-05	2.25944e-06	-0.00444857	7.61187e-06	2.65493e-12
ENSG00000252361	chr11	62583040	62585039	-	RNU6-118P	-0.00316853	3.75676e-05	0.0191053	-0.00528401	1.07585e-05	2.77351e-12
ENSG00000108861	chr17	41855857	41857856	-	DUSP3	-0.0019312	3.31257e-05	0.128073	-0.00455649	8.0028e-06	2.79841e-12
ENSG00000212304	chr20	47895720	47897719	+	SNORD12	-0.0159529	0.000178931	7.09492e-08	-0.0164153	0.000103992	2.8823e-12
ENSG00000254054	chr8	17761765	17763764	+	NA	-0.0155238	0.000144764	5.68045e-09	-0.0167314	0.000108103	2.92699e-12
ENSG00000250603	chr5	127192997	127194996	-	NA	-0.000469479	1.19094e-05	0.537141	-0.00311183	3.743e-06	2.99556e-12
ENSG00000201255	chr17	28685981	28687980	+	RNU6-990P	-0.00107829	0.000102611	0.629163	-0.00580475	1.30282e-05	3.01798e-12
ENSG00000262470	chr16	14292714	14294713	+	TVP23CP2	0.0108951	4.03677e-05	1.20489e-14	0.00999136	3.86431e-05	3.10496e-12
ENSG00000115204	chr2	27548048	27550047	-	MPV17	0.0159497	6.24952e-05	1.43625e-19	0.0113152	4.96427e-05	3.23088e-12
ENSG00000252690	chr15	83420136	83422135	+	SCARNA15	-0.00202729	0.000248271	0.559439	-0.00940452	3.43276e-05	3.31185e-12
ENSG00000105325	chr19	3504771	3506770	+	FZR1	-0.000951905	4.8938e-05	0.537047	-0.00490253	9.33113e-06	3.33492e-12
ENSG00000179456	chr1	244213085	244215084	+	ZBTB18	0.00990379	4.0554e-05	2.42606e-12	0.0075233	2.20035e-05	3.44566e-12
ENSG00000124541	chr6	42987883	42989882	+	RRP36	0.0141573	5.89809e-05	1.19425e-16	0.0106161	4.39008e-05	3.61771e-12
ENSG00000167046	chr20	61274157	61276156	-	NA	-0.00298019	1.09682e-05	4.64086e-05	-0.0045498	8.0642e-06	3.62433e-12
ENSG00000255152	chr6	31706297	31708296	+	MSH5-SAPCD1	-0.00228051	3.55791e-06	4.69965e-08	-0.00240491	2.25391e-06	3.65712e-12
ENSG00000182885	chr16	57700599	57702598	+	GPR97	-0.00126221	0.000126165	0.610204	-0.00857057	2.86289e-05	3.6668e-12
ENSG00000085832	chr1	51984501	51986500	-	EPS15	-0.00527123	1.8122e-05	2.22878e-08	-0.00526134	1.08098e-05	3.84278e-12
ENSG00000268032	chr19	18131712	18133711	+	NA	-0.00888883	4.59768e-05	3.25094e-09	-0.00951945	3.54001e-05	3.87637e-12
ENSG00000013725	chr11	60737615	60739614	+	CD6	0.00600411	8.47779e-06	2.36147e-20	0.00414159	6.70455e-06	3.93192e-12
ENSG00000254893	chr5	75469672	75471671	-	NA	-0.00496711	1.87224e-05	2.11999e-07	-0.00641838	1.61077e-05	3.9641e-12
ENSG00000144671	chr3	38322285	38324284	+	SLC22A14	-0.00533389	5.48676e-05	0.00110629	-0.0096479	3.64133e-05	4.0114e-12
ENSG00000260032	chr20	34638383	34640382	-	LINC00657	0.00844148	2.31603e-05	3.04176e-15	0.00672238	1.76809e-05	4.02588e-12
ENSG00000266975	chr19	13039836	13041835	+	NA	0.00946211	2.99803e-05	7.58372e-15	0.0078584	2.41658e-05	4.04267e-12
ENSG00000259806	chr16	23681953	23683952	+	NA	-0.0146899	7.23105e-05	7.74676e-15	-0.0130113	6.62641e-05	4.06613e-12
ENSG00000261736	chr16	27653020	27655019	+	NA	0.00281477	0.000153708	0.303086	-0.00909078	3.2384e-05	4.17887e-12
ENSG00000253081	chr3	8405835	8407834	-	RNU4ATAC17P	-0.0108963	0.000120992	7.41022e-06	-0.0158067	9.80538e-05	4.33375e-12
ENSG00000255860	chr11	71881983	71883982	+	NA	-0.000585457	0.000167838	0.83756	-0.00900604	3.19638e-05	4.79086e-12
ENSG00000265420	chr2	86419732	86421731	-	MIR4779	0.0206736	0.000158806	1.50877e-13	0.0154394	9.39547e-05	4.8088e-12
ENSG00000089351	chr19	35484188	35486187	+	GRAMD1A	-0.00357707	5.68417e-05	0.0314711	-0.00700246	1.93278e-05	4.81526e-12
ENSG00000129187	chr4	183838590	183840589	-	DCTD	0.00517861	1.59109e-05	4.57773e-09	0.0058991	1.37302e-05	4.92982e-12
ENSG00000233746	chr20	23112759	23114758	-	LINC00656	-0.00794612	0.000101094	0.000344936	-0.0124253	6.11532e-05	5.41409e-12
ENSG00000207516	chr15	45827948	45829947	+	NA	-0.00798774	3.50667e-05	1.14256e-09	-0.00881699	3.08226e-05	5.54219e-12
ENSG00000272575	chr11	128077224	128079223	+	NA	-0.0048738	0.000167664	0.0878394	-0.011779	5.50986e-05	5.75769e-12
ENSG00000003402	chr2	201979327	201981326	+	CFLAR	-0.00714232	2.35656e-05	3.26321e-11	-0.00597071	1.41603e-05	5.78863e-12
ENSG00000208035	chr5	148806981	148808980	+	MIR143	-0.00252135	3.12623e-05	0.0408937	-0.00506664	1.02005e-05	5.83995e-12
ENSG00000197872	chr2	16847100	16849099	-	FAM49A	-0.0103492	5.28345e-05	1.34088e-10	-0.0114792	5.23882e-05	5.91477e-12
ENSG00000265975	chr17	8869340	8871339	+	NA	-0.00114648	0.000270548	0.751843	-0.0111163	4.91311e-05	5.92265e-12
ENSG00000167792	chr11	67372823	67374822	+	NDUFV1	0.0100368	2.45217e-05	9.88547e-20	0.00732987	2.13621e-05	5.92763e-12
ENSG00000259771	chr15	59562862	59564861	-	NA	-0.0114666	3.22934e-05	1.42266e-19	-0.0090519	3.25974e-05	6.01008e-12
ENSG00000078246	chr12	2984889	2986888	+	TULP3	-0.00593575	2.47718e-05	7.09554e-08	-0.00696499	1.93141e-05	6.12007e-12
ENSG00000138378	chr2	192015823	192017822	-	STAT4	-0.00733297	2.82086e-05	4.66363e-10	-0.00790453	2.49044e-05	6.28649e-12
ENSG00000227687	chr1	205902756	205904755	+	NA	-0.00988286	5.89311e-05	6.12985e-09	-0.0106651	4.53996e-05	6.49433e-12
ENSG00000244380	chr3	48487561	48489560	-	NA	-0.00809477	4.4878e-05	4.782e-08	-0.00868961	3.02224e-05	6.93838e-12
ENSG00000255103	chr1	39874651	39876650	+	KIAA0754	0.00627614	1.01193e-05	8.46518e-19	0.00428147	7.34429e-06	7.10492e-12
ENSG00000234506	chr9	71161006	71163005	-	NA	-0.00570027	3.37718e-05	9.08687e-06	-0.00493021	9.75096e-06	7.32232e-12
ENSG00000106399	chr7	7757739	7759738	-	RPA3	-0.0390697	0.00036882	7.29287e-20	-0.0278869	0.000312896	7.8511e-12
ENSG00000088053	chr19	55549133	55551132	-	GP6	-0.019036	0.000193916	6.87318e-10	-0.0216756	0.00018964	8.46432e-12
ENSG00000138614	chr15	65903128	65905127	-	VWA9	-0.00695944	2.43237e-05	1.94207e-10	-0.00675901	1.8481e-05	8.92115e-12
ENSG00000234030	chr21	45201504	45203503	+	TMEM97P1	-0.0106373	0.000212812	0.000956342	-0.0201156	0.000163765	9.01461e-12
ENSG00000225331	chr21	45579460	45581459	-	NA	0.0197488	0.000196496	2.07391e-10	0.0209236	0.000177228	9.06616e-12
ENSG00000169714	chr3	128902266	128904265	-	CNBP	-0.00970007	3.94985e-05	3.52135e-12	-0.00962839	3.77446e-05	1.03657e-11
ENSG00000222808	chr17	75148257	75150256	-	RNU4-47P	0.0246695	0.000175605	6.0664e-17	0.0181617	0.000134621	1.09668e-11
ENSG00000206881	chr6	17618264	17620263	+	RNU6-190P	-0.0223267	0.000232492	4.03306e-11	-0.0216978	0.000192425	1.13429e-11
ENSG00000169397	chr14	21358058	21360057	+	RNASE3	-0.00486633	0.000260354	0.171352	-0.0116305	5.5374e-05	1.1763e-11
ENSG00000211826	chr14	22922741	22924740	+	TRDJ4	0.00728426	6.32739e-05	3.40476e-05	0.00908848	3.38211e-05	1.18228e-11
ENSG00000189419	chr15	100889939	100891938	-	SPATA41	-0.002004	0.000137348	0.43793	-0.00678509	1.88916e-05	1.24382e-11
ENSG00000230385	chr2	231772067	231774066	+	NA	-0.0099963	3.4667e-05	2.17009e-14	-0.00859109	3.03645e-05	1.31971e-11
ENSG00000228577	chr2	207474037	207476036	-	NA	0.0162972	8.66699e-05	3.4427e-15	0.0138105	7.8532e-05	1.34497e-11
ENSG00000252869	chr14	59865241	59867240	+	NA	-0.00450409	1.37919e-05	4.27022e-08	-0.00499224	1.02709e-05	1.37301e-11
ENSG00000233276	chr3	49395534	49397533	-	GPX1	-0.00449271	1.40448e-05	6.07582e-08	-0.00438259	7.92615e-06	1.41623e-11
ENSG00000207939	chrX	65237212	65239211	+	MIR223	-0.00452221	6.75256e-05	0.0126142	-0.00628659	1.63097e-05	1.41729e-11
ENSG00000229873	chr20	61436440	61438439	-	OGFR-AS1	-0.00273063	9.9399e-06	8.82214e-05	-0.00334605	4.62238e-06	1.43137e-11
ENSG00000273188	chr22	50630332	50632331	-	NA	0.00665575	3.32134e-05	1.79295e-07	0.00728684	2.19526e-05	1.47795e-11
ENSG00000187492	chr3	49836769	49838768	-	CDHR4	-0.00679112	2.60409e-05	1.88658e-09	-0.00696446	2.00898e-05	1.54127e-11
ENSG00000136732	chr2	127412009	127414008	+	GYPC	-0.0025118	8.53366e-05	0.217468	-0.00629413	1.64244e-05	1.57569e-11
ENSG00000231246	chr1	112902651	112904650	-	NA	-0.0108232	0.000118564	6.89976e-06	-0.0163786	0.000111279	1.59577e-11
ENSG00000228958	chr20	32551468	32553467	+	PIGPP3	-0.00463887	0.000127587	0.0625674	-0.0093367	3.61976e-05	1.63262e-11
ENSG00000267882	chr20	45945746	45947745	+	NA	-0.00103209	0.000153019	0.705054	-0.00700126	2.04084e-05	1.7356e-11
ENSG00000121552	chr3	122042591	122044590	+	CSTA	-0.00696049	0.000177134	0.0177512	-0.010812	4.87017e-05	1.76121e-11
ENSG00000201023	chr6	109625197	109627196	+	NA	-0.00368254	2.799e-05	0.00161354	-0.00487737	9.91368e-06	1.77326e-11
ENSG00000221740	chr7	22894732	22896731	+	SNORD93	-0.0137264	9.19574e-05	1.07231e-10	-0.0140573	8.25197e-05	1.85809e-11
ENSG00000174946	chr3	150920489	150922488	-	GPR171	0.0108526	0.000162038	0.000113464	0.0161281	0.000108714	1.89387e-11
ENSG00000076685	chr10	104952557	104954556	-	NT5C2	-0.00948472	9.81977e-05	1.48466e-05	-0.0129788	7.04073e-05	1.89649e-11
ENSG00000252285	chr15	45738223	45740222	-	RNU7-5P	0.0144757	7.00162e-05	7.10308e-15	0.012381	6.40907e-05	1.91046e-11
ENSG00000259276	chr15	86170421	86172420	-	NA	-0.00135496	0.000298635	0.722064	-0.0140531	8.25829e-05	1.91651e-11
ENSG00000153130	chr4	141176940	141178939	+	SCOC	-0.00842624	4.19935e-05	4.33424e-09	-0.00881967	3.25435e-05	1.93801e-11
ENSG00000235313	chr20	30149469	30151468	+	HM13-IT1	0.0103913	3.01161e-05	1.82513e-17	0.00759611	2.41641e-05	1.98188e-11
ENSG00000005486	chr7	75470420	75472419	+	RHBDD2	-0.0261651	0.00043465	1.44189e-08	-0.0276391	0.000320537	2.0707e-11
ENSG00000240853	chr9	134600355	134602354	-	RN7SL328P	0.00998355	0.000265482	0.00549001	0.0158173	0.00010514	2.14442e-11
ENSG00000079308	chr2	218867219	218869218	-	TNS1	0.0195769	0.000132824	2.10602e-14	0.0132704	7.40505e-05	2.17344e-11
ENSG00000246548	chr14	77505907	77507906	+	NA	-0.00356079	1.64019e-05	6.8911e-05	-0.00578657	1.40856e-05	2.19311e-11
ENSG00000198870	chr9	136241617	136243616	+	C9orf96	-0.00245022	5.8668e-06	4.74052e-06	-0.00341101	4.89566e-06	2.20618e-11
ENSG00000221693	chr9	139587088	139589087	+	NA	-0.0118035	7.15409e-05	3.04901e-10	-0.0108411	4.95013e-05	2.25555e-11
ENSG00000272672	chr1	90403660	90405659	+	NA	0.0124808	6.60189e-05	4.43951e-12	0.0121562	6.2244e-05	2.25956e-11
ENSG00000237853	chr1	61718683	61720682	-	NA	0.000475845	0.00014899	0.859621	-0.00699054	2.05941e-05	2.28494e-11
ENSG00000167987	chr11	60928590	60930589	-	VPS37C	-0.00156231	8.3167e-05	0.437084	-0.00574742	1.39278e-05	2.31066e-11
ENSG00000238996	chr9	94906969	94908968	-	NA	-0.00228075	0.000158875	0.411748	-0.0116775	5.7569e-05	2.37788e-11
ENSG00000105583	chr19	12781671	12783670	-	WDR83OS	0.00606064	1.45708e-05	8.54775e-13	0.00588552	1.46331e-05	2.41239e-11
ENSG00000258902	chr14	85982779	85984778	-	NA	-0.011383	5.62291e-05	7.80051e-12	-0.0107808	4.91986e-05	2.52553e-11
ENSG00000151923	chr10	121356042	121358041	-	TIAL1	0.00299237	4.60423e-06	3.13355e-10	0.00336342	4.79623e-06	2.61648e-11
ENSG00000196961	chr19	50268725	50270724	+	AP2A1	-0.00201343	2.7889e-05	0.0838208	-0.00385751	6.30961e-06	2.62345e-11
ENSG00000136026	chr12	106697558	106699557	-	CKAP4	0.010498	1.90106e-05	5.99994e-27	0.00615683	1.6095e-05	2.70412e-11
ENSG00000260614	chr16	49319841	49321840	+	NA	-0.014912	6.5762e-05	1.41385e-16	-0.0125489	6.68663e-05	2.70694e-11
ENSG00000166734	chr15	44579427	44581426	+	CASC4	0.00606381	1.26283e-05	1.61386e-14	0.00517392	1.13774e-05	2.76466e-11
ENSG00000203666	chr1	245131507	245133506	+	EFCAB2	0.00564241	1.58205e-05	1.56183e-10	0.00476763	9.66496e-06	2.79185e-11
ENSG00000110375	chr11	118794373	118796372	+	UPK2	0.0034155	8.53759e-06	1.27389e-07	0.00384567	6.29469e-06	2.855e-11
ENSG00000226648	chr20	39766144	39768143	-	NA	0.0118855	6.56232e-05	3.69213e-11	0.00968697	3.9946e-05	2.86486e-11
ENSG00000260156	chr16	70779460	70781459	+	NA	-0.0141666	0.00027914	0.000123597	-0.0188084	0.000150593	2.86586e-11
ENSG00000249875	chr4	175297097	175299096	-	NA	-0.023153	0.0003005	1.65127e-09	-0.0237889	0.000241775	3.10459e-11
ENSG00000204160	chr1	27151701	27153700	+	ZDHHC18	0.00534639	7.51179e-06	2.02461e-18	0.00402059	6.90713e-06	3.11349e-11
ENSG00000255539	chr11	70172816	70174815	-	NA	-0.00551379	0.000108963	0.0166458	-0.0117857	5.94668e-05	3.25173e-11
ENSG00000239593	chr9	124044509	124046508	-	NA	-0.00711737	8.15447e-05	0.000357821	-0.00768347	2.53284e-05	3.40931e-11
ENSG00000230257	chr7	102612469	102614468	+	NFE4	-0.0232597	0.00018821	2.35185e-14	-0.0207446	0.00018469	3.43381e-11
ENSG00000248474	chr5	73398542	73400541	-	NA	0.00235463	0.000176023	0.420776	-0.00914223	3.59146e-05	3.5287e-11
ENSG00000227813	chr22	32286921	32288920	-	NA	0.0199952	0.000127247	1.57446e-15	0.017116	0.000125902	3.53969e-11
ENSG00000174238	chr17	1465611	1467610	-	PITPNA	0.0168057	7.15994e-05	5.03637e-19	0.0124701	6.68595e-05	3.57538e-11
ENSG00000223552	chr3	46448051	46450050	-	NA	-0.00444627	2.20892e-05	1.86093e-05	-0.00441496	8.39538e-06	3.71663e-11
ENSG00000227619	chr9	132336188	132338187	+	NA	-0.00177867	7.18075e-05	0.341034	-0.00627119	1.69448e-05	3.7448e-11
ENSG00000270302	chr4	153230636	153232635	-	NA	0.0241826	0.000305184	4.20767e-10	0.0266688	0.000306613	3.79248e-11
ENSG00000236434	chr1	51731247	51733246	-	NA	-0.00293633	0.000269323	0.416994	-0.0103442	4.61464e-05	3.82385e-11
ENSG00000259483	chr14	56776980	56778979	-	NA	0.0176041	0.000101426	3.77169e-15	0.014592	9.18785e-05	3.87062e-11
ENSG00000221672	chr22	47242303	47244302	+	NA	0.0120953	3.62537e-05	2.03924e-19	0.00921344	3.67112e-05	4.06577e-11
ENSG00000125148	chr16	56640611	56642610	+	MT2A	-0.00321451	2.58036e-05	0.00413608	-0.00619451	1.66062e-05	4.1284e-11
ENSG00000233077	chr20	48937380	48939379	-	NA	-0.0112479	4.67703e-05	1.3127e-13	-0.00939358	3.81914e-05	4.13793e-11
ENSG00000251893	chr12	76082585	76084584	-	NA	-0.00569695	1.30758e-05	1.26947e-12	-0.00547865	1.30007e-05	4.20468e-11
ENSG00000111339	chr12	14995930	14997929	-	ART4	0.00813503	2.15876e-05	3.40456e-15	0.00623195	1.68342e-05	4.27433e-11
ENSG00000228742	chr7	106413957	106415956	+	NA	-0.0171805	8.22943e-05	1.80065e-17	-0.0130502	7.38824e-05	4.35312e-11
ENSG00000148356	chr9	130212265	130214264	+	LRSAM1	-0.00829985	3.26463e-05	5.71618e-11	-0.0076988	2.57603e-05	4.53253e-11
ENSG00000262967	chr17	48769309	48771308	+	NA	0.00728499	1.69701e-05	1.82564e-15	0.00634274	1.75135e-05	4.69828e-11
ENSG00000226527	chr21	34495510	34497509	-	NA	0.0102048	5.57548e-05	6.93611e-10	0.00909212	3.6063e-05	4.91894e-11
ENSG00000138613	chr15	63566717	63568716	+	APH1B	0.0186175	0.000242973	6.78836e-08	0.0222541	0.000216557	5.17788e-11
ENSG00000265342	chr17	73388704	73390703	+	NA	0.00222442	1.74974e-06	3.77342e-14	0.00194885	1.66101e-06	5.19463e-11
ENSG00000152133	chr2	37310094	37312093	+	GPATCH11	0.0136102	4.50986e-05	9.9615e-20	0.0100723	4.43969e-05	5.26699e-11
ENSG00000232316	chr6	113754124	113756123	-	NA	-0.00132168	0.00016926	0.644893	-0.00906485	3.59611e-05	5.27189e-11
ENSG00000248167	chr6	30295859	30297858	+	TRIM39-RPP21	0.00236307	0.000148372	0.378849	-0.00722186	2.28943e-05	5.63089e-11
ENSG00000273415	chr11	128048822	128050821	+	NA	-0.00997579	3.32793e-05	7.28349e-15	-0.00808156	2.87348e-05	5.91521e-11
ENSG00000241520	chr2	217351420	217353419	-	NA	-0.0047291	9.91206e-05	0.0312751	-0.00828081	3.0191e-05	6.00889e-11
ENSG00000233953	chr2	60721321	60723320	+	NA	0.0106839	3.09632e-05	6.63401e-18	0.00712717	2.23882e-05	6.14564e-11
ENSG00000197813	chr19	49843366	49845365	-	NA	0.0103409	6.96287e-05	2.17138e-08	0.0119438	6.28953e-05	6.19036e-11
ENSG00000124201	chr20	47894464	47896463	-	ZNFX1	-0.00561539	1.50292e-05	6.46777e-11	-0.00515017	1.16988e-05	6.24233e-11
ENSG00000204410	chr6	31706225	31708224	+	MSH5	-0.00261317	5.94348e-06	1.25359e-06	-0.00285412	3.59708e-06	6.40153e-11
ENSG00000242924	chr3	167581061	167583060	+	NA	-0.00873937	4.38478e-05	2.55206e-09	-0.0094642	3.95575e-05	6.4192e-11
ENSG00000244214	chr3	167581137	167583136	+	NA	-0.00873937	4.38478e-05	2.55206e-09	-0.0094642	3.95575e-05	6.4192e-11
ENSG00000244534	chr2	65133773	65135772	-	RN7SL211P	0.00679346	0.000415012	0.130437	-0.0101971	4.59585e-05	6.53384e-11
ENSG00000266533	chr22	46485424	46487423	+	MIR3619	0.0166788	8.94625e-05	2.18608e-15	0.0139194	8.57925e-05	6.79415e-11
ENSG00000249994	chr5	4041378	4043377	-	NA	-0.0137818	8.0935e-05	5.05393e-12	-0.0125969	7.0298e-05	6.86629e-11
ENSG00000258056	chr12	56121388	56123387	+	NA	-0.0034474	3.73712e-05	0.010587	-0.00476366	1.00537e-05	6.87488e-11
ENSG00000151552	chr4	17513358	17515357	-	QDPR	-0.00423999	7.29079e-05	0.024374	-0.0077645	2.68122e-05	7.46313e-11
ENSG00000213096	chr19	24214776	24216775	+	ZNF254	0.0100185	2.89241e-05	5.79911e-17	0.00766792	2.61706e-05	7.59436e-11
ENSG00000268362	chr19	24214747	24216746	+	NA	0.0100185	2.89241e-05	5.79911e-17	0.00766792	2.61706e-05	7.59436e-11
ENSG00000218018	chr20	55967619	55969618	-	NA	0.00753101	5.18945e-05	2.26647e-06	0.00799777	2.85901e-05	8.30556e-11
ENSG00000256705	chr14	102305369	102307368	-	NA	0.0076575	7.97653e-05	0.00010377	0.00926162	3.8379e-05	8.48719e-11
ENSG00000258096	chr12	46763746	46765745	+	NA	0.0167055	0.000124845	1.58128e-11	0.0171043	0.000130964	8.58039e-11
ENSG00000133321	chr11	63302781	63304780	+	RARRES3	-0.00884069	6.75525e-05	1.15128e-06	-0.00976834	4.27335e-05	8.6583e-11
ENSG00000224079	chr7	1112586	1114585	+	NA	0.0166235	0.000150368	9.46043e-10	0.0138124	8.54961e-05	8.77761e-11
ENSG00000155066	chr2	95938701	95940700	+	PROM2	-0.00504866	2.45924e-05	4.12298e-06	-0.0068791	2.12326e-05	9.00959e-11
ENSG00000236733	chr9	71457692	71459691	-	NA	-0.0118161	9.18633e-05	2.56252e-08	-0.0111848	5.6164e-05	9.12469e-11
ENSG00000242062	chr3	128571352	128573351	-	MARK2P6	-0.0141888	0.000114549	2.16968e-09	-0.0159793	0.000114751	9.32316e-11
ENSG00000201586	chr11	17136811	17138810	-	RNU6-593P	-0.0251241	0.000169983	5.06625e-18	-0.0186564	0.00015647	9.38576e-11
ENSG00000203709	chr1	208041996	208043995	-	C1orf132	-0.00547408	4.63797e-05	0.000272757	-0.00918984	3.79937e-05	9.53347e-11
ENSG00000141506	chr17	8868530	8870529	-	PIK3R5	-0.00147797	0.000169066	0.606094	-0.00897003	3.62502e-05	9.82942e-11
ENSG00000156738	chr11	60221725	60223724	+	MS4A1	0.00583305	0.000231737	0.0822781	0.0140621	8.91867e-05	1.00598e-10
ENSG00000133048	chr1	203155378	203157377	-	CHI3L1	-0.00399654	0.000124665	0.104531	-0.009925	4.45029e-05	1.04225e-10
ENSG00000252671	chr5	10335889	10337888	+	NA	-0.00363486	0.000319979	0.356658	-0.0156137	0.000110255	1.06576e-10
ENSG00000256288	chr12	10490392	10492391	-	NA	-0.0160418	6.33554e-05	1.56715e-19	-0.0096895	4.24869e-05	1.07961e-10
ENSG00000234452	chr10	91214321	91216320	+	NA	-0.00422118	0.000104972	0.0617331	-0.00765555	2.65683e-05	1.12001e-10
ENSG00000258976	chr14	75082851	75084850	-	NA	-0.00721937	2.75358e-05	5.35869e-10	-0.00725432	2.38684e-05	1.13196e-10
ENSG00000207584	chr7	27208684	27210683	-	MIR196B	-0.00330362	1.7372e-05	0.000331371	-0.00431364	8.45399e-06	1.17346e-10
ENSG00000198400	chr1	156783932	156785931	+	NTRK1	-0.00911758	6.90426e-05	7.0097e-07	-0.00738513	2.48105e-05	1.20476e-10
ENSG00000206562	chr3	15481574	15483573	-	METTL6	-0.00435759	1.84128e-05	4.35641e-06	-0.00383965	6.7091e-06	1.2142e-10
ENSG00000107317	chr9	139870456	139872455	+	PTGDS	0.0143628	6.76989e-05	4.10056e-15	0.0090246	3.71314e-05	1.2622e-10
ENSG00000167114	chr9	131101425	131103424	+	SLC27A4	-0.00850531	4.63647e-05	1.68278e-08	-0.00976098	4.34383e-05	1.26222e-10
ENSG00000117450	chr1	45988220	45990219	-	PRDX1	-0.00377386	7.28828e-06	2.84693e-10	-0.00397667	7.21974e-06	1.29903e-10
ENSG00000228100	chr2	46620807	46622806	-	NA	-0.000580355	0.000153744	0.831843	-0.0086282	3.40392e-05	1.34067e-10
ENSG00000225111	chr2	208734140	208736139	-	NA	0.00357475	0.000963968	0.601448	-0.0189628	0.000164545	1.36291e-10
ENSG00000073282	chr3	189347705	189349704	+	TP63	0.0125742	0.000103885	2.50714e-08	0.0152831	0.000106898	1.36733e-10
ENSG00000237845	chr1	236106606	236108605	-	NA	-0.0092831	7.32973e-05	9.45013e-07	-0.0112499	5.79406e-05	1.37623e-10
ENSG00000265121	chr17	75260359	75262358	-	NA	0.0304508	0.000364751	6.8824e-13	0.0272835	0.000340941	1.38925e-10
ENSG00000211751	chr7	142377072	142379071	+	TRBV25-1	-0.00448661	2.46651e-05	4.33371e-05	-0.00551464	1.39298e-05	1.39123e-10
ENSG00000065970	chr12	8183799	8185798	+	FOXJ2	0.0156856	7.52571e-05	4.36654e-16	0.0127936	7.50036e-05	1.40369e-10
ENSG00000272232	chr9	73193878	73195877	-	NA	-0.00602313	0.00033118	0.133345	-0.0114034	5.95933e-05	1.406e-10
ENSG00000235996	chr20	19193622	19195621	-	NA	0.0128851	4.60242e-05	1.46451e-17	0.00991428	4.50552e-05	1.41223e-10
ENSG00000253062	chr3	93816911	93818910	-	RNU7-108P	0.00345149	0.00057311	0.51309	-0.0110738	5.62463e-05	1.43125e-10
ENSG00000147697	chr8	130798635	130800634	-	GSDMC	-0.00338861	6.08774e-05	0.0489258	-0.00951435	4.16787e-05	1.54903e-10
ENSG00000253187	chr7	27206738	27208737	+	HOXA10-AS	-0.00306971	3.87671e-05	0.0254085	-0.00486867	1.09277e-05	1.59037e-10
ENSG00000258842	chr14	62547373	62549372	-	NA	0.00581655	0.00019068	0.0561345	0.0134705	8.3652e-05	1.59056e-10
ENSG00000172828	chr16	66993640	66995639	+	CES3	-0.00728532	2.61676e-05	1.3257e-10	-0.00744737	2.55842e-05	1.60998e-10
ENSG00000151948	chr12	129336472	129338471	+	GLT1D1	0.0148019	6.55224e-05	2.06191e-16	0.0089227	3.67504e-05	1.63344e-10
ENSG00000147419	chr8	27629671	27631670	-	CCDC25	0.0173035	7.27623e-05	9.24069e-20	0.0125807	7.30788e-05	1.64225e-10
ENSG00000202242	chr8	27629662	27631661	+	RNU6-1276P	0.0173035	7.27623e-05	9.24069e-20	0.0125807	7.30788e-05	1.64225e-10
ENSG00000233532	chr13	107027411	107029410	+	LINC00460	-0.00675752	3.52131e-05	2.64277e-07	-0.00828854	3.17328e-05	1.65556e-10
ENSG00000259719	chr14	56776098	56778097	+	NA	0.0194875	0.000134944	4.33384e-14	0.0156859	0.000113779	1.69469e-10
ENSG00000267394	chr17	42274750	42276749	+	NA	0.00744744	1.57092e-05	3.15865e-17	0.00586772	1.59383e-05	1.73199e-10
ENSG00000257550	chr12	53906268	53908267	+	NA	0.0139148	5.86055e-05	3.08486e-16	0.0105677	5.17226e-05	1.75011e-10
ENSG00000225578	chr3	196665248	196667247	+	NCBP2-AS1	0.0088172	3.84628e-05	1.42551e-10	0.00832017	3.20764e-05	1.76681e-10
ENSG00000015475	chr22	18257037	18259036	-	BID	0.00486467	9.88629e-06	3.12869e-12	0.00411089	7.83541e-06	1.78945e-10
ENSG00000222274	chr2	100135065	100137064	+	NA	0.00748936	0.000609697	0.168926	-0.0169691	0.000133887	1.89698e-10
ENSG00000131187	chr5	176836078	176838077	-	F12	-0.000745632	5.99315e-05	0.662154	-0.00598243	1.66532e-05	1.92576e-10
ENSG00000174151	chr1	110035174	110037173	+	CYB561D1	-0.00721078	3.28041e-05	1.30026e-08	-0.00737172	2.53228e-05	1.98407e-10
ENSG00000181631	chr3	151046837	151048836	-	P2RY13	-0.00683409	0.000190116	0.0246391	-0.00962156	4.31699e-05	2.01385e-10
ENSG00000175182	chr3	184052214	184054213	+	FAM131A	0.00770458	1.67746e-05	2.91405e-17	0.00549661	1.41071e-05	2.06744e-10
ENSG00000241129	chr12	125419942	125421941	-	RPL22P19	0.00308187	0.000268741	0.393777	-0.00859256	3.44757e-05	2.06954e-10
ENSG00000179820	chr19	54367977	54369976	+	MYADM	-0.00296049	7.59307e-06	1.18482e-06	-0.00372655	6.49593e-06	2.14484e-10
ENSG00000262664	chr17	1943827	1945826	+	OVCA2	0.0111676	3.80115e-05	3.8809e-16	0.00770872	2.78289e-05	2.19616e-10
ENSG00000254521	chr19	52004544	52006543	-	SIGLEC12	-0.00292891	5.97871e-06	6.2241e-08	-0.00304561	4.34673e-06	2.22532e-10
ENSG00000139637	chr12	53691970	53693969	+	C12orf10	-0.00346574	3.2008e-05	0.00550081	-0.0048586	1.10632e-05	2.23011e-10
ENSG00000263813	chr2	134883196	134885195	+	MIR3679	0.00926087	3.57306e-05	2.92572e-12	0.00696646	2.27457e-05	2.23172e-10
ENSG00000262831	chr17	79799541	79801540	+	NA	0.0142251	7.29601e-05	6.55007e-14	0.00880504	3.63565e-05	2.25755e-10
ENSG00000151876	chr5	41923856	41925855	+	FBXO4	0.00956981	3.05853e-05	6.9978e-15	0.00710356	2.36803e-05	2.2912e-10
ENSG00000196331	chr6	27859703	27861702	+	HIST1H2BO	-0.0133158	9.01366e-05	2.48918e-10	-0.0133304	8.3399e-05	2.29551e-10
ENSG00000272733	chr22	23925547	23927546	-	NA	0.0199509	0.000294712	1.50291e-07	0.0235658	0.000260706	2.30746e-10
ENSG00000230428	chr16	499904	501903	+	NA	0.0126362	5.75907e-05	6.61352e-14	0.0111231	5.80969e-05	2.32029e-10
ENSG00000259532	chr15	71039771	71041770	+	NA	0.0165655	0.000100564	1.0313e-13	0.0120053	6.77206e-05	2.34957e-10
ENSG00000110619	chr11	3078344	3080343	-	CARS	-0.00992935	4.47422e-05	2.1909e-11	-0.00946663	4.21243e-05	2.36839e-10
ENSG00000156675	chr8	37756486	37758485	-	RAB11FIP1	-0.00222017	7.34007e-05	0.239829	-0.0049331	1.14435e-05	2.38797e-10
ENSG00000143614	chr1	153894952	153896951	-	GATAD2B	-0.0191164	0.000187195	2.90428e-10	-0.017414	0.000142669	2.41172e-10
ENSG00000162415	chr1	45771382	45773381	-	ZSWIM5	-0.0146242	0.00011401	6.3815e-10	-0.0130209	7.97756e-05	2.41836e-10
ENSG00000124207	chr20	47661349	47663348	+	CSE1L	0.00557507	1.19849e-05	4.08445e-13	0.00455367	9.75748e-06	2.42131e-10
ENSG00000135297	chr6	74169801	74171800	+	MTO1	-0.00199505	3.74377e-06	3.10625e-06	-0.00227455	2.43751e-06	2.48345e-10
ENSG00000238665	chr13	20447827	20449826	+	NA	-0.00842419	2.95799e-05	2.95954e-12	-0.00789089	2.93418e-05	2.49229e-10
ENSG00000260396	chr2	20876069	20878068	+	NA	0.0180006	9.71931e-05	2.28178e-16	0.0128363	7.7727e-05	2.54576e-10
ENSG00000070423	chr19	662778	664777	-	RNF126	0.0103329	6.0105e-05	1.78513e-09	0.0113121	6.03964e-05	2.57355e-10
ENSG00000267666	chr19	661982	663981	+	NA	0.0103329	6.0105e-05	1.78513e-09	0.0113121	6.03964e-05	2.57355e-10
ENSG00000183814	chr1	226497071	226499070	-	LIN9	-0.0020423	9.56859e-06	0.00277573	-0.00332901	5.23368e-06	2.60415e-10
ENSG00000131979	chr14	55369071	55371070	-	GCH1	0.0217646	0.000203642	6.24283e-12	0.0177417	0.000148831	2.66874e-10
ENSG00000238611	chr6	42472845	42474844	-	NA	-0.011826	3.60616e-05	9.76596e-19	-0.00728654	2.51201e-05	2.70339e-10
ENSG00000269356	chr13	113661592	113663591	+	NA	0.00887769	2.81843e-05	5.19365e-14	0.00726998	2.50192e-05	2.73199e-10
ENSG00000255530	chr8	146230793	146232792	-	NA	0.0220303	0.000307526	1.39619e-08	0.0201658	0.000192799	2.81768e-10
ENSG00000141429	chr18	33159581	33161580	+	GALNT1	0.0125628	5.93631e-05	2.10319e-13	0.0107964	5.52939e-05	2.85017e-10
ENSG00000197415	chr3	157250909	157252908	-	VEPH1	-0.0135698	0.000123879	3.63094e-08	-0.0150672	0.000107735	2.87315e-10
ENSG00000221083	chr1	8571479	8573478	-	NA	0.012475	5.9018e-05	2.62302e-13	0.011235	5.99444e-05	2.9153e-10
ENSG00000270282	chr1	8571212	8573211	+	NA	0.012475	5.9018e-05	2.62302e-13	0.011235	5.99444e-05	2.9153e-10
ENSG00000206599	chr19	50267388	50269387	-	RNU6-841P	-0.00213758	0.000130287	0.395601	-0.00679676	2.19498e-05	2.94523e-10
ENSG00000221489	chr2	202817560	202819559	-	NA	-0.00407489	1.18623e-05	8.97992e-08	-0.00466269	1.03408e-05	3.008e-10
ENSG00000167992	chr11	61062397	61064396	-	VWCE	-0.00263637	7.92856e-06	2.26435e-05	-0.00307872	4.50883e-06	3.01361e-10
ENSG00000223623	chr6	25056802	25058801	-	NA	-0.0161169	8.85157e-05	1.28038e-14	-0.0138092	9.07762e-05	3.05747e-10
ENSG00000240470	chr15	90707965	90709964	+	RN7SL346P	-0.0236867	0.000187784	7.47315e-15	-0.0181803	0.000157498	3.11972e-10
ENSG00000137720	chr11	111748159	111750158	+	C11orf1	-0.00628646	3.31191e-05	7.85351e-07	-0.005877	1.64765e-05	3.18998e-10
ENSG00000163161	chr2	128051253	128053252	-	ERCC3	-0.00206281	0.000226157	0.533773	-0.00800934	3.06383e-05	3.26713e-10
ENSG00000159840	chr7	143076673	143078672	+	ZYX	-0.00399723	8.49638e-06	6.08014e-10	-0.00384231	7.05962e-06	3.34711e-10
ENSG00000105383	chr19	51726820	51728819	+	CD33	-0.00223984	2.55906e-05	0.0446882	-0.00401492	7.71563e-06	3.41256e-10
ENSG00000237312	chr6	153629618	153631617	-	NA	-0.0108656	5.14337e-05	8.54909e-12	-0.00957521	4.39764e-05	3.55755e-10
ENSG00000249476	chr5	108661571	108663570	-	NA	-0.0105009	0.000152197	0.000116382	-0.0160013	0.000123213	3.79698e-10
ENSG00000257449	chr12	56435091	56437090	-	NA	0.00584558	1.07975e-05	1.25255e-15	0.00457587	1.00884e-05	3.88983e-10
ENSG00000236838	chr17	2115491	2117490	+	NA	-0.00903015	7.67611e-05	3.13443e-06	-0.0124752	7.50082e-05	3.91416e-10
ENSG00000172830	chr11	67069419	67071418	+	SSH3	-0.00336005	8.85795e-05	0.105437	-0.00764416	2.81668e-05	3.92623e-10
ENSG00000124256	chr20	56195133	56197132	-	ZBP1	-0.00432145	9.05512e-06	9.33875e-11	-0.00425244	8.72635e-06	4.01293e-10
ENSG00000228789	chr6	31019727	31021726	+	HCG22	0.0114531	4.93555e-05	2.12268e-13	0.00986527	4.70694e-05	4.19323e-10
ENSG00000231256	chr17	41856303	41858302	+	C17orf105	-0.00114964	1.99942e-05	0.243541	-0.0032908	5.24201e-06	4.26506e-10
ENSG00000147465	chr8	38008284	38010283	-	STAR	-0.00440454	1.57043e-05	5.04255e-07	-0.00482719	1.12801e-05	4.27116e-10
ENSG00000214491	chr22	30942170	30944169	-	SEC14L6	0.00855175	2.44457e-05	7.1884e-15	0.00600236	1.7445e-05	4.29075e-10
ENSG00000095585	chr10	98030845	98032844	-	BLNK	0.00226259	3.94192e-05	0.102197	0.00756352	2.77046e-05	4.30596e-10
ENSG00000203645	chr3	177010730	177012729	+	LINC00501	-0.0154595	8.10194e-05	1.09683e-14	-0.0118305	6.77894e-05	4.31569e-10
ENSG00000123342	chr12	56236251	56238250	-	MMP19	-0.00741085	5.29692e-05	4.10626e-06	-0.00935734	4.2487e-05	4.47488e-10
ENSG00000256120	chr12	24374705	24376704	+	NA	-0.00406991	0.000106757	0.0740655	-0.0130228	8.23125e-05	4.49709e-10
ENSG00000238199	chr1	11338909	11340908	-	UBE2V2P3	0.00925402	5.02406e-05	3.75769e-09	0.00886506	3.81596e-05	4.53415e-10
ENSG00000124635	chr6	27100042	27102041	-	HIST1H2BJ	-0.00286805	5.97952e-06	1.15618e-07	-0.00324115	5.10157e-06	4.54761e-10
ENSG00000236066	chr1	113549376	113551375	+	NA	-0.0138004	0.000147279	2.74652e-07	-0.0141478	9.72286e-05	4.57014e-10
ENSG00000263900	chr7	5567318	5569317	-	NA	0.0101785	7.81893e-05	1.96548e-07	0.010872	5.74683e-05	4.65319e-10
ENSG00000176095	chr3	49823476	49825475	-	IP6K1	0.00396041	7.12089e-06	2.21114e-11	0.00335235	5.46512e-06	4.67205e-10
ENSG00000221495	chr4	38238734	38240733	+	NA	-0.0105153	0.000182316	0.000420363	-0.0163261	0.000129662	4.70381e-10
ENSG00000261385	chr16	31141254	31143253	+	NA	-0.00400965	3.61425e-05	0.00251159	-0.00602096	1.76431e-05	4.74481e-10
ENSG00000135636	chr2	71679352	71681351	+	DYSF	-0.00173292	2.18533e-05	0.0927482	-0.00378005	6.95633e-06	4.77509e-10
ENSG00000262413	chr17	79824097	79826096	+	NA	0.015164	7.29309e-05	1.40995e-15	0.0105168	5.39188e-05	4.90387e-10
ENSG00000199744	chr9	136215811	136217810	+	SNORD36A	-0.007975	5.79517e-05	2.15955e-06	-0.00747432	2.72384e-05	4.91828e-10
ENSG00000200831	chr9	136215450	136217449	+	SNORD36B	-0.007975	5.79517e-05	2.15955e-06	-0.00747432	2.72384e-05	4.91828e-10
ENSG00000126653	chr17	28441039	28443038	+	NSRP1	-0.000417064	0.000924257	0.950375	-0.0174179	0.000148005	4.97395e-10
ENSG00000074800	chr1	8938809	8940808	-	ENO1	-0.00289234	0.000119505	0.230112	-0.00696864	2.36924e-05	4.98013e-10
ENSG00000188394	chr9	125795306	125797305	+	GPR21	-0.00307113	0.000211986	0.338662	-0.007141	2.48932e-05	5.03602e-10
ENSG00000118503	chr6	138186851	138188850	+	TNFAIP3	-0.00342002	6.58815e-06	1.80347e-09	-0.00320791	5.02458e-06	5.05761e-10
ENSG00000239194	chr16	67424254	67426253	-	RNU1-123P	0.0132437	0.000103705	4.31098e-09	0.0112027	6.13559e-05	5.18583e-10
ENSG00000267610	chr19	13181689	13183688	-	NA	0.00579033	1.45066e-05	7.27218e-12	0.00551837	1.48947e-05	5.23252e-10
ENSG00000236244	chr1	234407747	234409746	-	NA	-0.009934	3.67353e-05	1.58657e-13	-0.00787037	3.03062e-05	5.26345e-10
ENSG00000234261	chr6	15089735	15091734	-	NA	-0.0036143	5.59968e-05	0.0285431	-0.00720538	2.54092e-05	5.29539e-10
ENSG00000131652	chr16	3072528	3074527	+	THOC6	-0.00270938	5.12413e-06	6.37303e-08	-0.00309521	4.68887e-06	5.29818e-10
ENSG00000260487	chr16	30492168	30494167	-	NA	0.0220032	0.000204703	4.19248e-12	0.0141964	9.86422e-05	5.30282e-10
ENSG00000214109	chr19	13900473	13902472	-	NA	-0.00613834	8.85009e-05	0.00311072	-0.00853598	3.57005e-05	5.41397e-10
ENSG00000252540	chr20	48409848	48411847	+	RNU6-919P	-0.00310087	1.99661e-05	0.00166666	-0.00353072	6.1274e-06	5.76054e-10
ENSG00000222788	chr1	144943172	144945171	+	RNU2-38P	0.0132903	4.64701e-05	2.11198e-18	0.00663058	2.16255e-05	5.84207e-10
ENSG00000233766	chr2	192709765	192711764	+	NA	-0.00359609	4.24145e-05	0.0123197	-0.00461202	1.04768e-05	5.99676e-10
ENSG00000124107	chr20	43882706	43884705	-	SLPI	-0.000459561	4.85378e-05	0.764749	-0.00433387	9.25377e-06	6.02876e-10
ENSG00000254409	chr11	43941109	43943108	+	NA	-0.00988724	5.85322e-05	5.36863e-09	-0.00931636	4.28128e-05	6.16919e-10
ENSG00000222032	chr2	238342966	238344965	-	NA	-0.00269573	4.86426e-06	3.35801e-08	-0.00320151	5.05736e-06	6.20559e-10
ENSG00000149735	chr11	64702861	64704860	-	GPHA2	-0.00679675	3.26893e-05	7.8063e-08	-0.00663327	2.17126e-05	6.21736e-10
ENSG00000137841	chr15	40599637	40601636	-	PLCB2	-0.00214476	4.67091e-05	0.154652	-0.00502757	1.24987e-05	6.47046e-10
ENSG00000202275	chr14	104263186	104265185	-	NA	0.0216997	0.000152324	2.62654e-15	0.0134247	8.91407e-05	6.50399e-10
ENSG00000261348	chr16	71459868	71461867	-	NA	-0.00344932	6.58563e-06	1.30517e-09	-0.00355544	6.25536e-06	6.56195e-10
ENSG00000255414	chr11	123323606	123325605	+	LINC01059	-0.00476862	2.22292e-05	4.75788e-06	-0.00513029	1.30249e-05	6.56929e-10
ENSG00000221403	chr1	200112462	200114461	+	NA	-0.00404851	7.79738e-05	0.0376416	-0.00711166	2.5043e-05	6.64381e-10
ENSG00000226253	chr10	76285842	76287841	+	MRPL35P3	0.000327064	0.000257319	0.926302	-0.0130275	8.41435e-05	6.81025e-10
ENSG00000243426	chr17	76528638	76530637	-	RN7SL454P	-0.0114933	0.000116175	1.42143e-06	-0.014503	0.000104351	6.89519e-10
ENSG00000132781	chr1	45805643	45807642	-	MUTYH	-0.00255356	1.34836e-05	0.00162975	-0.00460283	1.0516e-05	6.96352e-10
ENSG00000207781	chr14	65936320	65938319	+	MIR625	-0.0072909	7.95566e-05	0.000214479	-0.0111554	6.18385e-05	7.11625e-10
ENSG00000185252	chr22	20746905	20748904	+	ZNF74	-0.00146425	2.81872e-05	0.21096	-0.00446016	9.88843e-06	7.15964e-10
ENSG00000199161	chr9	139563554	139565553	+	MIR126	0.00681037	1.7634e-05	2.80819e-13	0.00588589	1.72222e-05	7.17163e-10
ENSG00000010610	chr12	6894524	6896523	+	CD4	0.0189083	0.000175722	1.24248e-10	0.0127366	8.06917e-05	7.25489e-10
ENSG00000260852	chr16	30934091	30936090	-	FBXL19-AS1	-0.00181962	6.65909e-06	0.00140095	-0.00229122	2.61282e-06	7.33563e-10
ENSG00000200201	chr11	3685990	3687989	-	NA	0.0111735	3.5124e-05	2.48824e-17	0.00822693	3.37308e-05	7.52516e-10
ENSG00000168917	chr3	136535989	136537988	+	SLC35G2	-0.00208331	2.76331e-06	1.51008e-08	-0.00236614	2.79598e-06	7.83162e-10
ENSG00000252390	chr12	31746641	31748640	-	RNU5F-4P	-0.00178616	0.000103102	0.424889	-0.00820408	3.36157e-05	7.84137e-10
ENSG00000186439	chr6	123957739	123959738	-	TRDN	-0.0133616	7.72972e-05	7.38847e-12	-0.0107566	5.77988e-05	7.87141e-10
ENSG00000248884	chr5	67729809	67731808	-	NA	-0.0091332	3.54233e-05	4.65614e-12	-0.00674497	2.27266e-05	7.87345e-10
ENSG00000254416	chr11	110224355	110226354	+	NA	-0.0109576	4.70003e-05	6.06039e-13	-0.00956851	4.5746e-05	7.90455e-10
ENSG00000110931	chr12	121735612	121737611	-	CAMKK2	-0.00745099	5.37733e-05	4.30298e-06	-0.00983118	4.83322e-05	8.03159e-10
ENSG00000255465	chr11	128491202	128493201	-	NA	-0.00522778	4.89079e-05	0.00070941	-0.00829748	3.44307e-05	8.0418e-10
ENSG00000243305	chr3	152214103	152216102	-	NA	-0.0119176	0.000142841	6.45175e-06	-0.013889	9.64721e-05	8.04326e-10
ENSG00000034063	chr19	4901592	4903591	+	UHRF1	0.00156619	0.000101503	0.480684	-0.00755306	2.85321e-05	8.05356e-10
ENSG00000263475	chr9	103156434	103158433	+	NA	-0.0096296	0.000196569	0.00185973	-0.0168998	0.000142913	8.13336e-10
ENSG00000230613	chr20	30160567	30162566	-	HM13-AS1	-0.00435971	4.43512e-05	0.00301417	-0.00887118	3.93918e-05	8.18082e-10
ENSG00000233038	chr7	157645721	157647720	+	NA	-0.00711683	7.35034e-05	0.000170897	-0.00767938	2.95381e-05	8.28504e-10
ENSG00000266154	chr7	99753793	99755792	-	MIR4658	0.00719819	1.56569e-05	2.91786e-16	0.00537661	1.44805e-05	8.29811e-10
ENSG00000256050	chr14	105145983	105147982	+	NA	-0.00667847	5.00263e-05	1.92997e-05	-0.0070845	2.51478e-05	8.34054e-10
ENSG00000221409	chr18	32399496	32401495	-	NA	-0.00928436	4.68984e-05	9.4366e-10	-0.00921735	4.26771e-05	8.75385e-10
ENSG00000008282	chr7	105752523	105754522	-	SYPL1	0.00892845	2.51965e-05	1.26356e-15	0.00574488	1.65879e-05	8.84922e-10
ENSG00000259354	chr15	45739125	45741124	+	NA	0.00870712	4.42119e-05	3.37868e-09	0.007382	2.73996e-05	8.91384e-10
ENSG00000237707	chr1	169071862	169073861	+	NA	-0.00966892	4.88568e-05	4.32679e-10	-0.00778713	3.05271e-05	9.12534e-10
ENSG00000095970	chr6	41130425	41132424	-	TREM2	-0.005593	2.55697e-05	5.71754e-07	-0.00582516	1.71197e-05	9.51283e-10
ENSG00000247735	chr16	29936657	29938656	+	NA	0.00988344	4.01444e-05	2.08913e-12	0.00607393	1.86238e-05	9.61657e-10
ENSG00000211777	chr14	22190460	22192459	+	TRAV3	-0.0117963	6.45591e-05	3.58995e-11	-0.0112482	6.39135e-05	9.7433e-10
ENSG00000162746	chr1	161689853	161691852	+	FCRLB	-0.00841057	2.81734e-05	9.47327e-13	-0.00675026	2.30499e-05	1.00013e-09
ENSG00000188095	chr15	90302322	90304321	+	MESP2	-0.00625057	4.24479e-05	1.41798e-05	-0.008585	3.72846e-05	1.0011e-09
ENSG00000261253	chr16	89386041	89388040	+	NA	-0.00866549	3.28436e-05	9.38434e-12	-0.00766275	2.98204e-05	1.07775e-09
ENSG00000069966	chr15	52483067	52485066	-	GNB5	0.0124985	5.64325e-05	6.91619e-14	0.00870338	3.8484e-05	1.08526e-09
ENSG00000100453	chr14	25102974	25104973	-	GZMB	-0.00958939	5.2368e-05	2.20507e-09	-0.00691541	2.4345e-05	1.12697e-09
ENSG00000178531	chr19	7990552	7992551	-	CTXN1	-0.00415368	9.86718e-06	2.38167e-09	-0.00444894	1.00761e-05	1.12736e-09
ENSG00000260851	chr16	66550716	66552715	-	NA	-0.00369099	1.14277e-05	7.94662e-07	-0.00341484	5.94064e-06	1.14261e-09
ENSG00000205318	chr6	10632493	10634492	+	GCNT6	-0.0196282	0.000126152	3.82898e-15	-0.0149995	0.00011465	1.14902e-09
ENSG00000132623	chr20	9965274	9967273	+	ANKEF1	-0.00670904	5.62627e-05	5.15307e-05	-0.0092256	4.3379e-05	1.15249e-09
ENSG00000243961	chr20	9965236	9967235	+	NA	-0.00670904	5.62627e-05	5.15307e-05	-0.0092256	4.3379e-05	1.15249e-09
ENSG00000239508	chr3	155165473	155167472	+	PLCH1-AS1	-0.0141219	9.72587e-05	1.05524e-10	-0.0131994	8.88199e-05	1.15818e-09
ENSG00000123843	chr1	207260687	207262686	+	C4BPB	-0.00602021	2.78964e-05	2.57693e-07	-0.00742333	2.81078e-05	1.16949e-09
ENSG00000157703	chr7	138385598	138387597	-	SVOPL	-0.00438328	7.59983e-05	0.0226426	-0.00730045	2.72174e-05	1.19609e-09
ENSG00000223721	chr7	138384852	138386851	+	UQCRFS1P2	-0.00438328	7.59983e-05	0.0226426	-0.00730045	2.72174e-05	1.19609e-09
ENSG00000144771	chr3	55000616	55002615	-	LRTM1	0.0113299	6.34867e-05	1.41549e-10	0.0112663	6.48634e-05	1.21095e-09
ENSG00000179933	chr14	23562474	23564473	+	C14orf119	0.00745499	2.91224e-05	4.56165e-10	0.00765763	2.99703e-05	1.21449e-09
ENSG00000223336	chr13	46948226	46950225	-	RNU2-6P	-0.00308401	5.00875e-05	0.0481714	-0.00631868	2.04077e-05	1.21661e-09
ENSG00000196155	chr16	67309913	67311912	+	PLEKHG4	-0.00334471	8.13525e-06	1.16229e-07	-0.00375886	7.22254e-06	1.21848e-09
ENSG00000102996	chr16	58057970	58059969	+	MMP15	-0.00155391	4.72679e-06	0.00120457	-0.00243361	3.0311e-06	1.24605e-09
ENSG00000261351	chr15	66783948	66785947	-	NA	-0.00152559	5.79211e-05	0.36319	-0.00565709	1.64162e-05	1.30034e-09
ENSG00000254562	chr11	38666526	38668525	+	NA	-0.012242	5.86706e-05	6.07772e-13	-0.0106256	5.79594e-05	1.31897e-09
ENSG00000245148	chr11	72410019	72412018	+	ARAP1-AS2	-0.00396144	1.20039e-05	2.36602e-07	-0.00477907	1.1745e-05	1.36215e-09
ENSG00000186350	chr9	137207444	137209443	+	RXRA	0.0139365	6.77225e-05	2.51269e-14	0.0111425	6.39836e-05	1.41798e-09
ENSG00000124942	chr11	62323208	62325207	-	AHNAK	-0.00167981	1.64124e-06	3.22491e-09	-0.00148071	1.13118e-06	1.44813e-09
ENSG00000262482	chr16	3003778	3005777	-	NA	0.0130563	5.70762e-05	7.55787e-15	0.0103618	5.55586e-05	1.53e-09
ENSG00000149212	chr11	94965206	94967205	-	SESN3	0.00678898	1.59525e-05	2.02654e-14	0.00543877	1.53121e-05	1.54004e-09
ENSG00000264763	chr10	114392429	114394428	+	MIR4295	0.0303673	0.00046911	2.52369e-10	0.0295247	0.000451266	1.54185e-09
ENSG00000111405	chr12	48118851	48120850	-	ENDOU	-0.00571858	1.04995e-05	2.07476e-15	-0.00450805	1.05502e-05	1.62421e-09
ENSG00000147443	chr8	21770872	21772871	-	DOK2	0.00683844	1.83029e-05	6.03654e-13	0.00510344	1.35245e-05	1.63196e-09
ENSG00000249961	chr16	66835024	66837023	-	CCDC79	0.00492192	1.13988e-05	4.89349e-11	0.00384062	7.66252e-06	1.64412e-09
ENSG00000163352	chr1	154964562	154966561	+	LENEP	0.00628263	1.66542e-05	3.98431e-12	0.00474233	1.16843e-05	1.64765e-09
ENSG00000174943	chr16	29937857	29939856	-	KCTD13	0.0124783	6.87556e-05	1.17132e-11	0.00778773	3.15184e-05	1.65624e-09
ENSG00000240505	chr17	16874933	16876932	-	TNFRSF13B	0.00699611	0.000100391	0.0015597	0.00980497	5.00288e-05	1.69785e-09
ENSG00000271546	chr1	145088068	145090067	-	NA	0.00691314	2.57074e-05	7.59121e-10	0.0070943	2.61932e-05	1.70092e-09
ENSG00000141562	chr17	80414556	80416555	+	NARF	0.00294378	0.000149535	0.274858	-0.00623851	2.02627e-05	1.71298e-09
ENSG00000221028	chr1	201776239	201778238	+	MIR1231	0.00774154	2.02943e-05	1.06122e-14	0.00616188	1.97722e-05	1.71962e-09
ENSG00000200175	chr1	150784675	150786674	-	RNU6-1309P	0.0163334	0.000114695	6.25323e-12	0.0114252	6.80483e-05	1.75385e-09
ENSG00000199964	chr2	65060792	65062791	-	NA	-0.0105495	3.83183e-05	1.7371e-14	-0.00790749	3.26445e-05	1.80214e-09
ENSG00000090376	chr12	66581159	66583158	+	IRAK3	-0.0010581	4.1578e-05	0.456641	-0.00418341	9.14513e-06	1.8325e-09
ENSG00000235947	chr3	4792775	4794774	-	EGOT	-0.00238035	0.000247971	0.492886	-0.00802749	3.37188e-05	1.87825e-09
ENSG00000127954	chr7	87935707	87937706	-	STEAP4	-0.00266133	6.27673e-06	1.55708e-06	-0.00255709	3.42141e-06	1.87834e-09
ENSG00000250984	chr5	29794545	29796544	+	NA	0.0391864	0.000478837	8.18614e-16	0.0305089	0.000488017	1.94857e-09
ENSG00000119986	chr10	99446581	99448580	-	AVPI1	0.00517218	2.41977e-05	1.98303e-06	0.00518806	1.41137e-05	1.95258e-09
ENSG00000139567	chr12	52299192	52301191	+	ACVRL1	-0.00487135	3.80291e-05	0.000347121	-0.0079862	3.34681e-05	1.979e-09
ENSG00000272273	chr6	30709206	30711205	+	NA	-0.00150458	5.50972e-06	0.00367758	-0.00261724	3.59621e-06	1.99617e-09
ENSG00000259364	chr15	40746339	40748338	-	NA	-0.0106571	0.000100195	1.475e-06	-0.0118176	7.33253e-05	1.99949e-09
ENSG00000234496	chr1	65557798	65559797	-	MRPS21P1	0.00091212	0.000665728	0.872585	-0.0156645	0.000129013	2.051e-09
ENSG00000265163	chr17	15009005	15011004	-	CDRT8	-0.0204167	0.000195672	4.64566e-11	-0.0188833	0.000187541	2.06306e-09
ENSG00000051382	chr3	138553281	138555280	-	PIK3CB	0.0133017	4.66442e-05	2.28043e-18	0.00886438	4.14839e-05	2.21025e-09
ENSG00000189233	chr8	27940889	27942888	-	NUGGC	-0.0183179	0.000109329	3.28542e-15	-0.00962624	4.89928e-05	2.2698e-09
ENSG00000107331	chr9	139922868	139924867	-	ABCA2	-0.00246035	7.27843e-06	3.66668e-05	-0.00226014	2.70155e-06	2.28142e-09
ENSG00000206760	chr3	39448380	39450379	+	SNORA6	-0.00666285	3.52612e-05	3.93134e-07	-0.00568977	1.71247e-05	2.29022e-09
ENSG00000203395	chr2	68592217	68594216	-	NA	-0.00798759	5.12615e-05	4.57228e-07	-0.00588879	1.83486e-05	2.3015e-09
ENSG00000106336	chr7	100180105	100182104	+	FBXO24	0.00495278	1.0154e-05	2.49706e-12	0.00389543	8.06447e-06	2.49262e-09
ENSG00000261779	chr15	75504009	75506008	-	NA	0.0093197	5.14253e-05	4.41522e-09	0.00883047	4.14901e-05	2.54626e-09
ENSG00000138722	chr4	90799183	90801182	+	MMRN1	-0.0112711	9.15937e-05	1.02692e-07	-0.0116415	7.21733e-05	2.58719e-09
ENSG00000266786	chr17	26071658	26073657	+	NA	-0.00377329	7.05308e-05	0.0416367	-0.00611575	1.99315e-05	2.61739e-09
ENSG00000223263	chr1	67881397	67883396	+	RNU6-387P	0.0125917	5.17076e-05	3.3799e-15	0.00896934	4.28855e-05	2.63378e-09
ENSG00000138030	chr2	27308115	27310114	+	KHK	0.00894402	2.71357e-05	1.11785e-14	0.00699496	2.60926e-05	2.65092e-09
ENSG00000237827	chr10	104884674	104886673	-	NA	0.0307962	0.000439398	3.48087e-11	0.0292501	0.000456555	2.68327e-09
ENSG00000231799	chr9	92062973	92064972	+	NA	0.00993741	0.000268782	0.00601452	0.0145123	0.000112418	2.69702e-09
ENSG00000196374	chr6	27781322	27783321	+	HIST1H2BM	-0.00734991	3.10684e-05	2.63474e-09	-0.00701732	2.63596e-05	2.83832e-09
ENSG00000206613	chr4	169607368	169609367	-	RNU6-1336P	0.0192446	0.000125245	1.01995e-14	0.0136304	9.94894e-05	2.85739e-09
ENSG00000252542	chr9	136216202	136218201	+	SNORD36C	-0.00617786	4.7494e-05	4.9586e-05	-0.00704664	2.66086e-05	2.89294e-09
ENSG00000269944	chr11	118285192	118287191	+	NA	-0.00315707	0.000112796	0.177582	-0.00606293	1.9718e-05	2.94598e-09
ENSG00000201370	chr5	16622705	16624704	-	NA	0.0138553	6.26671e-05	3.48305e-15	0.0101315	5.50731e-05	2.95704e-09
ENSG00000164106	chr4	174327032	174329031	-	SCRG1	-0.0146017	0.000116335	9.96685e-10	-0.0140081	0.000105467	3.05208e-09
ENSG00000273214	chr22	38437737	38439736	+	NA	0.0028745	0.000207664	0.365551	-0.00754139	3.05707e-05	3.05781e-09
ENSG00000224247	chr21	16867944	16869943	-	NA	-0.00188375	7.00749e-05	0.307375	-0.00543012	1.58564e-05	3.08092e-09
ENSG00000237899	chr1	41152761	41154760	-	NA	0.00820497	2.22768e-05	5.28598e-15	0.00571981	1.76249e-05	3.18085e-09
ENSG00000164691	chr6	159465685	159467684	-	TAGAP	-0.00573759	2.64148e-05	4.49416e-07	-0.00682197	2.50944e-05	3.23281e-09
ENSG00000239415	chr21	47673548	47675547	-	NA	0.00998873	5.15309e-05	3.42338e-10	0.00843163	3.8427e-05	3.37575e-09
ENSG00000179813	chr13	43354186	43356185	+	FAM216B	0.0194412	0.00011906	1.13421e-15	0.0113721	7.00058e-05	3.46504e-09
ENSG00000205784	chr19	4902380	4904379	-	ARRDC5	0.000395314	6.00856e-05	0.817034	-0.00574578	1.79094e-05	3.59933e-09
ENSG00000184677	chr1	22776844	22778843	+	ZBTB40	-0.00409582	1.07096e-05	1.57811e-08	-0.00400303	8.70257e-06	3.67151e-09
ENSG00000168890	chr2	85829820	85831819	-	TMEM150A	0.000989905	8.65793e-05	0.629361	-0.00563253	1.72374e-05	3.70081e-09
ENSG00000258034	chr12	116397492	116399491	+	NA	0.00919457	4.16642e-05	1.31508e-10	0.00826364	3.71057e-05	3.7058e-09
ENSG00000243155	chr1	180945119	180947118	-	NA	0.0146691	6.49127e-05	2.75814e-16	0.00878525	4.19939e-05	3.7943e-09
ENSG00000199127	chr8	14710520	14712519	-	MIR383	-0.00978995	5.87795e-05	8.09914e-09	-0.00974878	5.18297e-05	3.95167e-09
ENSG00000271208	chr6	112555460	112557459	-	NA	-0.00435656	3.63325e-05	0.00106006	-0.00554236	1.67589e-05	3.98023e-09
ENSG00000226238	chr3	18030015	18032014	+	NA	-0.00953618	5.63273e-05	9.57288e-09	-0.00923428	4.65252e-05	3.9846e-09
ENSG00000076555	chr12	109552900	109554899	+	ACACB	0.01799	9.32419e-05	5.75097e-17	0.0105992	6.13069e-05	3.99754e-09
ENSG00000211663	chr22	23061608	23063607	+	IGLV3-19	-0.00636731	2.47731e-05	7.60931e-09	-0.00664481	2.41112e-05	4.04504e-09
ENSG00000228111	chr2	209086850	209088849	-	TPT1P2	-0.0135653	0.000161881	1.4258e-06	-0.0166068	0.000150761	4.12167e-09
ENSG00000142694	chr1	36789256	36791255	-	EVA1B	0.00391508	8.47501e-06	1.279e-09	0.002882	4.54484e-06	4.19134e-09
ENSG00000216054	chr2	158296562	158298561	+	NA	0.014436	0.000362237	0.000591666	0.0135484	0.000100483	4.22326e-09
ENSG00000268657	chr14	92040884	92042883	-	NA	-0.0117985	7.75434e-05	1.4692e-09	-0.0116215	7.40408e-05	4.33195e-09
ENSG00000123405	chr12	54694406	54696405	-	NFE2	-0.00164242	6.82167e-06	0.00437693	-0.00230753	2.91953e-06	4.34433e-09
ENSG00000226849	chr1	11127028	11129027	+	NA	0.00532108	9.52549e-06	8.72828e-15	0.00383038	8.05095e-06	4.4055e-09
ENSG00000163751	chr3	148581543	148583542	+	CPA3	0.0110648	4.80104e-05	6.34825e-13	0.00864741	4.10567e-05	4.44973e-09
ENSG00000140688	chr16	31520131	31522130	-	C16orf58	0.00970536	3.93694e-05	3.16572e-12	0.00693354	2.64743e-05	4.68944e-09
ENSG00000169710	chr17	80055709	80057708	-	FASN	-0.0021742	2.51403e-06	6.09511e-10	-0.00178392	1.75312e-06	4.717e-09
ENSG00000201013	chr2	234288102	234290101	-	NA	0.00166282	9.49623e-05	0.438899	0.00721665	2.87343e-05	4.84537e-09
ENSG00000110717	chr11	67796584	67798583	+	NDUFS8	-0.00045024	6.86226e-06	0.435584	-0.00186494	1.92139e-06	4.9548e-09
ENSG00000147408	chr8	19615041	19617040	-	CSGALNACT1	-0.00353223	0.00013469	0.167465	-0.0122174	8.25157e-05	5.01303e-09
ENSG00000229964	chr3	193807850	193809849	+	NA	-0.00599803	3.85801e-05	1.24619e-05	-0.00652419	2.35323e-05	5.02002e-09
ENSG00000222869	chr7	37389247	37391246	+	RNU6-565P	-0.00304567	0.000141718	0.245865	-0.00655453	2.37539e-05	5.02798e-09
ENSG00000237234	chr6	112474467	112476466	+	NA	-0.0331383	0.000470803	5.84956e-12	-0.029264	0.000474051	5.1308e-09
ENSG00000197561	chr19	849514	851513	+	ELANE	-0.00137202	0.000103308	0.540297	-0.00608412	2.05111e-05	5.22126e-09
ENSG00000199710	chr1	111306629	111308628	-	NA	-0.00971159	5.3625e-05	2.14161e-09	-0.00979359	5.32e-05	5.31257e-09
ENSG00000177602	chr17	3625711	3627710	+	GSG2	0.00867558	3.85358e-05	2.87533e-10	0.00749816	3.11889e-05	5.32594e-09
ENSG00000238723	chr17	44292038	44294037	-	NA	0.0107869	5.99129e-05	3.22201e-10	0.00766961	3.26526e-05	5.38571e-09
ENSG00000163257	chr4	17811882	17813881	-	DCAF16	-0.00565811	1.72465e-05	7.81279e-10	-0.00530315	1.56134e-05	5.39848e-09
ENSG00000271699	chr16	29360567	29362566	+	NA	-0.0120616	0.000158163	1.42689e-05	-0.011607	7.48103e-05	5.41764e-09
ENSG00000273486	chr3	136557364	136559363	-	NA	-0.00826102	6.57096e-05	4.03134e-06	-0.0106938	6.35022e-05	5.41814e-09
ENSG00000110628	chr11	2919451	2921450	+	SLC22A18	-0.00680065	7.50071e-05	0.00037637	-0.00831599	3.84053e-05	5.42722e-09
ENSG00000249856	chr5	74319254	74321253	-	NA	-0.0152303	0.000150242	1.99444e-08	-0.0124771	8.65602e-05	5.54229e-09
ENSG00000106823	chr9	95298438	95300437	-	ECM2	-0.00598645	0.000121253	0.0137277	-0.00890609	4.41795e-05	5.71187e-09
ENSG00000133019	chr1	239548365	239550364	+	CHRM3	-0.0044147	1.47856e-05	2.11207e-07	-0.00447079	1.11383e-05	5.75865e-09
ENSG00000259357	chr1	150936236	150938235	+	NA	0.0173272	8.21497e-05	9.12022e-18	0.0108856	6.60807e-05	5.83154e-09
ENSG00000159674	chr4	1202251	1204250	-	SPON2	0.00619956	1.40211e-05	9.0909e-14	0.00494372	1.36298e-05	5.83498e-09
ENSG00000200816	chr6	31589356	31591355	+	SNORA38	0.00869675	2.93804e-05	4.96117e-13	0.00530961	1.57404e-05	5.95392e-09
ENSG00000105793	chr7	89963037	89965036	+	GTPBP10	0.0136059	0.0001672	1.94879e-06	0.0148545	0.000123298	6.03747e-09
ENSG00000211918	chr14	106363346	106365345	-	IGHD2-15	-0.0195085	0.000240352	1.32199e-08	-0.020568	0.000236525	6.09816e-09
ENSG00000262179	chr6	44183176	44185175	+	NA	0.00826479	3.96361e-05	3.09172e-09	0.00785073	3.44875e-05	6.18259e-09
ENSG00000255175	chr11	38667407	38669406	-	NA	-0.0112095	6.23751e-05	1.52844e-10	-0.0093725	4.91628e-05	6.20327e-09
ENSG00000206650	chr12	69020656	69022655	-	SNORA70G	0.00459079	0.000479305	0.34151	-0.0157422	0.000138747	6.24383e-09
ENSG00000234040	chr12	69020468	69022467	-	NA	0.00459079	0.000479305	0.34151	-0.0157422	0.000138747	6.24383e-09
ENSG00000026103	chr10	90748914	90750913	+	FAS	-0.00354991	4.51397e-05	0.016614	-0.00560074	1.75635e-05	6.25156e-09
ENSG00000264442	chr11	62584062	62586061	-	RN7SL119P	-0.00308573	0.000144637	0.244509	-0.00852722	4.07409e-05	6.32483e-09
ENSG00000168894	chr2	85821348	85823347	+	RNF181	0.0146871	6.65675e-05	5.83469e-16	0.00995509	5.55421e-05	6.35381e-09
ENSG00000198704	chr6	28495493	28497492	-	GPX6	-0.00499187	4.9923e-05	0.00137129	-0.0082367	3.80458e-05	6.42172e-09
ENSG00000224870	chr1	1333402	1335401	+	NA	-0.00157124	7.76152e-06	0.0105786	-0.00250664	3.52391e-06	6.43221e-09
ENSG00000240533	chr12	6204637	6206636	-	RN7SL69P	-0.00411097	0.000112812	0.0792296	-0.00693477	2.69792e-05	6.46373e-09
ENSG00000197308	chr10	8094948	8096947	-	GATA3-AS1	-0.000978703	7.06516e-07	1.42402e-07	-0.00107886	6.52983e-07	6.46534e-09
ENSG00000243350	chr10	8094913	8096912	-	NA	-0.000978703	7.06516e-07	1.42402e-07	-0.00107886	6.52983e-07	6.46534e-09
ENSG00000178904	chr19	32894949	32896948	+	DPY19L3	-0.000452638	0.000446081	0.922547	-0.0103762	6.04987e-05	6.64701e-09
ENSG00000269093	chr19	32894415	32896414	+	NA	-0.000452638	0.000446081	0.922547	-0.0103762	6.04987e-05	6.64701e-09
ENSG00000225402	chr2	38042558	38044557	+	NA	-0.0151205	0.000210031	2.37369e-06	-0.0163714	0.00015063	6.66521e-09
ENSG00000230149	chr22	39129235	39131234	+	NA	0.00489044	1.37102e-05	2.48512e-09	0.00476432	1.27618e-05	6.70945e-09
ENSG00000244491	chr22	39129230	39131229	+	NA	0.00489044	1.37102e-05	2.48512e-09	0.00476432	1.27618e-05	6.70945e-09
ENSG00000229047	chr21	16332130	16334129	+	NA	-0.0172469	0.000184256	9.58425e-09	-0.0178466	0.000179311	6.86561e-09
ENSG00000199545	chr5	138634041	138636040	+	RNA5SP195	0.0175635	0.000190423	9.04211e-09	0.0163298	0.000150177	6.90455e-09
ENSG00000234432	chr7	5468059	5470058	-	NA	-0.00122687	2.96986e-06	0.00125923	-0.00169332	1.61545e-06	6.95235e-09
ENSG00000189043	chr7	10979384	10981383	-	NDUFA4	0.01655	0.000122825	1.67046e-11	0.0141023	0.000112142	7.05544e-09
ENSG00000173473	chr3	47823097	47825096	-	SMARCC1	0.00810648	4.34511e-05	2.77049e-08	0.00848295	4.06042e-05	7.13597e-09
ENSG00000199580	chr15	75275218	75277217	-	NA	-0.012835	6.40138e-05	5.00377e-13	-0.0105537	6.28782e-05	7.19544e-09
ENSG00000010327	chr3	52527854	52529853	+	STAB1	-0.00237571	9.7551e-05	0.275252	-0.00600586	2.03628e-05	7.19556e-09
ENSG00000172742	chr11	59280886	59282885	+	OR4D9	-0.00638818	3.6576e-05	1.78039e-06	-0.00730929	3.0168e-05	7.22618e-09
ENSG00000272372	chr16	56386937	56388936	-	NA	-0.00419501	1.73175e-05	5.11229e-06	-0.0053467	1.61769e-05	7.49303e-09
ENSG00000106400	chr7	100859449	100861448	+	ZNHIT1	-0.00311698	1.84133e-05	0.00100027	-0.00403882	9.2335e-06	7.53283e-09
ENSG00000103485	chr16	29673100	29675099	+	QPRT	-0.00237416	4.6363e-06	6.1956e-07	-0.00274679	4.27171e-06	7.56019e-09
ENSG00000136830	chr9	130340769	130342768	-	FAM129B	-0.00519611	1.335e-05	1.4081e-10	-0.00390294	8.6275e-06	7.6052e-09
ENSG00000144407	chr2	209222938	209224937	+	PTH2R	0.0235058	0.000233236	4.02985e-12	0.0173524	0.00017076	7.77571e-09
ENSG00000197279	chr6	28047253	28049252	+	ZNF165	0.018418	0.000116518	1.61979e-14	0.0136593	0.000105889	7.87585e-09
ENSG00000204316	chr17	73905400	73907399	-	MRPL38	0.014377	0.000104296	2.13891e-10	0.0136246	0.000105352	7.87736e-09
ENSG00000020633	chr1	25291113	25293112	-	RUNX3	-0.00238979	0.000155681	0.384939	0.00765736	3.3287e-05	7.91342e-09
ENSG00000235272	chr6	166999466	167001465	-	FAM103A2P	-0.00734091	9.58682e-05	0.00068399	-0.00697207	2.7617e-05	8.01799e-09
ENSG00000229399	chr1	222814701	222816700	-	NA	0.0165597	0.000101517	1.36365e-13	0.0133726	0.000101629	8.05904e-09
ENSG00000207124	chr10	4555644	4557643	+	RNU6-163P	-0.00586379	1.03209e-05	2.33485e-16	-0.00363081	7.50176e-06	8.24092e-09
ENSG00000255965	chr12	124866427	124868426	+	NA	-0.00122972	5.24978e-05	0.441355	-0.00399967	9.10665e-06	8.2906e-09
ENSG00000143365	chr1	151803849	151805848	-	RORC	-0.00426836	4.79967e-05	0.00523743	-0.00753611	3.23357e-05	8.31538e-09
ENSG00000123119	chr8	91802278	91804277	+	NECAB1	-0.0052972	4.21262e-05	0.000219355	-0.00735301	3.08112e-05	8.44265e-09
ENSG00000221823	chr2	68482870	68484869	-	PPP3R1	0.010169	4.11417e-05	9.21792e-13	0.00821488	3.84622e-05	8.46058e-09
ENSG00000269964	chr6	78398875	78400874	+	MEI4	-0.0138684	7.4119e-05	4.021e-13	-0.0112594	7.22643e-05	8.48174e-09
ENSG00000159640	chr17	61552922	61554921	+	ACE	0.00626848	1.39045e-05	3.84628e-14	0.004923	1.38157e-05	8.48695e-09
ENSG00000266913	chr19	14480509	14482508	-	NA	-0.0311452	0.000442991	2.5251e-11	-0.0236399	0.000318671	8.53348e-09
ENSG00000159256	chr21	37690987	37692986	+	MORC3	-0.00307265	0.000419246	0.496029	-0.0123724	8.73447e-05	8.62658e-09
ENSG00000266961	chr18	12749568	12751567	-	NA	0.011463	0.000332947	0.00441561	0.0148045	0.000125063	8.6303e-09
ENSG00000267654	chr18	12748921	12750920	-	NA	0.011463	0.000332947	0.00441561	0.0148045	0.000125063	8.6303e-09
ENSG00000135914	chr2	231989333	231991332	-	HTR2B	0.0132614	8.49775e-05	8.67395e-11	0.0122807	8.61002e-05	8.70298e-09
ENSG00000128271	chr22	24812347	24814346	+	ADORA2A	-0.0062479	0.000121083	0.0100663	-0.0122856	8.6179e-05	8.71899e-09
ENSG00000188373	chr10	85931994	85933993	+	C10orf99	0.00904288	4.74303e-05	3.06845e-09	0.00690611	2.72545e-05	8.8437e-09
ENSG00000221384	chr3	21869730	21871729	+	NA	-0.0217722	0.000153477	2.69862e-15	-0.0154348	0.000136266	8.98671e-09
ENSG00000226397	chr12	25149954	25151953	-	C12orf77	0.00397732	4.05669e-05	0.00465722	0.00612445	2.14721e-05	9.11128e-09
ENSG00000049239	chr1	9293334	9295333	+	H6PD	-0.00348437	3.97953e-05	0.0122928	-0.00598546	2.05247e-05	9.23219e-09
ENSG00000229407	chr1	179786827	179788826	-	NA	-0.00605424	2.62993e-05	9.56876e-08	-0.00642386	2.36468e-05	9.26799e-09
ENSG00000227481	chr7	33771177	33773176	-	NA	-0.00750378	2.41247e-05	5.76147e-12	-0.00567137	1.84437e-05	9.37338e-09
ENSG00000242048	chr7	151502244	151504243	+	NA	-0.000886197	0.000266754	0.805562	-0.00768342	3.38751e-05	9.48237e-09
ENSG00000270714	chr17	62743111	62745110	-	MINOS1P2	0.00149526	0.000120772	0.537083	-0.00698128	2.79915e-05	9.62448e-09
ENSG00000255946	chr12	121198896	121200895	-	NA	0.00741199	1.49798e-05	8.02554e-18	0.00502418	1.45025e-05	9.68276e-09
ENSG00000224614	chr3	195633447	195635446	+	TNK2-AS1	0.00816221	4.84953e-05	1.17899e-07	0.0077744	3.47271e-05	9.69087e-09
ENSG00000126561	chr17	40438065	40440064	+	STAT5A	-0.00122077	8.12495e-06	0.0521454	-0.00237516	3.24266e-06	9.75894e-09
ENSG00000269425	chr19	4338074	4340073	+	NA	0.00758963	1.60894e-05	1.92382e-17	0.0052627	1.59399e-05	9.96971e-09
ENSG00000236938	chr7	93705970	93707969	-	NA	-0.00929226	6.58659e-05	2.27812e-07	-0.00917727	4.84809e-05	9.99821e-09
ENSG00000262265	chr17	45238931	45240930	-	NA	0.0111295	0.000145498	2.96992e-05	0.0152296	0.000133525	1.00143e-08
ENSG00000261355	chr11	35834382	35836381	+	NA	0.0148251	9.09708e-05	2.49295e-12	0.0113267	7.38972e-05	1.01069e-08
ENSG00000211859	chr14	22980334	22982333	+	TRAJ30	0.00791374	9.12594e-05	0.000176207	0.00909117	4.76147e-05	1.01372e-08
ENSG00000203527	chr22	43670461	43672460	+	NA	-0.00959023	6.5847e-05	9.26891e-08	-0.00961047	5.32945e-05	1.04109e-08
ENSG00000251010	chr4	147161458	147163457	+	NA	-0.00766814	3.29769e-05	1.66548e-09	-0.0074505	3.20324e-05	1.04206e-08
ENSG00000113504	chr5	1111651	1113650	-	SLC12A7	-0.00347473	2.73109e-05	0.00258993	-0.00479212	1.32554e-05	1.04691e-08
ENSG00000249426	chr5	118120655	118122654	-	NA	-0.0174423	0.000111104	9.36552e-14	-0.0138356	0.000110527	1.05242e-08
ENSG00000147065	chrX	64806757	64808756	+	MSN	-0.0041131	0.000101604	0.0642677	-0.00768288	3.41049e-05	1.06435e-08
ENSG00000175827	chr11	65546817	65548816	-	NA	0.0106759	5.91968e-05	3.82947e-10	0.00825762	3.94125e-05	1.07075e-08
ENSG00000146112	chr6	30655173	30657172	-	PPP1R18	0.0027131	1.55494e-05	0.00182587	0.00363306	7.63003e-06	1.07304e-08
ENSG00000171617	chr5	73936750	73938749	-	ENC1	0.00102172	9.53961e-05	0.635099	-0.00764247	3.37732e-05	1.07816e-08
ENSG00000259476	chr15	58812010	58814009	+	NA	-0.00208705	1.53713e-05	0.0158198	-0.00315017	5.73928e-06	1.08173e-08
ENSG00000231471	chr10	74396024	74398023	-	HMGN2P34	-0.0030971	1.87902e-05	0.00120935	-0.00355488	7.31452e-06	1.09617e-08
ENSG00000185278	chr1	173835720	173837719	+	ZBTB37	-0.00431855	7.30678e-06	6.19939e-13	-0.00356104	7.3504e-06	1.12257e-08
ENSG00000243910	chr2	220116465	220118464	+	TUBA4B	-0.0017447	5.72621e-05	0.295642	-0.00502354	1.46334e-05	1.12978e-08
ENSG00000139218	chr12	46385404	46387403	-	SCAF11	0.00563138	1.87301e-05	4.22946e-09	0.00574212	1.91314e-05	1.14184e-08
ENSG00000250317	chr4	25861952	25863951	+	SMIM20	-0.00401869	6.10522e-05	0.0197244	-0.00921	4.92407e-05	1.15073e-08
ENSG00000201346	chr20	3363376	3365375	+	NA	-0.00786048	2.87416e-05	3.80516e-11	-0.0053999	1.6929e-05	1.15312e-08
ENSG00000228620	chr22	38818793	38820792	+	NA	-0.00266661	4.23458e-05	0.0631448	-0.00569916	1.88665e-05	1.16246e-08
ENSG00000158714	chr1	159795040	159797039	+	SLAMF8	-0.00512983	1.43018e-05	9.24537e-10	-0.00413604	9.94961e-06	1.18787e-08
ENSG00000087253	chr16	55541410	55543409	+	LPCAT2	-0.00454343	2.73625e-05	8.42409e-05	-0.00605364	2.13273e-05	1.19997e-08
ENSG00000189196	chr3	64072540	64074539	-	LINC00994	-0.00944721	5.8404e-05	2.35089e-08	-0.00993946	5.74974e-05	1.20092e-08
ENSG00000092201	chr14	21851926	21853925	-	SUPT16H	-0.00259564	1.0002e-05	0.000202175	-0.00279236	4.53819e-06	1.20163e-08
ENSG00000184557	chr17	76355659	76357658	-	SOCS3	-0.00234162	1.9075e-05	0.0150849	-0.00524517	1.60283e-05	1.22151e-08
ENSG00000199023	chr7	1062163	1064162	-	MIR339	0.00287869	4.14285e-05	0.0425755	0.0058562	1.99908e-05	1.23226e-08
ENSG00000258469	chr14	55763862	55765861	+	CHMP4BP1	-0.00573213	0.000626457	0.298885	-0.0218962	0.000279568	1.23946e-08
ENSG00000168389	chr1	40419302	40421301	+	MFSD2A	-0.00459555	2.79867e-05	8.40654e-05	-0.00568273	1.88372e-05	1.24661e-08
ENSG00000229323	chr13	51101086	51103085	-	NA	0.00589718	0.000424805	0.194378	-0.011567	7.80876e-05	1.25783e-08
ENSG00000269510	chr9	35042325	35044324	-	NA	0.000864368	0.000362503	0.836824	-0.00954348	5.31783e-05	1.26659e-08
ENSG00000114455	chr3	108013876	108015875	+	HHLA2	-0.0136372	6.92615e-05	1.60735e-13	-0.0104548	6.38676e-05	1.28243e-08
ENSG00000095370	chr9	130540521	130542520	-	SH2D3C	-0.00368985	3.96593e-06	8.41953e-17	-0.00238819	3.3377e-06	1.31501e-08
ENSG00000008283	chr17	61523240	61525239	-	CYB561	-0.00209066	1.37769e-05	0.0106794	-0.00296424	5.14462e-06	1.32589e-08
ENSG00000135373	chr11	34641140	34643139	+	EHF	0.00757148	2.59652e-05	2.09649e-11	0.00664061	2.58215e-05	1.32791e-08
ENSG00000252581	chr3	149241918	149243917	+	RNU6-1098P	-0.00267253	5.71805e-05	0.108976	-0.00751862	3.3102e-05	1.32853e-08
ENSG00000188549	chr15	40632669	40634668	-	C15orf52	-0.00182148	2.59007e-05	0.104566	-0.00375483	8.25622e-06	1.32962e-08
ENSG00000173262	chr12	8043245	8045244	-	SLC2A14	-0.00491289	8.75094e-05	0.0172793	-0.00745112	3.25387e-05	1.34779e-08
ENSG00000222139	chr15	80954613	80956612	+	RNU6-380P	-0.00679957	0.000123918	0.00563732	-0.0091442	4.90097e-05	1.34949e-08
ENSG00000235497	chr2	23603671	23605670	-	NA	-0.00199826	1.61427e-05	0.0241493	-0.00296055	5.13787e-06	1.35189e-08
ENSG00000254934	chr11	27655675	27657674	-	LINC00678	-0.0154123	8.07086e-05	1.17366e-14	-0.0113324	7.53869e-05	1.38379e-08
ENSG00000115295	chr2	29319071	29321070	+	CLIP4	-0.00215843	8.09912e-06	0.000592201	-0.00338663	6.7355e-06	1.39323e-08
ENSG00000122223	chr1	160832193	160834192	-	CD244	-0.00562491	7.69388e-05	0.00366256	-0.00617587	2.24194e-05	1.41415e-08
ENSG00000256049	chr1	17697191	17699190	+	PADI6	0.00863879	2.98375e-05	1.04505e-12	0.00629603	2.33551e-05	1.46971e-08
ENSG00000261399	chr16	1763710	1765709	-	NA	0.00776018	2.9335e-05	1.02976e-10	0.00670145	2.64852e-05	1.49298e-08
ENSG00000207132	chr17	28671123	28673122	-	NA	-0.00135474	0.00014601	0.611025	-0.00586188	2.02667e-05	1.49543e-08
ENSG00000254839	chr8	10924100	10926099	-	NA	-0.0107933	8.78276e-05	1.93659e-07	-0.010252	6.20306e-05	1.51119e-08
ENSG00000259143	chr14	95651692	95653691	-	NA	-0.000467423	5.31076e-05	0.771066	-0.00403082	9.59865e-06	1.53613e-08
ENSG00000159346	chr1	202927201	202929200	-	ADIPOR1	-0.00242582	4.13602e-06	7.06098e-08	-0.00259632	3.98553e-06	1.55633e-08
ENSG00000182346	chr13	106116716	106118715	+	DAOA	-0.0121449	0.000101511	5.14681e-08	-0.0106043	6.65654e-05	1.58677e-08
ENSG00000175485	chr11	6218876	6220875	+	OR52W1	0.00805348	2.10633e-05	2.96683e-15	0.00600571	2.13541e-05	1.5907e-08
ENSG00000239084	chr5	118804251	118806250	-	NA	-0.0187392	0.000116154	5.22444e-15	-0.0136171	0.000110074	1.66146e-08
ENSG00000232532	chr6	90628415	90630414	+	NA	-0.00727896	5.22668e-05	5.24966e-06	-0.00785587	3.66576e-05	1.67781e-08
ENSG00000007202	chr17	26971973	26973972	-	KIAA0100	0.00820632	1.77429e-05	2.23021e-18	0.00476577	1.34983e-05	1.69284e-08
ENSG00000150783	chr11	112036595	112038594	+	TEX12	-0.00524162	3.4937e-05	5.96662e-05	-0.00692537	2.8525e-05	1.71356e-08
ENSG00000248719	chr4	81110824	81112823	-	NA	0.0345301	0.000476688	1.0439e-12	0.0289091	0.000497627	1.74556e-08
ENSG00000207737	chr9	127454489	127456488	+	MIR181B2	0.00849599	0.000323726	0.0322855	-0.00967189	5.57091e-05	1.75007e-08
ENSG00000267444	chr18	47175220	47177219	+	SMUG1P1	-0.00726166	5.01718e-05	3.53264e-06	-0.00823109	4.03832e-05	1.77511e-08
ENSG00000248416	chr4	717324	719323	-	NA	0.00384462	7.66103e-06	3.6732e-10	0.00360306	7.76921e-06	1.89446e-08
ENSG00000227695	chr10	101685267	101687266	+	DNMBP-AS1	-0.00348995	3.98586e-05	0.0122231	-0.00510298	1.55879e-05	1.90187e-08
ENSG00000236426	chr10	121095195	121097194	-	NA	-0.0037283	2.64786e-05	0.00103032	-0.00590605	2.08933e-05	1.92129e-08
ENSG00000221465	chr10	98678959	98680958	+	NA	-0.0240977	0.000150396	1.15839e-18	-0.0123472	9.1333e-05	1.92708e-08
ENSG00000260488	chr16	12071208	12073207	-	NA	0.00465598	7.51477e-06	2.12032e-14	0.00355064	7.5563e-06	1.94157e-08
ENSG00000172016	chr2	79386380	79388379	-	REG3A	-0.00969723	5.57867e-05	4.57123e-09	-0.00850756	4.34373e-05	1.98207e-08
ENSG00000166428	chr14	105389653	105391652	+	PLD4	0.00425717	3.27255e-05	0.000749526	0.00660916	2.6226e-05	1.99576e-08
ENSG00000254306	chr8	37482892	37484891	-	NA	-0.0053308	6.34167e-05	0.00242118	-0.00673897	2.72991e-05	2.03474e-08
ENSG00000110799	chr12	6233437	6235436	-	VWF	-0.00476419	5.03647e-05	0.00235292	-0.00783271	3.6929e-05	2.07899e-08
ENSG00000225528	chr22	40354901	40356900	+	NA	-0.00285455	1.11414e-05	0.000108066	-0.00335293	6.76903e-06	2.08933e-08
ENSG00000221176	chr8	129059898	129061897	+	MIR1207	-0.0102598	6.18831e-05	3.8983e-09	-0.00840665	4.26192e-05	2.14255e-08
ENSG00000154589	chr8	74902087	74904086	+	LY96	-0.012154	9.50379e-05	1.78964e-08	-0.012567	9.55181e-05	2.2447e-08
ENSG00000254040	chr8	20879307	20881306	+	NA	0.0161177	0.000105026	1.38602e-12	0.0130931	0.000103719	2.25699e-08
ENSG00000232655	chr22	44837707	44839706	+	NA	0.0188961	0.000136872	3.49467e-13	0.0149547	0.000135441	2.29253e-08
ENSG00000259294	chr7	101467510	101469509	-	NA	0.00474012	1.0779e-05	7.4382e-11	0.00345778	7.24626e-06	2.31957e-08
ENSG00000254952	chr11	59927796	59929795	-	NA	-0.0106745	4.63204e-05	1.59154e-12	-0.00820309	4.08837e-05	2.41304e-08
ENSG00000186283	chr1	179049012	179051011	+	TOR3A	0.0130116	6.99339e-05	2.37047e-12	0.00925809	5.21072e-05	2.43606e-08
ENSG00000196420	chr1	153513742	153515741	-	S100A5	-0.00484657	1.85582e-05	3.66347e-07	-0.00526945	1.68832e-05	2.44227e-08
ENSG00000196511	chr7	144532989	144534988	-	TPK1	-0.00307815	4.67308e-06	1.33562e-10	-0.00279773	4.75987e-06	2.44754e-08
ENSG00000162300	chr11	64850195	64852194	+	ZFPL1	-0.00525852	1.97431e-05	8.90484e-08	-0.00548969	1.83297e-05	2.4544e-08
ENSG00000240754	chr1	206305632	206307631	-	NA	0.00836085	4.82112e-05	5.31541e-08	0.00737317	3.30917e-05	2.48605e-08
ENSG00000207633	chrX	139005891	139007890	-	MIR505	-0.00623577	0.000125952	0.0117851	-0.0112868	7.75712e-05	2.49976e-08
ENSG00000255439	chr16	31105778	31107777	-	NA	0.014137	5.97979e-05	2.09698e-16	0.00831462	4.21008e-05	2.50384e-08
ENSG00000225940	chr5	55901560	55903559	-	NA	-0.00424288	2.03099e-05	2.04036e-05	-0.00538466	1.76734e-05	2.54034e-08
ENSG00000263606	chr18	2946389	2948388	-	NA	0.0033875	5.79694e-06	2.19088e-10	0.0026711	4.35969e-06	2.64168e-08
ENSG00000265907	chr18	2946736	2948735	+	NA	0.0033875	5.79694e-06	2.19088e-10	0.0026711	4.35969e-06	2.64168e-08
ENSG00000147457	chr8	23099650	23101649	+	CHMP7	-0.012212	8.56878e-05	2.59055e-09	-0.0112087	7.67788e-05	2.64717e-08
ENSG00000272324	chr5	10759677	10761676	+	NA	-0.00134241	1.65992e-06	2.44789e-06	-0.00149471	1.36568e-06	2.65731e-08
ENSG00000264594	chr6	30857160	30859159	+	MIR4640	-0.00858439	3.62793e-05	1.28627e-10	-0.00727162	3.2332e-05	2.6702e-08
ENSG00000199004	chr17	57917127	57919126	+	MIR21	-0.0152277	0.00031229	9.57935e-05	-0.0125589	9.64989e-05	2.69476e-08
ENSG00000215271	chr14	23768157	23770156	-	HOMEZ	0.0136179	7.51401e-05	1.46533e-12	0.00668425	2.73435e-05	2.70711e-08
ENSG00000223056	chr22	26359740	26361739	-	RN7SKP169	-0.00977899	6.11898e-05	1.63823e-08	-0.00852506	4.45511e-05	2.77845e-08
ENSG00000159086	chr21	34143670	34145669	-	PAXBP1	0.0110294	5.55668e-05	2.53791e-11	0.00914369	5.1413e-05	2.9195e-08
ENSG00000252812	chr13	40981078	40983077	-	RN7SKP2	-0.00581827	1.94257e-05	2.53112e-09	-0.00544264	1.82296e-05	2.95439e-08
ENSG00000185024	chr14	105781427	105783426	-	BRF1	-0.00552751	4.11097e-05	9.50768e-05	-0.0069082	2.93715e-05	2.95847e-08
ENSG00000183571	chr15	99550525	99552524	-	PGPEP1L	-0.00688078	0.000268589	0.0569407	-0.0110353	7.51946e-05	3.11399e-08
ENSG00000162039	chr16	1933796	1935795	-	MEIOB	-0.00482503	5.55171e-05	0.00334284	-0.00719384	3.19696e-05	3.13662e-08
ENSG00000178257	chr16	11366953	11368952	-	PRM3	-0.00267796	1.23308e-05	0.000552225	-0.00403349	1.00562e-05	3.16542e-08
ENSG00000140931	chr16	66636277	66638276	+	CMTM3	0.00279154	5.64485e-06	1.09884e-07	0.00291747	5.26622e-06	3.21304e-08
ENSG00000258620	chr14	100871436	100873435	+	NA	0.00522066	2.31431e-05	9.2545e-07	0.00619312	2.37395e-05	3.23252e-08
ENSG00000222101	chr7	25608788	25610787	+	NA	-0.0140042	8.10227e-05	2.37964e-12	-0.0111786	7.73981e-05	3.26736e-08
ENSG00000259747	chr15	38962548	38964547	+	NA	0.00710592	0.00029547	0.060859	0.0113941	8.04143e-05	3.27027e-08
ENSG00000150782	chr11	112034341	112036340	-	IL18	-0.00357613	6.23412e-05	0.0400172	-0.00620689	2.38828e-05	3.31303e-08
ENSG00000019169	chr2	119698242	119700241	+	MARCO	-0.00201239	3.52188e-05	0.12408	-0.00403113	1.00764e-05	3.3265e-08
ENSG00000251270	chr3	140842525	140844524	-	NA	0.0126591	9.46385e-05	4.22147e-09	0.0107796	7.2095e-05	3.35618e-08
ENSG00000258918	chr14	21403915	21405914	-	NA	-0.0161687	9.98774e-05	3.1967e-13	-0.012396	9.53971e-05	3.38938e-08
ENSG00000129538	chr14	21270938	21272937	-	RNASE1	-0.00580655	2.18674e-05	2.03831e-08	-0.00443181	1.22106e-05	3.46338e-08
ENSG00000239280	chr3	113459602	113461601	-	NA	-0.00973234	0.000133176	0.000134397	-0.0134971	0.000113299	3.48466e-08
ENSG00000105438	chr19	48894311	48896310	-	KDELR1	-0.00297435	9.55391e-06	1.3361e-05	-0.00387085	9.32742e-06	3.53507e-08
ENSG00000133962	chr14	92246552	92248551	-	CATSPERB	-0.0197092	0.000484112	5.02281e-05	-0.0219529	0.000300077	3.54783e-08
ENSG00000243494	chr19	55483685	55485684	+	NA	-0.0162793	0.000196547	1.53872e-07	-0.0183196	0.000209003	3.55734e-08
ENSG00000272666	chr22	50980836	50982835	-	NA	-0.00679828	0.000193959	0.0268953	-0.00991886	6.13524e-05	3.63247e-08
ENSG00000221595	chr19	48554267	48556266	-	NA	0.0241929	0.000201354	1.6961e-14	0.0182444	0.000207731	3.6763e-08
ENSG00000228506	chr6	99871298	99873297	+	NA	0.00492462	1.02056e-05	3.73747e-12	0.00411165	1.05538e-05	3.69367e-08
ENSG00000207445	chr11	75113965	75115964	+	SNORD15B	0.00463229	1.05897e-05	1.35287e-10	0.00415394	1.0774e-05	3.70412e-08
ENSG00000200972	chr1	210547112	210549111	-	RNU5A-8P	-0.0117556	9.84986e-05	8.68296e-08	-0.0122139	9.31609e-05	3.71299e-08
ENSG00000221730	chr9	4377995	4379994	-	NA	0.0139141	0.000118803	8.18033e-09	0.0135272	0.00011446	3.8087e-08
ENSG00000252833	chr5	75387127	75389126	-	RNA5SP186	-0.0100762	4.23522e-05	3.01748e-12	-0.00767254	3.6831e-05	3.822e-08
ENSG00000228495	chr6	132451555	132453554	+	LINC01013	-0.0113221	8.01229e-05	1.1135e-08	-0.0109262	7.47801e-05	3.89198e-08
ENSG00000231927	chr7	1548564	1550563	-	NA	-0.00592028	7.43745e-05	0.00186967	-0.00632038	2.50509e-05	3.96064e-08
ENSG00000261114	chr16	56973440	56975439	+	NA	0.00543109	8.21339e-05	0.00660876	0.00590193	2.1846e-05	3.96706e-08
ENSG00000160712	chr1	154376169	154378168	+	IL6R	-0.000797051	1.32917e-05	0.321351	-0.00308558	5.97181e-06	3.974e-08
ENSG00000185947	chr16	31883579	31885578	+	ZNF267	0.00438869	1.3104e-05	4.31939e-08	0.0046627	1.36492e-05	4.03076e-08
ENSG00000237879	chr13	31375843	31377842	+	LINC00398	0.00942453	3.66412e-05	2.29435e-12	0.00767257	3.69683e-05	4.0474e-08
ENSG00000268157	chr19	49857909	49859908	+	NA	-0.00362939	7.02435e-05	0.0495853	-0.00636117	2.54955e-05	4.25957e-08
ENSG00000263312	chr17	3878897	3880896	+	NA	0.00881627	4.41555e-05	2.10847e-09	0.00613515	2.37194e-05	4.26916e-08
ENSG00000235357	chr6	80516443	80518442	-	NA	-0.00715114	3.17049e-05	9.72371e-09	-0.00606503	2.31962e-05	4.31422e-08
ENSG00000230001	chr9	4071385	4073384	-	NA	-0.00772788	2.07747e-05	2.34855e-14	-0.00559052	1.97097e-05	4.31781e-08
ENSG00000227108	chr14	106366013	106368012	-	IGHD1-14	-0.0117128	0.000114252	7.2552e-07	-0.0133862	0.000113053	4.34684e-08
ENSG00000198049	chr1	206222476	206224475	+	AVPR1B	0.0026317	4.10146e-06	4.43175e-09	0.002113	2.81725e-06	4.35634e-08
ENSG00000211706	chr7	142026621	142028620	+	TRBV6-1	-0.0043765	4.81675e-05	0.00426898	-0.00619359	2.42257e-05	4.41285e-08
ENSG00000254060	chr8	81947699	81949698	+	NA	0.0051946	9.22987e-05	0.0142486	0.00846287	4.52537e-05	4.44837e-08
ENSG00000233975	chr1	27988734	27990733	-	NA	-0.00238739	2.95606e-06	3.7218e-10	-0.00219332	3.04122e-06	4.48371e-08
ENSG00000064300	chr17	47571155	47573154	+	NGFR	0.00707444	1.98536e-05	8.55208e-13	0.00565644	2.02394e-05	4.52614e-08
ENSG00000250770	chr12	3408891	3410890	-	NA	-0.00586483	2.34791e-05	4.54373e-08	-0.00600074	2.27819e-05	4.5374e-08
ENSG00000182545	chr14	20972196	20974195	+	RNASE10	0.00731519	0.000157224	0.00819005	0.014923	0.000140916	4.54832e-08
ENSG00000199378	chr5	99356008	99358007	+	NA	-0.0170543	0.000156959	8.07894e-10	-0.0149743	0.000141943	4.57586e-08
ENSG00000197548	chr3	11312495	11314494	+	ATG7	0.00213454	5.24787e-05	0.181412	-0.00391023	9.69589e-06	4.70013e-08
ENSG00000254291	chr8	142334729	142336728	+	NA	-0.00639429	4.61623e-05	2.05455e-05	-0.00779067	3.85261e-05	4.77068e-08
ENSG00000186790	chr1	47880244	47882243	+	FOXE3	-0.00581999	2.7826e-05	6.09663e-07	-0.00649988	2.68239e-05	4.78834e-08
ENSG00000089234	chr12	112123291	112125290	-	BRAP	0.00677165	1.65515e-05	6.75401e-14	0.00493974	1.54971e-05	4.81039e-08
ENSG00000112706	chr6	76781896	76783895	-	IMPG1	-0.0227914	0.000209496	1.30332e-12	-0.0175349	0.000195303	4.82021e-08
ENSG00000270005	chr12	124420254	124422253	-	NA	0.0050599	1.30827e-05	2.76349e-10	0.00460398	1.34668e-05	4.83659e-08
ENSG00000270212	chr19	33776146	33778145	-	NA	-0.00212331	6.51756e-06	0.000166022	-0.002365	3.55364e-06	4.83877e-08
ENSG00000198987	chr3	160121033	160123032	+	MIR16-2	-0.0163913	9.38522e-05	2.65005e-14	-0.0121121	9.32078e-05	4.83985e-08
ENSG00000207779	chr3	160120876	160122875	+	MIR15B	-0.0163913	9.38522e-05	2.65005e-14	-0.0121121	9.32078e-05	4.83985e-08
ENSG00000222044	chr22	38429736	38431735	-	NA	-0.0090093	4.87251e-05	5.61501e-09	-0.00762729	3.69695e-05	4.85444e-08
ENSG00000249624	chr21	34617579	34619578	+	NA	0.0106634	4.29968e-05	2.42692e-13	0.00698709	3.10461e-05	4.90782e-08
ENSG00000241043	chr9	32565287	32567286	+	GVQW1	0.00488641	1.23157e-05	3.33503e-10	0.00447188	1.2724e-05	4.94716e-08
ENSG00000249125	chr4	124409923	124411922	+	NA	-0.0131602	0.000217063	5.27311e-05	-0.0155813	0.000154709	5.06399e-08
ENSG00000212518	chr14	29944490	29946489	+	RNU11-5P	-0.0186741	0.000127099	8.86254e-14	-0.0140196	0.000125368	5.13685e-08
ENSG00000221535	chr19	4888811	4890810	-	NA	-0.00371216	6.83042e-06	1.48216e-10	-0.00328158	6.86904e-06	5.13925e-08
ENSG00000212146	chr3	196068087	196070086	-	RNU6-910P	-0.00115128	5.38332e-05	0.476581	-0.00432186	1.19159e-05	5.14894e-08
ENSG00000222664	chr1	93490309	93492308	+	RN7SKP123	-0.00421268	4.20656e-05	0.00324893	-0.00423522	1.14653e-05	5.30418e-08
ENSG00000166398	chr19	34743942	34745941	+	KIAA0355	0.0147209	6.88052e-05	1.45898e-15	0.00900003	5.18449e-05	5.41297e-08
ENSG00000204472	chr6	31581461	31583460	+	AIF1	-0.00186794	0.000108826	0.416641	-0.00508645	1.65634e-05	5.4321e-08
ENSG00000270599	chr10	114179266	114181265	-	NA	0.0175264	0.000111991	8.93959e-14	0.0118081	8.92828e-05	5.44878e-08
ENSG00000269071	chr5	138850608	138852607	+	NA	-0.0064657	3.37349e-05	4.83957e-07	-0.00711692	3.24338e-05	5.44987e-08
ENSG00000236961	chr6	43705072	43707071	-	NA	-0.00523842	2.70479e-05	5.20367e-06	-0.00606431	2.35668e-05	5.5117e-08
ENSG00000217495	chr6	143620192	143622191	-	NA	0.0160793	0.00020989	5.23274e-07	0.0157961	0.000159996	5.56377e-08
ENSG00000259433	chr15	45624333	45626332	-	NA	0.022454	0.000213016	4.11588e-12	0.0183221	0.00021531	5.58429e-08
ENSG00000200653	chr14	89285141	89287140	+	RNU4-92P	0.0138921	7.50164e-05	5.0457e-13	0.0102257	6.71245e-05	5.65828e-08
ENSG00000226780	chr1	206223049	206225048	-	NA	0.00246999	3.31143e-06	9.02069e-10	0.00197667	2.50863e-06	5.67323e-08
ENSG00000132589	chr17	27224198	27226197	-	FLOT2	-0.00297868	2.39852e-05	0.00584522	-0.00593159	2.25933e-05	5.68664e-08
ENSG00000259039	chr14	58043850	58045849	+	NA	-0.0336263	0.00052784	4.11233e-11	-0.0279238	0.000501201	5.7716e-08
ENSG00000143466	chr1	206642291	206644290	+	IKBKE	-0.0101095	7.87157e-05	2.59934e-07	-0.00892071	5.1195e-05	5.84509e-08
ENSG00000248571	chr4	153586020	153588019	+	NA	0.00429025	2.69998e-05	0.000185105	0.0058079	2.17244e-05	5.94344e-08
ENSG00000268170	chr7	142918861	142920860	-	NA	-0.00243514	2.4107e-05	0.0245466	-0.00431154	1.1974e-05	5.95638e-08
ENSG00000139410	chr12	113858542	113860541	+	SDSL	-0.00391566	9.14419e-06	5.01349e-09	-0.00363328	8.50651e-06	5.99367e-08
ENSG00000245667	chr12	6651170	6653169	+	NA	0.0100918	4.69857e-05	3.16984e-11	0.00873505	4.91757e-05	6.00757e-08
ENSG00000228730	chr3	190416138	190418137	-	NA	-0.0103095	0.000122946	2.57884e-05	-0.0126516	0.000103264	6.09883e-08
ENSG00000168427	chr2	239045863	239047862	+	KLHL30	-0.0107406	4.80172e-05	2.8611e-12	-0.00661825	2.82935e-05	6.21429e-08
ENSG00000164893	chr8	87332876	87334875	-	SLC7A13	-0.00779595	4.46913e-05	1.36306e-07	-0.00789457	4.02792e-05	6.26255e-08
ENSG00000173080	chr1	155909980	155911979	+	RXFP4	0.010413	5.70607e-05	4.96137e-10	0.00674225	2.9433e-05	6.43803e-08
ENSG00000212534	chr2	203139654	203141653	+	SNORD70	-0.0138632	7.04944e-05	1.05753e-13	-0.00991078	6.36111e-05	6.45862e-08
ENSG00000115009	chr2	228677058	228679057	+	CCL20	-0.00657391	6.88375e-05	0.000332991	-0.00946009	5.79971e-05	6.52523e-08
ENSG00000259380	chr15	38518589	38520588	-	NA	-0.00893146	3.78232e-05	5.77941e-11	-0.0070947	3.26228e-05	6.53382e-08
ENSG00000252141	chr13	52138048	52140047	+	RNU6-65P	-0.00445927	1.09037e-05	1.09388e-09	-0.00390346	9.90018e-06	6.78329e-08
ENSG00000176075	chr1	152626453	152628452	+	LINC00302	-0.00184983	1.76461e-06	3.32037e-10	-0.0016629	1.79847e-06	6.88363e-08
ENSG00000253193	chr1	149367794	149369793	+	FCGR1C	-0.0149812	0.000259261	2.54647e-05	-0.0185682	0.000224279	6.90189e-08
ENSG00000267406	chr19	14379690	14381689	-	NA	0.0204949	0.000143548	1.39452e-14	0.0144711	0.000136225	6.90262e-08
ENSG00000069974	chr15	55610812	55612811	-	RAB27A	-0.00260782	7.41376e-06	1.46577e-05	-0.00331978	7.1721e-06	6.94444e-08
ENSG00000225973	chr15	55610860	55612859	-	NA	-0.00260782	7.41376e-06	1.46577e-05	-0.00331978	7.1721e-06	6.94444e-08
ENSG00000232465	chr20	51116631	51118630	-	NA	-0.00945743	3.15007e-05	3.35699e-14	-0.0068138	3.02363e-05	7.0215e-08
ENSG00000205056	chr12	92858727	92860726	+	NA	0.0027627	8.11604e-05	0.164268	0.00669632	2.9212e-05	7.05509e-08
ENSG00000229654	chr6	107141910	107143909	+	NA	0.0116418	5.02668e-05	1.43491e-13	0.00865156	4.87687e-05	7.07028e-08
ENSG00000200047	chr11	100708861	100710860	+	RN7SKP115	-0.0105084	4.11567e-05	1.64036e-13	-0.00773796	3.90333e-05	7.12624e-08
ENSG00000222391	chr13	49325793	49327792	-	NA	0.00983706	4.58954e-05	5.81553e-11	0.00784587	4.02529e-05	7.45856e-08
ENSG00000231221	chr2	108668712	108670711	-	NA	-0.00974391	7.0329e-05	1.51253e-07	-0.00937149	5.74292e-05	7.45857e-08
ENSG00000240602	chr3	151486716	151488715	+	NA	-0.00848367	0.000162505	0.00256661	-0.0145816	0.000139185	7.57808e-08
ENSG00000076067	chr12	56914213	56916212	+	RBMS2	-0.000688525	2.02521e-05	0.487648	-0.00252836	4.18554e-06	7.60149e-08
ENSG00000187959	chr17	71257992	71259991	-	CPSF4L	0.0103154	7.07109e-05	2.99772e-08	0.00912057	5.44652e-05	7.60227e-08
ENSG00000253147	chr8	20809138	20811137	+	NA	-0.00621902	2.41717e-05	1.11195e-08	-0.00602466	2.37653e-05	7.60299e-08
ENSG00000260132	chr16	1457335	1459334	+	NA	0.0081547	4.33965e-05	2.24986e-08	0.00824976	4.45673e-05	7.61734e-08
ENSG00000114853	chr3	42693676	42695675	+	ZBTB47	-0.00118345	6.32391e-05	0.499613	-0.00529344	1.83615e-05	7.69525e-08
ENSG00000265215	chr2	240225657	240227656	+	MIR4269	0.0123357	0.000279185	0.000825418	0.0138115	0.00012501	7.70243e-08
ENSG00000253698	chr5	177776368	177778367	+	NA	-0.00268075	4.62555e-05	0.0738736	-0.00509448	1.70106e-05	7.71791e-08
ENSG00000224579	chr19	54712787	54714786	-	NA	-0.0072624	4.57914e-05	1.21618e-06	-0.00756419	3.75177e-05	7.76861e-08
ENSG00000185507	chr11	615500	617499	-	IRF7	-0.00239208	9.29712e-06	0.000381046	-0.00313077	6.42865e-06	7.7971e-08
ENSG00000256349	chr11	66275050	66277049	+	NA	-0.000490218	7.52622e-05	0.79768	-0.00751627	3.70617e-05	7.82416e-08
ENSG00000157060	chr1	182922161	182924160	-	SHCBP1L	-0.00915024	3.03948e-05	7.93071e-14	-0.00681758	3.0505e-05	7.87468e-08
ENSG00000084234	chr11	129938232	129940231	+	APLP2	0.0050653	1.0166e-05	8.29463e-13	0.00366497	8.82048e-06	7.93986e-08
ENSG00000261487	chr16	30958207	30960206	+	NA	0.0047626	1.33513e-05	3.98401e-09	0.00318068	6.64718e-06	8.00603e-08
ENSG00000253630	chr5	157174216	157176215	-	NA	-0.0114406	0.000129235	5.30152e-06	-0.0118098	9.17624e-05	8.16702e-08
ENSG00000153292	chr6	47009600	47011599	-	GPR110	-0.0200853	0.000213968	5.78169e-10	-0.0169015	0.000188067	8.2455e-08
ENSG00000199536	chr3	169866133	169868132	+	RNU6-315P	-0.00611791	0.000182071	0.0398082	-0.00969076	6.18528e-05	8.29568e-08
ENSG00000265515	chr16	18941105	18943104	-	NA	-0.00658259	0.000123992	0.00737956	-0.0132216	0.000115148	8.30834e-08
ENSG00000247373	chr12	124069163	124071162	-	NA	-0.00112927	5.55806e-05	0.491993	-0.0055671	2.04316e-05	8.40941e-08
ENSG00000263207	chr16	55364767	55366766	+	NA	-0.00398569	2.0131e-05	5.79476e-05	-0.00424551	1.18862e-05	8.44927e-08
ENSG00000254981	chr8	38258702	38260701	-	NA	-0.000248415	3.28902e-05	0.844213	-0.00352818	8.21843e-06	8.59385e-08
ENSG00000204084	chr1	38412230	38414229	-	INPP5B	-0.00512555	2.97146e-05	2.09007e-05	-0.00517094	1.76861e-05	8.83094e-08
ENSG00000170801	chr4	8269992	8271991	+	HTRA3	-0.00351909	1.08889e-05	1.41735e-06	-0.00341194	7.70179e-06	8.85961e-08
ENSG00000206772	chr11	112222886	112224885	-	RNU6-44P	-0.00937497	3.74763e-05	5.13646e-12	-0.00730788	3.53586e-05	8.95694e-08
ENSG00000221468	chr10	43835734	43837733	+	RNU6ATAC11P	-0.00773685	3.42835e-05	2.445e-09	-0.00672262	2.99367e-05	9.02173e-08
ENSG00000211920	chr14	106366521	106368520	-	IGHD6-13	-0.0117953	0.000110731	4.03736e-07	-0.0130937	0.000113633	9.09797e-08
ENSG00000267706	chr19	55870385	55872384	-	NA	-0.00672542	9.21159e-05	0.00150063	-0.0112013	8.31624e-05	9.10259e-08
ENSG00000235530	chr17	21116144	21118143	+	NA	-0.00234826	9.22241e-06	0.000461663	-0.00307203	6.26306e-06	9.27109e-08
ENSG00000207356	chr1	40410171	40412170	-	NA	-0.00888894	4.06193e-05	3.12007e-10	-0.00744571	3.67992e-05	9.29934e-08
ENSG00000199289	chr6	26519187	26521186	-	RNU6-502P	0.00637593	1.47928e-05	8.47249e-14	0.00462962	1.42438e-05	9.45969e-08
ENSG00000134698	chr1	36272273	36274272	+	AGO4	-0.00156552	6.12274e-05	0.364113	-0.00497838	1.64878e-05	9.60444e-08
ENSG00000215811	chr1	228699507	228701506	-	BTNL10	0.00948105	2.96456e-05	4.77229e-15	0.00654566	2.85128e-05	9.65179e-08
ENSG00000187942	chr1	22137258	22139257	+	LDLRAD2	-0.00956538	3.95202e-05	6.98329e-12	-0.00715316	3.41249e-05	9.9618e-08
ENSG00000261065	chr1	204098690	204100689	+	NA	-0.00531136	2.90532e-05	8.26862e-06	-0.00586558	2.29501e-05	9.99086e-08
ENSG00000158467	chr7	128863364	128865363	+	AHCYL2	0.00296082	4.94449e-06	1.84897e-09	0.00260758	4.5365e-06	1.00184e-07
ENSG00000238791	chr8	95917848	95919847	-	NA	0.0148619	7.06148e-05	1.81492e-15	0.00818563	4.47228e-05	1.00789e-07
ENSG00000118308	chr12	25172436	25174435	+	LRMP	-0.00591208	0.000247056	0.0880618	0.0123582	0.000101939	1.00793e-07
ENSG00000174175	chr1	169598932	169600931	-	SELP	-0.00821936	5.61206e-05	7.02766e-07	-0.00883169	5.20737e-05	1.01146e-07
ENSG00000171456	chr20	30944655	30946654	+	ASXL1	-0.00306567	0.000152955	0.26086	-0.0089479	5.34575e-05	1.01266e-07
ENSG00000023697	chr12	16062606	16064605	+	DERA	-0.00331062	3.96913e-05	0.0172144	-0.00544993	1.98443e-05	1.02242e-07
ENSG00000273272	chr22	50979579	50981578	+	NA	-0.00384199	0.000199899	0.217751	-0.00773181	3.99451e-05	1.02405e-07
ENSG00000232693	chr2	65607320	65609319	-	NA	-0.0092694	5.07336e-05	4.20958e-09	-0.0071099	3.38216e-05	1.04364e-07
ENSG00000271798	chr20	2634213	2636212	+	SNORA51	-0.00680349	6.09609e-05	7.99185e-05	-0.00768001	3.94718e-05	1.04695e-07
ENSG00000241130	chr15	51089367	51091366	+	NA	-0.0157519	0.000441091	0.000680966	-0.0206811	0.00028626	1.04868e-07
ENSG00000204070	chr20	43989077	43991076	+	SYS1	-0.00528873	2.67758e-05	3.78068e-06	-0.00496037	1.64808e-05	1.06059e-07
ENSG00000201604	chr10	92682093	92684092	-	RNU6-740P	-0.0124873	6.76273e-05	7.69046e-12	-0.00922507	5.7162e-05	1.10449e-07
ENSG00000122965	chr12	114403677	114405676	-	RBM19	0.000198858	1.46354e-05	0.813574	-0.00220584	3.2709e-06	1.1174e-07
ENSG00000231435	chr2	8715132	8717131	-	NA	-0.00772942	2.5311e-05	4.3981e-12	-0.00527297	1.87099e-05	1.13396e-07
ENSG00000229679	chr7	36270217	36272216	-	NA	0.00648275	1.97094e-05	4.55218e-11	0.00547421	2.01689e-05	1.13695e-07
ENSG00000259345	chr15	39718897	39720896	-	NA	-0.00350946	2.16777e-05	0.000640026	-0.00315581	6.70329e-06	1.13795e-07
ENSG00000272173	chr12	7053268	7055267	-	NA	0.0115686	5.06937e-05	2.54179e-13	0.00808184	4.39993e-05	1.1516e-07
ENSG00000227627	chr6	153303385	153305384	+	NA	-0.00273083	3.60066e-06	8.53392e-11	-0.00229084	3.53654e-06	1.15782e-07
ENSG00000185475	chr11	62553387	62555386	+	TMEM179B	0.00650672	1.79515e-05	4.48738e-12	0.00489756	1.621e-05	1.20619e-07
ENSG00000269176	chr11	62553758	62555757	-	NA	0.00650672	1.79515e-05	4.48738e-12	0.00489756	1.621e-05	1.20619e-07
ENSG00000250025	chr5	145756027	145758026	-	NA	-0.00692841	5.14742e-05	1.24554e-05	-0.00622149	2.61773e-05	1.21875e-07
ENSG00000160593	chr11	118095310	118097309	-	AMICA1	-0.00611151	5.46811e-05	0.000182425	-0.00637418	2.74879e-05	1.22508e-07
ENSG00000106278	chr7	121511643	121513642	+	PTPRZ1	-0.00785554	2.55871e-05	2.60282e-12	-0.00609716	2.51628e-05	1.23356e-07
ENSG00000266018	chr11	57125696	57127695	+	NA	0.0178892	0.000119805	1.85074e-13	0.0122634	0.000101916	1.25474e-07
ENSG00000231948	chr2	20791809	20793808	-	HS1BP3-IT1	-0.0109136	0.000492319	0.0257543	-0.0171322	0.000198946	1.25857e-07
ENSG00000138303	chr10	73976393	73978392	-	ASCC1	0.00418389	1.33767e-05	2.33449e-07	0.00389236	1.02713e-05	1.26216e-07
ENSG00000009335	chr7	156930107	156932106	+	UBE3C	0.00246892	8.16724e-05	0.215299	-0.00465695	1.47096e-05	1.27049e-07
ENSG00000064225	chr3	98449580	98451579	+	ST3GAL6	-0.0014227	6.93725e-06	0.0143461	-0.00216781	3.19765e-06	1.32999e-07
ENSG00000254887	chr19	42635207	42637206	+	NA	0.0027505	3.89129e-05	0.0455834	0.00590447	2.37253e-05	1.33271e-07
ENSG00000262067	chr17	6960753	6962752	+	NA	-0.0137055	0.000175697	2.91592e-06	-0.0151269	0.000155731	1.33373e-07
ENSG00000222477	chr11	64913555	64915554	+	RNU2-23P	-0.0153444	0.000145047	8.73489e-09	-0.0127355	0.000110491	1.35213e-07
ENSG00000254455	chr11	64912944	64914943	-	HIGD1AP10	-0.0153444	0.000145047	8.73489e-09	-0.0127355	0.000110491	1.35213e-07
ENSG00000203876	chr10	111713150	111715149	-	NA	-0.00831908	4.35726e-05	1.25649e-08	-0.00772508	4.06819e-05	1.36569e-07
ENSG00000233672	chr13	51484349	51486348	-	RNASEH2B-AS1	-0.0059775	1.9476e-05	9.77509e-10	-0.00540978	1.99545e-05	1.36959e-07
ENSG00000255119	chr11	67371492	67373491	+	NA	0.00992599	4.40366e-05	1.54946e-11	0.00756361	3.90073e-05	1.36983e-07
ENSG00000228242	chr3	14184723	14186722	+	NA	-0.00256022	1.54335e-05	0.00314729	-0.00328261	7.34924e-06	1.37511e-07
ENSG00000251148	chr4	2295811	2297810	+	NA	-0.00342176	6.77169e-06	2.91497e-09	-0.00310805	6.59438e-06	1.39297e-07
ENSG00000226506	chr2	8039287	8041286	-	NA	-0.00350104	0.000128306	0.160967	-0.00594035	2.41111e-05	1.41113e-07
ENSG00000200983	chr11	8704274	8706273	+	SNORA3	-0.00918845	8.06852e-05	3.71081e-06	-0.00953671	6.22039e-05	1.43098e-07
ENSG00000273084	chr7	5466862	5468861	+	NA	-0.0011062	4.33683e-06	0.0160454	-0.00164858	1.86167e-06	1.46218e-07
ENSG00000258657	chr14	25063429	25065428	+	NA	-0.00826505	0.000219922	0.0115308	-0.015895	0.000173082	1.46451e-07
ENSG00000111275	chr12	112203191	112205190	+	ALDH2	0.00427737	1.20333e-05	2.54759e-08	0.00386263	1.02243e-05	1.47108e-07
ENSG00000117586	chr1	173175953	173177952	-	TNFSF4	-0.00108465	1.052e-05	0.129358	-0.00278675	5.32682e-06	1.4906e-07
ENSG00000222033	chr2	171570578	171572577	-	LINC01124	-0.000960819	1.0907e-06	3.13077e-05	-0.0011373	8.87623e-07	1.5008e-07
ENSG00000260545	chr16	58149289	58151288	+	NA	0.00726946	1.95257e-05	1.29382e-13	0.00475574	1.553e-05	1.51333e-07
ENSG00000115275	chr2	74692038	74694037	-	MOGS	0.000612416	2.69675e-05	0.592656	-0.0026573	4.85062e-06	1.5222e-07
ENSG00000228120	chr21	44581888	44583887	-	NA	0.00871808	0.000156342	0.00158423	0.00855596	5.03167e-05	1.53514e-07
ENSG00000214215	chr12	93095119	93097118	+	C12orf74	0.00216575	5.49523e-06	2.89955e-05	0.00267303	4.91177e-06	1.5379e-07
ENSG00000186970	chr21	31811097	31813096	+	KRTAP15-1	-0.00911477	5.72112e-05	5.19484e-08	-0.00754906	3.92063e-05	1.55496e-07
ENSG00000251982	chr2	218114779	218116778	+	RN7SKP43	-0.0138593	9.29641e-05	8.97849e-11	-0.0114363	9.00037e-05	1.56115e-07
ENSG00000225377	chr20	328369	330368	-	NA	-0.00179979	1.68875e-05	0.0470529	-0.00414076	1.18133e-05	1.5876e-07
ENSG00000160226	chr21	45758786	45760785	-	C21orf2	-0.0037247	9.5424e-06	5.1023e-08	-0.00363628	9.11633e-06	1.603e-07
ENSG00000221436	chr5	109849117	109851116	-	MIR548F3	-0.00359228	9.49106e-06	1.36712e-07	-0.00361074	8.99518e-06	1.61926e-07
ENSG00000266106	chr17	72305430	72307429	-	NA	0.00903522	2.96825e-05	8.28949e-14	0.00614544	2.60601e-05	1.62204e-07
ENSG00000149506	chr11	60633535	60635534	+	ZP1	0.00447154	3.92373e-05	0.00122143	0.00560995	2.17287e-05	1.63499e-07
ENSG00000230848	chr9	130819142	130821141	-	NA	-0.00779362	7.93164e-05	7.45027e-05	-0.010006	6.91837e-05	1.65461e-07
ENSG00000211909	chr14	106349281	106351280	-	IGHD5-24	-0.0097919	7.44708e-05	2.91356e-07	-0.0102292	7.23115e-05	1.65677e-07
ENSG00000110944	chr12	56731163	56733162	+	IL23A	0.00440444	2.84754e-05	0.000186037	0.00605619	2.53495e-05	1.65927e-07
ENSG00000136856	chr9	130157921	130159920	+	SLC2A8	0.00568219	1.54071e-05	6.63534e-11	0.00454484	1.42796e-05	1.66507e-07
ENSG00000207240	chr18	28960780	28962779	+	NA	-0.0122416	7.13167e-05	6.25972e-11	-0.00933036	6.02252e-05	1.68146e-07
ENSG00000070366	chr17	2206566	2208565	-	SMG6	0.00674208	2.75706e-05	6.7076e-09	0.00524328	1.90289e-05	1.69377e-07
ENSG00000164778	chr7	155249324	155251323	+	EN2	-0.00193245	3.4019e-06	2.15369e-06	-0.00180091	2.24596e-06	1.70522e-07
ENSG00000236544	chr7	155249295	155251294	-	NA	-0.00193245	3.4019e-06	2.15369e-06	-0.00180091	2.24596e-06	1.70522e-07
ENSG00000217805	chr6	25180087	25182086	+	NA	-0.0255307	0.000933332	0.000154486	-0.0346269	0.000830842	1.72053e-07
ENSG00000239440	chr3	82033789	82035788	+	NA	-0.0088815	8.35153e-05	1.09648e-05	-0.010139	7.12428e-05	1.72369e-07
ENSG00000271724	chr5	145755283	145757282	-	NA	-0.0072934	5.21689e-05	4.92875e-06	-0.00603341	2.52457e-05	1.74111e-07
ENSG00000235351	chr2	242664609	242666608	-	NA	-0.00258246	2.60586e-05	0.0218252	-0.00555954	2.14632e-05	1.77261e-07
ENSG00000218153	chr6	116779333	116781332	-	KRT18P22	-0.0139164	0.00017769	2.33979e-06	-0.0149713	0.000155728	1.78592e-07
ENSG00000185885	chr11	312006	314005	+	IFITM1	-0.014159	0.000132074	2.61511e-08	-0.0105545	7.73978e-05	1.78595e-07
ENSG00000175938	chr16	30958887	30960886	+	ORAI3	0.00473621	1.30324e-05	3.16044e-09	0.00302777	6.37416e-06	1.80494e-07
ENSG00000088826	chr20	4100127	4102126	+	SMOX	0.012021	7.91247e-05	1.06509e-09	0.008842	5.44312e-05	1.83831e-07
ENSG00000207751	chr22	22006093	22008092	+	MIR130B	-0.0048952	2.20122e-05	2.37169e-06	-0.00548185	2.09969e-05	1.93225e-07
ENSG00000212102	chr22	22005770	22007769	+	MIR301B	-0.0048952	2.20122e-05	2.37169e-06	-0.00548185	2.09969e-05	1.93225e-07
ENSG00000199805	chr20	62538808	62540807	+	RNU1-134P	0.0144879	0.000128939	8.32478e-09	0.0102298	7.32031e-05	1.96316e-07
ENSG00000136935	chr9	127710272	127712271	-	GOLGA1	-0.0244354	0.000324718	9.3592e-10	-0.0206606	0.000298781	1.98022e-07
ENSG00000200959	chr5	138612970	138614969	+	SNORA74A	-0.00681555	3.98506e-05	1.05078e-06	-0.00586195	2.40534e-05	1.98177e-07
ENSG00000137673	chr11	102400985	102402984	-	MMP7	-0.00366032	1.02565e-05	2.39205e-07	-0.00366593	9.42094e-06	2.02231e-07
ENSG00000108561	chr17	5351651	5353650	-	C1QBP	0.0100048	4.14326e-05	2.49477e-12	0.00760028	4.0536e-05	2.05203e-07
ENSG00000251143	chr11	71723837	71725836	+	NA	0.00817896	3.24473e-05	9.40581e-11	0.00496359	1.7295e-05	2.06178e-07
ENSG00000269813	chr19	8022507	8024506	+	NA	-0.00875304	0.000127689	0.000451218	-0.0124377	0.000108597	2.06236e-07
ENSG00000134986	chr5	111332662	111334661	-	NREP	-0.00640689	0.000120373	0.00812898	-0.0114348	9.18301e-05	2.07498e-07
ENSG00000079150	chr2	179342828	179344827	-	FKBP7	0.015701	9.46733e-05	3.66995e-13	0.00870641	5.32825e-05	2.10001e-07
ENSG00000237686	chr6	44041890	44043889	-	NA	-0.00363499	1.97338e-05	0.000211229	-0.00488984	1.68134e-05	2.11065e-07
ENSG00000186529	chr19	15750207	15752206	+	CYP4F3	-0.00173689	3.35705e-05	0.173948	-0.00573746	2.31594e-05	2.12572e-07
ENSG00000253802	chr8	40200422	40202421	-	NA	-0.00921729	5.78825e-05	4.41263e-08	-0.0083766	4.93756e-05	2.13165e-07
ENSG00000106113	chr7	30739246	30741245	-	CRHR2	-0.0106077	7.042e-05	1.13743e-08	-0.00760384	4.07003e-05	2.14219e-07
ENSG00000116852	chr1	200992329	200994328	-	KIF21B	0.00733616	2.97548e-05	1.27683e-09	0.00569486	2.28341e-05	2.14807e-07
ENSG00000243960	chr1	111983487	111985486	-	NA	0.00962789	2.73434e-05	1.29562e-16	0.00599595	2.53273e-05	2.16559e-07
ENSG00000233860	chr4	77679128	77681127	-	NA	-0.00687279	6.0471e-05	6.31587e-05	-0.0085078	5.10788e-05	2.21656e-07
ENSG00000015479	chr5	138607941	138609940	+	MATR3	-0.00150243	6.29809e-06	0.00666334	-0.00214259	3.2439e-06	2.25809e-07
ENSG00000002745	chr7	120963921	120965920	+	WNT16	-0.0165764	0.000109627	9.90037e-13	-0.0124265	0.000109128	2.26138e-07
ENSG00000135521	chr6	144162981	144164980	+	LTV1	0.00854719	2.63165e-05	6.38553e-14	0.0060843	2.61661e-05	2.26718e-07
ENSG00000161944	chr17	7018520	7020519	-	ASGR2	-0.00392744	6.26844e-05	0.0245209	-0.00585372	2.42282e-05	2.27722e-07
ENSG00000115594	chr2	102679504	102681503	+	IL1R1	-0.00400884	7.63413e-05	0.0375019	-0.0051232	1.85752e-05	2.30575e-07
ENSG00000104974	chr19	55103547	55105546	+	LILRA1	-0.0112799	7.14837e-05	1.72048e-09	-0.0101954	7.35983e-05	2.321e-07
ENSG00000165181	chr9	114556789	114558788	-	C9orf84	-0.00401633	2.4573e-05	0.000243655	-0.00557667	2.20364e-05	2.34537e-07
ENSG00000114902	chr3	52737471	52739470	+	SPCS1	-0.00762093	2.76398e-05	6.26017e-11	-0.0061099	2.64549e-05	2.34891e-07
ENSG00000271509	chr8	128302978	128304977	+	NA	-0.0227975	0.000241769	3.80775e-11	-0.0184416	0.000241171	2.37071e-07
ENSG00000260479	chr16	79122447	79124446	+	NA	-0.0100366	4.26726e-05	4.3883e-12	-0.00758004	4.0765e-05	2.38683e-07
ENSG00000201793	chr13	99856462	99858461	+	RN7SKP9	0.00269265	6.53948e-05	0.131015	0.00510093	1.8464e-05	2.39303e-07
ENSG00000135821	chr1	182360842	182362841	-	GLUL	-0.00779783	4.37509e-05	9.96651e-08	-0.00660706	3.10188e-05	2.43747e-07
ENSG00000213190	chr1	151028734	151030733	+	MLLT11	0.0114265	9.62542e-05	1.41349e-07	0.00938479	6.25914e-05	2.44178e-07
ENSG00000189143	chr7	73212372	73214371	+	CLDN4	-0.0180912	0.000223509	4.57424e-08	-0.0181107	0.000233237	2.46205e-07
ENSG00000197599	chr16	1494058	1496057	-	CCDC154	0.00718711	3.51419e-05	4.31647e-08	0.00709193	3.58112e-05	2.50595e-07
ENSG00000261641	chr16	1493844	1495843	+	NA	0.00718711	3.51419e-05	4.31647e-08	0.00709193	3.58112e-05	2.50595e-07
ENSG00000251629	chr5	20610449	20612448	+	NA	-0.00891967	6.30038e-05	3.77754e-07	-0.0092315	6.0687e-05	2.51087e-07
ENSG00000092445	chr15	41848373	41850372	+	TYRO3	0.00979167	5.2284e-05	9.85868e-10	0.00835262	4.9706e-05	2.52769e-07
ENSG00000259838	chr15	41847725	41849724	+	TCEB1P2	0.00979167	5.2284e-05	9.85868e-10	0.00835262	4.9706e-05	2.52769e-07
ENSG00000130338	chr6	158732192	158734191	+	TULP4	-0.00741919	6.6023e-05	3.58748e-05	-0.00918485	6.01357e-05	2.54561e-07
ENSG00000237320	chr2	35224728	35226727	-	NA	-0.0283478	0.000350822	8.97968e-12	-0.0219881	0.000344792	2.56125e-07
ENSG00000206898	chr2	10435807	10437806	-	NA	-0.00271362	4.19504e-05	0.057463	-0.00609913	2.6595e-05	2.64969e-07
ENSG00000267366	chr18	13500789	13502788	-	NA	0.0182961	0.000124339	1.49505e-13	0.0121902	0.000106306	2.67259e-07
ENSG00000137252	chr6	55037550	55039549	+	HCRTR2	-0.00862511	3.56033e-05	7.06597e-11	-0.00688332	3.39062e-05	2.68468e-07
ENSG00000266023	chr12	56587431	56589430	+	RN7SL770P	0.0236783	0.000233624	2.93885e-12	0.0149938	0.000160928	2.69536e-07
ENSG00000249785	chr5	28287273	28289272	-	NA	-0.00909049	6.92661e-05	7.87171e-07	-0.00905667	5.87337e-05	2.70719e-07
ENSG00000252841	chr1	9336950	9338949	+	NA	0.00164475	0.000292823	0.66281	-0.00705683	3.56657e-05	2.71397e-07
ENSG00000225335	chr22	18561151	18563150	-	NA	-0.000255175	3.94388e-05	0.853749	-0.00475206	1.61749e-05	2.71808e-07
ENSG00000165078	chr8	68658121	68660120	-	CPA6	0.0134229	6.65443e-05	1.27915e-13	0.00969994	6.7397e-05	2.72012e-07
ENSG00000257073	chr17	73314911	73316910	-	NA	0.0022755	5.0469e-06	4.60918e-06	0.00267351	5.12125e-06	2.72942e-07
ENSG00000188629	chr19	9433521	9435520	+	ZNF177	-0.00757939	2.6459e-05	3.05398e-11	-0.00614623	2.70736e-05	2.73935e-07
ENSG00000201861	chr10	327566	329565	-	RNA5SP298	-0.00295655	6.37798e-05	0.0931815	-0.00763469	4.17761e-05	2.7408e-07
ENSG00000143889	chr2	38830229	38832228	-	HNRNPLL	-0.00664884	3.62795e-05	6.01858e-07	-0.00588433	2.48384e-05	2.77397e-07
ENSG00000266415	chr5	9053508	9055507	-	MIR4636	-0.0107902	0.000102225	1.39308e-06	-0.0108287	8.41385e-05	2.78401e-07
ENSG00000256433	chr12	6501571	6503570	+	NA	0.00875915	6.37668e-05	7.07383e-07	0.00864336	5.36461e-05	2.81256e-07
ENSG00000163754	chr3	148707628	148709627	+	GYG1	-0.00262577	1.17633e-05	0.000525493	-0.00313248	7.04668e-06	2.81567e-07
ENSG00000260293	chr16	2525059	2527058	+	NA	0.0124551	4.29066e-05	1.35015e-17	0.00690496	3.42821e-05	2.86328e-07
ENSG00000257336	chr12	69350958	69352957	-	PRELID2P1	0.000573749	5.59106e-05	0.727764	-0.00608579	2.66758e-05	2.92989e-07
ENSG00000068383	chr10	134349824	134351823	+	INPP5A	-0.00481559	3.67265e-05	0.000320081	-0.00697139	3.50055e-05	2.93117e-07
ENSG00000173269	chr10	88728739	88730738	-	MMRN2	-0.000911423	5.72516e-05	0.58476	-0.00775367	4.33162e-05	2.94375e-07
ENSG00000134343	chr11	26209329	26211328	+	ANO3	-0.00923468	0.000101856	3.45368e-05	-0.011172	8.99816e-05	2.96718e-07
ENSG00000255243	chr11	26209170	26211169	+	NA	-0.00923468	0.000101856	3.45368e-05	-0.011172	8.99816e-05	2.96718e-07
ENSG00000201867	chr11	34209221	34211220	+	NA	0.00652753	2.49014e-05	3.51065e-09	0.00455258	1.49442e-05	2.97349e-07
ENSG00000211828	chr14	22926590	22928589	+	TRDJ3	0.0102783	0.0001006	3.56664e-06	0.00866166	5.41163e-05	2.98904e-07
ENSG00000222004	chr7	26675990	26677989	+	C7orf71	-0.00633884	2.33195e-05	3.10108e-09	-0.00540706	2.10908e-05	2.99318e-07
ENSG00000176922	chr11	4870015	4872014	-	OR51S1	-0.0171069	0.000127672	8.83814e-12	-0.0123668	0.000110484	3.05041e-07
ENSG00000119203	chr2	9562197	9564196	+	CPSF3	0.01024	3.83382e-05	9.67542e-14	0.00719222	3.74006e-05	3.08588e-07
ENSG00000248505	chr4	58290538	58292537	+	NA	-0.00804673	7.00136e-05	1.35285e-05	-0.00965214	6.74585e-05	3.14732e-07
ENSG00000223874	chr2	217733995	217735994	+	NA	-0.0104127	6.80886e-05	1.20436e-08	-0.00828158	4.96655e-05	3.15113e-07
ENSG00000143013	chr1	87792651	87794650	+	LMO4	-0.0020056	2.13937e-05	0.0492859	-0.00332627	8.01542e-06	3.16884e-07
ENSG00000156515	chr10	71028240	71030239	+	HK1	-0.00727934	3.40033e-05	1.71642e-08	-0.00657366	3.13116e-05	3.17676e-07
ENSG00000089053	chr12	121837200	121839199	-	ANAPC5	0.0104469	6.86123e-05	1.22648e-08	0.00887407	5.70848e-05	3.1949e-07
ENSG00000181038	chr17	74721412	74723411	+	METTL23	-0.00197178	1.3548e-05	0.0151695	-0.00376016	1.02544e-05	3.21701e-07
ENSG00000212296	chr5	40832338	40834337	-	SNORD72	-0.00877362	5.52273e-05	9.55957e-08	-0.00844996	5.17894e-05	3.22043e-07
ENSG00000101306	chr20	30405611	30407610	+	MYLK2	0.00837954	2.72637e-05	4.90165e-13	0.00524226	1.99336e-05	3.22211e-07
ENSG00000182742	chr17	46656974	46658973	-	HOXB4	-0.00457861	0.000138233	0.0774043	-0.00917446	6.10726e-05	3.23577e-07
ENSG00000259426	chr15	69706869	69708868	-	NA	-0.00756463	3.98689e-05	6.1949e-08	-0.00681522	3.37034e-05	3.23869e-07
ENSG00000123610	chr2	152212606	152214605	+	TNFAIP6	-0.00658139	5.91863e-05	0.000107523	-0.00709787	3.65799e-05	3.26591e-07
ENSG00000169908	chr3	149095153	149097152	-	TM4SF1	-0.00840717	7.84788e-05	1.75169e-05	-0.0102334	7.60657e-05	3.28207e-07
ENSG00000198997	chr10	91352087	91354086	-	MIR107	-0.00455049	2.1404e-05	8.5881e-06	-0.00522411	1.98309e-05	3.29958e-07
ENSG00000115282	chr2	74708700	74710699	+	TTC31	-0.00199857	2.98056e-05	0.0968868	-0.0040416	1.18697e-05	3.3009e-07
ENSG00000249708	chr4	152811916	152813915	-	NA	-0.0137797	0.000189615	5.98343e-06	-0.0153591	0.000171608	3.34948e-07
ENSG00000203583	chr22	39127414	39129413	+	NA	0.0055051	2.33869e-05	2.66876e-07	0.00538796	2.1138e-05	3.3921e-07
ENSG00000238705	chr1	26879533	26881532	+	MIR1976	-0.00196646	4.73374e-05	0.194858	-0.0041859	1.27612e-05	3.40227e-07
ENSG00000263786	chr17	73142142	73144141	-	NA	0.0252433	0.000429519	3.74189e-08	0.0147144	0.000157836	3.44543e-07
ENSG00000108592	chr17	61906873	61908872	-	FTSJ3	0.0109871	8.06283e-05	3.24614e-08	0.00859834	5.39118e-05	3.45954e-07
ENSG00000253901	chr8	92919348	92921347	-	NA	-0.0200257	0.000236269	4.04855e-09	-0.017106	0.000213488	3.48293e-07
ENSG00000261606	chr15	75107064	75109063	+	NA	-0.0071744	4.58421e-05	1.65193e-06	-0.00770317	4.32994e-05	3.49034e-07
ENSG00000161638	chr12	54812745	54814744	-	ITGA5	-0.00117408	8.18162e-06	0.0627078	-0.00226426	3.74192e-06	3.50108e-07
ENSG00000014257	chr3	132034711	132036710	+	ACPP	-0.00150215	1.54494e-05	0.0830837	-0.0029788	6.47722e-06	3.50782e-07
ENSG00000137103	chr9	35812948	35814947	+	TMEM8B	0.0105726	3.30618e-05	1.42046e-16	0.00643124	3.02094e-05	3.53458e-07
ENSG00000174600	chr12	108732619	108734618	-	CMKLR1	0.00289117	5.1299e-06	8.19373e-09	0.00242053	4.28042e-06	3.54685e-07
ENSG00000263316	chr17	6881780	6883779	-	NA	-0.00245606	2.44043e-05	0.0242013	-0.00449941	1.47916e-05	3.55084e-07
ENSG00000011600	chr19	36398698	36400697	-	TYROBP	-0.00305592	8.81415e-05	0.139878	-0.0050722	1.87982e-05	3.55308e-07
ENSG00000161647	chr17	41910039	41912038	-	MPP3	-0.00127336	1.78943e-05	0.172167	-0.00264032	5.0988e-06	3.60038e-07
ENSG00000170291	chr17	7153235	7155234	+	ELP5	-0.00117235	2.79394e-06	0.00148578	-0.00158246	1.83255e-06	3.62656e-07
ENSG00000248809	chr4	147042566	147044565	-	LINC01095	-0.00373534	1.35221e-05	4.32975e-06	-0.00394721	1.14164e-05	3.68934e-07
ENSG00000099899	chr22	20104416	20106415	-	TRMT2A	-0.00651986	3.47851e-05	5.79975e-07	-0.00572369	2.40071e-05	3.69366e-07
ENSG00000211912	chr14	106353937	106355936	-	IGHD2-21	-0.0107124	0.00013284	2.59652e-05	-0.012612	0.000116571	3.69767e-07
ENSG00000244620	chr14	106354442	106356441	+	NA	-0.0107124	0.00013284	2.59652e-05	-0.012612	0.000116571	3.69767e-07
ENSG00000168685	chr5	35851297	35853296	+	IL7R	-0.00689291	2.03746e-05	5.88361e-12	-0.00519245	1.97687e-05	3.7214e-07
ENSG00000143303	chr1	156696734	156698733	+	RRNAD1	-0.00357443	1.68948e-05	8.2599e-05	-0.00415514	1.26617e-05	3.73146e-07
ENSG00000225742	chr3	193967443	193969442	-	NA	0.0112514	4.62215e-05	9.31061e-14	0.00771913	4.37601e-05	3.8028e-07
ENSG00000104897	chr19	2235020	2237019	+	SF3A2	-0.00110337	8.09626e-05	0.578014	-0.00562648	2.32712e-05	3.85002e-07
ENSG00000175544	chr11	67218377	67220376	+	CABP4	-0.00484139	1.95382e-05	7.34142e-07	-0.00447316	1.47239e-05	3.90313e-07
ENSG00000103313	chr16	3306128	3308127	-	MEFV	-0.00759433	4.42876e-05	2.49542e-07	-0.00687988	3.48303e-05	3.90336e-07
ENSG00000147570	chr8	66932295	66934294	+	DNAJC5B	-0.0125021	6.32643e-05	1.42724e-12	-0.0089469	5.89116e-05	3.9105e-07
ENSG00000224116	chr7	41732014	41734013	+	INHBA-AS1	-0.00345064	8.45251e-05	0.0887474	-0.00848214	5.29514e-05	3.91178e-07
ENSG00000199773	chr5	7978759	7980758	+	RNU1-76P	-0.00998754	7.66296e-05	2.50934e-07	-0.00879332	5.69102e-05	3.91393e-07
ENSG00000231265	chr20	48657542	48659541	-	TRERNA1	-0.00141355	6.1473e-05	0.413449	-0.00345672	8.79739e-06	3.93075e-07
ENSG00000165424	chr10	81204884	81206883	-	ZCCHC24	-0.00551063	2.35467e-05	2.84851e-07	-0.00506905	1.89219e-05	3.94103e-07
ENSG00000129450	chr19	51626665	51628664	+	SIGLEC9	-0.00327408	8.14804e-05	0.0999919	-0.00581376	2.49394e-05	4.04558e-07
ENSG00000249038	chr4	133511739	133513738	+	NA	-0.00566607	2.74871e-05	1.02524e-06	-0.00587861	2.55002e-05	4.04843e-07
ENSG00000176654	chr12	8043672	8045671	+	NANOGP1	-0.00406455	0.000126342	0.101028	-0.00791073	4.61781e-05	4.04953e-07
ENSG00000175793	chr1	27188133	27190132	+	SFN	-0.00482657	3.84279e-05	0.000421581	-0.00692664	3.54073e-05	4.05488e-07
ENSG00000241828	chr12	8011533	8013532	+	NA	0.0056523	1.65303e-05	3.54874e-10	0.00482551	1.71892e-05	4.06998e-07
ENSG00000251854	chr3	149496396	149498395	-	RNU6-507P	-0.00770677	5.32145e-05	1.77284e-06	-0.00704762	3.66707e-05	4.07809e-07
ENSG00000131100	chr22	18111085	18113084	-	ATP6V1E1	-0.00423447	0.00023649	0.211693	-0.00948102	6.63838e-05	4.09271e-07
ENSG00000188895	chr17	38277051	38279050	+	MSL1	-0.00201302	3.45043e-06	9.57876e-07	-0.00217892	3.50672e-06	4.10079e-07
ENSG00000221116	chr20	2633358	2635357	+	SNORD110	-0.00949542	0.000113669	5.54509e-05	-0.0108515	8.70179e-05	4.12747e-07
ENSG00000174695	chr5	82373183	82375182	-	TMEM167A	-0.00150069	3.91849e-06	0.000595425	-0.00174263	2.24611e-06	4.17681e-07
ENSG00000110987	chr12	122455828	122457827	+	BCL7A	-0.00917387	7.71103e-05	2.30249e-06	-0.0102482	7.76888e-05	4.18195e-07
ENSG00000242337	chr3	133379342	133381341	+	TFP1	-0.0011005	8.69183e-07	9.60386e-08	-0.00109953	8.94362e-07	4.18607e-07
ENSG00000228679	chr6	84691947	84693946	+	NA	-0.0100334	7.13608e-05	8.01093e-08	-0.00897596	5.961e-05	4.19398e-07
ENSG00000236003	chr22	20877658	20879657	-	NA	0.00770262	6.69127e-05	2.03351e-05	0.0061193	2.77348e-05	4.25336e-07
ENSG00000013016	chr2	31455380	31457379	+	EHD3	-0.000970672	5.27146e-05	0.54419	-0.00409935	1.2452e-05	4.27792e-07
ENSG00000223149	chr5	67261773	67263772	+	NA	-0.000878578	0.000155549	0.749287	-0.00825292	5.05027e-05	4.3155e-07
ENSG00000176473	chr14	100841255	100843254	+	WDR25	-0.00439755	1.54059e-05	4.08836e-07	-0.00449082	1.49614e-05	4.34458e-07
ENSG00000157017	chr3	10334132	10336131	-	GHRL	-0.00186136	0.000185247	0.534998	-0.00615565	2.81257e-05	4.37543e-07
ENSG00000226025	chr19	40168514	40170513	+	NA	-0.00768919	5.56347e-05	3.12085e-06	-0.00838199	5.21504e-05	4.37646e-07
ENSG00000239946	chr3	114590461	114592460	+	ZBTB20-AS3	-0.00980476	6.36149e-05	2.80574e-08	-0.00729401	3.95009e-05	4.39116e-07
ENSG00000207622	chr12	109230283	109232282	-	MIR619	-0.00292066	2.43161e-05	0.00726721	-0.00468922	1.63285e-05	4.40061e-07
ENSG00000239175	chr8	29900925	29902924	-	RNU6-1218P	-0.00671372	6.70693e-05	0.000205609	-0.00909553	6.14637e-05	4.4296e-07
ENSG00000247810	chr4	37078699	37080698	+	NA	-0.0135912	0.000112728	7.44663e-09	-0.0106955	8.50563e-05	4.47547e-07
ENSG00000101981	chrX	138611417	138613416	+	F9	-0.00725291	2.51437e-05	6.87454e-11	-0.00571059	2.42653e-05	4.51886e-07
ENSG00000134802	chr11	57194554	57196553	-	SLC43A3	-0.00231187	1.74453e-05	0.0121109	-0.00370594	1.02215e-05	4.53186e-07
ENSG00000186889	chr2	62738530	62740529	-	TMEM17	-0.0325336	0.000448962	4.52944e-12	-0.0243625	0.000442287	4.60657e-07
ENSG00000252003	chr7	121720274	121722273	+	RNU7-154P	-0.00983859	4.25869e-05	1.07601e-11	-0.00744102	4.12694e-05	4.62066e-07
ENSG00000177576	chr18	47013123	47015122	-	C18orf32	-0.00790233	7.25881e-05	2.69768e-05	-0.00980192	7.16194e-05	4.62708e-07
ENSG00000184502	chr17	39867078	39869077	+	GAST	-0.00830084	3.22479e-05	4.35081e-11	-0.00654872	3.19814e-05	4.65159e-07
ENSG00000258274	chr12	94131100	94133099	-	NA	-0.00371049	0.00021887	0.255278	-0.00916785	6.26995e-05	4.67194e-07
ENSG00000231711	chr22	46440234	46442233	-	LINC00899	0.00494852	1.46721e-05	5.43198e-09	0.00339205	8.5861e-06	4.6921e-07
ENSG00000158473	chr1	158148237	158150236	+	CD1D	-0.015405	6.93474e-05	9.39279e-17	-0.00906739	6.13548e-05	4.69372e-07
ENSG00000234160	chr9	37507647	37509646	+	NA	0.00730498	3.13198e-05	3.78635e-09	0.00568275	2.41023e-05	4.70189e-07
ENSG00000175514	chr11	67219701	67221700	-	GPR152	-0.00443572	1.89444e-05	4.03059e-06	-0.00436903	1.42485e-05	4.71013e-07
ENSG00000213188	chr7	151824464	151826463	+	YBX1P4	-0.0061654	3.98259e-05	9.86155e-06	-0.00676108	3.41759e-05	4.80853e-07
ENSG00000199090	chr11	75045731	75047730	-	MIR326	0.00458226	1.05821e-05	2.08731e-10	0.00354463	9.39539e-06	4.82083e-07
ENSG00000211817	chr14	22747488	22749487	+	TRAV38-2DV8	-0.0085567	3.00037e-05	1.94509e-12	-0.00593426	2.63525e-05	4.86691e-07
ENSG00000168291	chr3	58419085	58421084	-	PDHB	0.00609758	1.8788e-05	2.20386e-10	0.0040727	1.24142e-05	4.87606e-07
ENSG00000224307	chr9	132043237	132045236	+	NA	-0.00181422	3.80439e-05	0.182181	-0.00393376	1.15889e-05	4.91635e-07
ENSG00000227048	chr1	201396603	201398602	+	NA	0.0109066	0.000155618	7.56422e-05	0.0125736	0.000118399	4.917e-07
ENSG00000127423	chr1	26185404	26187403	-	AUNIP	-0.00141138	3.65782e-06	0.000829619	-0.00209327	3.28635e-06	5.01136e-07
ENSG00000258717	chr14	101145722	101147721	-	NA	0.0148487	0.000116672	5.52772e-10	0.0107291	8.63648e-05	5.03299e-07
ENSG00000253037	chr6	109824090	109826089	+	NA	-0.00387244	0.000199117	0.213231	-0.0122057	0.000111785	5.03961e-07
ENSG00000197641	chr18	61252723	61254722	+	SERPINB13	-0.00475012	3.42961e-05	0.000239813	-0.00575142	2.48364e-05	5.08288e-07
ENSG00000265222	chr17	30849943	30851942	-	NA	0.00541652	0.000373944	0.203924	0.0103859	8.10036e-05	5.09482e-07
ENSG00000168140	chr16	4420349	4422348	+	VASN	0.010839	5.38775e-05	2.77372e-11	0.00740523	4.1246e-05	5.20064e-07
ENSG00000234883	chr21	26932721	26934720	+	MIR155HG	-0.0141749	0.000103726	3.39211e-10	-0.0106871	8.59578e-05	5.24185e-07
ENSG00000253125	chr8	22546163	22548162	+	NA	-0.00619642	0.000109211	0.00720385	-0.00720912	3.91171e-05	5.24696e-07
ENSG00000221122	chr4	40464233	40466232	+	NA	-0.000238659	0.000129343	0.924155	-0.00737699	4.09727e-05	5.2679e-07
ENSG00000120217	chr9	5449003	5451002	+	CD274	-0.00939326	6.58526e-05	1.68201e-07	-0.00944705	6.71956e-05	5.2699e-07
ENSG00000234572	chr2	65090261	65092260	-	NA	0.000676947	0.000304788	0.860364	-0.00872318	5.73593e-05	5.35003e-07
ENSG00000226440	chr6	112555794	112557793	+	NA	-0.00290208	0.000102506	0.193572	-0.00814146	4.99678e-05	5.35512e-07
ENSG00000267662	chr19	31838287	31840286	+	NA	-0.00388249	3.00598e-05	0.00133656	-0.00595966	2.67798e-05	5.36753e-07
ENSG00000177340	chr12	31475750	31477749	+	NA	-0.00310903	6.54282e-06	3.99264e-08	-0.00295067	6.5655e-06	5.37777e-07
ENSG00000251412	chr4	14410203	14412202	-	NA	-0.0130038	0.000184866	1.50699e-05	-0.0138601	0.000144944	5.41657e-07
ENSG00000215030	chr17	17286827	17288826	-	RPL13P12	0.0114825	7.23042e-05	1.09605e-09	0.00987614	7.37e-05	5.51808e-07
ENSG00000236807	chr19	45266905	45268904	+	NA	-0.00224293	1.39435e-05	0.00648467	-0.00413284	1.29064e-05	5.52084e-07
ENSG00000253027	chr19	45266707	45268706	+	NA	-0.00224293	1.39435e-05	0.00648467	-0.00413284	1.29064e-05	5.52084e-07
ENSG00000148444	chr10	22603403	22605402	+	COMMD3	-0.00586048	6.22508e-05	0.00076689	-0.00670424	3.39729e-05	5.54114e-07
ENSG00000269897	chr10	22603817	22605816	+	COMMD3-BMI1	-0.00586048	6.22508e-05	0.00076689	-0.00670424	3.39729e-05	5.54114e-07
ENSG00000211840	chr14	22956976	22958975	+	TRAJ49	0.00581857	8.71144e-05	0.00472701	0.00684411	3.54181e-05	5.56722e-07
ENSG00000196419	chr22	42015623	42017622	+	XRCC6	-0.00579055	2.40714e-05	9.64509e-08	-0.00533525	2.15321e-05	5.59807e-07
ENSG00000232193	chr21	20307678	20309677	-	NA	-0.0161646	0.000121485	3.76243e-11	-0.0129119	0.000126164	5.62761e-07
ENSG00000142224	chr1	206970715	206972714	+	IL19	-0.00139189	2.68417e-05	0.223011	-0.00482463	1.76162e-05	5.63276e-07
ENSG00000180332	chr13	45774676	45776675	-	KCTD4	-0.00822454	0.000129656	0.00106799	-0.01106	9.26337e-05	5.67806e-07
ENSG00000233800	chr9	135820956	135822955	+	NA	-0.00581833	7.03899e-05	0.00167875	-0.00900861	6.15076e-05	5.73855e-07
ENSG00000100889	chr14	24561762	24563761	+	PCK2	-0.00314162	7.69305e-05	0.104297	-0.00537066	2.18609e-05	5.73862e-07
ENSG00000164050	chr3	48471095	48473094	-	PLXNB1	-0.00130507	5.78687e-05	0.436428	-0.00436113	1.44174e-05	5.75148e-07
ENSG00000234264	chr1	68960859	68962858	+	NA	-0.0031062	1.618e-05	0.000469859	-0.00442203	1.4823e-05	5.752e-07
ENSG00000170889	chr19	54703110	54705109	+	RPS9	-0.00351184	9.27981e-06	1.88462e-07	-0.00358101	9.72706e-06	5.79967e-07
ENSG00000185917	chr21	37451188	37453187	-	SETD4	-0.023547	0.000408939	1.42243e-07	-0.0238337	0.000430958	5.81362e-07
ENSG00000251437	chr4	99897769	99899768	-	NDUFS5P4	-0.00725741	0.000127337	0.00356502	-0.0122288	0.000113491	5.83826e-07
ENSG00000127824	chr2	220142393	220144392	-	TUBA4A	0.00609123	1.29292e-05	2.46933e-14	0.00387846	1.14164e-05	5.84085e-07
ENSG00000135924	chr2	220142489	220144488	+	DNAJB2	0.00609123	1.29292e-05	2.46933e-14	0.00387846	1.14164e-05	5.84085e-07
ENSG00000143162	chr1	167522505	167524504	-	CREG1	0.00465473	1.6231e-05	1.77216e-07	0.00305621	7.09278e-06	5.88241e-07
ENSG00000081177	chr14	69656728	69658727	+	EXD2	0.00825547	3.11513e-05	2.57513e-11	0.00603396	2.76551e-05	5.90358e-07
ENSG00000239572	chr3	87842280	87844279	-	NA	-0.00605468	4.55037e-05	4.85125e-05	-0.00639173	3.10468e-05	5.94037e-07
ENSG00000016490	chr1	86932551	86934550	+	CLCA1	-0.0050241	1.47741e-05	3.60605e-09	-0.00434915	1.43771e-05	5.95487e-07
ENSG00000234060	chr2	135077150	135079149	-	NA	-0.00679476	0.000807267	0.278029	-0.0197313	0.000296032	5.98404e-07
ENSG00000167468	chr19	1102436	1104435	+	GPX4	-0.0108304	0.000115163	4.98728e-06	-0.00915558	6.37519e-05	6.00053e-07
ENSG00000269303	chr19	35490575	35492574	-	NA	-0.0019039	2.60691e-05	0.0908338	-0.00353112	9.48467e-06	6.01392e-07
ENSG00000100647	chr14	70076813	70078812	+	KIAA0247	0.00439797	8.67545e-06	1.67873e-11	0.0030114	6.899e-06	6.02322e-07
ENSG00000212517	chr20	5101686	5103685	-	NA	0.0143929	0.000226138	1.48541e-05	0.0150953	0.000173477	6.07909e-07
ENSG00000261818	chr16	65613071	65615070	+	NA	-0.0137093	0.000218035	2.64883e-05	-0.013578	0.000140474	6.1438e-07
ENSG00000138134	chr10	90637991	90639990	+	STAMBPL1	0.000636755	4.46621e-05	0.665564	-0.00409677	1.28002e-05	6.2195e-07
ENSG00000068650	chr13	113343143	113345142	+	ATP11A	-0.00102789	4.81147e-06	0.0336214	-0.00176762	2.38449e-06	6.27175e-07
ENSG00000263380	chr1	61548703	61550702	-	NA	-0.00707954	5.06408e-05	6.77515e-06	-0.00718024	3.93632e-05	6.30745e-07
ENSG00000188389	chr2	242800561	242802560	-	PDCD1	0.000707579	0.000107211	0.756547	0.00580776	2.57635e-05	6.34027e-07
ENSG00000236095	chr9	97661211	97663210	+	NA	-0.0123457	0.000161566	1.10982e-05	-0.0127724	0.000124609	6.34276e-07
ENSG00000212607	chr11	8705486	8707485	+	SNORA45	-0.011807	0.000155289	1.80708e-05	-0.0122876	0.000115344	6.35398e-07
ENSG00000266019	chr7	98477773	98479772	+	MIR3609	0.00873279	2.73848e-05	5.83866e-14	0.00544572	2.26574e-05	6.36106e-07
ENSG00000226599	chr6	150972662	150974661	-	NA	-0.0125732	6.71915e-05	4.75595e-12	-0.00875211	5.85566e-05	6.40802e-07
ENSG00000250410	chr4	186290379	186292378	+	NA	-0.0112348	5.29678e-05	3.49241e-12	-0.00826108	5.2226e-05	6.49573e-07
ENSG00000169403	chr1	28519948	28521947	-	PTAFR	-0.00786744	6.44139e-05	9.20539e-06	-0.00610248	2.8512e-05	6.53436e-07
ENSG00000145107	chr3	196064875	196066874	-	TM4SF19	-0.01249	7.19831e-05	3.18137e-11	-0.0072261	3.99854e-05	6.54953e-07
ENSG00000273331	chr3	196064745	196066744	-	NA	-0.01249	7.19831e-05	3.18137e-11	-0.0072261	3.99854e-05	6.54953e-07
ENSG00000249019	chr4	39715572	39717571	-	NA	0.0241743	0.00058489	6.12772e-06	0.019908	0.000303896	6.66106e-07
ENSG00000254907	chr11	43380347	43382346	-	NA	-0.00422666	1.207e-05	3.88066e-08	-0.0040308	1.24601e-05	6.67482e-07
ENSG00000254248	chr8	96099653	96101652	-	NA	-0.00108153	6.80056e-05	0.551873	-0.00426088	1.39291e-05	6.71118e-07
ENSG00000235085	chr17	4577174	4579173	+	NA	0.000232347	3.21402e-05	0.8525	-0.00320395	7.88006e-06	6.75725e-07
ENSG00000271880	chr10	88728998	88730997	+	NA	-0.000862487	5.56822e-05	0.60004	-0.00743926	4.25071e-05	6.80544e-07
ENSG00000196367	chr7	98474056	98476055	+	TRRAP	-0.00321877	2.22027e-05	0.00196872	-0.0053196	2.17417e-05	6.83248e-07
ENSG00000226272	chr5	142247988	142249987	-	ARHGAP26-AS1	0.00890629	4.99903e-05	1.27714e-08	0.00686584	3.62307e-05	6.86302e-07
ENSG00000267174	chr19	11434618	11436617	-	NA	-0.0014232	5.56768e-05	0.386924	-0.00339567	8.86251e-06	6.86637e-07
ENSG00000225921	chr6	13614059	13616058	+	NOL7	-0.00297854	5.8092e-06	2.37469e-08	-0.00275071	5.81664e-06	6.88158e-07
ENSG00000144355	chr2	172947968	172949967	+	DLX1	-0.00212463	6.86811e-06	0.000241536	-0.00218644	3.6758e-06	6.90072e-07
ENSG00000197121	chr2	197792021	197794020	-	PGAP1	0.00751644	2.83221e-05	1.87172e-10	0.00560259	2.41427e-05	6.92742e-07
ENSG00000204335	chr2	171570361	171572360	+	SP5	-0.00104803	1.38226e-06	5.46197e-05	-0.001223	1.15109e-06	6.97728e-07
ENSG00000169955	chr16	30546169	30548168	-	ZNF747	0.00349577	1.38199e-05	2.08692e-05	0.00388387	1.16155e-05	7.02967e-07
ENSG00000252595	chr4	42892913	42894912	+	RN7SKP82	-0.0139465	8.79924e-05	2.04094e-11	-0.0102217	8.05322e-05	7.11489e-07
ENSG00000253302	chr8	74330739	74332738	+	STAU2-AS1	-0.0062742	5.13014e-05	7.32764e-05	-0.00786193	4.77291e-05	7.2832e-07
ENSG00000171792	chr12	2983924	2985923	+	RHNO1	-0.0123668	8.73865e-05	2.34244e-09	-0.0103634	8.30092e-05	7.36715e-07
ENSG00000196350	chr19	22467710	22469709	+	ZNF729	-0.00525459	1.41929e-05	3.1143e-10	-0.00422306	1.37848e-05	7.37302e-07
ENSG00000205307	chr7	100170771	100172770	-	SAP25	0.00624181	1.69374e-05	8.13631e-12	0.00458239	1.62406e-05	7.43124e-07
ENSG00000223660	chr19	54703339	54705338	-	NA	-0.00296335	6.78961e-06	2.7396e-07	-0.00302855	7.1014e-06	7.53061e-07
ENSG00000180354	chr7	30172926	30174925	+	MTURN	-0.00192863	1.42022e-05	0.0203415	-0.00348427	9.40657e-06	7.60414e-07
ENSG00000152592	chr4	88569959	88571958	+	DMP1	-0.00735477	3.3935e-05	1.18427e-08	-0.00645558	3.23262e-05	7.71011e-07
ENSG00000207260	chr4	110911981	110913980	+	RNU6-35P	-0.0107423	2.77384e-05	5.89244e-20	-0.00444284	1.5328e-05	7.8177e-07
ENSG00000120055	chr10	104210801	104212800	-	C10orf95	0.00956726	3.70772e-05	1.45528e-12	0.00522671	2.1215e-05	7.82275e-07
ENSG00000229224	chr2	29319892	29321891	-	NA	-0.00116535	9.61874e-06	0.0883877	-0.00312923	7.60655e-06	7.85163e-07
ENSG00000109182	chr4	48986764	48988763	+	CWH43	-0.00391236	1.83355e-05	3.54582e-05	-0.00403599	1.26632e-05	7.92759e-07
ENSG00000200048	chr2	79108254	79110253	+	RNU6-812P	-0.0294827	0.000352219	1.46767e-12	-0.0210982	0.000346235	7.98146e-07
ENSG00000202423	chr2	79108073	79110072	+	RNU6-827P	-0.0294827	0.000352219	1.46767e-12	-0.0210982	0.000346235	7.98146e-07
ENSG00000236234	chr17	43528710	43530709	+	NA	0.0128711	9.96752e-05	5.83948e-09	0.0110289	9.46712e-05	8.04525e-07
ENSG00000236461	chr9	117900189	117902188	-	NA	-0.0148852	0.000141639	1.61298e-08	-0.0111684	9.71577e-05	8.12415e-07
ENSG00000143314	chr1	156710883	156712882	-	MRPL24	0.0011733	8.73779e-05	0.569077	-0.00688436	3.69181e-05	8.12863e-07
ENSG00000265573	chr16	72821173	72823172	-	NA	0.00892277	3.0527e-05	3.51844e-13	0.00468171	1.70742e-05	8.13316e-07
ENSG00000230803	chr2	133051451	133053450	-	NA	-0.0146442	0.000278251	7.06563e-05	-0.0151637	0.000179156	8.15439e-07
ENSG00000261754	chr19	35304750	35306749	-	NA	-0.00514089	3.07018e-05	2.68233e-05	-0.00569779	2.52969e-05	8.16221e-07
ENSG00000166441	chr11	8702458	8704457	+	RPL27A	-0.00710982	3.08355e-05	7.39354e-09	-0.00637581	3.16779e-05	8.16953e-07
ENSG00000202422	chr13	58563984	58565983	+	RNA5SP30	-0.0139774	0.000143632	1.35907e-07	-0.0129464	0.000130655	8.20318e-07
ENSG00000261638	chr16	58913618	58915617	-	NA	0.000184654	0.000166299	0.948205	-0.00907662	6.42621e-05	8.26953e-07
ENSG00000177359	chr12	31358589	31360588	-	NA	-0.0318464	0.000467515	3.11243e-11	-0.0243257	0.000461666	8.29089e-07
ENSG00000211584	chr12	48146199	48148198	+	SLC48A1	0.00895039	0.000452211	0.0563276	-0.00837538	5.48036e-05	8.43635e-07
ENSG00000202251	chr17	7168986	7170985	-	NA	-0.00766102	6.72863e-05	2.37295e-05	-0.00865167	5.85274e-05	8.52431e-07
ENSG00000184774	chr1	202787894	202789893	+	NA	0.00740415	3.29882e-05	5.85175e-09	0.00621544	3.02115e-05	8.54106e-07
ENSG00000240541	chr3	149094065	149096064	+	TM4SF1-AS1	-0.0218912	0.000556615	2.6783e-05	-0.0268778	0.000565114	8.57034e-07
ENSG00000136560	chr2	161991919	161993918	+	TANK	0.00940153	4.75972e-05	7.75341e-10	0.00782838	4.79482e-05	8.59028e-07
ENSG00000265179	chr18	906169	908168	-	NA	-0.00173247	3.6907e-06	4.46987e-05	-0.00172258	2.3251e-06	8.75379e-07
ENSG00000124151	chr20	46129101	46131100	+	NCOA3	-0.00383538	1.5374e-05	9.616e-06	-0.00430276	1.45268e-05	8.90353e-07
ENSG00000188831	chr14	36838870	36840869	+	DPPA3P2	-0.0119035	8.91405e-05	1.2406e-08	-0.0106177	8.85098e-05	8.9687e-07
ENSG00000170075	chr1	202090486	202092485	+	GPR37L1	-0.0035442	1.84418e-05	0.000186286	-0.00392048	1.20716e-05	9.00943e-07
ENSG00000065491	chr6	37224048	37226047	+	TBC1D22B	0.00106666	0.000149053	0.691842	-0.00701864	3.87106e-05	9.07097e-07
ENSG00000226833	chr2	28958572	28960571	-	NA	-0.00674726	2.60883e-05	2.46889e-09	-0.00562217	2.48474e-05	9.10953e-07
ENSG00000169905	chr1	179846439	179848438	-	TOR1AIP2	-0.00232875	8.26035e-06	0.000243465	-0.00317641	7.93538e-06	9.16759e-07
ENSG00000127329	chr12	71030721	71032720	-	PTPRB	-0.00594577	3.00135e-05	9.23597e-07	-0.00603245	2.86297e-05	9.20292e-07
ENSG00000171502	chr1	86622127	86624126	-	COL24A1	-0.00273749	1.20663e-05	0.000358462	-0.00306765	7.40717e-06	9.25852e-07
ENSG00000073921	chr11	85780425	85782424	-	PICALM	-0.00470991	4.24777e-05	0.00106188	-0.00500387	1.97209e-05	9.3315e-07
ENSG00000228474	chr2	27294142	27296141	-	OST4	-0.00377172	6.78185e-05	0.0378423	-0.0046589	1.71236e-05	9.52357e-07
ENSG00000054965	chr11	73308735	73310734	-	FAM168A	-0.00141118	3.42982e-05	0.274403	-0.00493887	1.92505e-05	9.56713e-07
ENSG00000255680	chr11	6638521	6640520	+	NA	0.0012114	6.78106e-05	0.504552	-0.00395429	1.23425e-05	9.58786e-07
ENSG00000226186	chr2	71182865	71184864	-	TCEB1P21	-0.00444673	5.36343e-05	0.00592858	-0.0054286	2.3265e-05	9.60546e-07
ENSG00000197061	chr6	26102604	26104603	+	HIST1H4C	-0.00400584	9.78978e-06	7.40839e-09	-0.00336548	8.94443e-06	9.641e-07
ENSG00000258227	chr7	141646308	141648307	-	CLEC5A	-0.0080052	6.8153e-05	1.14703e-05	-0.00797723	5.03811e-05	9.9495e-07
ENSG00000254879	chr11	48036908	48038907	-	NA	-0.0033764	5.65692e-05	0.0418094	-0.00713013	4.02979e-05	1.00986e-06
ENSG00000167106	chr9	130742293	130744292	-	FAM102A	0.00473535	1.44357e-05	1.80826e-08	0.00323261	8.28954e-06	1.01958e-06
ENSG00000227475	chr10	36377818	36379817	-	NA	-0.0247656	0.00026705	8.43774e-12	-0.0175079	0.000243222	1.0228e-06
ENSG00000122043	chr13	30508542	30510541	+	LINC00544	0.0066696	0.000195745	0.0306735	0.00943544	7.07147e-05	1.03594e-06
ENSG00000180537	chr6	13923177	13925176	+	RNF182	-0.00439573	5.6674e-05	0.00813531	-0.00818031	5.31581e-05	1.03725e-06
ENSG00000206701	chr8	85577601	85579600	-	RNU6-1040P	-0.0129679	0.000103922	9.20879e-09	-0.0105122	8.78024e-05	1.03986e-06
ENSG00000188321	chr19	9432948	9434947	+	ZNF559	-0.00792566	2.73154e-05	8.18572e-12	-0.00596354	2.82667e-05	1.04422e-06
ENSG00000270011	chr19	9433350	9435349	+	ZNF559-ZNF177	-0.00792566	2.73154e-05	8.18572e-12	-0.00596354	2.82667e-05	1.04422e-06
ENSG00000201519	chr6	15324204	15326203	-	RNU6-645P	0.0101515	5.55538e-05	7.9152e-10	0.0078404	4.88927e-05	1.05317e-06
ENSG00000248991	chr4	152839120	152841119	+	NA	-0.00760169	3.10143e-05	7.27386e-10	-0.00608008	2.94244e-05	1.06276e-06
ENSG00000206976	chr11	3942297	3944296	+	NA	-0.011311	7.22971e-05	1.91401e-09	-0.00863892	5.9423e-05	1.06722e-06
ENSG00000248752	chr5	125614994	125616993	-	NA	-0.0110114	7.08713e-05	3.51892e-09	-0.00869836	6.03276e-05	1.08564e-06
ENSG00000254614	chr11	64948806	64950805	-	NA	0.00408506	5.96017e-06	5.01187e-14	0.00257249	5.28311e-06	1.10229e-06
ENSG00000130764	chr1	3712569	3714568	-	LRRC47	-0.0147143	0.000115496	6.46522e-10	-0.012295	0.00012068	1.10232e-06
ENSG00000263370	chr17	27965145	27967144	+	NA	-0.00383804	6.46256e-05	0.0304238	-0.0056244	2.52693e-05	1.11041e-06
ENSG00000234393	chr10	115478592	115480591	-	NA	0.000229952	4.30238e-05	0.873634	-0.00439287	1.54431e-05	1.13557e-06
ENSG00000163633	chr4	87856855	87858854	-	C4orf36	0.0058965	3.29032e-05	3.32632e-06	0.0062535	3.12969e-05	1.13616e-06
ENSG00000253956	chr8	111361337	111363336	-	NA	-0.00864892	7.35912e-05	5.0974e-06	-0.008435	5.69527e-05	1.139e-06
ENSG00000242512	chr3	181668631	181670630	+	NA	-0.0102316	5.64661e-05	8.00269e-10	-0.00783217	4.91379e-05	1.14894e-06
ENSG00000240498	chr9	21993277	21995276	+	CDKN2B-AS1	-0.00142349	3.35112e-06	0.000428805	-0.00156824	1.97039e-06	1.15137e-06
ENSG00000227590	chr13	107314285	107316284	+	ATP5G1P5	-0.0118977	0.000106428	1.86426e-07	-0.0111433	9.95083e-05	1.15485e-06
ENSG00000105205	chr19	40228169	40230168	-	CLC	0.00714972	4.45252e-05	1.26486e-06	0.00733793	4.32169e-05	1.17686e-06
ENSG00000110011	chr11	63996250	63998249	+	DNAJC4	0.00547693	1.26512e-05	3.9437e-12	0.00380203	1.16042e-05	1.1794e-06
ENSG00000251398	chr4	133510744	133512743	+	NA	-0.00806318	4.10934e-05	1.34006e-08	-0.00709764	4.04411e-05	1.17979e-06
ENSG00000241219	chr3	112781791	112783790	-	NA	-0.00483633	3.81489e-05	0.000390906	-0.00589815	2.79279e-05	1.18019e-06
ENSG00000212657	chr17	39465006	39467005	-	KRTAP16-1	0.00908436	3.60655e-05	9.20333e-12	0.00664446	3.54468e-05	1.18186e-06
ENSG00000248165	chr4	75959535	75961534	-	NA	-0.00726089	3.42302e-05	2.07394e-08	-0.00524922	2.21268e-05	1.18424e-06
ENSG00000113638	chr5	40755578	40757577	-	TTC33	-0.00332099	3.19982e-05	0.00779477	-0.0056853	2.59857e-05	1.20089e-06
ENSG00000268635	chr11	77182916	77184915	+	NA	-0.0127918	0.000116057	8.07832e-08	-0.0115774	0.000107781	1.20401e-06
ENSG00000257181	chr12	69236518	69238517	-	NA	0.0112151	4.02904e-05	1.93062e-15	0.00720317	4.1736e-05	1.20887e-06
ENSG00000206908	chr6	53082559	53084558	+	RNU1-136P	-0.00245006	4.99172e-06	7.12087e-07	-0.00251725	5.09843e-06	1.21288e-06
ENSG00000117411	chr1	44443115	44445114	+	B4GALT2	-0.00177545	3.03524e-05	0.143857	-0.00443049	1.58141e-05	1.23197e-06
ENSG00000230394	chrX	7973919	7975918	+	NA	-0.0144397	0.000137465	2.64656e-08	-0.0127553	0.000131081	1.23262e-06
ENSG00000166741	chr11	114127009	114129008	+	NNMT	0.00660157	3.78094e-05	1.2054e-06	0.00600673	2.90731e-05	1.23456e-06
ENSG00000203859	chr1	119956054	119958053	+	HSD3B2	-0.0108434	6.67146e-05	2.06254e-09	-0.00877484	6.20542e-05	1.23723e-06
ENSG00000204703	chr6	29054591	29056590	-	OR2B3	-0.0213321	0.000208908	2.83968e-11	-0.0159319	0.000204896	1.26192e-06
ENSG00000137843	chr15	40508129	40510128	+	PAK6	0.0137795	0.000103826	1.0382e-09	0.00956206	7.38136e-05	1.26312e-06
ENSG00000259288	chr15	40508129	40510128	+	NA	0.0137795	0.000103826	1.0382e-09	0.00956206	7.38136e-05	1.26312e-06
ENSG00000169180	chr16	28222742	28224741	-	XPO6	-0.00554777	1.57184e-05	2.73261e-10	-0.00449505	1.63248e-05	1.27537e-06
ENSG00000162543	chr1	20511078	20513077	+	UBXN10	-0.00339118	8.95772e-06	3.02855e-07	-0.00319658	8.26758e-06	1.29792e-06
ENSG00000206835	chr1	232967434	232969433	-	RNU1-74P	-0.0153035	0.000108819	3.71228e-11	-0.0116205	0.000109272	1.2996e-06
ENSG00000259113	chr14	50914025	50916024	+	NA	-0.0177166	0.00018199	3.04868e-09	-0.0150434	0.000183198	1.30589e-06
ENSG00000128059	chr4	57301282	57303281	-	PPAT	-0.00414724	7.80237e-06	2.17182e-11	-0.00316479	8.11262e-06	1.31477e-06
ENSG00000206611	chr9	136214751	136216750	+	SNORD24	-0.00796293	5.38283e-05	9.22666e-07	-0.00596402	2.88143e-05	1.31694e-06
ENSG00000255038	chr11	65836591	65838590	-	NA	0.0052487	2.18593e-05	3.87841e-07	0.00480917	1.87503e-05	1.32939e-06
ENSG00000224277	chr22	23907751	23909750	+	NA	0.0112336	5.95171e-05	5.14939e-11	0.0082056	5.45936e-05	1.33133e-06
ENSG00000237668	chr22	36817190	36819189	-	RPS15AP38	0.00992126	7.89428e-05	4.46585e-07	0.00943452	7.21866e-05	1.33489e-06
ENSG00000139540	chr12	56622333	56624332	+	SLC39A5	0.00809876	2.64394e-05	1.28675e-12	0.00486813	1.92429e-05	1.35465e-06
ENSG00000252636	chr17	47112214	47114213	+	RNU6-826P	-0.00720252	2.93701e-05	1.9813e-09	-0.00594427	2.86951e-05	1.35706e-06
ENSG00000258171	chr12	93566642	93568641	+	NA	0.00350603	9.61228e-06	3.19224e-07	0.00339152	9.35235e-06	1.3768e-06
ENSG00000152661	chr6	121755338	121757337	+	GJA1	-0.00894764	6.62431e-05	6.6824e-07	-0.00899218	6.57606e-05	1.38081e-06
ENSG00000257470	chr12	97416299	97418298	+	NA	-0.0105736	7.85543e-05	7.02758e-08	-0.00766146	4.7769e-05	1.39188e-06
ENSG00000229473	chr13	41566968	41568967	-	RGS17P1	0.0196013	0.000225687	3.84109e-09	0.0152195	0.000188622	1.40232e-06
ENSG00000189182	chr12	53096748	53098747	-	KRT77	-0.006681	2.31108e-05	3.59844e-10	-0.00540837	2.38246e-05	1.40624e-06
ENSG00000147576	chr8	67340920	67342919	+	ADHFE1	-0.00430944	1.59585e-05	1.07234e-06	-0.00410434	1.37345e-05	1.4231e-06
ENSG00000119977	chr10	97453401	97455400	-	TCTN3	-0.00693546	3.16407e-05	2.55345e-08	-0.00602633	2.96125e-05	1.42483e-06
ENSG00000259901	chr16	72821642	72823641	+	NA	0.0132574	7.41595e-05	3.9871e-12	0.0068105	3.78299e-05	1.42908e-06
ENSG00000168010	chr11	72523853	72525852	+	ATG16L2	-0.00340391	9.93284e-06	1.04143e-06	-0.00313401	8.0171e-06	1.44257e-06
ENSG00000221932	chr11	124787646	124789645	+	HEPN1	0.0118454	6.18568e-05	1.12787e-11	0.00864522	6.10854e-05	1.46538e-06
ENSG00000236558	chr2	47715192	47717191	-	NA	0.0112636	5.61164e-05	1.21837e-11	0.00787753	5.07451e-05	1.47467e-06
ENSG00000105287	chr19	47219885	47221884	-	PRKD2	-0.0054914	1.75845e-05	3.37532e-09	-0.00461577	1.74245e-05	1.47698e-06
ENSG00000148426	chr10	11863838	11865837	+	PROSER2	-0.00185838	2.57525e-06	1.66105e-07	-0.00171277	2.40224e-06	1.49949e-06
ENSG00000207274	chr2	215710171	215712170	+	NA	-0.0121897	6.71713e-05	2.00742e-11	-0.00914516	6.85221e-05	1.50895e-06
ENSG00000124812	chr6	49844310	49846309	-	CRISP1	-0.0158674	0.000117174	3.84475e-11	-0.0111544	0.000101941	1.50933e-06
ENSG00000249311	chr4	137276992	137278991	-	TERF1P3	-0.018723	0.000249281	8.39373e-08	-0.0159329	0.00020826	1.5326e-06
ENSG00000245534	chr15	60769877	60771876	+	NA	-0.00668143	1.94764e-05	8.84575e-12	-0.00492073	1.98679e-05	1.53593e-06
ENSG00000120693	chr13	37494403	37496402	-	SMAD9	0.00537569	1.41001e-05	1.06597e-10	0.00410863	1.38525e-05	1.5376e-06
ENSG00000255331	chr11	59843323	59845322	+	NA	-0.0299174	0.000517627	2.91161e-09	-0.0255439	0.000535485	1.5393e-06
ENSG00000115355	chr2	55646558	55648557	-	CCDC88A	0.00879617	2.45867e-05	1.49825e-15	0.00520136	2.22275e-05	1.55993e-06
ENSG00000215034	chr3	39254184	39256183	+	DSTNP4	0.00802498	5.12743e-05	4.05708e-07	0.00567019	2.6502e-05	1.6221e-06
ENSG00000271332	chr11	28166252	28168251	-	NA	-0.0319541	0.000661065	1.98096e-08	-0.0281139	0.000651874	1.63279e-06
ENSG00000077684	chr4	129729279	129731278	+	JADE1	0.00325888	6.09958e-06	2.57086e-09	0.00275431	6.26974e-06	1.67358e-06
ENSG00000249349	chr5	84408075	84410074	-	NA	-0.0119381	7.81845e-05	1.10372e-09	-0.00941645	7.32835e-05	1.67388e-06
ENSG00000049283	chr17	48608404	48610403	+	EPN3	0.00823823	2.51643e-05	1.42387e-13	0.0046881	1.81793e-05	1.68996e-06
ENSG00000255605	chr11	95429750	95431749	+	NA	0.0148835	0.000107957	1.0397e-10	0.00873183	6.31859e-05	1.72849e-06
ENSG00000132911	chr5	151812430	151814429	-	NMUR2	-0.0154042	0.000127875	7.86506e-10	-0.0115953	0.000111611	1.76333e-06
ENSG00000233875	chr1	154551640	154553639	-	NA	0.00535167	1.41816e-05	1.45072e-10	0.00423589	1.48963e-05	1.76545e-06
ENSG00000253066	chr10	115869673	115871672	+	RNU6-709P	-0.0115832	7.37092e-05	1.13356e-09	-0.00830203	5.72506e-05	1.77622e-06
ENSG00000223082	chr12	40200477	40202476	-	NA	-0.0140278	9.28673e-05	5.2216e-11	-0.0105848	9.3072e-05	1.77817e-06
ENSG00000143954	chr2	79251312	79253311	+	REG3G	-0.00530731	1.35917e-05	8.42196e-11	-0.00394773	1.29481e-05	1.78103e-06
ENSG00000272870	chr4	174291098	174293097	-	NA	-0.00431826	1.03755e-05	1.43825e-09	-0.00361856	1.08896e-05	1.80199e-06
ENSG00000108272	chr17	34946728	34948727	+	DHRS11	0.00861663	2.95673e-05	9.44499e-13	0.00489819	1.99717e-05	1.82174e-06
ENSG00000234453	chr1	234086354	234088353	-	NA	-0.0232311	0.000300898	1.49404e-09	-0.0174744	0.000254598	1.85696e-06
ENSG00000222378	chr1	39619469	39621468	-	RNA5SP44	-0.00829682	3.84162e-05	1.52043e-09	-0.00665834	3.69747e-05	1.86313e-06
ENSG00000251815	chr15	25343146	25345145	+	SNORD116-26	-0.0115687	9.75129e-05	1.19508e-07	-0.0110511	0.000101946	1.88274e-06
ENSG00000144366	chr2	189154896	189156895	+	GULP1	-0.00400052	1.21289e-05	2.08234e-07	-0.00378576	1.19695e-05	1.89337e-06
ENSG00000261521	chr18	28638860	28640859	-	NA	-0.00954943	6.94565e-05	2.23097e-07	-0.00723052	4.36824e-05	1.9036e-06
ENSG00000171657	chrX	41581908	41583907	+	GPR82	-0.0174168	0.000217767	9.64378e-08	-0.0156575	0.000205584	1.98622e-06
ENSG00000162873	chr1	205325719	205327718	-	KLHDC8A	-0.00737624	2.36996e-05	8.51784e-12	-0.00504011	2.13036e-05	1.9878e-06
ENSG00000253040	chr18	39849054	39851053	+	RNA5SP454	-0.0294449	0.000450565	3.87286e-10	-0.0232828	0.000454625	1.98834e-06
ENSG00000100884	chr14	24538546	24540545	+	CPNE6	0.0166836	0.000113229	1.61941e-12	0.00802236	5.40929e-05	2.03997e-06
ENSG00000228027	chr10	11052583	11054582	-	NA	-0.00965429	4.41353e-05	5.61781e-11	-0.00677561	3.85962e-05	2.04611e-06
ENSG00000145309	chr4	71199183	71201182	+	CABS1	-0.00816114	3.52958e-05	5.68675e-10	-0.00653095	3.58665e-05	2.05107e-06
ENSG00000227415	chr1	152344930	152346929	+	NA	-0.0220926	0.000219534	1.78987e-11	-0.0160289	0.000216059	2.05258e-06
ENSG00000243230	chr7	128852887	128854886	-	NA	0.0130204	8.30755e-05	1.16724e-10	0.00830609	5.80207e-05	2.05398e-06
ENSG00000259224	chr17	7383221	7385220	+	SLC35G6	0.00929853	2.95012e-05	1.32986e-14	0.00595487	2.98299e-05	2.06037e-06
ENSG00000151065	chr12	2113202	2115201	-	DCP1B	-0.00366251	7.39628e-06	1.21432e-09	-0.0027744	6.48074e-06	2.08143e-06
ENSG00000203593	chr12	2112332	2114331	+	NA	-0.00366251	7.39628e-06	1.21432e-09	-0.0027744	6.48074e-06	2.08143e-06
ENSG00000160200	chr21	44496554	44498553	-	CBS	-0.00729626	3.29959e-05	9.68017e-09	-0.00619452	3.23538e-05	2.11659e-06
ENSG00000231507	chr1	203254780	203256779	+	NA	0.0120653	8.38025e-05	2.68193e-09	0.00564342	2.68864e-05	2.14735e-06
ENSG00000110811	chr12	6936072	6938071	+	LEPREL2	0.00757085	3.18266e-05	1.3844e-09	0.00620467	3.25194e-05	2.16218e-06
ENSG00000260090	chr4	147925144	147927143	+	NA	-0.00973233	8.09353e-05	1.0005e-06	-0.00823962	5.7387e-05	2.17918e-06
ENSG00000167807	chr19	10426186	10428185	-	NA	0.00660001	1.48455e-05	1.28469e-14	0.0039488	1.31856e-05	2.18902e-06
ENSG00000267673	chr19	10426192	10428191	-	FDX1L	0.00660001	1.48455e-05	1.28469e-14	0.0039488	1.31856e-05	2.18902e-06
ENSG00000264371	chr1	25348494	25350493	+	MIR4425	-0.00282307	4.81296e-06	6.22538e-09	-0.00228908	4.43323e-06	2.20246e-06
ENSG00000237286	chr7	2982169	2984168	+	NA	-0.00310044	7.12066e-06	1.51285e-07	-0.00288006	7.02284e-06	2.22096e-06
ENSG00000270679	chr19	44792734	44794733	+	NA	-0.00595198	1.59458e-05	1.81975e-11	-0.00426916	1.54436e-05	2.24198e-06
ENSG00000258994	chr14	86797220	86799219	+	NA	-0.0160004	0.000184761	1.04119e-07	-0.0140573	0.000167553	2.25891e-06
ENSG00000179038	chr11	66964139	66966138	-	NA	-0.00931199	5.19755e-05	5.46989e-09	-0.00726193	4.4763e-05	2.28734e-06
ENSG00000201774	chr7	10940105	10942104	+	NA	-0.026765	0.000314917	1.05609e-11	-0.0190531	0.000309024	2.36421e-06
ENSG00000261729	chr1	185622634	185624633	+	NA	-0.0103387	4.95101e-05	3.46332e-11	-0.00752138	4.82151e-05	2.39758e-06
ENSG00000230322	chr10	11212840	11214839	-	NA	0.00758495	2.53061e-05	1.07083e-11	0.00470556	1.8874e-05	2.40091e-06
ENSG00000259375	chr15	86122910	86124909	-	NA	-0.0158201	0.000114437	2.59527e-11	-0.00934618	7.44667e-05	2.40434e-06
ENSG00000196104	chr4	168155448	168157447	-	SPOCK3	-0.00430472	1.35136e-05	1.21048e-07	-0.00405701	1.40435e-05	2.42788e-06
ENSG00000203857	chr1	120048321	120050320	+	HSD3B1	-0.0196836	0.00018164	4.51774e-11	-0.0139628	0.000166348	2.42845e-06
ENSG00000174891	chr3	157822144	157824143	+	RSRC1	-0.00466445	1.55416e-05	8.96749e-08	-0.00355816	1.08332e-05	2.50927e-06
ENSG00000185130	chr6	27775210	27777209	-	HIST1H2BL	-0.00441775	1.51401e-05	2.86623e-07	-0.00409278	1.43429e-05	2.52871e-06
ENSG00000252699	chr17	37007413	37009412	-	NA	-0.00841643	5.40501e-05	2.28702e-07	-0.00757007	4.90708e-05	2.53024e-06
ENSG00000234940	chr2	145447253	145449252	-	NA	-0.00620616	3.27079e-05	9.26413e-07	-0.00624109	3.33622e-05	2.53766e-06
ENSG00000078687	chr17	75998749	76000748	+	TNRC6C	0.00680452	2.30058e-05	1.55829e-10	0.00491736	2.07137e-05	2.54171e-06
ENSG00000179362	chr15	45801834	45803833	+	HMGN2P46	-0.00907349	5.32945e-05	1.97683e-08	-0.00779429	5.21172e-05	2.58455e-06
ENSG00000170647	chr11	100861311	100863310	+	TMEM133	-0.00871668	4.65251e-05	7.88686e-09	-0.00703263	4.24395e-05	2.59181e-06
ENSG00000116095	chr2	179343695	179345694	+	PLEKHA3	0.00850869	3.37803e-05	4.06969e-11	0.00476512	1.95013e-05	2.61801e-06
ENSG00000135960	chr2	109605329	109607328	-	EDAR	0.00877231	4.79451e-05	1.05596e-08	0.0068063	3.98246e-05	2.64657e-06
ENSG00000255435	chr11	118401310	118403309	-	NA	0.00902709	3.4593e-05	4.6177e-12	0.00514985	2.28103e-05	2.66136e-06
ENSG00000259084	chr14	96128093	96130092	+	NA	0.00515318	2.03285e-05	2.39153e-07	0.00482355	2.0023e-05	2.67922e-06
ENSG00000160783	chr1	156181284	156183283	+	PMF1	0.00511341	1.0442e-05	1.01504e-12	0.003512	1.06213e-05	2.69844e-06
ENSG00000260238	chr1	156181273	156183272	+	PMF1-BGLAP	0.00511341	1.0442e-05	1.01504e-12	0.003512	1.06213e-05	2.69844e-06
ENSG00000202345	chr5	168217003	168219002	+	NA	0.0409516	0.000881794	4.88054e-10	0.0246662	0.000524357	2.72372e-06
ENSG00000259610	chr15	81934032	81936031	-	NA	-0.0153136	0.0001084	3.30953e-11	-0.0102272	9.03107e-05	2.7818e-06
ENSG00000248238	chr4	19458118	19460117	-	NA	-0.00813145	5.09964e-05	2.64895e-07	-0.00760917	5.00078e-05	2.79164e-06
ENSG00000229943	chr1	75427498	75429497	+	NA	-0.0157618	0.000144617	3.27196e-09	-0.01252	0.000135502	2.819e-06
ENSG00000228968	chr2	104763188	104765187	-	NA	-0.0125325	7.60737e-05	9.12417e-11	-0.00901883	7.03506e-05	2.83612e-06
ENSG00000239136	chr6	163646442	163648441	+	NA	0.0185072	0.000217522	1.44892e-08	0.0152488	0.000201159	2.84356e-06
ENSG00000217075	chr2	36778912	36780911	-	NA	0.0253838	0.000418795	2.10931e-08	0.0144091	0.00017977	2.87147e-06
ENSG00000175398	chr12	56029144	56031143	+	OR10P1	0.0115779	6.97974e-05	4.02507e-10	0.00776361	5.21979e-05	2.8778e-06
ENSG00000204683	chr10	21434989	21436988	-	C10orf113	-0.01154	8.84335e-05	2.96442e-08	-0.00831919	6.00111e-05	2.91896e-06
ENSG00000200052	chr3	164840112	164842111	-	NA	-0.0161361	0.000136751	4.77319e-10	-0.012102	0.000127184	2.96856e-06
ENSG00000154832	chr18	47814175	47816174	-	CXXC1	-0.00900878	6.93262e-05	9.9655e-07	-0.00808188	5.675e-05	2.98594e-06
ENSG00000169554	chr2	145281648	145283647	-	ZEB2	-0.00724308	3.11532e-05	4.6493e-09	-0.00515388	2.30827e-05	2.99199e-06
ENSG00000251830	chr6	24165001	24167000	+	NA	-0.0111407	8.7459e-05	7.33587e-08	-0.00823055	5.8872e-05	2.99456e-06
ENSG00000222339	chr11	68272620	68274619	-	NA	-0.0120292	9.48652e-05	2.42098e-08	-0.00815432	5.78192e-05	3.01379e-06
ENSG00000101421	chr20	32397610	32399609	+	CHMP4B	0.00756322	4.48906e-05	3.34846e-07	0.00544808	2.58305e-05	3.04121e-06
ENSG00000261668	chr4	128764696	128766695	-	NA	-0.00381486	1.01663e-05	6.44485e-08	-0.00343903	1.02931e-05	3.04356e-06
ENSG00000261690	chr16	29832074	29834073	-	NA	0.0137936	0.000117605	9.24563e-09	0.00973421	8.27158e-05	3.14897e-06
ENSG00000160683	chr11	118752975	118754974	+	CXCR5	0.0074446	4.30028e-05	2.8742e-07	0.00599439	3.13752e-05	3.15784e-06
ENSG00000256540	chr12	291066	293065	-	NA	-0.0128884	6.8418e-05	2.2076e-12	-0.00854702	6.38321e-05	3.1836e-06
ENSG00000197658	chr11	62911194	62913193	-	SLC22A24	-0.0150502	9.95446e-05	1.04871e-11	-0.0105652	9.75399e-05	3.18534e-06
ENSG00000183504	chr4	1961614	1963613	-	NA	0.00468816	1.12959e-05	3.10335e-10	0.00316684	8.76482e-06	3.1903e-06
ENSG00000122643	chr7	33101910	33103909	-	NT5C3A	-0.00272881	5.85296e-06	3.42007e-07	-0.00265457	6.1607e-06	3.20292e-06
ENSG00000238704	chr17	40591778	40593777	-	RNU7-97P	-0.0186238	0.000160472	3.37571e-11	-0.011508	0.000115996	3.27015e-06
ENSG00000199994	chr3	150904386	150906385	+	RNA5SP145	0.00725547	4.34499e-05	6.47636e-07	0.00648829	3.6902e-05	3.29927e-06
ENSG00000144802	chr3	101545335	101547334	+	NFKBIZ	-0.00265197	5.4907e-06	3.12343e-07	-0.00240299	5.07262e-06	3.38003e-06
ENSG00000258743	chr14	83107464	83109463	+	NA	-0.0141207	0.000117648	4.15555e-09	-0.0117443	0.000121174	3.38224e-06
ENSG00000117322	chr1	207626075	207628074	+	CR2	-0.00145677	1.82761e-06	1.10157e-06	-0.00144466	1.83705e-06	3.45567e-06
ENSG00000199698	chr21	24804103	24806102	-	NA	-0.00693696	3.8684e-05	4.60441e-07	-0.00651117	3.73237e-05	3.46268e-06
ENSG00000155660	chr7	148725234	148727233	-	PDIA4	0.00468207	9.84823e-06	1.74117e-11	0.00322035	9.14529e-06	3.52774e-06
ENSG00000129566	chr14	20881089	20883088	-	TEP1	0.00435442	8.10288e-06	5.41611e-12	0.00305545	8.24357e-06	3.58006e-06
ENSG00000200225	chr14	20881646	20883645	+	RNA5SP382	0.00435442	8.10288e-06	5.41611e-12	0.00305545	8.24357e-06	3.58006e-06
ENSG00000260183	chr16	80585912	80587911	-	NA	0.00433724	1.02604e-05	9.89386e-10	0.00348667	1.07397e-05	3.59903e-06
ENSG00000268309	chr19	16661084	16663083	+	NA	-0.0104929	9.40897e-05	1.00171e-06	-0.00987317	8.61628e-05	3.62084e-06
ENSG00000204580	chr6	30842698	30844697	+	DDR1	-0.00882611	6.387e-05	5.94602e-07	-0.00851489	6.41645e-05	3.67031e-06
ENSG00000237775	chr6	30843196	30845195	-	DDR1-AS1	-0.00882611	6.387e-05	5.94602e-07	-0.00851489	6.41645e-05	3.67031e-06
ENSG00000199792	chr3	175114638	175116637	-	RNU6-1233P	-0.00875166	4.19669e-05	1.07889e-09	-0.00690248	4.22053e-05	3.70992e-06
ENSG00000268538	chr22	30813970	30815969	-	NA	0.0175817	0.000175308	2.04421e-09	0.0129436	0.000148438	3.71756e-06
ENSG00000236680	chr9	19025390	19027389	+	NA	0.0199018	0.000223244	1.82561e-09	0.0145861	0.000188628	3.74496e-06
ENSG00000163386	chr1	145288272	145290271	+	NBPF10	0.0112669	6.56302e-05	3.49415e-10	0.0082317	6.01446e-05	3.79235e-06
ENSG00000259336	chr15	35461400	35463399	-	NA	-0.0115665	7.0814e-05	5.55993e-10	-0.00837547	6.22713e-05	3.79743e-06
ENSG00000251550	chr17	47112984	47114983	+	NA	-0.00723141	3.47469e-05	2.99317e-08	-0.00613685	3.35385e-05	3.9336e-06
ENSG00000260026	chr16	86755061	86757060	-	NA	0.00740842	3.19486e-05	3.27106e-09	0.00561846	2.81566e-05	4.00345e-06
ENSG00000197903	chr6	27114120	27116119	-	HIST1H2BK	-0.00483701	1.39614e-05	5.06218e-09	-0.00406224	1.47201e-05	4.00703e-06
ENSG00000168216	chr6	70506504	70508503	-	LMBRD1	0.00205347	2.31511e-06	1.12028e-09	0.00161356	2.32295e-06	4.01631e-06
ENSG00000114026	chr3	9790128	9792127	+	OGG1	0.00556765	1.82178e-05	3.87546e-09	0.0040494	1.46444e-05	4.05905e-06
ENSG00000184825	chr6	27113361	27115360	+	HIST1H2AH	-0.00375678	1.10555e-05	3.26717e-07	-0.00361214	1.16543e-05	4.0658e-06
ENSG00000265565	chr6	27113905	27115904	+	MIR3143	-0.00375678	1.10555e-05	3.26717e-07	-0.00361214	1.16543e-05	4.0658e-06
ENSG00000234661	chr3	426979	428978	-	CHL1-AS1	-0.014126	0.000127823	1.66804e-08	-0.0120271	0.000129295	4.09761e-06
ENSG00000204282	chr17	76107381	76109380	-	TNRC6C-AS1	0.00645979	3.44299e-05	6.44645e-07	0.00640179	3.66442e-05	4.11214e-06
ENSG00000206598	chr6	121674000	121675999	+	RNU6-1286P	-0.0274215	0.000335814	1.52111e-11	-0.0193757	0.000335823	4.13241e-06
ENSG00000233415	chr20	38658727	38660726	+	NA	-0.00583433	2.9384e-05	1.13394e-06	-0.00505728	2.28828e-05	4.14081e-06
ENSG00000162236	chr11	62599061	62601060	-	STX5	0.00837354	3.80432e-05	8.95521e-10	0.00629647	3.54719e-05	4.14219e-06
ENSG00000259161	chr14	102309960	102311959	-	NA	0.00825333	4.28544e-05	1.24096e-08	0.00708473	4.49141e-05	4.14709e-06
ENSG00000108588	chr17	61853212	61855211	-	CCDC47	0.0160854	0.000107399	2.67266e-12	0.0108545	0.000105452	4.15745e-06
ENSG00000171940	chr20	52225947	52227946	-	ZNF217	-0.00471204	1.36562e-05	8.50227e-09	-0.00384921	1.32692e-05	4.1856e-06
ENSG00000253720	chr8	130950602	130952601	+	NA	0.00901069	3.21215e-05	7.97653e-13	0.00525093	2.47433e-05	4.28022e-06
ENSG00000237179	chr2	66929860	66931859	-	NA	-0.00919353	5.24914e-05	1.00085e-08	-0.00676673	4.1131e-05	4.32649e-06
ENSG00000176895	chr11	4927100	4929099	+	OR51A7	-0.0113819	7.57806e-05	3.56909e-09	-0.00873936	6.86262e-05	4.33941e-06
ENSG00000073350	chr17	73519661	73521660	+	LLGL2	0.00608295	2.46583e-05	3.13271e-08	0.00451936	1.83755e-05	4.40053e-06
ENSG00000156990	chr3	9885787	9887786	-	RPUSD3	0.0106562	5.23674e-05	3.1412e-11	0.00619187	3.44939e-05	4.40206e-06
ENSG00000227588	chr3	2185426	2187425	-	CNTN4-AS2	-0.00560778	1.90063e-05	6.31095e-09	-0.00441306	1.75269e-05	4.41605e-06
ENSG00000259248	chr15	63893289	63895288	-	USP3-AS1	0.00446915	1.54428e-05	2.73952e-07	0.00395251	1.40747e-05	4.46845e-06
ENSG00000248764	chr4	147853653	147855652	+	NA	-0.017409	0.000130921	7.00128e-12	-0.0119393	0.000128539	4.51158e-06
ENSG00000198104	chr1	248549410	248551409	+	OR2T6	-0.0089033	5.92343e-05	1.71118e-07	-0.00664809	4.00229e-05	4.72462e-06
ENSG00000103852	chr15	99790929	99792928	-	TTC23	0.00805763	2.58023e-05	8.9596e-13	0.00521214	2.46341e-05	4.79472e-06
ENSG00000115252	chr2	183387420	183389419	-	PDE1A	-0.0155226	0.000118421	1.24138e-10	-0.011657	0.000123244	4.80531e-06
ENSG00000212373	chr4	167839130	167841129	-	RNA5SP171	-0.0193517	0.000171818	2.80162e-11	-0.0136584	0.00016927	4.82763e-06
ENSG00000253664	chr8	52168748	52170747	+	NA	-0.0122879	7.13966e-05	5.44611e-11	-0.00876725	6.98471e-05	4.90573e-06
ENSG00000238388	chr11	100803505	100805504	+	NA	-0.00932642	5.3345e-05	8.09856e-09	-0.00761054	5.26624e-05	4.93616e-06
ENSG00000258558	chr14	31291409	31293408	-	NA	-0.0160791	0.000151029	3.48332e-09	-0.0126078	0.000144541	4.94135e-06
ENSG00000272849	chr12	122233917	122235916	+	NA	0.00497784	2.13783e-05	1.12636e-06	0.00480397	2.10003e-05	4.98024e-06
ENSG00000239078	chr8	8929527	8931526	-	RNU7-55P	0.0153498	0.000116252	1.34667e-10	0.0112428	0.000115021	4.98029e-06
ENSG00000131748	chr17	37791818	37793817	+	STARD3	0.00670602	2.26952e-05	2.14638e-10	0.00444367	1.79759e-05	5.00259e-06
ENSG00000261574	chr16	89478473	89480472	-	NA	0.00746645	3.90842e-05	6.80176e-08	0.00637836	3.70421e-05	5.01166e-06
ENSG00000251731	chr14	48962768	48964767	-	NA	-0.0273188	0.000352188	5.21305e-11	-0.0192776	0.000338428	5.02178e-06
ENSG00000213981	chr2	171551385	171553384	-	NA	-0.0106808	7.69627e-05	3.7932e-08	-0.00892072	7.25208e-05	5.0598e-06
ENSG00000234840	chr9	22644699	22646698	+	NA	-0.0138464	0.000159323	7.06118e-07	-0.0128526	0.000150598	5.08177e-06
ENSG00000237435	chr1	96401957	96403956	+	NA	-0.0206928	0.00017821	2.85311e-12	-0.0139178	0.000176606	5.08513e-06
ENSG00000173456	chr11	119203737	119205736	+	RNF26	0.00465599	1.09652e-05	2.24827e-10	0.00286576	7.49465e-06	5.13698e-06
ENSG00000249203	chr5	44509885	44511884	-	NA	-0.015019	0.000112439	1.6651e-10	-0.0110562	0.000111556	5.13871e-06
ENSG00000251906	chr4	105894319	105896318	+	RNU6-351P	-0.00539165	2.40618e-05	6.71393e-07	-0.00501881	2.29892e-05	5.1436e-06
ENSG00000270094	chr1	228580491	228582490	+	NA	0.0254016	0.000271083	3.59091e-12	0.0143614	0.000188511	5.2232e-06
ENSG00000257747	chr12	82345998	82347997	+	NA	-0.0138167	0.000133403	6.47881e-08	-0.00941462	8.10969e-05	5.28278e-06
ENSG00000140992	chr16	2586465	2588464	+	PDPK1	-0.00581586	2.13781e-05	1.33915e-08	-0.00472956	2.04676e-05	5.28642e-06
ENSG00000242486	chr6	98154135	98156134	+	NA	-0.0191068	0.000159137	8.66751e-12	-0.0131216	0.000157808	5.38272e-06
ENSG00000182544	chr12	53643535	53645534	+	MFSD5	0.00346794	5.76823e-06	7.40157e-11	0.00248406	5.65705e-06	5.39725e-06
ENSG00000202048	chr14	101445841	101447840	+	SNORD114-20	-0.00837755	4.27226e-05	7.13389e-09	-0.00601912	3.32312e-05	5.42608e-06
ENSG00000235631	chr7	122342522	122344521	-	RNF148	-0.00878984	4.26035e-05	1.21576e-09	-0.00694926	4.43233e-05	5.46303e-06
ENSG00000226496	chr21	42519561	42521560	-	LINC00323	0.0122609	0.000108508	1.04367e-07	0.0106516	0.00010428	5.54662e-06
ENSG00000231816	chr1	60236967	60238966	+	NA	-0.0184441	0.000166553	1.14541e-10	-0.0133503	0.000164028	5.62504e-06
ENSG00000256746	chr11	47293162	47295161	-	NA	0.00698982	3.95894e-05	5.10743e-07	0.00640287	3.77314e-05	5.62704e-06
ENSG00000249781	chr5	9903439	9905438	-	NA	-0.0286589	0.000362154	1.13297e-11	-0.0196975	0.000357187	5.64373e-06
ENSG00000259107	chr14	85858723	85860722	+	LINC00911	-0.010589	5.20152e-05	3.58187e-11	-0.00718414	4.76767e-05	5.85344e-06
ENSG00000254324	chr8	141742253	141744252	-	MIR151A	-0.00663695	2.99461e-05	4.26881e-08	-0.00452073	1.88852e-05	5.87462e-06
ENSG00000153208	chr2	112654556	112656555	+	MERTK	0.00490982	1.53471e-05	1.50849e-08	0.00360364	1.20101e-05	5.92667e-06
ENSG00000254246	chr5	156530299	156532298	+	NA	-0.00902946	5.0695e-05	1.02102e-08	-0.00733567	4.98025e-05	5.97162e-06
ENSG00000266226	chr19	42637166	42639165	-	MIR4323	0.00738343	3.14786e-05	2.83197e-09	0.00576093	3.07366e-05	6.01559e-06
ENSG00000213215	chr7	143655527	143657526	+	OR2F1	-0.00785056	4.02857e-05	2.3094e-08	-0.00597177	3.30462e-05	6.05183e-06
ENSG00000095110	chr11	114430118	114432117	-	NXPE1	-0.00937094	3.96667e-05	1.97223e-11	-0.0064313	3.83572e-05	6.1015e-06
ENSG00000138380	chr2	203775437	203777436	+	CARF	-0.00639234	2.13077e-05	4.14352e-10	-0.00487301	2.20564e-05	6.20521e-06
ENSG00000149016	chr11	62359150	62361149	-	TUT1	0.00367833	9.33315e-06	5.33006e-08	0.00309591	8.90892e-06	6.25238e-06
ENSG00000207492	chr12	40947570	40949569	-	RNU6-713P	-0.0163065	0.000128171	8.2339e-11	-0.010883	0.000110127	6.27487e-06
ENSG00000239050	chr13	107626875	107628874	-	NA	-0.010111	4.61824e-05	1.97474e-11	-0.00676848	4.25976e-05	6.27592e-06
ENSG00000212093	chr11	68273135	68275134	-	NA	-0.00873348	5.30709e-05	6.07258e-08	-0.00586869	3.20557e-05	6.3404e-06
ENSG00000250544	chr5	86041135	86043134	+	NA	-0.0152061	0.000131662	2.1995e-09	-0.0115766	0.000124758	6.35385e-06
ENSG00000261715	chr18	37644750	37646749	+	NA	-0.0144284	0.000109728	5.11832e-10	-0.00992887	9.17901e-05	6.36745e-06
ENSG00000152117	chr2	132248886	132250885	+	NA	-0.00467709	1.88277e-05	1.09361e-06	-0.00439986	1.80276e-05	6.37743e-06
ENSG00000265575	chr2	132248310	132250309	-	MIR4784	-0.00467709	1.88277e-05	1.09361e-06	-0.00439986	1.80276e-05	6.37743e-06
ENSG00000175287	chr9	131681674	131683673	+	PHYHD1	0.00538938	1.38764e-05	6.80478e-11	0.00386753	1.39355e-05	6.40777e-06
ENSG00000197147	chr1	89988895	89990894	+	LRRC8B	-0.00259279	5.24976e-06	3.13459e-07	-0.00199968	3.72614e-06	6.42082e-06
ENSG00000222870	chr7	94123111	94125110	+	RNU6-1328P	-0.00737623	3.65797e-05	3.59524e-08	-0.00594866	3.29778e-05	6.42776e-06
ENSG00000087128	chr4	69311667	69313666	+	TMPRSS11E	-0.0137736	0.000119143	1.2053e-08	-0.0107923	0.000108645	6.49047e-06
ENSG00000252076	chr10	60627444	60629443	+	RN7SKP196	-0.00679189	3.86324e-05	7.78648e-07	-0.0054977	2.82107e-05	6.53317e-06
ENSG00000265655	chr7	68654712	68656711	-	NA	-0.00548012	2.06713e-05	5.15841e-08	-0.00472096	2.08424e-05	6.66732e-06
ENSG00000208018	chr20	49200823	49202822	+	MIR645	0.0129895	8.45854e-05	1.87265e-10	0.00519146	2.52209e-05	6.71501e-06
ENSG00000243197	chr3	116426582	116428581	+	TUSC7	-0.0111426	6.25264e-05	2.05596e-10	-0.00816256	6.23587e-05	6.72522e-06
ENSG00000118193	chr1	200589363	200591362	-	KIF14	-0.00231589	3.65773e-06	4.48073e-08	-0.00190538	3.39844e-06	6.73702e-06
ENSG00000207931	chr4	115576415	115578414	+	MIR577	-0.0104621	5.93513e-05	8.85154e-10	-0.0079365	5.89887e-05	6.7689e-06
ENSG00000242349	chr1	11899574	11901573	+	NPPA-AS1	0.00561758	2.04561e-05	2.02057e-08	0.00463991	2.0196e-05	6.89033e-06
ENSG00000157954	chr7	5228319	5230318	+	WIPI2	-0.00669202	2.65695e-05	4.57752e-09	-0.00543985	2.78157e-05	7.03695e-06
ENSG00000174579	chr3	135915584	135917583	-	MSL2	0.00963863	4.20997e-05	2.12048e-11	0.00674986	4.28421e-05	7.06508e-06
ENSG00000226785	chr2	34607355	34609354	+	NA	-0.00768634	4.39553e-05	1.60913e-07	-0.00643652	3.89841e-05	7.11711e-06
ENSG00000249998	chr4	17075027	17077026	-	NA	-0.0104452	6.72519e-05	8.82409e-09	-0.00761278	5.45415e-05	7.12656e-06
ENSG00000231689	chr2	189151919	189153918	-	LINC01090	-0.00531909	1.25305e-05	1.25516e-11	-0.00365122	1.25569e-05	7.18967e-06
ENSG00000267240	chr19	29455351	29457350	-	NA	-0.012236	7.44963e-05	1.60452e-10	-0.00831845	6.52032e-05	7.22067e-06
ENSG00000267339	chr19	29454538	29456537	+	LINC00906	-0.012236	7.44963e-05	1.60452e-10	-0.00831845	6.52032e-05	7.22067e-06
ENSG00000139144	chr12	18399048	18401047	+	PIK3C2G	-0.00565366	2.62865e-05	6.18165e-07	-0.00503363	2.38879e-05	7.26111e-06
ENSG00000238598	chr9	78290323	78292322	+	NA	-0.0105461	9.06682e-05	5.52356e-07	-0.0087384	7.20358e-05	7.30821e-06
ENSG00000268525	chr19	42583760	42585759	-	NA	0.00390309	7.58855e-06	1.64205e-10	0.00279347	7.3618e-06	7.31037e-06
ENSG00000226594	chr6	47707978	47709977	-	NA	-0.0105282	6.30352e-05	2.14962e-09	-0.00789299	5.88141e-05	7.36374e-06
ENSG00000090975	chr12	123634063	123636062	-	PITPNM2	0.00575302	1.87994e-05	2.10291e-09	0.00424852	1.70683e-05	7.49143e-06
ENSG00000151882	chr5	43411994	43413993	-	CCL28	-0.0094791	6.51909e-05	1.12432e-07	-0.0064598	3.95031e-05	7.57804e-06
ENSG00000176714	chr2	27851380	27853379	-	CCDC121	-0.00432031	8.4713e-06	2.19592e-11	-0.00301104	8.58405e-06	7.59022e-06
ENSG00000081800	chr7	122839541	122841540	-	SLC13A1	-0.011664	7.20744e-05	5.65221e-10	-0.00829231	6.51109e-05	7.59792e-06
ENSG00000111540	chr12	56366197	56368196	+	RAB5B	0.00362992	9.26273e-06	7.08062e-08	0.00312339	9.23763e-06	7.5989e-06
ENSG00000167004	chr15	44037090	44039089	+	PDIA3	-0.00562719	2.42133e-05	2.35528e-07	-0.00515468	2.51615e-05	7.60353e-06
ENSG00000117862	chr1	52521344	52523343	-	TXNDC12	-0.00521025	1.69816e-05	1.12903e-08	-0.00436907	1.80842e-05	7.63791e-06
ENSG00000266297	chr17	11983716	11985715	+	MIR744	-0.0133034	9.09445e-05	3.09439e-10	-0.00965597	8.85468e-05	7.83435e-06
ENSG00000242616	chr9	114422115	114424114	+	GNG10	-0.003607	5.36508e-06	2.27266e-12	-0.00230234	5.03523e-06	7.85285e-06
ENSG00000137731	chr11	117698914	117700913	-	FXYD2	-0.0106582	7.03854e-05	9.62612e-09	-0.0072656	5.0146e-05	7.85542e-06
ENSG00000267796	chr19	36237762	36239761	+	LIN37	-0.00701687	4.18105e-05	9.26207e-07	-0.00656735	4.09881e-05	7.89007e-06
ENSG00000255183	chr11	87429804	87431803	-	NA	-0.0120601	0.000116252	4.2704e-07	-0.010206	9.90953e-05	7.97821e-06
ENSG00000131797	chr16	31710411	31712410	+	CLUHP3	0.00833202	3.75074e-05	8.25875e-10	0.00606776	3.50461e-05	8.02406e-06
ENSG00000187689	chr4	71382757	71384756	+	AMTN	-0.0122145	9.78487e-05	2.43609e-08	-0.00984236	9.22584e-05	8.06722e-06
ENSG00000226680	chr7	122743144	122745143	-	NA	-0.0128844	0.000137699	6.89724e-07	-0.0110143	0.00011565	8.14938e-06
ENSG00000256143	chr4	124924	126923	-	NA	0.0275384	0.000506949	3.28908e-08	0.0222183	0.000470751	8.17647e-06
ENSG00000183172	chr22	42474195	42476194	+	SMDT1	0.00628676	2.19939e-05	1.4418e-09	0.00476314	2.16406e-05	8.19831e-06
ENSG00000253996	chr14	106669452	106671451	-	IGHVII-20-1	0.0130261	0.000104606	8.84516e-09	0.0108095	0.000111531	8.25744e-06
ENSG00000199912	chr12	7952564	7954563	-	NA	0.0428622	0.000714849	5.18226e-13	0.0256427	0.000627699	8.2652e-06
ENSG00000242522	chr3	183265023	183267022	+	KLHL6-AS1	0.0194336	0.000190619	2.15205e-10	0.0119731	0.000136972	8.34297e-06
ENSG00000163472	chr1	156251226	156253225	+	TMEM79	-0.00188241	2.66961e-06	1.91801e-07	-0.00159007	2.41822e-06	8.4317e-06
ENSG00000179082	chr9	132081795	132083794	+	C9orf106	0.00562158	1.1796e-05	1.70889e-13	0.00351313	1.18075e-05	8.45309e-06
ENSG00000232162	chr13	27735492	27737491	+	USP12-AS1	0.013957	0.000110196	1.95227e-09	0.0096354	8.8823e-05	8.45638e-06
ENSG00000236242	chr13	109853332	109855331	-	MYO16-AS1	-0.0108057	8.18809e-05	6.82579e-08	-0.00882029	7.44832e-05	8.51814e-06
ENSG00000207656	chr7	93112832	93114831	-	MIR489	-0.0127412	9.42913e-05	3.14575e-09	-0.00968896	8.98779e-05	8.51952e-06
ENSG00000225942	chr2	544305	546304	+	NA	0.00916228	5.78031e-05	5.1866e-08	0.00759413	5.52292e-05	8.54246e-06
ENSG00000214643	chr6	49916658	49918657	-	DEFB133	-0.012291	7.39472e-05	1.14063e-10	-0.00858241	7.05975e-05	8.61542e-06
ENSG00000150551	chr2	133428653	133430652	-	LYPD1	-0.00741585	2.77621e-05	2.15911e-10	-0.00543524	2.83243e-05	8.6463e-06
ENSG00000229370	chr2	13676298	13678297	+	NA	-0.0197679	0.00018996	9.85573e-11	-0.0140389	0.000189027	8.67383e-06
ENSG00000183019	chr19	7740014	7742013	+	C19orf59	0.00445414	1.2542e-05	1.34404e-08	0.00322547	9.99427e-06	8.82071e-06
ENSG00000167778	chr12	53472705	53474704	-	SPRYD3	0.00159251	1.4601e-06	2.68585e-09	0.00111173	1.18741e-06	8.82862e-06
ENSG00000199862	chr4	127948875	127950874	-	NA	-0.0207907	0.000207692	7.69296e-11	-0.0146187	0.000205467	8.89578e-06
ENSG00000008513	chr8	134583684	134585683	-	ST3GAL1	-0.00199892	2.68627e-06	3.59385e-08	-0.00166566	2.6689e-06	8.94606e-06
ENSG00000134061	chr5	66492128	66494127	-	CD180	-0.00801076	2.29407e-05	5.1434e-14	-0.00447735	1.92879e-05	8.96318e-06
ENSG00000223123	chr16	62859453	62861452	-	NA	-0.0226677	0.000253565	1.35192e-10	-0.0162969	0.000255593	8.984e-06
ENSG00000168779	chr3	157823793	157825792	-	SHOX2	-0.00252448	5.49596e-06	1.12026e-06	-0.0019884	3.80506e-06	8.98656e-06
ENSG00000114030	chr3	122233293	122235292	-	KPNA1	-0.00359393	1.08005e-05	7.63733e-07	-0.00337541	1.09654e-05	8.99104e-06
ENSG00000163113	chr1	149982126	149984125	-	OTUD7B	-0.00641467	2.60494e-05	1.37555e-08	-0.00523266	2.63525e-05	8.99161e-06
ENSG00000257165	chr12	78933956	78935955	-	NA	-0.0163543	0.000140037	4.48841e-10	-0.0120088	0.000138851	9.02845e-06
ENSG00000270557	chr2	158732695	158734694	+	NA	0.00160338	1.54028e-06	5.42891e-09	0.00123899	1.47876e-06	9.07366e-06
ENSG00000206977	chr6	41799092	41801091	+	NA	-0.0109834	7.28152e-05	6.17056e-09	-0.00866226	7.23216e-05	9.12627e-06
ENSG00000246225	chr11	22849426	22851425	+	NA	-0.00474488	1.46482e-05	2.14425e-08	-0.003926	1.48783e-05	9.26644e-06
ENSG00000248546	chr4	165118364	165120363	-	ANP32C	-0.00991792	7.29416e-05	1.5357e-07	-0.00797681	6.14941e-05	9.381e-06
ENSG00000221487	chr7	99309160	99311159	+	NA	-0.0167594	0.00014239	2.35306e-10	-0.0122426	0.000144907	9.41801e-06
ENSG00000198339	chr6	27105576	27107575	+	HIST1H4I	-0.0113121	6.20013e-05	9.19231e-11	-0.0079396	6.09962e-05	9.49907e-06
ENSG00000130827	chrX	153685121	153687120	+	PLXNA3	-0.0097625	7.08231e-05	1.58226e-07	-0.00877185	7.44832e-05	9.53698e-06
ENSG00000222196	chr4	101050693	101052692	-	NA	-0.0234384	0.000288563	4.78443e-10	-0.0169915	0.000279679	9.60879e-06
ENSG00000199241	chr1	240860120	240862119	+	NA	-0.00836234	4.74222e-05	4.10937e-08	-0.00659491	4.21959e-05	9.75802e-06
ENSG00000140474	chr15	75135188	75137187	-	ULK3	0.00873705	6.13812e-05	4.62018e-07	0.00783001	5.95531e-05	9.87931e-06
ENSG00000270560	chr5	156349630	156351629	+	APOOP1	-0.00717724	4.39743e-05	9.88616e-07	-0.00670173	4.36924e-05	1.00313e-05
ENSG00000186119	chr11	55585586	55587585	+	OR5D18	-0.0104128	6.74275e-05	1.02334e-08	-0.00828288	6.68457e-05	1.01918e-05
ENSG00000263096	chr17	53350515	53352514	-	NA	0.00730044	3.30807e-05	9.91369e-09	0.00528383	2.72154e-05	1.02407e-05
ENSG00000154262	chr17	67137530	67139529	-	ABCA6	-0.0163373	0.000105988	8.77636e-13	-0.00994012	9.6528e-05	1.04711e-05
ENSG00000248401	chr4	84166832	84168831	+	NA	0.00708564	3.51776e-05	6.74015e-08	0.00585716	3.35487e-05	1.05766e-05
ENSG00000250057	chr4	84167867	84169866	-	NA	0.00708564	3.51776e-05	6.74015e-08	0.00585716	3.35487e-05	1.05766e-05
ENSG00000261596	chr16	21636563	21638562	+	NA	-0.0084046	6.05893e-05	1.04869e-06	-0.00737195	5.31472e-05	1.05804e-05
ENSG00000261962	chr16	29831188	29833187	-	NA	0.0117825	9.80355e-05	7.57123e-08	0.00837033	6.85243e-05	1.05911e-05
ENSG00000130684	chr20	25676978	25678977	-	ZNF337	-0.0131841	8.33215e-05	7.31355e-11	-0.00928138	8.42847e-05	1.06314e-05
ENSG00000143319	chr1	156698092	156700091	-	ISG20L2	0.00404578	9.51799e-06	3.20991e-09	0.00302998	8.98877e-06	1.07053e-05
ENSG00000146757	chr7	64837212	64839211	+	ZNF92	0.00198043	2.3531e-06	5.55929e-09	0.00154592	2.34016e-06	1.07171e-05
ENSG00000256844	chr12	19260618	19262617	-	NA	0.00726312	4.01037e-05	2.17366e-07	0.0062412	3.81539e-05	1.07507e-05
ENSG00000257458	chr12	99323960	99325959	+	NA	-0.0224225	0.000296305	4.07198e-09	-0.016104	0.000254101	1.07842e-05
ENSG00000201482	chr15	25444970	25446969	+	SNORD115-17	-0.00855024	5.67325e-05	2.8796e-07	-0.00763294	5.70972e-05	1.08077e-05
ENSG00000201376	chr14	51709308	51711307	+	NA	0.0086937	4.80273e-05	1.46293e-08	0.00686721	4.62224e-05	1.08232e-05
ENSG00000261014	chr16	63762681	63764680	+	NA	-0.0187935	0.000266689	1.97868e-07	-0.016224	0.000258117	1.08759e-05
ENSG00000222883	chr3	76013721	76015720	-	NA	-0.0207496	0.000227989	5.60403e-10	-0.01535	0.000231139	1.0915e-05
ENSG00000095951	chr6	12007495	12009494	+	HIVEP1	0.0056434	2.69792e-05	8.98747e-07	0.00466797	2.13849e-05	1.09645e-05
ENSG00000269139	chr19	7989386	7991385	+	NA	-0.00339075	7.82942e-06	4.38114e-08	-0.00290213	8.27046e-06	1.10268e-05
ENSG00000247595	chr11	18619834	18621833	+	SPTY2D1-AS1	-0.00467436	1.43142e-05	2.39326e-08	-0.00386312	1.46753e-05	1.11849e-05
ENSG00000152763	chr1	67390071	67392070	-	WDR78	-0.00346599	8.20998e-06	4.62722e-08	-0.00292084	8.38958e-06	1.11888e-05
ENSG00000222066	chr14	98797588	98799587	-	NA	-0.0258134	0.000372174	1.54426e-09	-0.0193576	0.000368838	1.12943e-05
ENSG00000234710	chr7	9775451	9777450	+	NA	-0.0165122	0.000135554	1.57755e-10	-0.0115208	0.000130789	1.14188e-05
ENSG00000250328	chr5	121814283	121816282	-	NA	-0.00924846	6.96305e-05	5.42391e-07	-0.0079696	6.26102e-05	1.14629e-05
ENSG00000232252	chr13	86633448	86635447	+	NA	-0.011686	0.000112301	6.17797e-07	-0.0108526	0.000116225	1.15857e-05
ENSG00000171564	chr4	155482608	155484607	+	FGB	-0.0191147	0.000189789	3.83745e-10	-0.0133522	0.000176197	1.17627e-05
ENSG00000163823	chr3	46249388	46251387	-	CCR1	-0.00805819	2.81869e-05	7.85336e-12	-0.00455632	2.0541e-05	1.18995e-05
ENSG00000140506	chr15	75103557	75105556	+	LMAN1L	-0.00514916	2.01087e-05	2.10386e-07	-0.00403161	1.60975e-05	1.20111e-05
ENSG00000270164	chr19	42040045	42042044	+	NA	-0.00413954	8.08711e-06	5.22291e-11	-0.00274337	7.45676e-06	1.20612e-05
ENSG00000255202	chr11	33717748	33719747	-	NA	0.00997093	6.54192e-05	2.56639e-08	0.00831058	6.84436e-05	1.20859e-05
ENSG00000234938	chr2	216409750	216411749	-	NA	-0.0134091	8.37445e-05	3.91213e-11	-0.00871666	7.53052e-05	1.21012e-05
ENSG00000269243	chr19	16250203	16252202	-	NA	-0.00534094	2.39227e-05	7.92398e-07	-0.00376428	1.40549e-05	1.21963e-05
ENSG00000230015	chr1	240906412	240908411	-	NA	-0.0234674	0.000320837	3.31877e-09	-0.0170016	0.000286944	1.22948e-05
ENSG00000023734	chr12	16033825	16035824	+	STRAP	-0.00339099	6.16637e-06	7.15714e-10	-0.00253918	6.40537e-06	1.23913e-05
ENSG00000223131	chr10	23284684	23286683	+	RNA5SP304	-0.00775709	4.84607e-05	4.71663e-07	-0.00715302	5.08775e-05	1.25025e-05
ENSG00000064687	chr19	1038602	1040601	+	ABCA7	0.00686857	2.96962e-05	1.25196e-08	0.00537509	2.87292e-05	1.25044e-05
ENSG00000267020	chr19	1038564	1040563	-	NA	0.00686857	2.96962e-05	1.25196e-08	0.00537509	2.87292e-05	1.25044e-05
ENSG00000265112	chr9	91925640	91927639	+	MIR3153	-0.00758839	2.80649e-05	1.04097e-10	-0.00538601	2.88571e-05	1.25519e-05
ENSG00000252432	chr18	5661550	5663549	-	NA	-0.0129636	8.64229e-05	3.14124e-10	-0.00938513	8.76349e-05	1.25741e-05
ENSG00000231298	chr10	4719847	4721846	-	LINC00704	-0.0212277	0.000226382	1.95646e-10	-0.0152168	0.000230382	1.25747e-05
ENSG00000251276	chr7	78567666	78569665	+	MAGI2-AS1	-0.00643856	3.24651e-05	3.25642e-07	-0.00508895	2.57674e-05	1.25795e-05
ENSG00000081051	chr4	74295355	74297354	+	AFP	-0.00939258	6.75117e-05	2.3806e-07	-0.00632082	3.97949e-05	1.27141e-05
ENSG00000249803	chr5	135800866	135802865	+	NA	-0.0158262	0.00014206	2.04804e-09	-0.0113085	0.00012738	1.27176e-05
ENSG00000207789	chr12	58217976	58219975	-	MIR26A2	0.00386096	6.96843e-06	4.23906e-11	0.00263651	6.9271e-06	1.27761e-05
ENSG00000257083	chr12	67489687	67491686	-	NA	-0.0140103	8.95384e-05	2.46088e-11	-0.00934203	8.70467e-05	1.28864e-05
ENSG00000180660	chr13	36050333	36052332	-	MAB21L1	-0.0071956	3.8339e-05	1.50465e-07	-0.006285	3.94024e-05	1.28989e-05
ENSG00000111961	chr6	148591940	148593939	+	SASH1	-0.00685259	3.42376e-05	1.20698e-07	-0.00591977	3.49561e-05	1.28993e-05
ENSG00000235363	chr1	205318875	205320874	+	SNRPGP10	0.00885042	5.30164e-05	3.98804e-08	0.00734817	5.38851e-05	1.29575e-05
ENSG00000201790	chr5	105258310	105260309	-	RNA5SP189	-0.0132664	0.000108812	9.28145e-09	-0.0101806	0.000103452	1.29819e-05
ENSG00000199837	chr1	182913126	182915125	-	RNA5SP71	-0.0173176	0.000228548	2.24827e-07	-0.0141264	0.000199307	1.30612e-05
ENSG00000199315	chr11	97526964	97528963	+	RNA5SP347	-0.0281099	0.000417144	5.27927e-10	-0.0202895	0.000411166	1.30654e-05
ENSG00000234311	chr10	134254489	134256488	-	NA	0.00602043	1.49222e-05	2.18275e-12	0.00375373	1.40825e-05	1.31486e-05
ENSG00000235858	chr10	82092027	82094026	+	NA	-0.0222927	0.00031897	1.72204e-08	-0.0178411	0.000318335	1.32356e-05
ENSG00000267275	chr19	16434826	16436825	-	NA	-0.00487291	1.65933e-05	6.47849e-08	-0.00417033	1.74253e-05	1.3478e-05
ENSG00000199348	chr2	169462507	169464506	-	RNU6-766P	-0.013063	0.000110368	1.94933e-08	-0.0105464	0.000111459	1.34988e-05
ENSG00000101343	chr20	20036191	20038190	-	CRNKL1	0.0188918	0.000229805	1.81363e-08	0.0138386	0.000192046	1.35951e-05
ENSG00000107771	chr10	86086842	86088841	+	CCSER2	0.00442729	6.17604e-06	1.14379e-15	0.00207642	4.32993e-06	1.37919e-05
ENSG00000215210	chr9	30687603	30689602	+	RBMXP2	-0.002963	5.68865e-06	2.00719e-08	-0.00233465	5.47994e-06	1.39428e-05
ENSG00000260898	chr15	73073676	73075675	+	ADPGK-AS1	0.00611808	3.17374e-05	9.08967e-07	0.00558089	3.13611e-05	1.41499e-05
ENSG00000260814	chr15	42064431	42066430	-	NA	0.00903537	5.68732e-05	6.18566e-08	0.00701825	4.96225e-05	1.42261e-05
ENSG00000204248	chr6	33159777	33161776	-	COL11A2	0.00383171	1.118e-05	2.22369e-07	0.00223508	5.0331e-06	1.42349e-05
ENSG00000258814	chr14	85852119	85854118	+	NA	-0.013962	0.000102217	4.62337e-10	-0.0088597	7.93249e-05	1.46668e-05
ENSG00000167771	chr11	63683817	63685816	-	RCOR2	-0.00462024	1.60726e-05	1.90206e-07	-0.00394107	1.57084e-05	1.47769e-05
ENSG00000201050	chr4	165706942	165708941	+	RNU6-668P	-0.0145255	0.000154722	1.3106e-07	-0.0115656	0.000135318	1.48153e-05
ENSG00000200761	chr4	4922292	4924291	-	RN7SKP113	0.00727132	2.34842e-05	1.34187e-11	0.00465889	2.19629e-05	1.4851e-05
ENSG00000141524	chr17	76127989	76129988	-	TMC6	0.0060085	2.31879e-05	1.74186e-08	0.00403339	1.64775e-05	1.49938e-05
ENSG00000240292	chr3	167582923	167584922	+	NA	-0.0130281	0.000103825	7.75151e-09	-0.0100653	0.000102641	1.50348e-05
ENSG00000226738	chr22	50983344	50985343	+	NA	0.0113806	6.63129e-05	2.87548e-10	0.00723105	5.31667e-05	1.55729e-05
ENSG00000196182	chr1	36850998	36852997	-	STK40	-0.005391	1.91428e-05	2.60727e-08	-0.00433065	1.90743e-05	1.561e-05
ENSG00000251210	chr4	12223575	12225574	+	NA	-0.00571313	2.26399e-05	5.79417e-08	-0.00457608	2.13067e-05	1.56752e-05
ENSG00000251957	chr10	11963680	11965679	+	RNU6-1095P	0.0111313	7.83988e-05	1.3634e-08	0.00848863	7.33171e-05	1.56756e-05
ENSG00000187510	chr12	93113781	93115780	+	PLEKHG7	-0.00557887	2.61104e-05	7.95754e-07	-0.00455812	2.11741e-05	1.59243e-05
ENSG00000257141	chr12	108228308	108230307	-	NA	-0.0189829	0.000194909	8.43931e-10	-0.0132367	0.000178642	1.59916e-05
ENSG00000202293	chr14	101447763	101449762	+	SNORD114-22	-0.00713124	2.98082e-05	3.69868e-09	-0.00480046	2.34966e-05	1.5998e-05
ENSG00000164930	chr8	104309161	104311160	+	FZD6	-0.00420474	1.29356e-05	1.26882e-07	-0.00331138	1.1198e-05	1.62438e-05
ENSG00000266714	chr17	73582639	73584638	+	MYO15B	0.00429847	1.30044e-05	7.20723e-08	0.00253575	6.56754e-06	1.62684e-05
ENSG00000254772	chr11	62341902	62343901	-	EEF1G	0.00704036	2.68472e-05	8.66553e-10	0.00486399	2.41707e-05	1.63103e-05
ENSG00000260271	chr6	91053438	91055437	+	NA	-0.0112601	0.000100009	3.58427e-07	-0.00937414	8.9981e-05	1.66721e-05
ENSG00000236268	chr1	83451392	83453391	-	NA	-0.00882168	5.05805e-05	2.10881e-08	-0.00707331	5.12469e-05	1.67221e-05
ENSG00000122482	chr1	91487330	91489329	-	ZNF644	0.00550257	2.43872e-05	4.72222e-07	0.00384315	1.51286e-05	1.67225e-05
ENSG00000232393	chr1	91487976	91489975	+	RPL5P6	0.00550257	2.43872e-05	4.72222e-07	0.00384315	1.51286e-05	1.67225e-05
ENSG00000204052	chr6	43477925	43479924	-	LRRC73	0.00537322	2.12308e-05	1.3636e-07	0.00446435	2.04241e-05	1.67978e-05
ENSG00000253972	chr8	120258589	120260588	-	NA	-0.0111198	7.01218e-05	2.04241e-09	-0.00775922	6.17582e-05	1.69604e-05
ENSG00000168348	chr14	36001748	36003747	+	INSM2	-0.00479805	1.76033e-05	2.35483e-07	-0.00425229	1.85485e-05	1.6962e-05
ENSG00000123106	chr12	28284682	28286681	+	CCDC91	-0.0138364	9.2783e-05	9.24245e-11	-0.00941731	9.09797e-05	1.69726e-05
ENSG00000220392	chr6	111673405	111675404	+	FCF1P5	0.0239817	0.000295772	3.14374e-10	0.0145457	0.000217101	1.70102e-05
ENSG00000264616	chr20	32635425	32637424	+	MIR4755	0.00520537	1.39073e-05	3.02153e-10	0.00363756	1.35845e-05	1.70984e-05
ENSG00000257230	chr12	59917466	59919465	-	NA	-0.0256941	0.0004169	1.32016e-08	-0.0201696	0.000417989	1.72307e-05
ENSG00000251196	chr5	10655538	10657537	-	NA	0.0143253	0.000124081	6.35785e-09	0.0112586	0.000130246	1.72411e-05
ENSG00000135222	chr4	70826226	70828225	-	CSN2	-0.0174688	0.000256905	8.31657e-07	-0.0142488	0.000208622	1.72448e-05
ENSG00000128519	chr7	122635255	122637254	-	TAS2R16	-0.0114723	9.24124e-05	6.95665e-08	-0.00840371	7.25851e-05	1.72825e-05
ENSG00000232046	chr2	66799662	66801661	+	NA	-0.00747636	3.50212e-05	1.15923e-08	-0.00572321	3.36725e-05	1.7317e-05
ENSG00000229453	chr3	48369332	48371331	-	SPINK8	-0.0242272	0.000285211	9.77054e-11	-0.0165398	0.000281225	1.73172e-05
ENSG00000253749	chr8	93433527	93435526	-	NA	-0.00906989	6.31904e-05	2.50677e-07	-0.0074545	5.71381e-05	1.73531e-05
ENSG00000213109	chr6	137222168	137224167	-	NA	-0.0202795	0.000240013	3.42489e-09	-0.0150048	0.000231535	1.73802e-05
ENSG00000189241	chr6	116600567	116602566	-	TSPYL1	0.00386838	9.9287e-06	2.92494e-08	0.00315281	1.02363e-05	1.7608e-05
ENSG00000221910	chr7	143630759	143632758	+	OR2F2	-0.0244417	0.000303261	2.41906e-10	-0.0170881	0.000300841	1.76871e-05
ENSG00000204296	chr6	32339185	32341184	-	C6orf10	-0.0111856	8.73305e-05	6.36641e-08	-0.00913208	8.59332e-05	1.77155e-05
ENSG00000140350	chr15	69112737	69114736	-	ANP32A	-0.00263237	4.18102e-06	6.132e-09	-0.00197015	4.00159e-06	1.77992e-05
ENSG00000225107	chr2	146345093	146347092	-	NA	-0.00910671	6.37437e-05	2.52796e-07	-0.00710003	5.2023e-05	1.7974e-05
ENSG00000253052	chr12	30051336	30053335	+	NA	-0.0102817	7.09854e-05	3.52725e-08	-0.00766101	6.05765e-05	1.79964e-05
ENSG00000230695	chr2	216299476	216301475	+	NA	-0.00668129	3.69942e-05	6.8188e-07	-0.00614495	3.89806e-05	1.80281e-05
ENSG00000248330	chr4	136834336	136836335	-	LINC00613	-0.0201246	0.000207318	2.864e-10	-0.0138713	0.000198674	1.80666e-05
ENSG00000228351	chr3	8119509	8121508	+	NA	-0.00905603	4.23488e-05	3.41066e-10	-0.00638473	4.20951e-05	1.80817e-05
ENSG00000273403	chr3	184458225	184460224	+	NA	-0.00996565	5.92522e-05	5.04562e-09	-0.00699938	5.06305e-05	1.82209e-05
ENSG00000258092	chr12	2912605	2914604	-	NA	0.00640328	2.09212e-05	2.68347e-10	0.00439639	1.99783e-05	1.82501e-05
ENSG00000189058	chr3	195310577	195312576	-	APOD	-0.00964295	4.70525e-05	2.26634e-10	-0.00673311	4.69007e-05	1.84047e-05
ENSG00000253792	chr5	157602931	157604930	-	NA	-0.00655301	3.41467e-05	3.99046e-07	-0.00545079	3.08126e-05	1.88402e-05
ENSG00000232070	chr14	21565596	21567595	+	TMEM253	0.00698593	3.87151e-05	3.86648e-07	0.00469723	2.28971e-05	1.89602e-05
ENSG00000080189	chr20	44992544	44994543	-	SLC35C2	0.00682743	1.36219e-05	9.40386e-17	0.00327678	1.11484e-05	1.9052e-05
ENSG00000160703	chr11	119035777	119037776	+	NLRX1	-0.00920028	4.9379e-05	3.39955e-09	-0.00560193	3.25833e-05	1.90526e-05
ENSG00000267954	chr22	24125646	24127645	-	NA	0.00839305	5.79675e-05	6.23109e-07	0.00771513	6.18793e-05	1.92799e-05
ENSG00000248425	chr4	14390563	14392562	+	NA	-0.0231497	0.000322805	5.95515e-09	-0.01714	0.000305667	1.94371e-05
ENSG00000252905	chr11	8865310	8867309	+	RNA5SP330	-0.0226171	0.000248492	9.71203e-11	-0.0152444	0.00024182	1.94544e-05
ENSG00000201788	chr12	45274253	45276252	-	NA	-0.0189248	0.000198531	1.34128e-09	-0.0135732	0.00019182	1.95667e-05
ENSG00000226118	chr13	22686978	22688977	-	MTND3P1	-0.00533278	1.45387e-05	2.79005e-10	-0.00346066	1.24737e-05	1.96294e-05
ENSG00000163449	chr2	216945089	216947088	+	TMEM169	-0.0089039	5.15179e-05	2.10232e-08	-0.00699872	5.10989e-05	1.99311e-05
ENSG00000257386	chr12	74931914	74933913	-	NA	0.00342559	8.67501e-06	1.47023e-07	0.00292971	8.95591e-06	1.99693e-05
ENSG00000253171	chr8	88984893	88986892	+	NA	-0.0152957	0.000134857	2.74371e-09	-0.0111867	0.000130603	2.00081e-05
ENSG00000164744	chr7	48068217	48070216	-	SUN3	-0.0106702	5.58381e-05	1.18776e-10	-0.00713617	5.31972e-05	2.01878e-05
ENSG00000200575	chr1	62280591	62282590	+	RNU6-414P	-0.0286009	0.000404151	1.38546e-10	-0.0195791	0.000400511	2.02179e-05
ENSG00000200287	chr2	144653331	144655330	+	NA	-0.015942	0.000129143	2.46824e-10	-0.0110298	0.000127133	2.02596e-05
ENSG00000199251	chr2	208544864	208546863	-	RNU6-664P	-0.00995142	6.78238e-05	4.77982e-08	-0.00749835	5.87765e-05	2.03266e-05
ENSG00000213082	chr2	208544814	208546813	+	PPP1R14BP2	-0.00995142	6.78238e-05	4.77982e-08	-0.00749835	5.87765e-05	2.03266e-05
ENSG00000254350	chr5	157850093	157852092	+	NA	-0.0058329	1.8506e-05	9.39048e-10	-0.00392053	1.60732e-05	2.03893e-05
ENSG00000253653	chr5	156693136	156695135	-	NA	0.0125406	0.00013439	1.00117e-06	0.00884209	8.17583e-05	2.03929e-05
ENSG00000177596	chr13	74992753	74994752	-	NA	-0.0063681	3.32556e-05	5.96117e-07	-0.00529341	2.93246e-05	2.05442e-05
ENSG00000268564	chr19	15233471	15235470	+	NA	0.0116455	5.81214e-05	5.80014e-12	0.00719038	5.41262e-05	2.06087e-05
ENSG00000230142	chr13	62796730	62798729	+	LINC01075	-0.0292032	0.000453397	6.05374e-10	-0.0205605	0.000442682	2.06638e-05
ENSG00000226240	chr13	74991810	74993809	+	LINC00381	-0.0168832	0.000142982	1.8957e-10	-0.0116474	0.000142077	2.06823e-05
ENSG00000250126	chr4	138575829	138577828	-	NA	-0.0157048	0.000187295	2.14105e-07	-0.0135372	0.000191959	2.07196e-05
ENSG00000238759	chr17	69293860	69295859	-	RNU7-155P	-0.0138111	9.63198e-05	2.17191e-10	-0.00922124	8.91782e-05	2.09604e-05
ENSG00000233395	chr10	44432951	44434950	+	LINC00841	-0.00666729	3.18651e-05	9.43862e-08	-0.00546868	3.13745e-05	2.10204e-05
ENSG00000238698	chr2	200054282	200056281	+	RNU7-147P	-0.0136751	0.000105623	1.89668e-09	-0.00982037	0.000101193	2.10589e-05
ENSG00000160221	chr21	45551987	45553986	+	C21orf33	0.0031044	6.18901e-06	1.73763e-08	0.00246677	6.38742e-06	2.11376e-05
ENSG00000231383	chr3	191954326	191956325	+	FGF12-AS1	-0.0142909	0.000139931	4.81006e-08	-0.0111971	0.000131635	2.11817e-05
ENSG00000213380	chr16	69373071	69375070	-	COG8	-0.00513256	1.61159e-05	7.76491e-09	-0.00345034	1.2512e-05	2.13854e-05
ENSG00000142731	chr4	128800516	128802515	+	PLK4	-0.00614977	2.03041e-05	7.31358e-10	-0.00446906	2.09931e-05	2.14051e-05
ENSG00000252507	chr2	55075926	55077925	+	RNU7-81P	-0.00996652	5.38481e-05	8.80893e-10	-0.00716577	5.40205e-05	2.15865e-05
ENSG00000200902	chr2	164144005	164146004	+	RNU6-627P	-0.0114087	8.18497e-05	1.23186e-08	-0.0082638	7.18568e-05	2.16215e-05
ENSG00000222644	chr4	76750243	76752242	-	RNU2-16P	-0.0145887	0.000122264	2.58163e-09	-0.0107429	0.000121536	2.17896e-05
ENSG00000229717	chr4	76750404	76752403	+	NA	-0.0145887	0.000122264	2.58163e-09	-0.0107429	0.000121536	2.17896e-05
ENSG00000251950	chr10	52344964	52346963	-	RMRPP4	-0.0207333	0.00023923	1.44358e-09	-0.0151392	0.000241416	2.18333e-05
ENSG00000251968	chr11	31193971	31195970	+	NA	-0.0164667	0.000156852	2.92471e-09	-0.012193	0.000156616	2.18618e-05
ENSG00000253632	chr8	29383329	29385328	+	NA	-0.0117513	7.45204e-05	8.07306e-10	-0.00830618	7.26883e-05	2.18828e-05
ENSG00000273145	chr22	46407986	46409985	+	NA	0.00487071	1.49373e-05	1.25763e-08	0.00367168	1.42109e-05	2.19919e-05
ENSG00000201770	chr20	30167392	30169391	+	RNU6-384P	0.00658291	2.4267e-05	1.6201e-09	0.00471458	2.34309e-05	2.19976e-05
ENSG00000078967	chr7	43964537	43966536	+	UBE2D4	0.00635082	2.69712e-05	3.30718e-08	0.00512066	2.76509e-05	2.20712e-05
ENSG00000213337	chr2	97523333	97525332	-	ANKRD39	0.00817398	4.23209e-05	1.38803e-08	0.00577935	3.52277e-05	2.21039e-05
ENSG00000214335	chr13	59101249	59103248	+	CTAGE16P	-0.0096569	5.26439e-05	1.87857e-09	-0.00706897	5.27434e-05	2.22623e-05
ENSG00000222733	chr13	59101386	59103385	-	RNY4P29	-0.0096569	5.26439e-05	1.87857e-09	-0.00706897	5.27434e-05	2.22623e-05
ENSG00000197226	chr5	179334360	179336359	-	TBC1D9B	0.00558685	1.60639e-05	3.19065e-10	0.00359272	1.36273e-05	2.2315e-05
ENSG00000230437	chr20	12296634	12298633	-	NA	-0.00993226	5.30624e-05	7.58606e-10	-0.00701539	5.19984e-05	2.24705e-05
ENSG00000235751	chr7	78629115	78631114	-	MAGI2-IT1	-0.0183555	0.000182565	8.73273e-10	-0.012916	0.000176336	2.25653e-05
ENSG00000183531	chr22	33255921	33257920	-	NA	0.0201289	0.000247679	7.66342e-09	0.0113687	0.00013674	2.27565e-05
ENSG00000205754	chr12	20967173	20969172	+	SLCO1B7	-0.0250236	0.000446705	8.79485e-08	-0.0202092	0.000432565	2.29957e-05
ENSG00000157131	chr1	57318979	57320978	+	C8A	-0.00869501	4.71172e-05	1.06094e-08	-0.00650028	4.47587e-05	2.30249e-05
ENSG00000257763	chr12	48749898	48751897	-	OR5BK1P	-0.00747725	3.09166e-05	1.28173e-09	-0.00545658	3.15819e-05	2.33163e-05
ENSG00000259407	chr15	86293013	86295012	-	NA	0.0102397	6.1604e-05	3.8566e-09	0.00731237	5.67219e-05	2.33349e-05
ENSG00000235092	chr2	8821494	8823493	-	NA	-0.00326619	6.72303e-06	1.27669e-08	-0.00253596	6.83339e-06	2.36977e-05
ENSG00000177311	chr3	141041555	141043554	+	ZBTB38	-0.00772719	4.20045e-05	7.15573e-08	-0.00583517	3.61889e-05	2.3757e-05
ENSG00000228844	chr1	240799853	240801852	-	NA	-0.0102425	5.97743e-05	2.22525e-09	-0.00763374	6.19879e-05	2.3944e-05
ENSG00000200079	chr10	109219818	109221817	+	RNA5SP326	-0.00985148	6.57501e-05	4.04678e-08	-0.00767785	6.2708e-05	2.39497e-05
ENSG00000201899	chr14	101449614	101451613	+	SNORD114-24	-0.00474618	1.38789e-05	8.7554e-09	-0.00336056	1.20215e-05	2.41012e-05
ENSG00000187735	chr8	54934590	54936589	-	TCEA1	0.0134122	7.72059e-05	6.00258e-12	0.00820466	7.16857e-05	2.41915e-05
ENSG00000249873	chr12	127358737	127360736	-	NA	-0.00543054	1.60711e-05	9.73189e-10	-0.003922	1.63891e-05	2.43104e-05
ENSG00000258245	chr12	76082377	76084376	-	NA	-0.00443423	1.32055e-05	3.53781e-08	-0.00356531	1.35499e-05	2.44168e-05
ENSG00000198842	chr1	167061782	167063781	+	DUSP27	-0.00496527	1.62245e-05	2.5712e-08	-0.00380441	1.54363e-05	2.45345e-05
ENSG00000268857	chr2	157352156	157354155	-	NA	-0.0168607	0.000168194	4.35982e-09	-0.0126004	0.00016934	2.45479e-05
ENSG00000122483	chr1	93643976	93645975	+	CCDC18	-0.00382628	1.09925e-05	1.8293e-07	-0.00323389	1.11555e-05	2.45735e-05
ENSG00000187866	chr9	71393464	71395463	+	FAM122A	0.00420086	1.25812e-05	8.71353e-08	0.00347035	1.28472e-05	2.45838e-05
ENSG00000244278	chr21	26426348	26428347	+	NA	-0.0146472	0.000109422	2.66006e-10	-0.0100907	0.000108658	2.46685e-05
ENSG00000221463	chrX	117518857	117520856	+	MIR1277	-0.0191816	0.000209419	2.18341e-09	-0.0139954	0.000209072	2.47221e-05
ENSG00000231815	chr2	59660848	59662847	+	NA	-0.0125142	8.08085e-05	3.36134e-10	-0.00799024	6.81505e-05	2.4736e-05
ENSG00000219445	chr7	124903846	124905845	-	NA	-0.0141207	0.000108308	9.14922e-10	-0.00976783	0.000101935	2.4936e-05
ENSG00000184922	chr17	43297311	43299310	+	FMNL1	0.0071925	3.87641e-05	1.77862e-07	0.00455719	2.2193e-05	2.49869e-05
ENSG00000255298	chr11	124133223	124135222	+	OR8G5	-0.00889136	5.53136e-05	6.59982e-08	-0.00651394	4.53659e-05	2.51059e-05
ENSG00000140505	chr15	75039685	75041684	+	CYP1A2	-0.00587167	2.98222e-05	1.16256e-06	-0.0044622	2.1327e-05	2.55326e-05
ENSG00000198276	chr20	62587270	62589269	-	UCKL1	-0.00468956	1.64724e-05	1.76852e-07	-0.00399485	1.70948e-05	2.55496e-05
ENSG00000232268	chr11	4613537	4615536	+	OR52I1	-0.0126935	7.22593e-05	1.67367e-11	-0.00798182	6.83105e-05	2.578e-05
ENSG00000196335	chr7	23748286	23750285	+	STK31	-0.00666327	2.72574e-05	8.2407e-09	-0.00496768	2.6488e-05	2.60325e-05
ENSG00000201752	chr4	117758935	117760934	+	RNU6-119P	-0.0211098	0.000310845	6.30671e-08	-0.016829	0.000304043	2.60766e-05
ENSG00000228295	chr13	74136881	74138880	+	LINC00392	-0.00900249	5.29806e-05	2.31298e-08	-0.00674451	4.8916e-05	2.64849e-05
ENSG00000163126	chr2	97523172	97525171	-	ANKRD23	0.00715274	3.32772e-05	2.13391e-08	0.0050721	2.76738e-05	2.65661e-05
ENSG00000137766	chr15	54303601	54305600	+	UNC13C	-0.015539	0.000126198	4.33443e-10	-0.0102873	0.000113904	2.67024e-05
ENSG00000255012	chr11	56380479	56382478	-	OR5M1	-0.0156463	0.000132581	8.64555e-10	-0.010952	0.000129131	2.67656e-05
ENSG00000253836	chr8	83870432	83872431	-	NA	-0.0241382	0.000365032	1.15788e-08	-0.0183325	0.000361932	2.68449e-05
ENSG00000222898	chr8	62544072	62546071	-	RN7SKP97	-0.0133355	9.47762e-05	6.34842e-10	-0.0094491	9.61656e-05	2.68753e-05
ENSG00000215203	chr4	42893784	42895783	+	GRXCR1	-0.0079731	5.17352e-05	5.40305e-07	-0.00537146	3.1079e-05	2.69e-05
ENSG00000257045	chr2	200188533	200190532	+	NA	-0.0121873	8.11918e-05	1.03161e-09	-0.00845614	7.70511e-05	2.69872e-05
ENSG00000242515	chr2	234543600	234545599	+	UGT1A10	-0.0151178	0.000141103	9.0646e-09	-0.0113533	0.000138943	2.70783e-05
ENSG00000151491	chr12	16034764	16036763	-	EPS8	-0.00293613	5.33691e-06	9.48768e-09	-0.00227047	5.5578e-06	2.71235e-05
ENSG00000212586	chr6	38789681	38791680	-	NA	-0.00704268	2.76886e-05	1.52917e-09	-0.00503418	2.73313e-05	2.71992e-05
ENSG00000198841	chr1	52498989	52500988	-	KTI12	-0.00591839	1.77755e-05	2.40328e-10	-0.00414098	1.85047e-05	2.73575e-05
ENSG00000200060	chr12	109130760	109132759	+	NA	-0.0152358	0.000139548	5.75651e-09	-0.0112037	0.000135525	2.74854e-05
ENSG00000186924	chr21	31971914	31973913	+	KRTAP22-1	-0.0112819	7.88262e-05	9.54869e-09	-0.00830942	7.45891e-05	2.76239e-05
ENSG00000258502	chr14	66576799	66578798	+	NA	-0.0122731	7.72924e-05	3.00631e-10	-0.00841204	7.64835e-05	2.77594e-05
ENSG00000265810	chr7	151130226	151132225	-	MIR3907	0.0124803	7.87505e-05	2.22845e-10	0.00867689	8.13828e-05	2.77823e-05
ENSG00000261635	chr15	36904175	36906174	+	NA	-0.0203511	0.0002248	9.01914e-10	-0.0143089	0.000221321	2.77853e-05
ENSG00000149489	chr11	62377694	62379693	+	ROM1	0.00766209	2.45513e-05	3.20956e-12	0.00457789	2.26606e-05	2.78622e-05
ENSG00000185015	chr8	86131316	86133315	+	CA13	0.0065509	2.36247e-05	1.1785e-09	0.00465529	2.34483e-05	2.80265e-05
ENSG00000108242	chr10	96441751	96443750	+	CYP2C18	0.00849305	2.72449e-05	2.35437e-13	0.00487145	2.56795e-05	2.80572e-05
ENSG00000136280	chr7	45037574	45039573	+	CCM2	0.00676189	2.65233e-05	3.0745e-09	0.00468788	2.38427e-05	2.87357e-05
ENSG00000222589	chr8	5768259	5770258	-	RN7SKP159	-0.0295433	0.000453702	3.89304e-10	-0.0201382	0.000440214	2.88704e-05
ENSG00000258660	chr14	74166555	74168554	-	NA	-0.00892576	5.99752e-05	1.89743e-07	-0.00746212	6.04785e-05	2.90254e-05
ENSG00000224407	chr1	230417140	230419139	-	NA	0.00780755	4.09881e-05	3.6027e-08	0.00577156	3.61857e-05	2.90703e-05
ENSG00000172215	chr3	45980925	45982924	+	CXCR6	0.0101033	8.36839e-05	5.93865e-07	0.00807496	7.0871e-05	2.92159e-05
ENSG00000203685	chr1	226735001	226737000	+	C1orf95	-0.0030107	5.27823e-06	3.29179e-09	-0.00224202	5.46667e-06	2.93739e-05
ENSG00000250331	chr5	96838900	96840899	+	NA	-0.0159529	0.000161703	1.46051e-08	-0.0119754	0.000155965	2.93769e-05
ENSG00000250993	chr4	180385960	180387959	-	NA	-0.00728145	2.85642e-05	7.82275e-10	-0.00508491	2.81202e-05	2.93787e-05
ENSG00000144233	chr2	128642997	128644996	-	AMMECR1L	0.0284222	0.000293654	8.23542e-14	0.0157099	0.000268912	2.98857e-05
ENSG00000230233	chr21	19985249	19987248	+	NA	-0.00537774	2.3185e-05	4.44285e-07	-0.00461199	2.31776e-05	2.99023e-05
ENSG00000199290	chr6	29716648	29718647	+	NA	0.00238471	4.10593e-06	1.04794e-07	0.00185962	3.7714e-06	3.01298e-05
ENSG00000214922	chr6	29716327	29718326	-	HLA-F-AS1	0.00238471	4.10593e-06	1.04794e-07	0.00185962	3.7714e-06	3.01298e-05
ENSG00000273340	chr6	29716247	29718246	-	MICE	0.00238471	4.10593e-06	1.04794e-07	0.00185962	3.7714e-06	3.01298e-05
ENSG00000184517	chr16	75180890	75182889	+	ZFP1	-0.00337642	7.23965e-06	1.44786e-08	-0.0026168	7.47242e-06	3.02988e-05
ENSG00000201223	chr5	36153721	36155720	+	RNU6-1305P	0.0131137	0.000105043	7.56466e-09	0.00718001	5.62636e-05	3.03359e-05
ENSG00000228358	chr4	118280281	118282280	+	NA	-0.0219632	0.000265307	1.15794e-09	-0.01512	0.000249592	3.04306e-05
ENSG00000223989	chr1	9906876	9908875	+	NA	0.0152538	0.000160938	5.55258e-08	0.0106427	0.000123747	3.06269e-05
ENSG00000221390	chr1	171070448	171072447	-	MIR1295A	-0.00850105	5.93438e-05	6.06528e-07	-0.00684343	5.11737e-05	3.0669e-05
ENSG00000065989	chr19	10525949	10527948	+	PDE4A	-0.00373364	8.85569e-06	1.45615e-08	-0.00265179	7.68487e-06	3.07068e-05
ENSG00000231991	chr9	33622723	33624722	+	ANXA2P2	0.0070362	3.72374e-05	1.87456e-07	0.0059923	3.92432e-05	3.07191e-05
ENSG00000259463	chr15	41302295	41304294	+	NA	0.00740297	3.13099e-05	2.33671e-09	0.00513812	2.88665e-05	3.0854e-05
ENSG00000227726	chr11	70323198	70325197	-	NA	0.00457857	1.48142e-05	7.65267e-08	0.00346754	1.3153e-05	3.09802e-05
ENSG00000171860	chr12	8218568	8220567	-	C3AR1	-0.00795682	4.97776e-05	3.43336e-07	-0.00659907	4.77143e-05	3.14385e-05
ENSG00000254302	chr8	34030904	34032903	+	NA	-0.0106961	7.95165e-05	5.97274e-08	-0.00850165	7.92911e-05	3.17912e-05
ENSG00000249241	chr4	40317002	40319001	+	NA	-0.0295931	0.000464796	5.8579e-10	-0.0204276	0.000457921	3.18833e-05
ENSG00000231019	chr13	88793622	88795621	+	NA	-0.0132947	0.000112319	1.46405e-08	-0.0100206	0.000110193	3.18929e-05
ENSG00000234763	chr6	8342755	8344754	-	NA	-0.0107618	7.5726e-05	2.31985e-08	-0.0079904	7.01099e-05	3.20739e-05
ENSG00000269736	chr19	17563279	17565278	-	NA	-0.00222224	3.03833e-06	8.54889e-09	-0.00166884	3.05833e-06	3.20833e-05
ENSG00000033800	chr15	68345017	68347016	+	PIAS1	0.00409521	1.10479e-05	2.61294e-08	0.00285155	8.93443e-06	3.22504e-05
ENSG00000212258	chr5	7045840	7047839	+	RNA5SP176	-0.0120204	0.000106716	1.45104e-07	-0.00964912	0.000102362	3.24242e-05
ENSG00000267146	chr18	54540702	54542701	-	NA	0.0137991	0.000165523	1.23448e-06	0.00837044	7.7057e-05	3.25273e-05
ENSG00000132323	chr2	239111871	239113870	-	ILKAP	0.0128416	8.70272e-05	5.2444e-10	0.00873473	8.39263e-05	3.25841e-05
ENSG00000273012	chr10	33629083	33631082	+	NA	-0.0190634	0.000242498	3.19825e-08	-0.0148681	0.000243258	3.26902e-05
ENSG00000154165	chr3	98249243	98251242	+	GPR15	-0.0120954	7.9018e-05	8.21125e-10	-0.00843813	7.83521e-05	3.26921e-05
ENSG00000236373	chr10	92300063	92302062	-	NA	-0.00669215	3.75568e-05	7.91998e-07	-0.00555741	3.39928e-05	3.27494e-05
ENSG00000153250	chr2	161349806	161351805	-	RBMS1	-0.00368829	1.03257e-05	2.12792e-07	-0.0029585	9.63413e-06	3.27678e-05
ENSG00000258747	chr14	44975110	44977109	+	NA	-0.00653098	3.70168e-05	1.21003e-06	-0.00546142	3.28605e-05	3.30367e-05
ENSG00000120370	chr1	170499770	170501769	+	GORAB	-0.00799397	4.84414e-05	2.08916e-07	-0.00678681	5.07453e-05	3.30384e-05
[truncated: 2,605 more rows]
