# Supplementary material for: Alterations to DNA methylation patterns induced by chemotherapy treatment are associated with negative impacts on the olfactory pathway
Source: Breast Cancer Res. 2023 Nov 6;25:136. doi: 10.1186/s13058-023-01730-4 (PMC10626732; doi:10.1186/s13058-023-01730-4)
Supplement: Supplementary file 12 — Additional file 12. Association between chemotherapy and DNA methylation in 40,271 promoter regions in 337 breast cancer patients with saliva specimens (207 treated and 130 not treated with chemotherapy). Presented here are associations that reached statistical significance at a Bonferroni threshold p-value (p<1.24e-6) in either unadjusted analysis or after adjustments for batch, immune cell content (LUMP), year of breast cancer diagnosis, and ethnicity. Standard error = stdev.unscaled * s2.post. [file 13058_2023_1730_MOESM12_ESM.xlsx]

## Sheet: sT sig Promoters SGBCC_S
Additional file 10. Association between chemotherapy and DNA methylation in 40,271 promoter regions in 337 breast cancer patients with saliva specimens (207 treated and 130 not treated with chemotherapy). Presented here are associations that reached statistical significance at a Bonferroni threshold p-value (p<1.24e-6) in either unadjusted analysis or after adjustments for batch, immune cell cont…
	GRCh37/hg19					Unadjusted (limma design matrix ~0+chemotherapy+batch)			Adjusted (limma design matrix ~0+chemotherapy+batch+immune cell content (LUMP)+cell types+year of breast cancer diagnosis+ethnicity)
Promoters	Chromosome	Start	End	Strand	Symbol	Beta	Standard error	p-value	Beta	Standard error	p-value
ENSG00000249526	chr5	139062730	139064729	+	NA	0.0190446	0.000105216	7.66528e-08	0.0238759	8.28444e-05	4.66129e-13
ENSG00000260004	chr16	65635102	65637101	-	NA	0.0503337	0.00124071	3.01052e-05	0.0672559	0.000798416	3.86283e-11
ENSG00000263847	chr18	9115376	9117375	-	NA	-0.0567058	0.00129025	4.28808e-06	-0.0710286	0.000937793	1.11243e-10
ENSG00000250616	chr16	30106251	30108250	+	NA	0.0174586	0.000126621	6.17729e-06	0.0187894	6.81198e-05	2.31791e-10
ENSG00000166856	chr12	57386730	57388729	+	GPR182	0.0169259	0.000142775	3.51483e-05	0.0230739	0.00010979	8.09487e-10
ENSG00000260293	chr16	2525059	2527058	+	NA	0.0173094	9.26564e-05	1.86318e-07	0.019638	8.40277e-05	2.16144e-09
ENSG00000258623	chr14	69151783	69153782	-	NA	-0.0183096	7.25544e-05	6.44436e-10	-0.0171648	6.4815e-05	2.55278e-09
ENSG00000168140	chr16	4420349	4422348	+	VASN	0.0244473	0.000353141	0.000140585	0.0232068	0.000122764	4.67488e-09
ENSG00000254588	chr11	128394537	128396536	+	NA	-0.0282863	0.000512039	0.00025105	-0.0359373	0.000312512	1.23823e-08
ENSG00000095970	chr6	41130425	41132424	-	TREM2	-0.0108372	0.000108332	0.00222207	-0.0131502	4.29812e-05	1.88572e-08
ENSG00000260814	chr15	42064431	42066430	-	NA	0.016962	0.000137651	2.4393e-05	0.0225006	0.000127608	2.34003e-08
ENSG00000106336	chr7	100180105	100182104	+	FBXO24	0.00644069	5.13889e-05	0.00819044	0.00967157	2.38846e-05	2.85108e-08
ENSG00000243243	chr7	115967451	115969450	-	NA	-0.0163001	0.000128011	2.59955e-05	-0.0161936	6.73806e-05	3.13438e-08
ENSG00000238394	chr7	5523526	5525525	+	NA	0.0113213	0.000732071	0.216295	0.0257216	0.000171286	3.51178e-08
ENSG00000264647	chr17	27918760	27920759	-	NA	0.00782917	3.91893e-05	0.000249376	0.00818104	1.73288e-05	3.51469e-08
ENSG00000137843	chr15	40508129	40510128	+	PAK6	0.0203119	0.000184614	1.30057e-05	0.0228005	0.00013497	3.66267e-08
ENSG00000259288	chr15	40508129	40510128	+	NA	0.0203119	0.000184614	1.30057e-05	0.0228005	0.00013497	3.66267e-08
ENSG00000230098	chr10	132891981	132893980	+	TCERG1L-AS1	-0.00859334	0.000136704	0.0302578	-0.0126698	4.1787e-05	3.80984e-08
ENSG00000175938	chr16	30958887	30960886	+	ORAI3	0.00646537	3.20508e-05	0.000807281	0.00690196	1.28576e-05	6.475e-08
ENSG00000207223	chr15	64943587	64945586	+	NA	0.0374989	0.000736407	5.38151e-05	0.0402123	0.00045636	1.21723e-07
ENSG00000173080	chr1	155909980	155911979	+	RXFP4	0.0133273	0.000125102	0.000477625	0.0178456	8.99903e-05	1.23846e-07
ENSG00000137802	chr15	42065132	42067131	+	MAPKBP1	0.0109397	0.000125327	0.0040643	0.0164468	7.71492e-05	1.408e-07
ENSG00000110011	chr11	63996250	63998249	+	DNAJC4	0.00959133	5.85701e-05	0.000242142	0.0109497	3.43596e-05	1.50293e-07
ENSG00000169217	chr16	30366183	30368182	-	CD2BP2	0.00804713	3.40049e-05	5.50562e-05	0.0109323	3.42972e-05	1.53141e-07
ENSG00000250984	chr5	29794545	29796544	+	NA	0.0423038	0.00215584	0.00734119	0.0589666	0.0010114	1.84033e-07
ENSG00000128585	chr7	130793355	130795354	+	MKLN1	0.00974886	5.28972e-05	8.85194e-05	0.0109676	3.51318e-05	1.94401e-07
ENSG00000213859	chr17	7253708	7255707	+	KCTD11	0.0262415	0.000343626	3.55471e-05	0.029139	0.000249033	2.05704e-07
ENSG00000227512	chr9	139435833	139437832	+	NA	-0.0162305	0.000163653	0.000203353	-0.0186098	0.000102741	2.39466e-07
ENSG00000049283	chr17	48608404	48610403	+	EPN3	0.00888196	0.000100682	0.0091755	0.0135269	5.45032e-05	2.52743e-07
ENSG00000197142	chr10	114132276	114134275	+	ACSL5	0.0194474	0.000250476	0.000318049	0.0275666	0.000226381	2.531e-07
ENSG00000106948	chr9	117156186	117158185	-	AKNA	0.0127649	0.000624712	0.131476	0.0242536	0.000176709	2.82553e-07
ENSG00000167524	chr17	26940719	26942718	-	NA	0.00797666	7.22253e-05	0.00576378	0.0125173	4.7206e-05	2.93532e-07
ENSG00000258472	chr17	26940716	26942715	-	NA	0.00797666	7.22253e-05	0.00576378	0.0125173	4.7206e-05	2.93532e-07
ENSG00000268332	chr1	6100900	6102899	-	NA	0.0369569	0.00154746	0.00571851	0.0582287	0.00102222	2.96219e-07
ENSG00000261898	chr17	4635167	4637166	-	NA	0.00540105	0.000450039	0.45153	0.0138251	5.76788e-05	2.99902e-07
ENSG00000086062	chr9	33166855	33168854	-	B4GALT1	0.00722146	2.59452e-05	3.46245e-05	0.00887263	2.40415e-05	3.5012e-07
ENSG00000254495	chr11	70204284	70206283	-	NA	0.0145681	0.00123517	0.220611	0.0326457	0.000326438	3.63831e-07
ENSG00000267610	chr19	13181689	13183688	-	NA	0.00780919	5.67906e-05	0.00233098	0.0125664	4.89073e-05	4.19296e-07
ENSG00000136931	chr9	127269210	127271209	-	NR5A1	0.00870643	0.000173514	0.0512	0.0140641	6.18441e-05	4.72952e-07
ENSG00000261487	chr16	30958207	30960206	+	NA	0.00906692	7.59294e-05	0.00223676	0.00872385	2.39283e-05	5.07448e-07
ENSG00000136536	chr2	160567500	160569499	+	2007-03-01	0.0095848	4.84787e-05	5.73544e-05	0.0121544	4.67137e-05	5.45296e-07
ENSG00000204248	chr6	33159777	33161776	-	COL11A2	0.00476149	2.10337e-05	0.00228754	0.00723137	1.66851e-05	6.10164e-07
ENSG00000256083	chr12	66341760	66343759	-	NA	0.027402	0.000727039	0.00282213	0.0235349	0.000177438	6.41193e-07
ENSG00000268475	chr19	41929764	41931763	+	NA	0.00918537	0.000807712	0.339336	0.0214637	0.000149424	7.47013e-07
ENSG00000266154	chr7	99753793	99755792	-	MIR4658	0.0100272	5.78083e-05	0.000114169	0.0117501	4.48731e-05	7.66018e-07
ENSG00000244521	chr13	48032870	48034869	-	RN7SL700P	0.0265883	0.00148199	0.0416589	0.0378217	0.000467263	8.14302e-07
ENSG00000198837	chr1	153918673	153920672	-	DENND4B	0.00904083	5.73363e-05	0.000465276	0.0122688	4.95428e-05	8.92882e-07
ENSG00000262482	chr16	3003778	3005777	-	NA	0.0167813	0.000125929	1.29215e-05	0.0184958	0.000112625	8.95663e-07
ENSG00000259532	chr15	71039771	71041770	+	NA	0.0185382	0.00014058	5.25937e-06	0.0210993	0.000147827	9.93174e-07
ENSG00000107317	chr9	139870456	139872455	+	PTGDS	0.00917937	0.000273378	0.101189	0.0165093	9.05072e-05	9.93377e-07
