# Supplementary material for: Alterations to DNA methylation patterns induced by chemotherapy treatment are associated with negative impacts on the olfactory pathway
Source: Breast Cancer Res. 2023 Nov 6;25:136. doi: 10.1186/s13058-023-01730-4 (PMC10626732; doi:10.1186/s13058-023-01730-4)
Supplement: Supplementary file 13 — Additional file 13. Gene set enrichment analysis of Gene Ontology (GO) biological processes from results of unadjusted and adjusted models, by specimen type (blood or saliva). [file 13058_2023_1730_MOESM13_ESM.xlsx]

## Sheet: sT GO SGBCC
Additional file 11. Gene set enrichment analysis of Gene Ontology (GO) biological processes from results of unadjusted and adjusted models, by specimen type (blood or saliva).
			Blood															Saliva
			Unadjusted (limma design matrix ~0+chemotherapy+set)							Adjusted (limma design matrix ~0+chemotherapy+set+immune cell content (LUMP)+cell types+year of breast cancer diagnosis+ethnicity)								Unadjusted (limma design matrix ~0+chemotherapy+set)							Adjusted (limma design matrix ~0+chemotherapy+set+immune cell content (LUMP)+cell types+year of breast cancer diagnosis+ethnicity)
ID	Description	Set Size	Enrichment Score	NES	P value	Q value	Rank	Leading Edge	Core Enrichment	Enrichment Score	NES	P value	Q value	Rank	Leading Edge	Core Enrichment	P-value from permutation test (iteration 500)	Enrichment Score	NES	P value	Q value	Rank	Leading Edge	Core Enrichment	Enrichment Score	NES	P value	Q value	Rank	Leading Edge	Core Enrichment	P-value from permutation test (iteration 500)
GO:0050907	detection of chemical stimulus involved in sensory perception	364	-0.584378	-2.5848	7.86951e-38	4.88158e-34	3934	tags=49%- list=18%- signal=41%	219873/81696/219464/338675/5304/219956/120066/390154/219981/391109/119772/120065/390148/219959/390036/128367/5284/26658/26532/390157/26692/390064/390155/26248/8387/390093/81050/26595/391195/390264/26534/50831/259286/441670/79473/390321/441639/81470/127074/219437/390195/341276/162998/50834/138881/255725/26212/119678/282763/347168/26189/390326/219952/391191/219479/390181/119679/390059/338557/390078…	-0.48864	-1.89155	1.44863e-16	4.25973e-13	5877	tags=51%- list=27%- signal=38%	219968/347168/81470/219436/79345/138881/81285/219986/219959/50834/341276/119679/259296/2780/390144/120793/219484/390649/283111/26737/120065/341418/259286/50835/119772/81448/403278/390148/390190/390059/219473/81050/441670/390154/120066/391192/26189/50832/403282/56656/392390/26692/126541/135924/390264/81469/9033/219479/343169/256148/390326/390155/390064/219875/81168/219873/50839/343171/390892/28276…	0.0364026	-0.518486	-2.79707	1.44302e-32	8.38773e-29	6105	tags=59%- list=28%- signal=43%	26189/219479/259285/340980/390064/390321/390157/128371/135946/125962/119694/219873/26246/254973/403278/127074/391195/126370/219960/81442/138804/81470/219437/119749/128368/120065/79317/26493/5330/128367/391109/50837/219965/341418/341276/26686/79345/283297/390265/121130/390197/390190/387748/256144/219482/390155/390261/120796/392392/8392/219865/390327/284532/81697/50832/442191/390439/5726/138883/442…	-0.625448	-3.79119	3.1782e-68	1.57104e-64	5171	tags=68%- list=23%- signal=53%	119764/26740/391114/219469/254973/391194/120776/8387/219968/120065/391109/390190/130075/64108/134083/403278/26686/441911/81341/2780/219981/219482/219479/143503/401994/119749/50832/441670/138881/219484/219464/144125/390064/81470/259296/26211/8392/390059/344892/390157/219958/26659/81472/390433/283297/50835/441639/390201/128371/4992/126370/219437/392309/26532/284532/219960/390321/219417/390066/15813…	0.0045045
GO:0007606	sensory perception of chemical stimulus	419	-0.555214	-2.47331	2.96716e-36	9.20287e-33	3934	tags=45%- list=18%- signal=38%	219873/7480/81696/219464/338675/5304/219956/120066/390154/219981/391109/119772/120065/390148/4852/219959/390036/2782/128367/5284/26658/26532/390157/6337/26692/390064/390155/26248/8387/390093/81050/26595/391195/390264/26534/50831/259286/441670/119395/79473/390321/441639/81470/127074/57191/219437/390195/341276/162998/50834/138881/255725/26212/119678/282763/347168/26189/390326/219952/391191/219479/3…	-0.467565	-1.81625	8.04662e-16	1.57742e-12	6125	tags=49%- list=28%- signal=36%	219447/26248/390181/344892/341359/22953/219968/347168/81470/219436/79345/138881/81285/219986/6338/219959/50834/341276/109/119679/259296/2780/390144/123016/120793/219484/390649/283111/26737/120065/341418/259286/50835/119772/81448/403278/390148/390190/390059/219473/81050/441670/390154/120066/391192/26189/4685/50832/403282/56656/392390/26692/126541/2782/135924/390264/81469/9033/219479/343169/256148/…	0.0236052	-0.498099	-2.71808	5.92606e-31	1.1482e-27	6105	tags=56%- list=28%- signal=41%	26189/219479/259285/340980/390064/390321/390157/128371/135946/125962/119694/219873/26246/254973/403278/127074/391195/126370/219960/81442/138804/81470/219437/119749/128368/120065/79317/26493/5330/128367/391109/50837/219965/109/341418/341276/26686/4685/79345/283297/390265/6338/121130/390197/390190/387748/256144/219482/390155/390261/120796/392392/8392/219865/390327/284532/81697/50832/442191/390439/5…	-0.583004	-3.55574	7.96508e-65	1.96863e-61	5171	tags=63%- list=23%- signal=50%	119764/26740/391114/1262/219469/254973/391194/29989/120776/8387/219968/120065/391109/390190/130075/64108/134083/403278/26686/441911/81341/2780/219981/219482/219479/143503/401994/119749/50832/441670/138881/219484/219464/144125/6338/390064/81470/259296/26211/8392/390059/344892/390157/219958/26659/81472/390433/283297/50835/441639/390201/128371/4992/126370/219437/392309/317701/26532/284532/219960/390…	0.00228833
GO:0009593	detection of chemical stimulus	393	-0.567508	-2.52061	7.85583e-36	1.62437e-32	3934	tags=47%- list=18%- signal=40%	219873/81696/219464/338675/5304/219956/120066/390154/219981/391109/119772/120065/390148/4825/219959/390036/128367/5284/26658/26532/390157/26692/390064/390155/26248/8387/390093/81050/26595/391195/390264/26534/50831/259286/441670/79473/390321/441639/81470/127074/219437/390195/341276/162998/50834/138881/255725/26212/119678/282763/347168/26189/390326/219952/391191/219479/390181/119679/390059/338557/3…	-0.489122	-1.89686	1.28339e-17	7.5477e-14	6125	tags=53%- list=28%- signal=39%	219447/26248/390181/344892/845/22953/219968/347168/644168/81470/219436/79345/138881/81285/219986/219959/50834/341276/119679/3170/259296/2780/390144/120793/219484/390649/283111/26737/120065/341418/259286/50835/51167/119772/81448/403278/390148/390190/390059/219473/81050/441670/390154/120066/391192/26189/50832/403282/56656/392390/26692/126541/135924/390264/81469/9033/219479/343169/256148/390326/3901…	0.0214133	-0.506621	-2.75138	5.29328e-32	1.53839e-28	6105	tags=57%- list=28%- signal=42%	26189/4825/219479/259285/340980/390064/390321/390157/128371/135946/125962/119694/219873/26246/254973/403278/127074/391195/126370/219960/81442/138804/81470/219437/119749/128368/120065/79317/26493/51167/5330/128367/391109/50837/219965/341418/341276/26686/79345/283297/390265/121130/390197/390190/387748/256144/219482/390155/390261/120796/392392/8392/219865/390327/284532/81697/50832/442191/390439/5726…	-0.592546	-3.6124	2.03187e-62	2.51097e-59	5171	tags=65%- list=23%- signal=51%	119764/26740/391114/219469/254973/391194/120776/8387/219968/120065/391109/390190/130075/64108/134083/403278/26686/441911/81341/2780/219981/219482/219479/143503/401994/119749/50832/441670/138881/219484/219464/144125/390064/81470/259296/26211/8392/390059/344892/390157/219958/26659/81472/390433/283297/50835/441639/390201/128371/4992/126370/219437/392309/26532/284532/219960/390321/219417/390066/15813…	0.00680272
GO:0050911	detection of chemical stimulus involved in sensory perception of smell	324	-0.588573	-2.58653	1.27988e-34	1.98482e-31	3934	tags=50%- list=18%- signal=42%	219873/81696/219464/338675/219956/120066/390154/219981/391109/119772/120065/390148/219959/390036/128367/26658/26532/390157/26692/390064/390155/26248/8387/390093/81050/26595/391195/390264/26534/441670/79473/390321/441639/81470/127074/219437/390195/341276/162998/138881/255725/26212/119678/282763/347168/26189/390326/219952/391191/219479/390181/119679/390059/390078/219493/119694/26737/338662/128372/8…	-0.486842	-1.87784	2.3694e-14	3.48364e-11	5877	tags=52%- list=27%- signal=39%	219968/347168/81470/219436/79345/138881/81285/219986/219959/341276/119679/390144/120793/219484/390649/283111/26737/120065/341418/119772/81448/403278/390148/390190/390059/219473/81050/441670/390154/120066/391192/26189/403282/56656/392390/26692/126541/135924/390264/81469/219479/343169/256148/390326/390155/390064/219875/81168/219873/343171/390892/282763/127074/254973/26595/8387/390323/79290/26245/15…	0.0384615	-0.522371	-2.78536	1.72497e-29	2.00532e-26	6105	tags=66%- list=28%- signal=49%	391107/119774/127623/254783/127068/120787/441639/26534/219958/219464/26533/441911/255725/254879/219983/26529/26188/219870/130075/391192/219874/219986/138881/26189/219479/340980/390064/390321/390157/128371/135946/125962/119694/219873/26246/254973/403278/127074/391195/126370/219960/81442/138804/81470/219437/119749/128368/120065/79317/26493/128367/391109/219965/341418/341276/26686/79345/283297/39026…	-0.627392	-3.76418	1.17482e-62	1.93577e-59	5171	tags=69%- list=23%- signal=54%	119764/26740/391114/219469/254973/391194/120776/8387/219968/120065/391109/390190/130075/134083/403278/26686/441911/81341/219981/219482/219479/143503/401994/119749/441670/138881/219484/219464/144125/390064/81470/26211/8392/390059/390157/219958/26659/81472/390433/283297/441639/390201/128371/4992/126370/219437/392309/26532/284532/219960/390321/219417/390066/158131/81442/390037/346517/341799/219874/2…	0.00672646
GO:0050906	detection of stimulus involved in sensory perception	426	-0.538065	-2.39925	2.02057e-32	2.50678e-29	3934	tags=44%- list=18%- signal=37%	219873/81696/219464/338675/5304/7439/219956/120066/390154/219981/391109/119772/120065/390148/219959/390036/128367/409/11190/5284/5470/26658/26532/390157/26692/390064/390155/26248/8387/390093/81050/26595/391195/390264/26534/50831/259286/441670/79473/390321/441639/81470/127074/219437/390195/341276/162998/50834/138881/255725/26212/119678/346007/282763/347168/26189/390326/219952/391191/6323/219479/39…	-0.456067	-1.77242	7.29906e-14	8.58523e-11	6125	tags=49%- list=28%- signal=36%	219447/4923/409/26248/390181/7287/344892/5475/219968/347168/81470/219436/79345/138881/81285/219986/219959/50834/341276/119679/346007/259296/2780/390144/63895/120793/219484/390649/25861/283111/26737/120065/341418/259286/50835/119772/81448/403278/390148/390190/390059/219473/81050/441670/390154/120066/391192/26189/5270/50832/403282/56656/392390/26692/126541/135924/390264/81469/9033/219479/343169/256…	0.0237069	-0.459339	-2.51052	4.96312e-25	4.80813e-22	6105	tags=54%- list=28%- signal=40%	26189/219479/259285/340980/390064/390321/390157/128371/135946/125962/119694/219873/10893/26246/254973/403278/127074/391195/126370/219960/81442/138804/81470/219437/119749/128368/120065/79317/26493/5330/128367/391109/50837/219965/341418/6323/341276/26686/79345/283297/390265/3673/121130/390197/390190/387748/256144/219482/390155/390261/120796/392392/8392/219865/390327/284532/81697/50832/442191/390439…	-0.534189	-3.27626	5.21025e-53	4.29252e-50	5171	tags=62%- list=23%- signal=48%	119764/26740/391114/219469/254973/11190/391194/120776/8387/55584/6323/219968/120065/51761/391109/390190/130075/64108/134083/403278/26686/441911/81341/2780/219981/219482/219479/143503/401994/119749/50832/441670/138881/219484/219464/144125/390064/81470/259296/26211/7439/8392/390059/344892/390157/94233/219958/26659/81472/6387/390433/283297/50835/441639/390201/128371/4992/126370/219437/392309/5470/26…	0.00911162
GO:0007608	sensory perception of smell	350	-0.56541	-2.49646	1.90669e-31	1.97125e-28	3934	tags=47%- list=18%- signal=39%	219873/81696/219464/338675/219956/120066/390154/219981/391109/119772/120065/390148/219959/390036/128367/26658/26532/390157/26692/390064/390155/26248/8387/390093/81050/26595/391195/390264/26534/441670/79473/390321/441639/81470/127074/219437/390195/341276/162998/138881/255725/26212/119678/282763/347168/26189/390326/219952/391191/219479/390181/119679/390059/390078/219493/119694/26737/338662/128372/8…	-0.473935	-1.83229	9.0218e-14	8.84295e-11	5935	tags=50%- list=27%- signal=37%	341359/219968/347168/81470/219436/79345/138881/81285/219986/219959/341276/109/119679/390144/123016/120793/219484/390649/283111/26737/120065/341418/119772/81448/403278/390148/390190/390059/219473/81050/441670/390154/120066/391192/26189/4685/403282/56656/392390/26692/126541/135924/390264/81469/219479/343169/256148/390326/390155/390064/219875/81168/219873/343171/390892/282763/127074/254973/26595/838…	0.0383795	-0.510892	-2.74585	4.61912e-30	6.71231e-27	7048	tags=64%- list=32%- signal=45%	391107/119774/127623/254783/127068/120787/441639/26534/219958/219464/26533/441911/255725/567/254879/219983/26529/26188/219870/130075/391192/79846/219874/219986/138881/26189/219479/340980/390064/390321/390157/128371/135946/125962/119694/219873/26246/254973/403278/127074/391195/126370/219960/81442/138804/81470/219437/119749/128368/120065/79317/26493/128367/391109/219965/109/341418/341276/26686/4685…	-0.597072	-3.60713	4.62734e-58	4.57473e-55	5171	tags=66%- list=23%- signal=51%	119764/26740/391114/1262/219469/254973/391194/29989/120776/8387/219968/120065/391109/390190/130075/134083/403278/26686/441911/81341/219981/219482/219479/143503/401994/119749/441670/138881/219484/219464/144125/390064/81470/26211/8392/390059/390157/219958/26659/81472/390433/283297/441639/390201/128371/4992/126370/219437/392309/26532/284532/219960/390321/219417/390066/158131/81442/390037/5141/346517…	0.00674157
GO:0006457	protein folding	185	0.338466	1.76533	4.45379e-06	0.00394679	3764	tags=30%- list=17%- signal=25%	3300/51398/57003/3338/9601/51303/957/1676/121506/2896/27433/3315/200558/64772/402/100885848/11080/23386/3326/10598/4878/972/79031/4802/10283/22926/219899/55664/131118/5204/54788/23753/27348/134492/728489/6902/3320/285755/79982/9141/51364/10694/25822/56605/8468/10575/120526/10845/7268/9530/4820/10294/5824/202052/2288	0.242516	1.35869	0.00392286	0.162292	2708	tags=22%- list=12%- signal=20%	51398/3300/3338/9601/57003/27433/972/957/121506/2896/64772/1676/51303/79982/728489/3315/4878/200558/3326/4802/22926/9530/51364/51182/5204/55664/131118/23386/325/6902/10575/100885848/10283/285755/25822/11080/64215/4820/134492/9141/9360	0.22	0.249183	1.27708	0.0401227	0.369161	1711	tags=15%- list=8%- signal=14%	3338/3300/1676/4802/27433/23753/8425/9601/11328/957/728489/126393/26973/7466/3308/51303/5204/3320/1191/132954/5830/27348/3326/100885848/146862/51398/5768	0.286525	1.3169	0.0436701	0.148261	8027	tags=41%- list=36%- signal=26%	3338/27433/9601/4802/3300/728489/1676/3326/3320/7456/957/5830/51303/7466/51398/11328/23753/80331/5768/4878/56605/126393/8425/27348/100885848/5204/567/7841/10598/3308/1191/9360/120526/81611/200558/26973/23640/25822/3315/22948/11080/22926/146862/10694/10574/8570/402/23275/10845/10961/2288/3313/9141/6767/54788/53938/573/10728/51645/55768/10283/81572/10726/1047/84750/10450/23071/54431/60681/132954/95…	0.126253
GO:0050913	sensory perception of bitter taste	37	-0.618032	-2.03705	1.73083e-05	0.0125411	4021	tags=51%- list=18%- signal=42%	54429/2780/5304/5284/50831/259286/50834/50839/259296/431704/50835/50832/259292/259293/346562/50833/50836/50837/259285	-0.534758	-1.66596	0.00348317	0.153975	6000	tags=51%- list=27%- signal=38%	344892/50834/259296/2780/259286/50835/50832/50839/5284/431704/259292/5304/346562/259293/50836/259285/50837/50833/5330	0.018	-0.552673	-2.03693	7.10863e-05	0.0196761	5056	tags=59%- list=23%- signal=46%	5330/50837/50832/5726/259296/132112/64108/5284/431704/5304/50838/50836/50835/259293/50839/259286/54429/338398/259292/50833/50831/1469	-0.599507	-2.46208	1.25384e-06	0.000199933	4814	tags=65%- list=22%- signal=51%	64108/2780/50832/259296/344892/50835/132112/431704/50833/50836/259293/346562/338398/54429/50839/5284/50837/5304/259285/50831/259292/1469/5726/259286	0.014
GO:0001580	detection of chemical stimulus involved in sensory perception of bitter taste	32	-0.63786	-2.04115	1.81956e-05	0.0125411	4606	tags=56%- list=21%- signal=45%	54429/2780/5304/5284/50831/259286/50834/50839/259296/50835/50832/259292/259293/346562/50833/50836/50837/259285	-0.55954	-1.69898	0.0023245	0.130151	6000	tags=56%- list=27%- signal=41%	344892/50834/259296/2780/259286/50835/50832/50839/5284/259292/5304/346562/259293/50836/259285/50837/50833/5330	0.014	-0.604254	-2.1623	2.56213e-05	0.0124106	5056	tags=62%- list=23%- signal=48%	5330/50837/50832/5726/259296/132112/64108/5284/5304/50838/50836/50835/259293/50839/259286/54429/259292/50833/50831/1469	-0.667197	-2.62379	1.0299e-07	2.89998e-05	4814	tags=69%- list=22%- signal=54%	64108/2780/50832/259296/344892/50835/132112/50833/50836/259293/346562/54429/50839/5284/50837/5304/259285/50831/259292/1469/5726/259286	0.002
GO:0050912	detection of chemical stimulus involved in sensory perception of taste	37	-0.606124	-1.9978	3.77962e-05	0.0234456	4606	tags=54%- list=21%- signal=43%	54429/9033/2780/5304/5284/50831/259286/50834/338557/50839/259296/50835/50832/259292/259293/346562/50833/50836/50837/259285	-0.541744	-1.68773	0.00238546	0.130151	6000	tags=54%- list=27%- signal=39%	344892/50834/259296/2780/259286/50835/50832/9033/50839/5284/259292/5304/346562/259293/50836/259285/50837/50833/338557/5330	0.012	-0.531371	-1.95842	0.000227602	0.0413428	5056	tags=54%- list=23%- signal=42%	5330/50837/50832/5726/259296/132112/64108/5284/5304/50838/50836/50835/259293/50839/259286/54429/259292/50833/50831/1469	-0.636667	-2.61469	8.4025e-08	2.59593e-05	4814	tags=62%- list=22%- signal=49%	64108/2780/50832/259296/344892/50835/132112/338557/50833/50836/259293/346562/54429/50839/5284/50837/5304/259285/50831/259292/1469/5726/259286	0
GO:0050909	sensory perception of taste	59	-0.535068	-1.9328	4.83278e-05	0.0272532	4606	tags=44%- list=21%- signal=35%	54429/9033/2780/7480/5304/4852/2782/5284/6337/50831/259286/119395/50834/338557/50839/259296/431704/50835/50832/259292/259293/346562/50833/50836/50837/259285	-0.477036	-1.60577	0.00238897	0.130151	6000	tags=46%- list=27%- signal=33%	344892/22953/6338/50834/259296/2780/259286/50835/50832/2782/9033/50839/5284/431704/119395/4852/29850/259292/5304/346562/259293/50836/259285/50837/50833/338557/5330	0.008	-0.472953	-1.9381	0.000286247	0.0489368	5056	tags=49%- list=23%- signal=38%	5330/50837/6338/50832/5726/259296/2782/132112/51176/4852/64108/5284/431704/5304/50838/50836/6339/948/7480/50835/259293/50839/259286/54429/338398/259292/50833/50831/1469	-0.518191	-2.36927	7.12972e-07	0.000130531	4814	tags=53%- list=22%- signal=41%	64108/2780/50832/6338/259296/344892/50835/132112/948/338557/431704/5024/119395/6337/50833/50836/259293/346562/338398/54429/50839/5284/50837/5304/259285/50831/259292/6339/1469/5726/259286	0.004
GO:0090305	nucleic acid phosphodiester bond hydrolysis	228	0.294873	1.56975	0.000117618	0.0608005	2550	tags=24%- list=12%- signal=21%	88745/51692/55218/79915/81875/4968/23293/115752/65080/9665/642843/9337/64852/5394/79002/23644/200558/283254/7507/55629/10535/7538/9797/85463/83940/256006/201164/122618/9941/84294/79707/23052/55520/192669/2081/23646/1763/8635/493901/23405/5424/9937/23212/55651/146956/342618/11052/84659/55720/328/6039/54059/27340/5896	0.210338	1.19534	0.0419763	0.421888	1928	tags=17%- list=9%- signal=16%	88745/122618/642843/23293/51692/55218/4968/64852/81875/8635/9665/5394/55629/65080/79915/23644/115752/201164/9337/79002/1763/7538/9937/11052/200558/10535/256006/192669/9797/5393/493901/79707/9941/5168/283254/22916/83940/6039/246175	0.294589	0.242351	1.27914	0.0340801	0.350383	4459	tags=27%- list=20%- signal=22%	81875/4968/54913/115752/5896/23644/23351/8602/23404/55651/79002/22916/84294/9941/51692/9337/79915/9790/57523/57472/23626/23212/84659/9665/23019/65080/54932/1775/55218/283254/5424/6039/57109/131870/10898/256006/80198/10248/7507/83940/283/6038/23052/7538/9797/55629/6023/4848/5438/10557/1797/5168/53981/201164/88745/85441/284131/79605/23646/79897/642843	0.342559	1.6076	0.000252083	0.00769188	6348	tags=39%- list=29%- signal=28%	4968/122618/23644/81875/115752/8602/23052/84294/5896/54913/64852/23404/23293/23351/57472/9941/23019/57523/9665/5424/51692/6023/79915/23212/283/6038/131870/54932/23646/5394/79605/57697/51163/55651/2237/53981/9337/10556/88745/84659/2071/5438/22916/9790/23405/1775/81691/7486/146857/57109/55218/9937/5426/10557/7247/83940/283254/10898/6039/65080/340152/79002/1797/80198/200558/122651/22803/1773/9683/48…	0.0300601
GO:0005996	monosaccharide metabolic process	231	0.2916	1.55062	0.000138571	0.0661215	2708	tags=20%- list=12%- signal=18%	221927/2683/32/3795/115209/9963/80146/5162/1642/7167/2526/90673/2026/2528/5562/140710/7874/2033/8850/2171/8604/8277/11091/2542/572/10269/7124/8445/2582/7033/4041/85414/57001/55657/51547/2821/5211/10165/4938/5208/3479/114899/132158/5372/80201/6576/145173	-0.187495	-0.712517	0.973674	0.941722	5748	tags=25%- list=26%- signal=18%	3636/5236/2308/26007/221937/6515/60343/231/4191/7021/3170/2931/5232/3099/2523/390637/1374/7355/132158/8473/2538/2646/467/2539/5165/10447/150094/23509/10690/2027/1432/2203/5741/3101/226/10776/2641/3630/5166/3651/2519/90007/10295/347/10499/3952/5209/5106/51738/406901/3098/51094/9563/6097/2023/2597/2529	0.402	0.332681	1.75802	1.46585e-05	0.00852046	4380	tags=32%- list=20%- signal=26%	2683/3795/27294/3487/5236/1196/7167/100131187/145173/150094/140710/115209/2026/3479/34/9104/230/2542/51363/9963/1642/6576/132158/23324/151176/8534/388581/2023/90007/282969/2033/4886/11091/5224/80146/114897/572/2819/7874/221927/648791/6097/8445/2821/4124/32/27232/2528/3767/10295/5366/207/3481/55277/200186/26330/3784/1609/23516/4123/23275/6714/2582/5213/7355/3643/89/10165/10499/2171/2584/10269/2293…	0.395631	1.85932	2.36073e-07	6.00606e-05	6021	tags=41%- list=27%- signal=30%	2683/7167/221927/32/3487/9963/3795/1196/230/145173/115209/1642/4886/282969/150094/140710/2026/132158/4124/5236/23516/27294/572/23324/2033/3479/90007/2529/6576/10295/9104/8534/283209/3651/92579/2023/51363/11091/2821/7124/100131187/388581/80146/2542/2931/2526/55277/10269/10499/2171/3170/51547/4351/3643/648791/34/151176/4125/2597/5106/4123/3767/2819/7874/5224/8445/51738/7355/22934/5261/5162/2528/866…	0.006
GO:0019318	hexose metabolic process	213	0.292728	1.55297	0.00016927	0.0750007	2708	tags=21%- list=12%- signal=19%	221927/2683/32/3795/115209/5162/1642/7167/2526/90673/2026/2528/5562/140710/7874/2033/8850/2171/8604/8277/11091/2542/572/10269/7124/8445/2582/7033/4041/85414/57001/55657/51547/2821/5211/10165/4938/5208/3479/114899/132158/5372/80201/6576/145173	-0.212115	-0.802458	0.898783	0.941722	5748	tags=26%- list=26%- signal=20%	3636/5236/2308/26007/221937/60343/231/4191/7021/3170/2931/5232/3099/2523/390637/1374/7355/132158/8473/2538/2646/467/2539/5165/10447/150094/23509/10690/2027/1432/2203/5741/3101/226/10776/2641/3630/5166/3651/2519/90007/10295/347/10499/3952/5209/5106/51738/406901/3098/51094/9563/6097/2023/2597/2529	0.322	0.340695	1.78204	8.4673e-06	0.00703105	5144	tags=37%- list=23%- signal=29%	2683/3795/3487/5236/1196/7167/100131187/145173/150094/140710/115209/2026/3479/34/9104/230/2542/51363/1642/6576/132158/23324/151176/8534/388581/2023/90007/282969/2033/4886/11091/5224/114897/572/2819/7874/221927/648791/6097/8445/2821/4124/32/27232/2528/3767/10295/5366/207/3481/200186/26330/3784/1609/23516/4123/23275/6714/2582/5213/7355/3643/89/10165/10499/2171/2584/10269/8864/5071/57818/2524/5208/2…	0.388745	1.81237	3.70798e-06	0.000446383	6021	tags=41%- list=27%- signal=30%	2683/7167/221927/32/3487/3795/1196/230/145173/115209/1642/4886/282969/150094/140710/2026/132158/4124/5236/23516/572/23324/2033/3479/90007/2529/6576/10295/9104/8534/283209/3651/92579/2023/51363/11091/2821/7124/100131187/388581/2542/2931/2526/10269/10499/2171/3170/51547/4351/3643/648791/34/151176/4125/2597/5106/4123/3767/2819/7874/5224/8445/51738/7355/5261/5162/2528/8660/5211/5562/1609/55657/9563/5…	0.012
GO:0032274	gonadotropin secretion	17	-0.682781	-1.89615	0.000448367	0.173831	2578	tags=41%- list=12%- signal=36%	3952/2297/64111/2697/1081/2798/64855	-0.608009	-1.62606	0.0094598	0.219961	3150	tags=41%- list=14%- signal=35%	1081/64111/2798/3952/2297/2697/64855	0.002	0.235865	0.727862	0.840329	0.930127	2989	tags=18%- list=13%- signal=15%	4986/6865/3814	-0.317031	-1.0493	0.376608	0.467106	2144	tags=24%- list=10%- signal=21%	64111/2697/2798/1081	0.276
GO:0016072	rRNA metabolic process	234	0.275938	1.46864	0.000586868	0.212701	4202	tags=31%- list=19%- signal=25%	4736/88745/285367/115752/2091/65080/117246/57647/5394/79922/4839/10360/79002/23481/55813/6229/6135/92856/11056/8850/51729/23076/84294/50628/64216/79039/79707/84549/1662/51441/55035/51575/4809/55272/23212/55651/51547/342618/55226/9191/64282/5036/55720/284119/84128/54059/51202/55646/27340/118460/64963/23517/6232/54913/51106/6165/29081/53918/64425/6217/10849/5393/6223/23195/57109/131870/6839/6949/65…	0.188702	1.08414	0.154221	0.632924	2731	tags=19%- list=12%- signal=17%	4736/88745/117246/285367/55813/5394/79922/65080/4839/2091/57647/115752/10360/23481/6135/5036/79002/8850/51441/79039/51729/6229/6217/5393/79707/92856/1662/23076/11056/84549/4809/3669/51547/64216/6598/9221/6232/23160/54059/10849/84128/55720/342618/2971	0.388778	0.215137	1.13866	0.149916	0.582035	4180	tags=24%- list=19%- signal=20%	79922/2091/54913/10199/284119/115752/51441/6129/8602/79863/23404/51729/91695/55651/84186/55506/84881/79002/84294/4736/4809/114049/9790/23212/55127/84365/65080/9277/55272/57647/23076/10849/6223/4931/55813/92856/4839/57109/55226/23560/131870/10248/283/51202/6949/11056/10360/51018/6023/8780/55781/10557/6165/51602/88745/6208/118460	0.291864	1.37339	0.0141	0.0824836	7731	tags=41%- list=35%- signal=27%	117246/79922/115752/8602/84294/10199/284119/54913/6129/23404/2091/79863/51441/10849/55272/4736/51729/6023/4809/23212/285367/6223/84881/84365/9277/114049/4931/91695/84172/283/131870/5394/55813/55651/55646/10556/51547/88745/23481/84186/9790/146857/57109/55506/10557/6208/65080/23076/79002/55781/64282/6165/22803/51018/51202/8780/6232/55505/23378/342618/57647/51096/55720/10248/55127/51504/120379/79979…	0.100604
GO:0031365	N-terminal protein amino acid modification	31	0.52456	1.95358	0.000617204	0.212701	3546	tags=55%- list=16%- signal=46%	64146/254042/55733/122830/2033/8850/23173/6659/79612/15/10988/79829/80218/149281/24142/80018/60560	0.405248	1.64232	0.0104588	0.229905	3126	tags=42%- list=14%- signal=36%	122830/64146/55733/23173/8850/6659/79612/254042/2033/79829/10988/149281/80218	0.084	-0.266915	-0.945545	0.539887	0.848381	1718	tags=16%- list=8%- signal=15%	84779/5495/80155/51126/79903	0.353045	1.19874	0.212263	0.339638	5254	tags=42%- list=24%- signal=32%	2033/24142/6659/15/60560/84316/28989/55733/1387/122830/64146/10988/79829	0.16
GO:0090501	RNA phosphodiester bond hydrolysis	143	0.308537	1.55375	0.000838635	0.256508	2795	tags=25%- list=13%- signal=22%	88745/51692/55218/81875/23293/115752/9665/642843/9337/64852/5394/79002/10535/85463/201164/9941/84294/79707/55520/192669/2081/8635/493901/23405/23212/55651/342618/11052/84659/55720/328/6039/54059/27340/255967/23351	0.210161	1.1331	0.127072	0.601153	1928	tags=17%- list=9%- signal=15%	88745/642843/23293/51692/55218/64852/81875/8635/9665/5394/115752/201164/9337/79002/11052/10535/192669/5393/493901/79707/9941/22916/6039/246175	0.334669	0.253578	1.25516	0.0647745	0.436787	4459	tags=27%- list=20%- signal=21%	81875/54913/115752/23351/8602/23404/55651/79002/22916/84294/9941/51692/9337/9790/57523/57472/23212/84659/9665/23019/55218/6039/131870/10898/10248/283/6038/6023/4848/5438/10557/53981/201164/88745/85441/284131/79897/642843	0.352652	1.5714	0.00326018	0.0363657	5445	tags=34%- list=25%- signal=26%	81875/115752/8602/84294/54913/64852/23404/23293/23351/57472/9941/23019/57523/9665/51692/6023/23212/283/6038/131870/5394/51163/55651/2237/53981/9337/10556/88745/84659/5438/22916/9790/23405/146857/55218/10557/10898/6039/340152/79002/22803/9683/4848/23283/342618/192670/55720/10248/55520	0.036
GO:0022602	ovulation cycle process	48	-0.502676	-1.74421	0.000847239	0.256508	3286	tags=38%- list=15%- signal=32%	409/5156/8204/3952/7130/6092/344758/3973/2099/4327/5241/2661/1081/5806/174/2660/2/658	-0.458001	-1.49472	0.0179422	0.297236	7140	tags=52%- list=32%- signal=35%	3309/9353/9510/59338/3624/409/8204/6777/2099/56729/1081/2/344758/3973/5806/2660/5241/6092/2661/5156/658/174/3952/7130/4327	0.008	-0.332268	-1.30307	0.0999814	0.527364	4463	tags=29%- list=20%- signal=23%	1081/5156/6092/2660/2069/3309/174/7130/409/658/2099/2/4327/5608	-0.248406	-1.08539	0.301417	0.413416	1728	tags=23%- list=8%- signal=21%	2492/7130/658/174/4327/2660/5608/3309/2099/1081/2	0.29
GO:0098742	cell-cell adhesion via plasma-membrane adhesion molecules	258	-0.348457	-1.5077	0.00087548	0.256508	7645	tags=51%- list=34%- signal=34%	9620/1951/5670/10082/3684/64084/1003/54510/30835/5100/27253/1009/84966/3688/56121/1825/57689/253559/56122/56139/56107/56108/1002/114798/56142/56106/5817/23284/56131/22854/1006/5802/79363/3678/56102/2239/56112/407006/56128/57575/7412/56113/6900/84631/56134/28316/64221/137970/8763/55714/3586/9076/1826/56143/5365/5099/57451/56111/91156/421/56135/54825/1015/56144/1432/10893/56141/56138/9752/1014/5610…	-0.400458	-1.53043	4.92827e-05	0.0170491	5487	tags=36%- list=25%- signal=27%	8404/8763/1015/56138/9752/57526/56099/128434/9074/23284/114798/1009/56141/5365/6900/64221/1825/94030/1005/56137/56135/22854/1006/83872/120114/253559/64405/56103/56140/5817/1016/65217/84966/9073/57575/1826/49861/6401/1002/1088/1432/28316/26285/27253/23562/137970/5818/6091/9069/10178/56147/57451/6092/56133/9071/5099/5979/28513/79633/1830/84665/3684/1010/145581/286204/1008/22920/8832/10893/1014/2895…	0.00401606	-0.181122	-0.941058	0.634806	0.878823	5421	tags=26%- list=24%- signal=20%	120114/56137/56114/9074/5817/2239/1008/120425/6091/1015/137075/22920/10082/9752/28316/1014/1016/56111/27328/1432/56128/53834/3683/84966/54660/7216/6092/51294/65125/54798/1829/56100/53842/56143/56139/28513/3383/56103/3897/84631/6401/57689/84665/1364/56112/6402/23654/29930/7369/56133/49861/1010/57453/5068/56107/91156/9071/26025/65217/682/56253/6403/56147/147409/56144/54825/56099/3556	0.219096	1.03971	0.385973	0.473313	5474	tags=27%- list=25%- signal=20%	24146/1600/23363/7042/7048/8763/57549/5097/91179/5291/335/5797/91663/386724/23705/84628/53841/9080/5010/3678/5365/54549/25930/9620/84623/214/64405/923/90952/57575/149461/56130/56108/27032/22871/22865/22883/145581/5099/56132/64101/152330/9314/3684/81607/91624/1952/64403/114798/23418/5607/5789/57717/53827/140628/221935/11141/1001/137970/79633/1366/90/56125/55714/83872/56131/1009/1000/128434	0.320641
GO:0035195	miRNA-mediated gene silencing	495	-0.307743	-1.38178	0.000909725	0.256508	5084	tags=32%- list=23%- signal=25%	406893/724025/768219/100126328/1660/442919/693234/55384/407008/406987/574508/406984/1956/100302130/574469/693169/406929/100313769/574449/7015/724022/407037/406989/100302116/100302274/3692/406962/5901/442903/406974/768217/406912/723779/100126325/100302157/693223/406972/4686/693211/406960/442908/100302205/693192/406899/406908/406926/100126351/693175/693167/693184/100126309/100500887/574471/574513/5…	-0.291259	-1.13607	0.10269	0.567895	5258	tags=31%- list=24%- signal=24%	406984/406954/100313892/574507/55384/693167/442890/652/100313769/693182/574455/100126327/1956/407053/100302205/100313896/693211/574470/100126338/406894/574468/768217/407056/100616126/693124/406964/574474/406933/407031/100302281/406960/100302287/442919/5901/100500887/407033/693173/442895/407028/2099/442903/79727/100616252/574449/693163/100126311/442904/574513/7015/554213/693123/406899/574033/69314…	0.148374	-0.222499	-1.23371	0.0299772	0.331898	4413	tags=24%- list=20%- signal=20%	693132/406930/406946/406997/406969/100313838/407043/574480/100302195/142940/79727/100302144/664613/1656/406962/5604/100302289/574409/442909/724022/574488/693158/407009/8737/693148/652/693152/693177/574486/574442/131405/574447/574443/494323/100313892/723779/100302116/406926/494337/406995/100302123/574470/693198/100302205/724023/406966/406938/693190/693136/100126307/407000/406882/693184/100126309/5…	-0.264423	-1.64815	1.64054e-08	6.75787e-06	4528	tags=33%- list=20%- signal=26%	100423036/100313892/768212/693198/100126336/494328/407055/407000/693148/574461/724022/100302250/442897/494323/574483/442905/574478/407001/84944/406893/407043/406885/406938/574450/406926/100302116/724031/693190/693152/406951/406949/664613/142940/574442/442911/693141/724024/100126307/406960/5605/652/5901/100313896/574486/693184/100126309/8737/442893/100126315/574475/693139/574460/406963/100302288/4…	0.196653
GO:0007034	vacuolar transport	140	0.306599	1.54063	0.00113099	0.297063	2997	tags=27%- list=14%- signal=24%	6653/2896/200312/128866/83547/219931/23484/25930/23400/9114/738/27243/79643/7879/64089/84315/54741/164/1201/79158/30849/23274/63894/92421/57154/29082/80762/51479/23295/57132/950/10490/154/63971/26985/22898/1176/4074	0.183028	0.981863	0.52809	0.856043	2991	tags=22%- list=13%- signal=19%	6653/128866/7879/9114/23484/2896/1201/27243/83547/200312/30849/64089/80762/219931/738/25930/54741/23295/23400/57132/22898/84315/23274/164/4074/26985/1176/10490/154/79643/29082	0.424	0.263164	1.29726	0.0398534	0.368875	3931	tags=26%- list=18%- signal=21%	79643/164/29082/92421/4734/22906/5660/8906/25930/27243/51542/1191/63971/155382/84572/84315/55048/83547/9114/22879/51160/57132/23400/8943/738/27183/23274/22898/4035/154/30845/55850/6272/3916/57617/6653	0.339413	1.508	0.00572296	0.0498699	4806	tags=32%- list=22%- signal=25%	164/92421/128866/51542/4734/83547/22906/9114/57132/22879/9765/950/4035/63971/79643/84315/29082/25930/8943/55048/27243/154/51160/4074/8906/5660/63894/1191/9392/219931/8031/30845/23400/6272/1176/3916/55850/84572/23274/25978/274/6653/1045/9179/27183	0.038
GO:0019835	cytolysis	25	-0.609064	-1.84634	0.00119655	0.297063	2935	tags=44%- list=13%- signal=38%	4277/3001/5551/730/727/729/2999/4069/731/3002/4818	-0.631442	-1.83131	0.000238755	0.0354537	3439	tags=48%- list=16%- signal=41%	727/735/3929/729/2999/4069/730/3001/5551/731/3002/4818	0	-0.451198	-1.52064	0.0357613	0.359011	3366	tags=40%- list=15%- signal=34%	3929/731/729/4069/4277/5551/2999/730/727/3002	-0.397213	-1.46571	0.048	0.156307	2190	tags=32%- list=10%- signal=29%	730/729/2999/3929/5551/727/3002/731	0.104
GO:0033139	regulation of peptidyl-serine phosphorylation of STAT protein	19	-0.634694	-1.81208	0.00119723	0.297063	4926	tags=58%- list=22%- signal=45%	3440/3467/3439/5979/3443/3448/3447/3449/3458/3456/56832	-0.519919	-1.42576	0.0571604	0.464048	2687	tags=68%- list=12%- signal=60%	3467/3442/3440/3439/1647/3443/3449/3447/5979/3448/56832/3458/3456	0.07	-0.661307	-2.07263	0.000193591	0.0362991	3430	tags=47%- list=15%- signal=40%	56832/3449/3439/3458/3456/3448/1647/3443/3447	-0.594401	-2.03729	0.00155508	0.0235077	3979	tags=53%- list=18%- signal=43%	3439/3449/3442/3448/3452/3443/3456/56832/3458/3447	0.032
GO:0007156	homophilic cell adhesion via plasma membrane adhesion molecules	152	-0.380074	-1.56702	0.00150902	0.360027	8371	tags=54%- list=38%- signal=34%	64084/1003/54510/5100/27253/1009/84966/3688/56121/1825/253559/56122/56139/56107/56108/1002/56142/56106/5817/56131/1006/56102/56112/56128/57575/56113/6900/56134/28316/64221/55714/1826/56143/5365/5099/56111/91156/56135/54825/1015/56144/56141/56138/9752/1014/56109/64405/128434/5818/60437/120114/56110/347902/57526/6091/9499/79633/8832/56140/5979/65217/1824/56137/51294/56103/23654/56099/6092/1008/5613…	-0.404096	-1.50028	0.00116721	0.0827036	5477	tags=37%- list=25%- signal=28%	1015/56138/9752/57526/56099/128434/1009/56141/5365/6900/64221/1825/1005/56137/56135/1006/83872/120114/253559/64405/56103/56140/5817/1016/65217/84966/57575/1826/1002/28316/27253/5818/6091/56147/6092/56133/5099/5979/28513/79633/1830/84665/1010/1008/8832/1014/1828/26167/54825/147409/1824/23654/1003/389118/57453/27020	0.0440882	-0.213245	-1.03631	0.368199	0.768612	5421	tags=29%- list=24%- signal=22%	120114/56137/56114/5817/1008/6091/1015/9752/28316/1014/1016/56111/27328/56128/84966/54660/7216/6092/51294/54798/1829/56100/56143/56139/28513/56103/3897/84665/56112/23654/29930/56133/1010/57453/56107/91156/26025/65217/682/56147/147409/56144/54825/56099	0.199116	0.894276	0.695139	0.652522	8104	tags=39%- list=37%- signal=25%	23363/57549/5097/5291/5797/23705/53841/5365/54549/25930/9620/84623/64405/90952/57575/56130/56108/22883/5099/56132/152330/81607/91624/1952/64403/57717/221935/1001/79633/56125/55714/83872/56131/1009/1000/128434/1012/1003/2195/5098/56142/1826/5100/9746/56098/64084/5101/3688/253559/8832/27253/57526/25945/347902/26167/64221/56121/56122/56106	0.408818
GO:0071392	cellular response to estradiol stimulus	38	-0.528198	-1.74991	0.00169342	0.384893	5474	tags=50%- list=25%- signal=38%	3586/4654/10268/3480/1956/361/5457/6422/116151/3297/5458/2100/8204/84458/9131/8202/2099/8837/3673	-0.543912	-1.70072	0.00131051	0.0896187	7427	tags=61%- list=34%- signal=40%	81930/4488/6753/4654/116151/8204/5457/6422/6715/1956/2099/9131/10268/5458/361/84458/80139/2100/3297/8202/8837/3586/3673	0	-0.233681	-0.868013	0.680938	0.896702	7785	tags=42%- list=35%- signal=27%	6422/6715/2100/10524/3586/81930/4654/3673/5457/3480/10018/54658/84458/8837/9131/2099	-0.194958	-0.805332	0.815964	0.708193	871	tags=29%- list=4%- signal=28%	6753/599/3297/10018/4313/84458/54658/8837/2099/81930/3673	0.448
GO:0043407	negative regulation of MAP kinase activity	56	0.407002	1.73146	0.00176976	0.384893	1396	tags=21%- list=6%- signal=20%	6653/5291/5777/10636/348/11221/26191/11329/80824/4878/2629/5770	0.257359	1.16744	0.176687	0.653701	2034	tags=20%- list=9%- signal=18%	6653/5291/10636/5770/5777/11221/4878/11329/2629/23636/650	0.304	0.273176	1.13971	0.236469	0.679337	4552	tags=34%- list=21%- signal=27%	11329/5291/348/8692/51763/5777/80824/2629/655/142679/23636/5770/4878/10636/1849/6653/2950/10114/5580	0.37352	1.43143	0.0407294	0.143127	5776	tags=39%- list=26%- signal=29%	10636/8692/5777/5291/11329/348/655/4878/51763/80824/1849/2629/11314/4067/23636/6423/5770/11213/6653/10114/142679/64853	0.062
GO:0006364	rRNA processing	200	0.276946	1.45368	0.00179939	0.384893	2575	tags=22%- list=12%- signal=20%	4736/88745/285367/2091/65080/117246/57647/5394/79922/4839/10360/23481/55813/6229/6135/92856/11056/8850/51729/23076/84294/50628/64216/79039/79707/84549/1662/51441/55035/51575/4809/55272/23212/55651/51547/55226/64282/5036/55720/84128/54059/51202/55646/27340/118460	0.200489	1.14042	0.164038	0.644005	2653	tags=19%- list=12%- signal=17%	4736/88745/117246/285367/55813/5394/79922/65080/4839/2091/57647/10360/23481/6135/5036/8850/51441/79039/51729/6229/6217/5393/79707/92856/1662/23076/11056/84549/4809/3669/51547/64216/9221/6232/23160/54059/84128/55720	0.34739	0.202977	1.05374	0.325307	0.737475	4180	tags=24%- list=19%- signal=20%	79922/2091/54913/10199/51441/6129/8602/79863/23404/51729/91695/55651/84881/84294/4736/4809/114049/9790/23212/55127/84365/65080/9277/55272/57647/23076/6223/4931/55813/92856/4839/57109/55226/23560/131870/10248/51202/11056/10360/51018/6023/8780/55781/10557/6165/51602/88745/6208/118460	0.269044	1.24756	0.0823147	0.205455	7731	tags=39%- list=35%- signal=26%	117246/79922/8602/84294/10199/54913/6129/23404/2091/79863/51441/55272/4736/51729/6023/4809/23212/285367/6223/84881/84365/9277/114049/4931/91695/131870/5394/55813/55651/55646/10556/51547/88745/23481/9790/57109/10557/6208/65080/23076/55781/64282/6165/22803/51018/51202/8780/6232/55505/23378/57647/51096/55720/10248/55127/51504/120379/79979/23560/64963/130916/51013/51575/9045/404672/54433/115939/54555…	0.15
GO:0033141	positive regulation of peptidyl-serine phosphorylation of STAT protein	16	-0.67417	-1.83983	0.00199108	0.395989	4926	tags=69%- list=22%- signal=54%	3440/3467/3439/5979/3443/3448/3447/3449/3458/3456/56832	-0.566371	-1.49419	0.034958	0.40076	2687	tags=44%- list=12%- signal=38%	3449/3447/5979/3448/56832/3458/3456	0.086	-0.653837	-1.95374	0.000965935	0.0802089	3430	tags=50%- list=15%- signal=42%	56832/3449/3439/3458/3456/3448/3443/3447	-0.636129	-2.06541	0.00111268	0.019541	3979	tags=62%- list=18%- signal=51%	3439/3449/3442/3448/3452/3443/3456/56832/3458/3447	0.052
GO:0048665	neuron fate specification	32	-0.553439	-1.77101	0.0020321	0.395989	7510	tags=72%- list=34%- signal=48%	2737/170825/4916/3670/474/120237/64843/5454/3236/429/6656/5457/63950/30012/58524/51684/3226/3110/3169/28514/167826/4821/2138	-0.558322	-1.69528	0.00244073	0.130151	6259	tags=66%- list=28%- signal=47%	28514/4916/5457/54738/120237/429/3670/23770/63950/5454/3236/474/3110/58524/3226/30012/6656/167826/3169/2138/4821	0.056	-0.337295	-1.207	0.2003	0.63746	7917	tags=47%- list=36%- signal=30%	51684/58524/170825/63950/23770/28514/30012/5457/64843/3226/6495/23040/4821/167826/2138	0.379156	1.29451	0.134129	0.269083	5999	tags=47%- list=27%- signal=34%	6662/2737/3236/120237/54845/4916/5454/170825/63950/3169/3670/10919/429/6656/474	0.21
GO:0048663	neuron fate commitment	67	-0.465244	-1.71705	0.00207257	0.395989	7510	tags=61%- list=34%- signal=41%	2737/84504/170825/6469/10716/4916/3670/474/120237/7471/64843/5454/3236/64919/429/10660/5080/6656/3398/256297/219409/5457/63950/30012/7080/4851/58524/51684/3226/5396/3110/1745/3169/10215/2290/652/28514/167826/4821/2138/1499	-0.524851	-1.79862	6.04827e-05	0.0197612	6829	tags=60%- list=31%- signal=41%	28514/4854/4916/5457/54738/116448/3084/3398/4851/64919/652/120237/84504/429/3670/23770/5080/63950/5454/1499/219409/3236/5396/10716/474/3110/58524/7080/256297/10660/3226/2290/30012/6656/167826/10215/3169/2138/4821/1745	0.05	-0.285175	-1.20014	0.166636	0.607268	6885	tags=36%- list=31%- signal=25%	5396/63950/23770/28514/30012/54567/2290/2636/5457/64843/3226/55079/10215/6495/3516/652/23040/4821/167826/1499/1745/7471/64919/2138	0.391568	1.55153	0.0102332	0.0703534	8025	tags=60%- list=36%- signal=38%	7046/2624/6662/121643/2737/219409/3236/120237/54845/3398/7080/5629/5080/10660/4916/3714/84504/5454/170825/4854/63950/10716/6469/3169/25925/3670/4089/10919/429/6656/474/256297/4851/3084/51684/54567/2290/3110/30012/5396	0.138
GO:0001708	cell fate specification	108	-0.402044	-1.59443	0.00219424	0.395989	8821	tags=63%- list=40%- signal=38%	6662/9095/5460/5076/7474/7481/2736/6910/6926/3688/9096/2737/170825/6469/10716/50945/4916/657/347853/3670/474/8643/63978/8543/57057/120237/10736/64843/5454/3236/9496/8829/6657/3209/6909/429/5080/6656/79923/3170/5457/6862/89780/63950/30012/6913/4851/58524/3207/3066/51684/64321/8320/30009/3226/3110/50937/3169/10215/50846/28514/167826/4821/57504/2138/23269/1499/57459	-0.461578	-1.66729	0.00017713	0.0330893	6009	tags=49%- list=27%- signal=36%	50945/5457/54345/54738/4851/57057/79923/2247/3170/6926/8829/6909/9096/120237/23269/429/30009/3670/50846/9496/8643/89780/347853/50937/64321/23770/5080/63950/657/5454/10736/1499/6862/3236/10716/474/57504/6657/3110/58524/3226/30012/3209/6656/6913/167826/10215/3169/3207/2138/4821/8543/57459	0.052	-0.21485	-0.990192	0.466884	0.815698	7550	tags=42%- list=34%- signal=28%	6899/58524/23269/170825/3207/50945/6423/145258/63950/23770/26011/9496/28514/50846/6657/30012/8320/22943/3066/6913/6926/5076/57504/9096/5457/30009/64843/89780/3226/10215/3209/6928/6495/3516/57057/57459/23040/4821/6862/167826/2116/1499/9095/63978/2138	0.325935	1.39635	0.0298218	0.123153	7355	tags=46%- list=33%- signal=31%	6911/5727/53615/9112/6662/7004/2737/6910/54345/3170/3236/6657/120237/5928/54845/7481/5080/4916/6423/5454/170825/63950/10716/6469/3169/5931/2139/64321/3670/10736/6608/10919/429/6656/10297/6899/474/145258/6909/57504/1107/2247/3207/22943/8324/4851/9496/3688/51684/8543	0.191532
GO:0034377	plasma lipoprotein particle assembly	25	0.537729	1.894	0.00224213	0.395989	3723	tags=44%- list=17%- signal=37%	10347/348/10162/29801/2181/4547/55937/345/3931/336/8694	0.413739	1.57451	0.0187852	0.305185	3359	tags=36%- list=15%- signal=31%	10347/2181/345/29801/4547/10162/55937/348/336	0.104	0.670305	2.29944	1.17216e-05	0.00757037	4364	tags=56%- list=20%- signal=45%	10347/8694/2181/335/348/55937/345/29801/341/10162/3931/5326/6646/4547	0.519099	1.6807	0.00901556	0.065531	7441	tags=68%- list=34%- signal=45%	10347/2181/8694/335/348/55937/6646/341/4547/8435/345/7376/5566/10162/29801/3931/5326	0.012
GO:0006278	RNA-templated DNA biosynthetic process	66	0.371476	1.64531	0.00230755	0.395989	3053	tags=35%- list=14%- signal=30%	26272/7011/23293/5394/6117/3326/472/3178/9894/79618/7012/55651/5595/55226/64282/3320/3192/65057/10694/5570/9212/26277/10575	0.274241	1.30362	0.0431034	0.427064	4400	tags=39%- list=20%- signal=32%	26272/23293/7011/5394/6117/7012/3326/3178/9894/472/10575/9212/79618/10694/5594/65057/55226/3320/5570/54386/3183/11284/10574/3192/64282/26277	0.172	0.239683	1.03305	0.393482	0.786548	5889	tags=33%- list=27%- signal=25%	65057/55651/3320/3326/4751/7012/55226/5594/54984/6714/140609/5588/7520/26277/23381/10694/7013/10575/3178/79618/85456/545	0.315489	1.24834	0.137293	0.271389	8352	tags=45%- list=38%- signal=28%	23293/3326/3320/65057/5394/55651/5588/3178/26272/7011/5594/64282/55505/8658/9212/22948/79618/10694/10574/545/5570/4751/10728/54433/6714/55226/54984/472/6117/7012	0.154
GO:0006006	glucose metabolic process	174	0.284491	1.47255	0.00235497	0.395989	2204	tags=20%- list=10%- signal=18%	221927/32/115209/5162/1642/7167/90673/2026/5562/140710/7874/2033/8850/2171/8604/8277/11091/2542/572/10269/7124/8445/7033/4041/85414/57001/55657/51547/2821/5211/10165/4938/5208/3479	-0.212445	-0.794758	0.893348	0.941722	5748	tags=26%- list=26%- signal=19%	3636/5236/2308/221937/60343/4191/7021/3170/2931/5232/3099/390637/1374/8473/2538/2646/467/2539/5165/10447/150094/2027/1432/2203/5741/3101/10776/2641/3630/5166/3651/90007/10295/347/10499/3952/5106/51738/406901/3098/51094/9563/6097/2023/2597	0.342	0.313417	1.59693	0.000771268	0.069574	4380	tags=32%- list=20%- signal=26%	3487/5236/1196/7167/100131187/150094/140710/115209/2026/3479/34/9104/230/2542/1642/6576/151176/388581/2023/90007/2033/4886/11091/5224/114897/572/2819/7874/221927/648791/6097/8445/2821/32/27232/3767/10295/5366/207/3481/200186/26330/3784/1609/23516/6714/5213/3643/89/10165/10499/2171/10269/8864/5071	0.38131	1.7416	6.62353e-05	0.0026837	6021	tags=40%- list=27%- signal=30%	7167/221927/32/3487/1196/230/115209/1642/4886/150094/140710/2026/5236/23516/572/2033/3479/90007/6576/10295/9104/283209/3651/92579/2023/11091/2821/7124/100131187/388581/2542/2931/10269/10499/2171/3170/51547/3643/648791/34/151176/2597/5106/3767/2819/7874/5224/8445/51738/5261/5162/8660/5211/5562/1609/55657/9563/5366/3784/114899/200186/406992/27232/6095/10165/4191/8864/2822/26330/8604	0.02
GO:0031640	killing of cells of another organism	38	-0.511014	-1.69297	0.00255136	0.395989	2528	tags=29%- list=11%- signal=26%	5551/1670/3347/4589/3346/400830/2597/8970/4069/3458/85236	-0.515007	-1.61034	0.00455581	0.16573	4663	tags=45%- list=21%- signal=35%	4589/3347/400830/8993/1671/1670/3346/4069/3458/5551/1669/57115/64581/6850/85236/8970/2597	0.008	-0.326188	-1.21163	0.182427	0.619967	4073	tags=26%- list=18%- signal=22%	3347/117285/57115/114771/4069/85236/3346/5551/3458/1670	-0.230706	-0.952999	0.528756	0.561596	6749	tags=47%- list=30%- signal=33%	6406/4057/5027/4843/6156/114771/4069/117159/3347/57115/400830/10578/117285/3346/85236/3458/5551/1670	0.36
GO:0070170	regulation of tooth mineralization	12	-0.702228	-1.76555	0.0025614	0.395989	2314	tags=67%- list=10%- signal=60%	7475/54829/152816/1080/10117/265/401138/1758	-0.727792	-1.78441	0.00397844	0.162292	4272	tags=67%- list=19%- signal=54%	7475/54829/152816/10117/265/1080/401138/1758	0	-0.569442	-1.55529	0.0415481	0.374033	4085	tags=50%- list=18%- signal=41%	152816/7020/401138/1758/9313/1080	-0.534092	-1.58338	0.0425129	0.146159	3383	tags=50%- list=15%- signal=42%	1758/54829/401138/1080/9313/152816	0.068
GO:0031424	keratinization	75	-0.428707	-1.61159	0.00259612	0.395989	6145	tags=43%- list=28%- signal=31%	643418/84518/112802/7062/3851/51350/353131/3891/340654/353145/6698/6706/338785/353139/26154/6701/353132/337967/2810/6703/3890/140807/84648/353141/3854/388697/3849/319101/144501/84283/337968/374454	-0.422717	-1.46822	0.0125305	0.248962	7075	tags=45%- list=32%- signal=31%	196374/254910/3853/6706/3856/6698/3850/3891/353132/3890/353131/112802/337967/3851/51350/6703/26154/6701/388697/3854/319101/353139/7053/23254/140807/338785/84648/337968/84283/3849/353141/144501/374454/2810	0.082	-0.2372	-1.02366	0.403804	0.793425	2609	tags=17%- list=12%- signal=15%	374454/340654/643418/254910/9119/6703/3850/337968/3849/3848/3890/337967/319101	-0.34373	-1.65428	0.0023789	0.0310128	2876	tags=32%- list=13%- signal=28%	3854/353131/6705/337966/254910/340654/7053/6703/353133/643418/6701/353137/3848/448835/374454/337968/3890/6706/319101/144501/337967/3850/3849/9119	0.148297
GO:0007189	adenylate cyclase-activating G protein-coupled receptor signaling pathway	146	-0.374087	-1.53557	0.00261512	0.395989	6115	tags=38%- list=28%- signal=27%	1812/10149/283383/1113/2931/5142/1813/64123/2692/799/83550/23432/152/1816/222611/10268/27201/2587/135/153/1901/5745/2771/5737/4160/109/5733/2015/2782/23566/84873/2830/221393/11069/148/53637/3973/122042/4283/3375/10203/136/199800/7432/6373/5741/56246/2641/170589/1814/5141/266977/5731/6954/90226	-0.416668	-1.54244	0.000806023	0.065837	8783	tags=57%- list=40%- signal=35%	83550/2852/151/1268/7253/2492/2691/2696/8811/1813/4988/108/10267/4158/1903/2695/2740/10149/115/2778/1812/116/6014/1113/575/1901/147/6915/5737/23432/4160/64123/109/89894/153/799/27201/2931/2776/5732/133/23284/5142/4283/148/111/2692/2782/11069/5733/53637/2771/221393/5745/10268/2827/3375/122042/56246/1816/3973/2587/5741/6373/10203/1814/2641/23566/7432/136/5141/2830/196883/2015/84873/266977/135/17058…	0.008	-0.244958	-1.18306	0.133463	0.565845	2608	tags=23%- list=12%- signal=21%	118442/64123/4988/3375/2782/976/83550/797/8811/2015/11214/5733/5731/9693/64784/2776/2641/5741/1814/1901/56246/6373/84873/136/10203/4159/5141/221393/221188/122042/148/199800/6954/90226	0.190551	0.850931	0.783586	0.693162	6798	tags=35%- list=31%- signal=24%	9170/5739/4987/196883/4161/222487/9368/147/2827/6915/576/4157/1394/154/57211/2931/2828/79924/2740/108/112/116/3627/2835/6754/30817/84658/493/2849/114/5732/165082/139760/53637/575/112609/799/577/406904/2778/89894/2587/23284/139378/796/109/1268/5734/1812/113/10149	0.432
GO:0050000	chromosome localization	83	0.348198	1.60866	0.0026554	0.395989	4041	tags=36%- list=18%- signal=30%	283847/1062/25900/51115/128866/27243/79643/8850/55201/1063/7320/10403/472/4926/1060/92421/23212/29082/1778/3192/57132/113130/9212/22919/8697/9787/256364/332/79003/2669	0.234129	1.16116	0.159919	0.643732	4213	tags=36%- list=19%- signal=29%	283847/128866/7320/25900/51115/27243/1062/1063/8850/10403/57132/23636/8697/472/1060/22919/9212/4926/113130/79643/29082/1778/147872/9787/10096/5119/150465/256364/55201/3192	0.302	0.235423	1.06	0.333333	0.746645	3614	tags=27%- list=16%- signal=22%	79643/256364/891/55201/29082/92421/51115/27243/2669/1062/332/23626/23212/4926/57132/23636/4000/27183/54984/283847/51112/8697	0.336906	1.38886	0.0408419	0.143386	5164	tags=36%- list=23%- signal=28%	256364/283847/92421/51115/128866/55201/891/57132/81620/23212/79643/29082/4926/27243/3835/332/1060/4000/1062/113130/2669/84722/55166/23636/8697/10403/25978/27183/51112/9212	0.096
GO:0002474	antigen processing and presentation of peptide antigen via MHC class I	25	0.533495	1.87909	0.00268114	0.395989	2947	tags=36%- list=13%- signal=31%	1636/23457/3551/54842/3140/3134/6892/3077/3135	0.492044	1.8725	0.003298	0.149001	1894	tags=36%- list=9%- signal=33%	1636/3140/3077/23457/3551/3135/6892/3134/54842	0.012	0.369969	1.26916	0.146726	0.579157	834	tags=16%- list=4%- signal=15%	23457/3551/3134/1636	0.477363	1.54557	0.0276283	0.1177	5618	tags=48%- list=25%- signal=36%	23457/50856/3551/3134/1636/2207/567/51752/6892/4012/55080/51128	0.026
GO:0021953	central nervous system neuron differentiation	161	-0.362582	-1.50333	0.00281468	0.406044	7556	tags=52%- list=34%- signal=35%	1996/2737/170825/6469/4009/64211/10716/91137/85358/151449/200933/4983/4915/657/3624/2560/3670/9201/538/9760/8543/57057/120237/431707/5728/27089/1812/7471/1813/6900/3251/64843/3975/5361/3236/85442/3400/8829/64919/55906/7101/429/10660/8861/5080/6656/84871/23287/219409/2637/5457/89780/63925/2263/89884/7080/57282/58524/1436/4781/51684/4852/4825/8929/2048/8320/79048/3226/170302/3110/1745/3952/10215/22…	-0.391167	-1.45825	0.00253165	0.130603	8670	tags=54%- list=39%- signal=33%	4915/170825/64843/6469/91137/1813/151449/51684/161357/8925/401/388585/5629/8320/1630/538/85358/431707/1812/9353/23017/1436/6095/63925/3624/55906/5457/64919/57057/91584/4009/8929/23440/8829/85442/3400/1009/120237/8861/6900/429/3670/89884/3975/89780/2560/2043/5728/9334/170302/5080/4852/27089/657/219409/84871/3236/10716/5361/3110/7101/58524/23077/2048/7080/10660/3226/2290/57282/2263/6656/167826/9201…	0.0763052	-0.173332	-0.848986	0.837414	0.930127	6127	tags=29%- list=28%- signal=21%	8320/4825/57178/200933/54567/3400/9331/2290/8929/2636/9334/3280/5457/29777/64843/57282/89780/3226/55079/10215/57731/57057/80208/23287/91584/431707/2043/79048/4821/4852/64398/167826/4915/2049/9693/55906/9760/8828/1745/3251/658/7471/64919/54149/7289/81565	0.391975	1.77216	5.19081e-05	0.00225079	6398	tags=43%- list=29%- signal=31%	51199/143941/3326/3320/5830/5727/4967/9201/26468/166614/388585/6659/23334/113246/2624/6695/25942/121643/2737/219409/2560/567/5728/9353/3236/57410/26160/120237/5048/170302/3975/23017/7080/5629/5080/10660/4858/4009/27185/51286/4133/170825/9723/2637/63925/10716/8861/6469/374946/79600/1020/3670/2263/1009/6608/6095/79659/429/7832/161357/6656/26128/57178/25809/7101/64211/401/1996/869	0.0502008
GO:0140694	non-membrane-bounded organelle assembly	352	0.236274	1.3187	0.00292864	0.412882	4045	tags=28%- list=18%- signal=23%	29765/708/1062/23369/26112/25804/200539/57647/4839/128866/27302/8557/5562/6135/27243/79643/8850/8760/54801/23363/1063/81027/729440/10783/26054/22974/10403/64105/4926/29901/3936/219988/4089/80817/7124/54915/10982/1060/55125/6175/115106/51441/1465/23122/116840/10844/92421/23212/8994/56478/9855/29082/83939/55755/1778/3192/54627/57132/84445/85459/4733/5357/57146/255967/57674/9212/22919/440335/7430/53…	-0.135802	-0.525212	1	0.941722	5700	tags=40%- list=26%- signal=30%	55794/55592/165186/9055/1656/55559/22907/24137/128486/4633/51657/51804/991/636/23215/4292/26073/1466/8243/6188/53349/1069/51001/163786/9735/126353/6234/88/64147/7140/23019/9371/27341/3688/3692/9851/2886/56203/29093/5573/6128/11155/4892/7520/1874/9662/124093/29883/80152/84769/4625/27063/79598/58529/7168/56992/825/55239/5629/55142/51154/55835/10615/3833/22868/442721/9133/7175/7429/4591/3619/26284/6…	0.522	0.205227	1.13581	0.121572	0.555253	4238	tags=23%- list=19%- signal=19%	200539/29765/26054/8557/10844/79643/26580/256364/128486/29082/23363/92421/51441/9855/708/29767/54915/25804/91695/1466/81027/26609/7138/27243/10982/8760/1453/1465/4205/1062/22974/332/57472/6047/23212/406904/4926/387103/23019/9738/113622/4751/4629/57647/6223/57132/201254/56992/25802/4839/29766/3688/4478/23636/115106/672/64147/116840/80254/91807/51116/221908/80206/7840/6152/5357/51112/8994/6714/8403…	0.289647	1.40699	0.00296485	0.0348945	7245	tags=39%- list=33%- signal=27%	26054/256364/200539/29765/8557/92421/29767/23363/81027/26580/128866/115106/57519/4733/4205/1466/57472/6047/708/51441/9897/23019/1453/57132/51411/9855/23212/79643/6223/54915/4629/128486/29082/22974/4926/7138/7124/25804/91695/27243/219988/8760/26112/1017/201254/332/1060/197135/8086/4478/5563/5357/345643/1062/51676/9662/10783/58/56992/3055/1073/80206/5629/7840/1465/26609/6208/23172/29766/10844/10529…	0.11022
GO:1901386	negative regulation of voltage-gated calcium channel activity	21	0.548277	1.83377	0.00310657	0.428234	2325	tags=38%- list=10%- signal=34%	10681/5534/5530/407050/5532/406990/255057/1394	0.413447	1.49129	0.0425885	0.424517	1173	tags=24%- list=5%- signal=23%	10681/5534/407050/5530/406990	0.138	0.524334	1.71395	0.00695176	0.182912	5670	tags=57%- list=26%- signal=43%	5530/5534/1394/2669/4987/5532/2859/407050/10681/1815/406990/406985	0.480301	1.48821	0.0479846	0.156307	6353	tags=57%- list=29%- signal=41%	10681/4987/5530/406990/1394/5534/2669/5532/407050/1815/5533/6236	0.05
GO:0046365	monosaccharide catabolic process	42	0.433685	1.73034	0.00329369	0.433188	4427	tags=40%- list=20%- signal=32%	7167/2526/2026/2528/8604/8277/572/2582/4041/5211/5208/132158/5315/64080/130589/5213/9942	-0.264095	-0.841506	0.729772	0.917382	5560	tags=26%- list=25%- signal=20%	26007/221937/3099/2523/132158/10690/2027/3101/3098/2023/2529	0.318	0.419356	1.63066	0.00732759	0.185185	6167	tags=45%- list=28%- signal=33%	27294/7167/2026/132158/2023/5224/572/2528/2582/5213/89/2584/2524/5208/84750/8604/130589/64080/4041	0.35266	1.27731	0.133674	0.268496	7456	tags=43%- list=34%- signal=28%	7167/2026/132158/27294/572/2529/2023/2526/5224/2528/5211/406992/64080/8604/89/130589/2582/84750	0.17
GO:0071901	negative regulation of protein serine/threonine kinase activity	112	0.308429	1.49349	0.00331879	0.433188	2176	tags=19%- list=10%- signal=17%	6653/5291/5777/10636/57493/348/11221/26191/11329/10614/80824/8850/11142/4878/2629/5770/407040/5925/4041/650/55755	0.191106	0.999336	0.488746	0.840942	2102	tags=16%- list=9%- signal=15%	6653/5291/10636/5770/57493/5777/10614/11221/11142/4878/11329/407040/8850/2629/4041/23636/650/406948	0.446	0.304372	1.4489	0.0122522	0.22343	4552	tags=34%- list=21%- signal=27%	11329/5291/26973/348/8692/51763/6547/51422/25793/84062/10614/57493/5777/80824/388324/4040/11142/2629/655/10527/207/29108/142679/23636/5770/4878/10636/5575/25/1849/100313843/6653/5569/2950/51654/10114/54922/5580	0.343776	1.48096	0.011217	0.0738516	4757	tags=31%- list=21%- signal=25%	10636/10614/8692/5777/5291/57493/11329/348/655/51422/388324/4040/4878/84062/51763/6547/80824/5728/1029/11142/406948/25793/29108/1849/2629/11314/4067/1050/10527/23636/6423/5770/11213/26973/6653	0.072
GO:0019320	hexose catabolic process	38	0.448773	1.75305	0.00335201	0.433188	3049	tags=34%- list=14%- signal=30%	7167/2526/2026/2528/8604/8277/572/2582/4041/5211/5208/132158/5315	-0.274129	-0.857154	0.7	0.910175	5560	tags=29%- list=25%- signal=22%	26007/221937/3099/2523/132158/10690/2027/3101/3098/2023/2529	0.308	0.428134	1.62959	0.0107991	0.212323	5539	tags=42%- list=25%- signal=32%	7167/2026/132158/2023/5224/572/2528/2582/5213/89/2584/2524/5208/84750/8604/130589	0.334532	1.18604	0.219403	0.346389	7456	tags=42%- list=34%- signal=28%	7167/2026/132158/572/2529/2023/2526/5224/2528/5211/406992/8604/89/130589/2582/84750	0.216
GO:0065005	protein-lipid complex assembly	28	0.491478	1.78785	0.00435417	0.536439	3723	tags=39%- list=17%- signal=33%	10347/348/10162/29801/2181/4547/55937/345/3931/336/8694	0.348224	1.36918	0.0714763	0.492797	1513	tags=21%- list=7%- signal=20%	10347/2181/345/29801/4547/10162	0.19	0.634047	2.24144	2.25881e-05	0.011936	4364	tags=54%- list=20%- signal=43%	10347/8694/2181/335/348/55937/345/29801/51429/341/10162/3931/5326/6646/4547	0.517034	1.71875	0.00629831	0.0529634	6918	tags=64%- list=31%- signal=44%	10347/2181/8694/335/348/55937/6646/341/4547/274/8435/345/7376/5566/10162/51429/29801/3931	0.006
GO:0120009	intermembrane lipid transfer	48	0.397801	1.64343	0.00483459	0.536439	1775	tags=23%- list=8%- signal=21%	5306/80765/65977/10948/57605/348/26207/23760/134429/10650/4547	-0.260454	-0.85001	0.721675	0.913979	5304	tags=31%- list=24%- signal=24%	80772/153768/51228/7274/23130/114879/9600/9854/114882/23344/27166/1071/51054/6770/57655	0.332	0.373941	1.5033	0.0226733	0.288464	4615	tags=31%- list=21%- signal=25%	10948/57605/80765/5306/335/83394/348/706/65977/55102/23760/388323/4547/23344/5360	0.483209	1.79835	0.00133263	0.0219467	4756	tags=42%- list=21%- signal=33%	10948/5306/80765/57605/335/348/83394/65977/55102/23344/26207/9885/706/23130/134429/57655/5360/4547/153768/51054	0.008
GO:0001709	cell fate determination	42	-0.491141	-1.66107	0.0050579	0.536439	7315	tags=57%- list=33%- signal=38%	182/2625/3670/474/8643/7471/343472/4654/6909/429/10660/5080/64321/64641/5396/2290/652/28514/4821/89870/11281/4208/1499/57453	-0.546048	-1.73991	0.000541912	0.0523061	5134	tags=50%- list=23%- signal=38%	4855/652/6909/429/3670/8643/343472/64321/5080/11281/2625/1499/5396/474/10660/2290/4208/89870/64641/4821/57453	0.02	-0.254056	-0.968133	0.503916	0.836806	6885	tags=40%- list=31%- signal=28%	5396/182/343472/28514/2290/4654/5076/3280/2625/55079/11281/652/4821/1499/57453/7471/89870	0.278254	1.00781	0.454132	0.516712	9217	tags=64%- list=42%- signal=38%	5727/64641/2624/56603/9314/5629/5080/10660/7148/3475/64321/3670/4170/429/343472/474/6909/2627/2290/157848/3199/5396/4654/7476/182/3280/2625	0.312
GO:0051303	establishment of chromosome localization	77	0.347813	1.57891	0.00511394	0.536439	2813	tags=30%- list=13%- signal=26%	283847/1062/51115/128866/27243/79643/8850/55201/1063/7320/10403/472/4926/1060/92421/23212/29082/1778/3192/57132/113130/9212/22919	0.237087	1.15545	0.153846	0.631828	3089	tags=27%- list=14%- signal=24%	283847/128866/7320/51115/27243/1062/1063/8850/10403/57132/23636/8697/472/1060/22919/9212/4926/113130/79643/29082/1778	0.302	0.242477	1.07685	0.309492	0.729927	3614	tags=27%- list=16%- signal=23%	79643/256364/891/55201/29082/92421/51115/27243/2669/1062/332/23626/23212/4926/57132/23636/27183/54984/283847/51112/8697	0.354281	1.44325	0.0244551	0.111763	5164	tags=38%- list=23%- signal=29%	256364/283847/92421/51115/128866/55201/891/57132/81620/23212/79643/29082/4926/27243/3835/332/1060/1062/113130/2669/84722/55166/23636/8697/10403/25978/27183/51112/9212	0.066
GO:0061077	chaperone-mediated protein folding	60	0.37823	1.63678	0.00514701	0.536439	3764	tags=35%- list=17%- signal=29%	3300/9601/51303/1676/27433/3315/11080/972/79031/54788/23753/27348/79982/9141/10694/25822/10575/120526/5824/202052/2288	0.277854	1.28844	0.063857	0.468356	4225	tags=38%- list=19%- signal=31%	3300/9601/27433/972/1676/51303/79982/3315/51182/10575/25822/11080/9141/3306/10694/7266/54788/202052/120526/23753/10574/2288/79031	0.206	0.308047	1.30103	0.0847018	0.496812	1555	tags=18%- list=7%- signal=17%	3300/1676/27433/23753/9601/126393/26973/51303/1191/27348/146862	0.355377	1.38149	0.0564727	0.169492	6357	tags=42%- list=29%- signal=30%	27433/9601/3300/1676/51303/23753/80331/126393/27348/1191/120526/26973/25822/3315/22948/11080/146862/10694/10574/2288/3313/9141/6767/54788/573	0.078
GO:0007040	lysosome organization	89	0.331343	1.54788	0.00533237	0.536439	2559	tags=27%- list=12%- signal=24%	3073/23503/2896/128866/219931/4669/5538/535/27243/79643/7879/1201/79158/2629/1200/63894/11151/92421/537/29082/80317/57132/523/950	0.222154	1.11487	0.219114	0.679078	1509	tags=16%- list=7%- signal=15%	128866/535/7879/3073/2896/1201/27243/23503/1200/537/4669/219931/5538/2629	0.324	-0.169279	-0.753865	0.925392	0.930127	4295	tags=39%- list=19%- signal=32%	256471/1203/51510/200576/4647/51172/3074/51361/7805/537/8546/64400/411/3257/8406/51606/5322/55647/8720/53/134829/80208/1201/9066/55353/523/2548/54734/26276/54664/23120/55737/80231/8678/91782	0.305017	1.27291	0.103796	0.235422	3804	tags=24%- list=17%- signal=20%	92421/128866/54982/9897/57132/533/950/10312/79643/3073/29082/527/55004/27243/4669/5538/63894/84317/219931/2629/23503	0.114
GO:0080171	lytic vacuole organization	89	0.331343	1.54788	0.00533237	0.536439	2559	tags=27%- list=12%- signal=24%	3073/23503/2896/128866/219931/4669/5538/535/27243/79643/7879/1201/79158/2629/1200/63894/11151/92421/537/29082/80317/57132/523/950	0.222154	1.11487	0.219114	0.679078	1509	tags=16%- list=7%- signal=15%	128866/535/7879/3073/2896/1201/27243/23503/1200/537/4669/219931/5538/2629	0.324	-0.169279	-0.753865	0.925392	0.930127	4295	tags=39%- list=19%- signal=32%	256471/1203/51510/200576/4647/51172/3074/51361/7805/537/8546/64400/411/3257/8406/51606/5322/55647/8720/53/134829/80208/1201/9066/55353/523/2548/54734/26276/54664/23120/55737/80231/8678/91782	0.305017	1.27291	0.103796	0.235422	3804	tags=24%- list=17%- signal=20%	92421/128866/54982/9897/57132/533/950/10312/79643/3073/29082/527/55004/27243/4669/5538/63894/84317/219931/2629/23503	0.114
GO:0072124	regulation of glomerular mesangial cell proliferation	10	-0.716691	-1.70563	0.00538544	0.536439	4236	tags=60%- list=19%- signal=49%	7490/3690/8710/80310/652/8837	-0.634312	-1.47816	0.0422108	0.422183	7707	tags=80%- list=35%- signal=52%	406910/8710/80310/652/3690/7490/3570/8837	0.018	-0.473504	-1.21531	0.227064	0.668352	4294	tags=40%- list=19%- signal=32%	7490/652/8710/8837	-0.360888	-1.00198	0.434794	0.505627	3391	tags=50%- list=15%- signal=42%	652/80310/406910/8710/8837	0.292
GO:0051383	kinetochore organization	21	0.523657	1.75143	0.00557012	0.536439	4214	tags=52%- list=19%- signal=42%	1062/1063/26054/10403/64105/1060/10051/9787/79003/10592/387103	0.398104	1.43594	0.0630531	0.466292	3493	tags=38%- list=16%- signal=32%	1062/1063/64105/10403/1060/10592/10051/9787	0.142	0.423926	1.38573	0.085317	0.49783	3589	tags=33%- list=16%- signal=28%	26054/1062/6047/10592/387103/201254/51112	0.486641	1.50785	0.0408977	0.14348	6736	tags=57%- list=30%- signal=40%	26054/6047/81620/10592/201254/1060/1062/10403/51112/387103/64946/64105	0.038
GO:0050858	negative regulation of antigen receptor-mediated signaling pathway	29	0.47612	1.75055	0.00565418	0.536439	5555	tags=55%- list=25%- signal=41%	5777/26191/7070/9404/8525/407040/84174/79037/2874/7430/11126/634/53347/5621/933/10385	0.341408	1.35852	0.0794521	0.512186	1586	tags=31%- list=7%- signal=29%	5777/7070/53347/11126/407040/79037/115352/9404/84174	0.176	-0.244193	-0.855138	0.687935	0.898266	6572	tags=45%- list=30%- signal=32%	7805/29085/26191/11126/1997/115352/1845/868/53347/5795/10385/84174/2633	0.20991	0.702638	0.887171	0.739158	10881	tags=66%- list=49%- signal=33%	933/5777/8525/11314/5074/7070/9404/79037/2874/23228/7805/4068/29085/26191/634/1997/407040/7430/3958	0.478
GO:0001656	metanephros development	87	-0.404213	-1.55462	0.0057922	0.536439	7583	tags=46%- list=34%- signal=30%	2668/2737/116039/6469/10413/25836/2625/6299/7021/392255/6943/80000/10736/2255/38/3975/80144/7490/2719/231/9231/79191/2303/3207/64321/3227/5156/5455/5979/652/3579/55083/6092/2138/793/2297/10252/1499/186/8516	-0.430307	-1.52047	0.00429185	0.165186	8784	tags=54%- list=40%- signal=33%	25836/6943/6469/5311/10413/130497/596/388585/79192/116039/80144/2719/6772/392255/38/2668/231/7021/652/6299/10252/25937/80000/2255/3975/793/64321/79191/2625/9231/10736/1499/2303/55083/6092/5979/186/3227/7490/5455/5156/8516/3399/3207/2138/3579/2297	0.048	-0.222257	-0.986541	0.479971	0.822944	5777	tags=31%- list=26%- signal=23%	25836/79191/7021/947/5455/5076/5154/5159/9231/3280/6772/2625/7490/5156/6092/6928/6495/652/358/10252/793/7369/8516/1499/186/3579/2138	0.337063	1.40138	0.034788	0.131772	9217	tags=63%- list=42%- signal=37%	596/55366/7477/655/5727/2302/388585/2253/6662/2737/4609/157506/3399/6299/51107/5155/4824/342184/3975/130497/2303/79192/10220/30812/6469/64321/10736/10413/4089/6608/7849/3913/6943/80000/116039/3976/26585/3207/54361/5455/2297/2255/4435/5154/7490/55083/3227/9370/359/3280/2719/2668/25937/5159/2625	0.148
GO:0016197	endosomal transport	216	0.248837	1.3213	0.00581669	0.536439	3349	tags=25%- list=15%- signal=21%	6653/6811/55658/27147/128866/83547/23484/25930/63893/738/7874/27243/79643/7879/374403/259173/10228/54741/2647/84910/8674/23527/404636/64129/79958/55773/23274/10043/84162/92421/537/29082/83874/116986/9182/51699/51479/23325/6345/22853/57132/6643/9727/10490/51617/57533/23023/23085/58533/51552/7251/1639/401548	-0.202092	-0.765144	0.937054	0.941722	5845	tags=24%- list=26%- signal=18%	23339/144717/5987/57724/4645/65009/80148/8677/22836/64284/51209/112936/9648/55353/54551/157680/757/7454/9912/284697/84440/64145/25938/23258/23603/79778/9827/143187/51429/26088/8675/286753/6293/29934/7813/127845/57182/51762/57706/160622/9201/51510/93343/51542/9372/6272/85377/8301/30845/91782/55048/2060	0.356	0.244571	1.28204	0.032557	0.346597	3663	tags=24%- list=17%- signal=20%	27147/6811/79643/29082/63893/10043/92421/8218/23085/9727/150368/9182/9201/259173/57533/25930/27243/55004/5872/51542/64129/23325/155382/83874/10079/23023/8411/55048/7874/83547/9495/51617/51160/27131/55658/51429/57132/7109/2647/8943/7260/51375/738/9185/27183/23274/8878/7840/30845/23513/6272	0.353887	1.65204	8.11686e-05	0.00320983	3767	tags=27%- list=17%- signal=23%	6811/27147/374403/92421/23085/128866/64129/51542/9495/150368/83547/160622/10043/83874/57533/63893/8218/9897/57132/9201/5872/27236/9727/9765/55773/79643/23325/8411/29082/257364/25930/8943/55048/27131/55004/79958/259173/55658/51699/8677/27243/51160/116986/23023/6453/23513/11149/10079/6643/10938/9182/30845/84079/7840/8878/6272/7874/51617/7109	0.034
GO:0051767	nitric-oxide synthase biosynthetic process	19	-0.599195	-1.71073	0.00592143	0.536439	4224	tags=37%- list=19%- signal=30%	5608/90865/6416/406921/3718/3458/7097	-0.46894	-1.28596	0.14874	0.626751	4300	tags=53%- list=19%- signal=42%	3791/7099/6772/6416/64127/90865/406921/7097/3458/3718	0.044	-0.548135	-1.71794	0.0102389	0.206649	4989	tags=58%- list=23%- signal=45%	9590/6772/7099/1906/3791/3718/6416/3717/3458/7097/5608	-0.390379	-1.33801	0.119591	0.253322	4871	tags=37%- list=22%- signal=29%	3718/3717/6416/90865/5608/3458/7097	0.124
GO:0051769	regulation of nitric-oxide synthase biosynthetic process	19	-0.599195	-1.71073	0.00592143	0.536439	4224	tags=37%- list=19%- signal=30%	5608/90865/6416/406921/3718/3458/7097	-0.46894	-1.28596	0.14874	0.626751	4300	tags=53%- list=19%- signal=42%	3791/7099/6772/6416/64127/90865/406921/7097/3458/3718	0.044	-0.548135	-1.71794	0.0102389	0.206649	4989	tags=58%- list=23%- signal=45%	9590/6772/7099/1906/3791/3718/6416/3717/3458/7097/5608	-0.390379	-1.33801	0.119591	0.253322	4871	tags=37%- list=22%- signal=29%	3718/3717/6416/90865/5608/3458/7097	0.124
GO:0034375	high-density lipoprotein particle remodeling	16	0.58697	1.82002	0.0059439	0.536439	3695	tags=50%- list=17%- signal=42%	348/3990/949/55937/345/3931/336/5360	0.372735	1.23424	0.177635	0.653862	3913	tags=44%- list=18%- signal=36%	3990/345/949/55937/348/336/3931	0.228	0.507145	1.53129	0.0384047	0.367764	3290	tags=44%- list=15%- signal=37%	335/348/55937/345/341/23461/3931	0.452296	1.30428	0.150589	0.284877	7029	tags=56%- list=32%- signal=38%	335/348/55937/341/23461/5360/345/3931/1071	0.158
GO:0045684	positive regulation of epidermis development	30	-0.531029	-1.67541	0.00596311	0.536439	3876	tags=37%- list=17%- signal=30%	4851/2810/79413/222223/652/3858/8202/3849/5920/84283/6424	-0.58872	-1.76725	0.00100215	0.0746038	5796	tags=57%- list=26%- signal=42%	4851/3858/2247/652/50604/8643/126695/9555/474/6424/222223/79413/84283/3849/8202/2810/5920	0	0.210866	0.759519	0.840981	0.930127	1953	tags=13%- list=9%- signal=12%	247/55506/5727/4926	-0.324748	-1.25745	0.145296	0.27973	1874	tags=17%- list=8%- signal=15%	6820/6424/5920/3849/79413	0.202
GO:0003299	muscle hypertrophy in response to stress	27	0.471969	1.69637	0.00596701	0.536439	1469	tags=22%- list=7%- signal=21%	5530/407014/27302/8557/4878/406990	0.327507	1.27654	0.124674	0.594657	1173	tags=22%- list=5%- signal=21%	407014/5530/27302/8557/4878/406990	0.222	0.403378	1.41488	0.0623139	0.429156	5347	tags=37%- list=24%- signal=28%	8557/5530/407014/4878/4000/406976/488/4088/406990/23493	0.510254	1.68304	0.00849043	0.0634718	7606	tags=63%- list=34%- signal=41%	8557/5530/406990/4878/4000/9682/407041/407042/407014/493/7222/23125/27302/4088/2627/406976/23493	0.014
GO:0007143	female meiotic nuclear division	27	0.476215	1.71163	0.00596701	0.536439	3675	tags=41%- list=17%- signal=34%	9665/27030/7272/7314/84930/10403/472/29781/7153/5889/23397	0.421811	1.64412	0.0170277	0.285301	3694	tags=44%- list=17%- signal=37%	7272/9665/27030/7314/10403/84930/472/23397/5889/11077/84501/9897	0.062	-0.232933	-0.800802	0.767925	0.919963	4841	tags=52%- list=22%- signal=41%	79173/9319/26271/9133/6790/7272/284071/84501/4292/494551/10388/2069/23397/5889	0.217036	0.715879	0.867751	0.731729	5314	tags=26%- list=24%- signal=20%	9897/9665/84930/29781/7153/10403/27030	0.38
GO:0014887	cardiac muscle adaptation	27	0.471969	1.69637	0.00596701	0.536439	1469	tags=22%- list=7%- signal=21%	5530/407014/27302/8557/4878/406990	0.327507	1.27654	0.124674	0.594657	1173	tags=22%- list=5%- signal=21%	407014/5530/27302/8557/4878/406990	0.222	0.403378	1.41488	0.0623139	0.429156	5347	tags=37%- list=24%- signal=28%	8557/5530/407014/4878/4000/406976/488/4088/406990/23493	0.510254	1.68304	0.00849043	0.0634718	7606	tags=63%- list=34%- signal=41%	8557/5530/406990/4878/4000/9682/407041/407042/407014/493/7222/23125/27302/4088/2627/406976/23493	0.014
GO:0014898	cardiac muscle hypertrophy in response to stress	27	0.471969	1.69637	0.00596701	0.536439	1469	tags=22%- list=7%- signal=21%	5530/407014/27302/8557/4878/406990	0.327507	1.27654	0.124674	0.594657	1173	tags=22%- list=5%- signal=21%	407014/5530/27302/8557/4878/406990	0.222	0.403378	1.41488	0.0623139	0.429156	5347	tags=37%- list=24%- signal=28%	8557/5530/407014/4878/4000/406976/488/4088/406990/23493	0.510254	1.68304	0.00849043	0.0634718	7606	tags=63%- list=34%- signal=41%	8557/5530/406990/4878/4000/9682/407041/407042/407014/493/7222/23125/27302/4088/2627/406976/23493	0.014
GO:0045429	positive regulation of nitric oxide biosynthetic process	39	-0.488056	-1.62446	0.00616126	0.538388	3250	tags=26%- list=15%- signal=22%	10365/1785/9722/3043/406954/64902/5806/186/3458/406955	-0.430633	-1.35226	0.0772991	0.5068	2517	tags=28%- list=11%- signal=25%	5806/5743/3043/64902/186/10365/406955/3458/10333/64581/199	0.012	-0.375461	-1.40532	0.0593692	0.425896	4037	tags=38%- list=18%- signal=32%	7099/10365/1906/3553/5025/22914/1785/406955/948/9722/3717/64902/186/3458/406954	-0.215768	-0.894947	0.658407	0.632086	3556	tags=28%- list=16%- signal=24%	9722/7442/1785/948/406954/407056/22914/186/406955/64902/3458	0.44
GO:0050995	negative regulation of lipid catabolic process	25	0.476724	1.67913	0.00616227	0.538388	3610	tags=40%- list=16%- signal=34%	6653/32/5562/5294/254013/7124/345/150/336/26580	0.48338	1.83953	0.00369949	0.156524	744	tags=28%- list=3%- signal=27%	6653/32/7124/5294/345/254013/5562	0.026	0.394693	1.35397	0.0927703	0.506804	4397	tags=36%- list=20%- signal=29%	26580/134/345/254013/32/207/341/6653/1149	0.481278	1.55825	0.0250109	0.113274	7939	tags=64%- list=36%- signal=41%	32/26580/254013/7124/1149/134/341/238/5562/6653/345/2822/1268/5140/207/440503	0.046
GO:0042254	ribosome biogenesis	272	0.241398	1.31333	0.00649446	0.55624	2575	tags=19%- list=12%- signal=17%	4736/88745/84946/708/285367/81875/2091/65080/117246/57647/5394/79922/4839/10360/23481/55813/64745/6229/6135/92856/11056/8850/51729/23076/84294/50628/64216/79039/79707/84549/6175/1662/51441/7514/55035/401466/51575/4809/55272/23212/55651/51547/55226/64282/83939/5036/55720/84128/54059/51202/55646/27340/118460	0.163798	0.938309	0.8	0.929734	2840	tags=18%- list=13%- signal=16%	4736/88745/708/84946/117246/285367/81875/55813/5394/79922/7514/6175/65080/4839/2091/57647/10360/23481/6135/5036/64745/8850/51441/79039/51729/6229/6217/5393/79707/92856/1662/23076/11056/84549/4809/3669/51547/64216/9221/6232/23160/54059/54505/84128/55720/2971/401466/83939	0.464789	0.200886	1.08321	0.238026	0.679376	4238	tags=24%- list=19%- signal=20%	79922/81875/2091/54913/10199/51441/51121/6838/708/6129/8602/79863/23404/51729/91695/55651/26609/84881/84294/4736/4809/114049/9790/51068/23212/55127/64745/84365/65080/9277/54865/55272/57647/23076/84946/64434/6223/4931/55813/92856/4839/57109/55226/23560/131870/51116/10248/54984/51202/6152/11056/10360/51018/6023/140801/8780/55781/10557/6165/51602/88745/6208/118460/7520/51388	0.253939	1.21037	0.0966833	0.226905	4928	tags=24%- list=22%- signal=19%	117246/81875/79922/8602/84294/10199/54913/51121/6129/23404/2091/26574/79863/6838/708/51441/55272/4736/51729/6023/4809/23212/285367/6223/84881/84365/9277/114049/4931/91695/51068/131870/5394/7514/54865/55813/55651/5728/55646/10556/51547/64434/88745/23481/4927/9790/84946/57109/10557/26609/6208/54700/65080/23076/55781/64282/6165/22803/51018/64745/55341/51202/8780/6232/55505/23378	0.191147
GO:0006984	ER-nucleus signaling pathway	42	0.412037	1.64397	0.00654595	0.55624	2220	tags=26%- list=10%- signal=24%	57003/4690/10347/51141/10162/8440/5770/1388/22926/83939/1649	0.304694	1.31484	0.0789007	0.511034	1695	tags=19%- list=8%- signal=18%	57003/10347/8440/5770/4690/51141/10162/22926	0.166	0.231634	0.900702	0.637284	0.880428	4100	tags=26%- list=19%- signal=21%	10347/7466/10959/1388/1649/55160/5770/10162/6720/488/6721	0.381599	1.38212	0.0671817	0.18511	5991	tags=40%- list=27%- signal=30%	10347/7466/51141/4690/10959/6720/1649/55161/6721/1388/7494/5770/54870/55160/22926/83734/10162	0.08
GO:0043691	reverse cholesterol transport	17	0.561635	1.76737	0.00677371	0.567816	3605	tags=41%- list=16%- signal=35%	348/3990/949/55937/345/3931/336	0.308013	1.04232	0.393801	0.792741	3913	tags=41%- list=18%- signal=34%	3990/345/949/55937/348/336/3931	0.304	0.586294	1.80926	0.00358574	0.145835	3290	tags=47%- list=15%- signal=40%	407039/335/348/1191/55937/345/23461/3931	0.453602	1.33024	0.130963	0.266297	3457	tags=35%- list=16%- signal=30%	335/348/407039/55937/1191/23461	0.146
GO:0042501	serine phosphorylation of STAT protein	23	-0.567486	-1.69258	0.00695924	0.571681	4007	tags=48%- list=18%- signal=39%	3440/3467/3439/5979/3443/3448/3447/3449/3458/3456/56832	-0.451287	-1.28811	0.14014	0.616232	2687	tags=30%- list=12%- signal=27%	3449/3447/5979/3448/56832/3458/3456	0.072	-0.568147	-1.87895	0.00293851	0.139359	3507	tags=43%- list=16%- signal=37%	11009/56832/3449/3439/3458/3456/3448/1647/3443/3447	-0.496723	-1.79225	0.00667514	0.0546297	3979	tags=48%- list=18%- signal=39%	3439/3449/3442/3448/3452/3443/3456/56832/3458/3447/11009	0.05
GO:0002091	negative regulation of receptor internalization	17	0.549287	1.72851	0.00700414	0.571681	2933	tags=35%- list=13%- signal=31%	79890/84058/1742/54550/88455/124930	0.268729	0.909378	0.590447	0.882241	16211	tags=100%- list=73%- signal=27%	79890/84058/88455/124930/1742/6311/26045/255738/54550/6386/302/4043/8898/347730/406976/338692/29978	0.382	0.448509	1.38407	0.0961822	0.517659	3688	tags=41%- list=17%- signal=34%	79890/1742/124930/302/54550/84058/406976	0.429692	1.26012	0.180036	0.312811	7316	tags=53%- list=33%- signal=35%	1742/79890/124930/84058/338692/347730/302/29978/406976	0.162
GO:1905245	regulation of aspartic-type peptidase activity	12	0.635574	1.80445	0.00713224	0.574577	3537	tags=58%- list=16%- signal=49%	6653/2896/9475/177/1944/10972/199713	0.575646	1.73916	0.0143113	0.265407	2268	tags=50%- list=10%- signal=45%	6653/2896/1944/177/199713/9475	0.01	0.335677	0.931926	0.544494	0.851888	5977	tags=50%- list=27%- signal=37%	199713/1944/177/6653/2896/1942	0.378168	1.0065	0.45871	0.519229	5033	tags=42%- list=23%- signal=32%	1944/4067/274/6653/199713	0.236
GO:0007416	synapse assembly	167	-0.345445	-1.43814	0.00793385	0.625207	9254	tags=56%- list=42%- signal=33%	2066/53942/10160/84623/27286/1000/999/10611/4884/2554/654429/3084/10082/6585/26050/7474/339398/64084/347730/4897/7058/7855/27253/574038/441381/57633/56122/2561/26280/114798/91137/85358/27067/55203/140689/200933/22941/23284/56131/4915/4916/51225/8934/2555/2239/8128/8321/5728/43/1812/404037/2566/1813/84631/119/4204/1826/257194/23316/1948/91156/2693/387804/64284/5457/89780/6712/55209/5818/9231/2596/…	-0.361604	-1.35034	0.0158859	0.276132	9233	tags=55%- list=42%- signal=32%	1000/11141/26280/56131/56122/26050/7855/57633/2045/4915/64218/91137/654429/1813/2596/8321/22941/2562/10082/2555/2239/347730/84623/55209/2066/55203/2561/2693/85358/1812/7474/2554/5789/1948/575/627/23129/4204/84631/4916/347902/6712/5457/27286/5020/3084/43/257194/8128/140689/53942/64284/23284/114798/10611/23316/8927/2566/94030/89780/5728/6585/9231/1826/9378/387804/27253/5818/23077/2048/6092/56133/41…	0.0742972	0.183411	0.928145	0.651385	0.884253	3380	tags=17%- list=15%- signal=15%	7162/4038/23363/57555/2562/654429/54413/441381/386724/339398/5364/6585/56132/84623/4204/56130/53942/22883/140689/64101/26050/221935/57717/575/375790/23129/2066/7476/9746	0.327375	1.48668	0.0044648	0.0440112	7157	tags=45%- list=32%- signal=31%	4038/7162/57555/23363/8292/386724/8927/84628/441381/57633/2066/140689/26050/4884/54549/375790/53942/84623/5020/4204/5364/10160/56130/5728/54413/257194/22871/22865/22883/145581/1948/56132/64101/6585/43/654429/2562/266743/4916/51738/114798/23129/8321/9806/5789/57717/627/2693/55209/339398/1020/221935/11141/56125/575/56131/1000/27445/8128/7855/577/347730/1826/23284/869/9746/1812/22943/64084/55203/940…	0.0901804
GO:0051299	centrosome separation	14	0.601194	1.79264	0.00796325	0.625207	6114	tags=50%- list=28%- signal=36%	64793/5902/116840/1111/23636/55968/4751	0.376958	1.20075	0.22148	0.679078	2457	tags=36%- list=11%- signal=32%	64793/1111/23636/116840/5902	0.2	-0.366683	-1.05485	0.385309	0.78005	476	tags=14%- list=2%- signal=14%	137886/81565	0.283998	0.792437	0.742217	0.674677	6511	tags=43%- list=29%- signal=30%	23636/64793/116840/5902/54820/4751	0.39
GO:0008608	attachment of spindle microtubules to kinetochore	41	0.41719	1.65726	0.00814928	0.625207	4003	tags=44%- list=18%- signal=36%	1062/51115/55920/8850/10403/1060/5925/22933/3192/57405/9212/22919/56155/90417/7756/324/332/79003	0.314276	1.34541	0.06	0.466108	4250	tags=44%- list=19%- signal=36%	51115/1062/8850/10403/1060/22919/9212/23172/7756/56155/90417/5925/55920/22933/57405/324/3192/998	0.156	-0.225182	-0.853816	0.710037	0.904464	3696	tags=22%- list=17%- signal=18%	10615/91272/3619/8379/84142/22919/56155/8678/283489	0.281177	1.01467	0.43794	0.5081	5432	tags=29%- list=25%- signal=22%	51115/891/55920/81620/332/1060/1062/151648/23172/10403/9212/22933	0.208
GO:0052695	cellular glucuronidation	14	-0.640542	-1.68294	0.00816387	0.625207	1560	tags=36%- list=7%- signal=33%	7363/574537/79799/10941/54575	-0.524496	-1.33826	0.110661	0.574109	3184	tags=36%- list=14%- signal=31%	574537/7363/10941/79799/54575	0.028	-0.498301	-1.43347	0.0824723	0.488666	3610	tags=57%- list=16%- signal=48%	54579/7367/10941/54658/574537/79799/54600/7363	-0.621408	-1.93908	0.00491379	0.046641	6370	tags=79%- list=29%- signal=56%	54657/54578/54579/7367/54575/54600/574537/10941/54658/79799/7363	0.01
GO:0045048	protein insertion into ER membrane	22	0.498601	1.69191	0.008364	0.628496	894	tags=23%- list=4%- signal=22%	51398/57003/6449/23471/439	0.471134	1.73046	0.00706854	0.197954	842	tags=23%- list=4%- signal=22%	51398/57003/23471/51608/6449	0.046	0.178366	0.591509	0.968069	0.930127	6289	tags=36%- list=28%- signal=26%	439/51398/51608/10328/6449/29927/7917/57003	0.36461	1.14327	0.286936	0.402146	7950	tags=45%- list=36%- signal=29%	51398/7917/439/6449/55831/51608/83460/9697/10328/29927	0.194
GO:0006957	complement activation- alternative pathway	18	-0.594746	-1.67409	0.00840945	0.628496	6709	tags=67%- list=30%- signal=47%	718/11326/5199/735/574461/3075/629/730/727/1380/81494/731	-0.584659	-1.58652	0.0148758	0.269186	4385	tags=44%- list=20%- signal=36%	629/727/735/730/5199/81494/731/1380	0.014	-0.373476	-1.15013	0.267732	0.70138	4804	tags=72%- list=22%- signal=57%	718/11326/574461/1675/732/735/5199/3075/731/81494/629/730/727	-0.296198	-0.999559	0.449237	0.514397	5191	tags=44%- list=23%- signal=34%	732/629/574461/11326/730/727/81494/731	0.32
GO:0045165	cell fate commitment	269	-0.315095	-1.36739	0.00863632	0.637495	7630	tags=45%- list=34%- signal=30%	123169/9096/2737/81029/84504/170825/182/6469/3175/10716/80213/3593/151449/4618/2625/50945/4916/657/347853/3670/474/85440/8643/9760/6929/63978/673/8543/57057/120237/10736/7471/64843/5454/2255/3236/9496/343472/4654/2623/8829/64919/6657/3209/7101/6909/429/10660/5080/6656/3398/79923/256297/58158/219409/3170/5457/5914/6422/6862/89780/406989/63950/30012/2263/7490/7475/9480/1909/4762/6913/7080/7480/4851…	-0.373037	-1.42823	0.000656962	0.0589992	6009	tags=40%- list=27%- signal=30%	50945/5457/54345/54738/116448/3084/3398/4851/64919/57057/6422/79923/2247/3170/4855/6926/5371/8829/652/2623/3662/6909/9096/9646/58158/120237/84504/23269/429/639/7479/30009/7475/387/2255/1909/3670/50846/9496/8643/89780/347853/84695/343472/4760/50937/64321/149233/23770/170302/5080/6666/63950/9480/657/11281/8995/5454/2625/10736/1499/4762/6862/219409/2303/8521/3236/5396/10716/474/57504/6657/3110/2114/…	0.0650407	-0.185025	-0.966201	0.55907	0.858565	4765	tags=23%- list=22%- signal=19%	3280/10253/9480/5457/30009/5591/10538/4617/56833/64843/2625/7490/89780/3226/55079/3175/10215/3209/1906/6928/6495/11281/2619/4760/123169/3516/57057/652/79577/8995/57459/3593/3791/23040/4821/6862/114836/167826/3662/2116/4087/9760/9646/1499/7480/51384/57453/1745/9095/6666/63978/4618/7479/4063/149233/7471/64919/2596/8521/5897/2138/3569/89870	0.318911	1.51772	0.000770942	0.0155797	8100	tags=50%- list=37%- signal=32%	6911/9573/23135/3574/2131/4090/4086/6886/161882/7483/596/7477/5727/80326/7046/2066/388585/406990/53615/64641/673/2253/9112/84695/2624/6662/7004/56603/10630/121643/2737/219409/25803/3570/6910/7472/54345/3170/3236/6934/6657/120237/5371/5928/170302/54845/3398/9314/7481/7475/7080/5629/5080/2303/3594/10660/4916/3714/84504/860/30812/6778/6423/5454/170825/4854/7041/63950/7148/10716/140628/54623/6469/316…	0.119192
GO:0050860	negative regulation of T cell receptor signaling pathway	22	0.494539	1.67812	0.00903312	0.637495	4867	tags=50%- list=22%- signal=39%	5777/26191/7070/8525/84174/79037/7430/11126/634/53347/5621	0.320377	1.17674	0.214203	0.673475	1586	tags=27%- list=7%- signal=25%	5777/7070/53347/11126/79037/84174	0.226	-0.273217	-0.890776	0.622606	0.873416	6572	tags=55%- list=30%- signal=38%	7805/29085/26191/11126/1997/1845/868/53347/5795/10385/84174/2633	0.173753	0.544819	0.979505	0.782584	4775	tags=18%- list=22%- signal=14%	5777/8525/5074/7070	0.5
GO:1903238	positive regulation of leukocyte tethering or rolling	11	-0.677276	-1.66008	0.0090978	0.637495	1984	tags=45%- list=9%- signal=41%	2529/5724/6403/6401/6484	-0.754478	-1.8038	0.000840622	0.0668073	535	tags=55%- list=2%- signal=53%	6401/5724/6403/1991/2529/6484	0	-0.470884	-1.2491	0.187559	0.623408	2789	tags=64%- list=13%- signal=56%	2526/2529/9435/3676/6401/6484/6403	0.352562	0.913735	0.583682	0.593418	2781	tags=36%- list=13%- signal=32%	2529/1991/2526/2811	0.274
GO:0051310	metaphase plate congression	66	0.338847	1.50079	0.00911708	0.637495	4963	tags=45%- list=22%- signal=35%	1062/51115/128866/27243/79643/8850/55201/1063/10403/4926/1060/92421/23212/29082/1778/3192/57132/113130/9212/22919/8697/256364/332/79003/2669/3837/150465/27183/23636/152185	0.21688	1.03096	0.389368	0.791626	3089	tags=27%- list=14%- signal=24%	128866/51115/27243/1062/1063/8850/10403/57132/23636/8697/1060/22919/9212/4926/113130/79643/29082/1778	0.34	0.278128	1.19875	0.152601	0.585217	3614	tags=29%- list=16%- signal=24%	79643/256364/891/55201/29082/92421/51115/27243/2669/1062/332/23212/4926/57132/23636/27183/54984/51112/8697	0.41285	1.63358	0.00362319	0.0389348	5164	tags=42%- list=23%- signal=33%	256364/92421/51115/128866/55201/891/57132/81620/23212/79643/29082/4926/27243/3835/332/1060/1062/113130/2669/84722/55166/23636/8697/10403/25978/27183/51112/9212	0.016
GO:0070507	regulation of microtubule cytoskeleton organization	144	0.274395	1.3835	0.00912836	0.637495	5075	tags=38%- list=23%- signal=29%	128866/50861/5562/11186/8045/27243/79643/55201/25876/122060/402/26054/22974/221074/29098/4926/10982/146057/23122/10142/92421/29082/55755/1778/3192/57132/4733/22919/79598/1639/4281/324/10297/6249/256364/10634/50810/1027/2288/221150/246176/859/2011/11170/10382/24139/4137/225689/79969/2042/23636/25/58497/26586	-0.169666	-0.627302	0.98829	0.941722	7781	tags=29%- list=35%- signal=19%	79598/56992/55835/81930/5879/27124/8777/4130/10615/6093/7175/4204/2011/2770/100506658/58497/6683/22924/6314/23299/10519/58526/81551/23116/59341/387/29899/23332/89780/55521/401236/11076/10039/90102/10013/4131/9793/6622/1540/51510/1003/91782	0.49	0.335059	1.65998	0.000769335	0.069574	3383	tags=26%- list=15%- signal=23%	26054/50810/6249/79643/256364/55201/29082/28964/92421/10382/11186/27124/27243/2011/10634/10982/22974/6047/5048/4926/122060/10142/4204/8045/246176/3925/25876/57132/56992/29098/8851/89927/4133/23636/58497/100506658/10039/25	0.403986	1.80092	3.96588e-05	0.0019033	4730	tags=35%- list=21%- signal=27%	26054/256364/221150/50810/11186/92421/128866/6249/4733/10382/2011/55201/6047/27124/2042/10634/2242/57132/26586/122060/79643/29082/22974/8045/246176/4926/4204/25876/27243/58497/10142/5563/10039/29098/146057/5048/3925/56992/8851/84722/4133/23636/89927/6314/1859/100506658/10982/25978/5562/28964	0.01
GO:0051353	positive regulation of oxidoreductase activity	56	0.362119	1.54052	0.00919118	0.637495	3566	tags=30%- list=16%- signal=26%	5291/112812/2643/4697/3357/57546/348/2230/8074/7124/949/2773/2395/11035/2185/3091/1719	0.383403	1.7392	0.00143285	0.094453	1703	tags=23%- list=8%- signal=21%	2643/5291/4697/3357/112812/7124/8074/2208/57546/2230/949/2185/11035	0.026	0.298878	1.24694	0.130584	0.560589	3592	tags=27%- list=16%- signal=23%	112812/5291/9104/348/3357/2643/64127/8074/135154/116150/1001/207/6271/25/2395	0.316021	1.21108	0.17503	0.307682	5076	tags=30%- list=23%- signal=23%	112812/2643/57546/5291/348/8074/9104/3357/64127/7124/1908/2230/116150/2773/10063/135154/1001	0.122
GO:0009953	dorsal/ventral pattern formation	90	-0.390348	-1.50811	0.00924925	0.637495	7510	tags=49%- list=34%- signal=32%	2737/170825/6469/7093/25806/657/4091/79363/57057/120237/64388/58495/3975/23432/79176/84976/2019/429/5080/6656/27152/6422/89780/221833/5992/7080/58524/3207/51684/344022/4010/94/3169/2290/652/23552/4821/55182/7479/92344/1499/7289/658/57453	-0.449556	-1.59293	0.000971185	0.0733481	5987	tags=41%- list=27%- signal=30%	54903/23432/57057/6422/79176/652/120237/25806/344022/429/7479/3975/89780/5992/23770/5080/657/1499/221833/2019/27152/58524/7080/55182/2290/23552/6656/3212/658/3169/3207/92344/4821/4010/94/7289/57453	0.036	-0.139414	-0.623084	0.995114	0.930127	4208	tags=37%- list=19%- signal=30%	51684/6422/4010/58524/170825/3207/26585/145258/23770/23552/64388/221833/54567/2290/344022/3237/58495/94/89780/1906/57057/652/4821/92344/55182/4087/4091/1499/54903/57453/7479/658/7289	0.363798	1.52016	0.0107125	0.0722514	7679	tags=52%- list=35%- signal=34%	4038/51098/9355/5727/5992/2253/1649/121643/2737/2735/9241/2019/26160/120237/3975/25806/7080/5080/649/170825/221322/6469/3169/79600/6496/27152/90/6608/79659/429/6656/64853/5566/4188/145258/26585/3207/6422/221833/79176/51684/54567/2290/3212/80319/3199/5626	0.092
GO:1901731	positive regulation of platelet aggregation	11	-0.673803	-1.65156	0.00955269	0.649957	3203	tags=45%- list=14%- signal=39%	84034/50848/3569/22915/51206	-0.797355	-1.90631	0.000132908	0.0289496	1822	tags=45%- list=8%- signal=42%	3569/84034/22915/51206/1511	0	-0.690368	-1.83131	0.00436184	0.159733	1585	tags=36%- list=7%- signal=34%	3717/22915/3569/51206	-0.437412	-1.25929	0.179778	0.312473	4432	tags=55%- list=20%- signal=44%	3717/50848/22915/84034/3569/51206	0.172
GO:0070561	vitamin D receptor signaling pathway	11	0.659891	1.81762	0.00968594	0.649957	942	tags=27%- list=4%- signal=26%	6256/25959/22938	0.423289	1.24332	0.187931	0.659878	1626	tags=27%- list=7%- signal=25%	6256/25959/22938	0.214	0.659038	1.78058	0.00718968	0.183851	2893	tags=45%- list=13%- signal=40%	25959/6256/6591/22938/4330	0.669772	1.73585	0.00691986	0.0555291	4624	tags=55%- list=21%- signal=43%	25959/6256/4330/6591/22938/8805	0.01
GO:0048714	positive regulation of oligodendrocyte differentiation	25	-0.541407	-1.64124	0.00974439	0.649957	4652	tags=40%- list=21%- signal=32%	7852/5764/3066/90865/4825/7133/10215/4821/7097/5803	-0.468556	-1.35891	0.0903034	0.537529	8756	tags=56%- list=40%- signal=34%	3066/170825/6469/3065/7852/5764/84504/90865/7097/7133/4825/10215/4821/5803	0.064	-0.296473	-0.99918	0.448711	0.809243	8611	tags=64%- list=39%- signal=39%	1605/118738/2475/10419/170825/26011/4825/5764/3066/7133/10215/443/4821/5803/6009/7097	0.26859	0.869622	0.654937	0.631512	5368	tags=36%- list=24%- signal=27%	4192/22891/7161/84504/170825/10419/6469/7852/118738	0.36
GO:0031110	regulation of microtubule polymerization or depolymerization	82	0.31982	1.47263	0.0099911	0.653348	5075	tags=41%- list=23%- signal=32%	50861/55201/25876/122060/402/22974/221074/29098/4926/10982/146057/23122/10142/55755/4733/22919/1639/4281/324/10297/6249/10634/50810/1027/2288/221150/246176/859/10382/24139/4137/25/58497/26586	-0.166898	-0.585997	0.988738	0.941722	7302	tags=32%- list=33%- signal=21%	4233/23271/11075/220134/79998/5879/27124/4130/4204/100506658/58497/6683/22924/6314/10519/58526/81551/23116/59341/23332/401236/10013/4131/9793/6622/1003	0.49	0.374748	1.68285	0.00222918	0.127008	5687	tags=41%- list=26%- signal=31%	50810/6249/55201/28964/10382/27124/10634/10982/22974/4926/122060/10142/4204/246176/3925/25876/29098/8851/89927/4133/58497/100506658/25/146057/26586/4233/57606/6188/402/1003/79929/221150/10300/859	0.417322	1.71753	0.000730347	0.0150426	7248	tags=51%- list=33%- signal=35%	221150/50810/6249/4733/10382/55201/27124/10634/2242/26586/122060/22974/246176/4926/4204/25876/58497/10142/29098/146057/3925/8851/84722/4133/89927/6314/1859/100506658/10982/28964/23122/24139/1003/402/10297/2288/25/4233/79998/23271/57662/5058	0.02
GO:1903236	regulation of leukocyte tethering or rolling	16	-0.612911	-1.67265	0.0100059	0.653348	1984	tags=38%- list=9%- signal=34%	2529/5724/6403/56477/6401/6484	-0.707325	-1.86605	0.000413997	0.0445846	3015	tags=50%- list=14%- signal=43%	10690/6401/56477/5724/6403/1991/2529/6484	0	-0.529209	-1.58133	0.034201	0.350614	2789	tags=75%- list=13%- signal=66%	56477/2526/6370/2529/9435/10690/3676/6401/6484/6387/6366/6403	-0.337674	-1.09637	0.320428	0.426896	1927	tags=50%- list=9%- signal=46%	5724/10164/6387/6484/6403/6401/56477/6366	0.228
GO:1904407	positive regulation of nitric oxide metabolic process	41	-0.475012	-1.59723	0.0102914	0.654448	3445	tags=27%- list=16%- signal=23%	4852/10365/1785/9722/3043/406954/64902/5806/186/3458/406955	-0.411402	-1.30493	0.109128	0.574109	3279	tags=29%- list=15%- signal=25%	4852/5806/5743/3043/64902/186/10365/406955/3458/10333/64581/199	0.008	-0.38056	-1.44296	0.0434944	0.380176	4037	tags=39%- list=18%- signal=32%	7099/10365/1906/3553/4852/5025/22914/1785/406955/948/9722/3717/64902/186/3458/406954	0.227036	0.819291	0.752036	0.679356	5099	tags=29%- list=23%- signal=23%	3326/3320/199/7124/3643/1191/9314/113277/445/435/10333/5743	0.394
GO:0007029	endoplasmic reticulum organization	84	0.318029	1.47223	0.0104334	0.654448	3831	tags=30%- list=17%- signal=25%	51398/57003/54463/25923/10162/6449/23471/55151/439/196996/662/7905/79137/27348/118813/9980/64598/80856/9919/23023/10087/93380/10959/165679/51608	0.228517	1.13891	0.188797	0.659878	1513	tags=14%- list=7%- signal=13%	54463/51398/57003/23471/51608/25923/7905/6449/662/196996/55151/10162	0.346	0.315828	1.42363	0.0224694	0.288464	4636	tags=35%- list=21%- signal=27%	84327/439/10959/64225/83850/5830/27348/165679/9919/51398/23023/10313/79137/9980/118813/80856/7905/10162/25923/51608/10328/54463/10960/22930/196996/6449/23344/51308/80346	0.333767	1.3803	0.0432122	0.147629	6254	tags=37%- list=28%- signal=27%	84327/64225/10313/5830/165679/51398/9980/10959/80856/23344/27348/54463/7905/55161/23023/7917/439/196996/57488/51308/9919/83850/6449/55831/10960/92840/80346/375056/10162/51608/25923	0.084
GO:0042274	ribosomal small subunit biogenesis	69	0.334036	1.48365	0.0105422	0.654448	4589	tags=33%- list=21%- signal=27%	88745/84946/57647/55813/64745/6229/92856/11056/84294/4809/55272/23212/55226/55720/27340/64963/6232/6217/6223/705/55127/10199/9277	0.230953	1.10308	0.251156	0.702024	2653	tags=19%- list=12%- signal=17%	88745/84946/55813/57647/64745/6229/6217/92856/11056/4809/6232/23160/55720	0.33	0.324758	1.40925	0.0329718	0.34846	4197	tags=36%- list=19%- signal=29%	10199/6838/8602/91695/84294/4809/9790/23212/55127/64745/9277/55272/57647/84946/64434/6223/55813/92856/55226/11056/8780/55781/88745/6208/7520	0.362592	1.44412	0.02915	0.121087	5583	tags=33%- list=25%- signal=25%	8602/84294/10199/6838/55272/4809/23212/6223/9277/91695/55813/64434/88745/9790/84946/6208/55781/64745/8780/6232/57647/55720/55127	0.052
GO:0043966	histone H3 acetylation	69	0.334202	1.48438	0.0105422	0.654448	2054	tags=25%- list=9%- signal=22%	23326/79960/51147/117143/8464/55689/2033/8850/6881/56943/6883/11091/4089/23450/114825/6877/57326	-0.233459	-0.803357	0.807441	0.929734	5604	tags=26%- list=25%- signal=20%	9913/9767/6314/112869/3662/8861/4674/26009/2625/79903/6873/1810/27097/51562/6688/27154/8295/675	0.332	0.281801	1.22284	0.13167	0.56167	5310	tags=32%- list=24%- signal=24%	23326/6883/7862/170394/6881/2033/114825/11091/117143/200186/672/57326/8464/25942/83443/6877/6598/2648/51147/6874/6878/23411	0.473836	1.88718	9.82228e-05	0.00359652	9217	tags=68%- list=42%- signal=40%	23522/83443/117143/170394/23326/6881/2033/93624/6883/6874/11091/7862/25942/8464/57326/114825/51147/4297/10629/6688/23450/6314/8861/200186/4089/6877/8888/4674/3976/26009/11143/55011/27097/672/6878/54107/79960/4654/6871/1810/23411/675/55124/56848/56943/2648/2625	0.016
GO:0016338	calcium-independent cell-cell adhesion via plasma membrane cell-adhesion molecules	23	-0.553054	-1.64953	0.0106519	0.654448	3210	tags=39%- list=14%- signal=33%	9074/9073/53842/26285/23562/9069/49861/1364/9071	-0.398085	-1.13626	0.296171	0.740178	2888	tags=30%- list=13%- signal=26%	9073/49861/26285/23562/9069/9071/1364	0.108	0.261199	0.87641	0.65017	0.884023	1702	tags=17%- list=8%- signal=16%	9080/24146/149461/1366	0.287315	0.913294	0.58591	0.59459	2488	tags=17%- list=11%- signal=15%	24146/9080/5010/149461	0.3
GO:0033173	calcineurin-NFAT signaling cascade	44	0.388108	1.56876	0.0106557	0.654448	2620	tags=25%- list=12%- signal=22%	5534/5530/4775/374403/29995/5532/7124/375346/8445/3479/4776	0.227574	0.990378	0.477273	0.834471	2195	tags=16%- list=10%- signal=14%	5534/7124/5530/375346/374403/4775/29995	0.37	0.355041	1.39846	0.0536869	0.415699	3922	tags=30%- list=18%- signal=24%	3479/4776/5530/5534/2065/63928/9495/5532/8445/1827/5621/89/375346	0.402958	1.47531	0.0312372	0.126049	2191	tags=27%- list=10%- signal=25%	374403/9495/5530/4776/3479/5336/1827/63928/576/7124/5534/2065	0.056
GO:0016073	snRNA metabolic process	51	0.368761	1.53824	0.0109553	0.654751	3835	tags=35%- list=17%- signal=29%	79871/64852/5394/26512/55656/10302/23379/55756/26173/65123/55651/79664/118460/23517/25896/55596/5393/8178	0.296737	1.33402	0.0574468	0.464048	1973	tags=24%- list=9%- signal=21%	79871/64852/5394/26173/26512/10302/55656/65123/5393/55596/23379/79664	0.19	0.222385	0.906863	0.635307	0.878823	5971	tags=31%- list=27%- signal=23%	23404/55651/84186/79871/10302/92105/6621/23379/79664/118460/26512/55656/55756/55174/6618/23517	0.398442	1.50027	0.0226846	0.10751	6313	tags=43%- list=28%- signal=31%	79871/64852/23404/26512/55596/5394/55651/10302/84186/92105/51574/55756/55726/79664/55505/26173/57117/65123/55174/55656/54862/6618	0.048
GO:0050850	positive regulation of calcium-mediated signaling	38	0.403177	1.57494	0.0109589	0.654751	2204	tags=26%- list=10%- signal=24%	5534/5530/920/29995/100/5532/7124/375346/5026/3479	0.259843	1.09986	0.281506	0.725741	2195	tags=21%- list=10%- signal=19%	920/5534/7124/5530/5026/375346/100/29995	0.296	0.277346	1.05565	0.364795	0.767586	3942	tags=29%- list=18%- signal=24%	3479/5530/5534/2065/63928/100/9495/5532/1012/375346/22953	0.250423	0.887841	0.650778	0.629038	2191	tags=21%- list=10%- signal=19%	9495/5530/3479/5336/63928/7124/5534/2065	0.342
GO:0002286	T cell activation involved in immune response	105	-0.37311	-1.47298	0.0109773	0.654751	5028	tags=33%- list=23%- signal=26%	4092/440275/3122/3440/5914/6097/3467/54542/3439/8320/2150/30009/3569/149233/3662/1880/406991/6461/26253/5873/3443/59067/3718/942/3448/8995/64332/3447/3558/3449/604/3458/3456/56832/10892	-0.42173	-1.51958	0.00279387	0.137303	5009	tags=35%- list=23%- signal=27%	3662/8809/3443/942/30009/26253/84695/149233/8995/114548/2625/3449/84807/3447/57089/6461/3569/3448/56832/3458/3456/3558/10859/59067/2207/64332/5914/2150/7292/5873/3570/3606/406991/6097/604/3718/10892	0	-0.364079	-1.66844	0.00113874	0.0906724	6780	tags=50%- list=31%- signal=35%	2150/161882/10875/440275/6461/51561/8320/114548/10859/3071/7292/3109/3452/51043/27086/54518/30009/10538/2625/3683/51176/64332/56832/8995/3593/3383/59067/114836/3565/7248/3662/3718/3558/9655/149041/3449/3439/54542/10892/3726/3458/3456/3448/911/3443/4063/1880/3447/149233/3122/26253/942/3569	-0.243675	-1.24752	0.0670423	0.185037	2470	tags=28%- list=11%- signal=25%	3439/3449/7248/3442/3448/114836/8995/3558/54542/1880/3452/9655/282618/3565/3122/3443/3456/26253/56832/59067/3458/3447/4063/3569/911/149233/942/406991/10892	0.236473
GO:0002323	natural killer cell activation involved in immune response	28	-0.524562	-1.63078	0.0111919	0.65681	4022	tags=46%- list=18%- signal=38%	51744/3467/3439/3916/5873/3443/3448/3447/3449/100431172/3456/56832/4818	-0.533946	-1.58515	0.0117578	0.245956	2687	tags=46%- list=12%- signal=41%	3443/3916/8993/3449/3447/100431172/3448/56832/3456/5873/51744/2214/4818	0.014	-0.37565	-1.30315	0.130476	0.560589	3430	tags=36%- list=15%- signal=30%	56832/3593/114771/3449/3439/100431172/3456/3448/3443/3447	-0.254924	-0.968689	0.507958	0.548714	3979	tags=36%- list=18%- signal=29%	3439/3449/3442/3448/3452/100431172/3443/3456/56832/3447	0.358
GO:0061462	protein localization to lysosome	48	0.376512	1.55548	0.0113445	0.65681	2997	tags=31%- list=14%- signal=27%	6653/55788/9475/23400/11133/7879/64089/79158/30849/975/112770/950/26985/10542/4074	0.259758	1.14773	0.207605	0.672065	3649	tags=33%- list=16%- signal=28%	6653/55788/7879/11133/30849/64089/23400/64747/9475/4074/26985/975/112770/950/79158/10542	0.262	0.34271	1.37774	0.0561434	0.419151	5209	tags=35%- list=24%- signal=27%	55788/4734/975/1191/84572/23677/79589/7107/23400/8943/27183/6272/6653/59283/22863/950/112770	0.458789	1.70746	0.00365309	0.0390862	6175	tags=52%- list=28%- signal=38%	55788/4734/9765/950/23334/8943/57707/4074/23677/1191/975/8031/23400/6272/64747/112770/84572/6653/9179/27183/30849/7107/59283/79158/79589	0.008
GO:0051926	negative regulation of calcium ion transport	66	0.33484	1.48305	0.0115163	0.65681	1631	tags=17%- list=7%- signal=15%	1636/10681/5534/5530/407050/7779/2946/5532/406990/255057/407040	0.205654	0.977589	0.525862	0.856033	1173	tags=12%- list=5%- signal=12%	10681/5534/1636/407050/5530/7779/407040/406990	0.414	0.310901	1.34	0.0608677	0.425896	4138	tags=32%- list=19%- signal=26%	1636/51763/5530/5534/1394/7779/442901/2669/2946/406904/4987/5532/7416/2859/596/407050/5311/5743/7531/477/10681	0.340725	1.34819	0.0658644	0.183492	6353	tags=44%- list=29%- signal=31%	10681/4987/5530/596/2946/406990/1636/7416/7779/1394/945/5534/51763/442901/2669/4923/91404/5532/1193/407050/274/5743/29979/10859/406904/1815/80204/5533/6236	0.078
GO:1900102	negative regulation of endoplasmic reticulum unfolded protein response	13	0.59899	1.74674	0.0118003	0.65681	1783	tags=38%- list=8%- signal=35%	4690/10347/8440/5770/1388	0.57437	1.78023	0.00928936	0.219798	659	tags=31%- list=3%- signal=30%	10347/8440/5770/4690	0.04	0.446283	1.26958	0.173433	0.61006	3688	tags=38%- list=17%- signal=32%	10347/7466/1388/5770/406976	0.457954	1.24854	0.196223	0.326254	2605	tags=31%- list=12%- signal=27%	10347/7466/4690/1388	0.118
GO:0050848	regulation of calcium-mediated signaling	75	0.342299	1.54881	0.0118956	0.65681	2204	tags=21%- list=10%- signal=19%	5534/5530/920/1240/55273/374403/29995/100/5532/7124/375346/8445/84174/123041/5026/3479	0.230698	1.12183	0.206838	0.672065	2195	tags=17%- list=10%- signal=16%	920/5534/1240/7124/5530/5026/375346/2185/84174/374403/55273/100/29995	0.308	0.215878	0.952226	0.563079	0.859028	2142	tags=17%- list=10%- signal=16%	3479/9104/55273/3064/5530/5534/2065/63928/100/9495/5532/8445/1827	0.273248	1.10714	0.294215	0.408181	2191	tags=20%- list=10%- signal=18%	374403/9495/5530/933/3479/5336/9104/1240/1827/55273/3064/63928/7124/5534/2065	0.194
GO:0043331	response to dsRNA	49	-0.448434	-1.56535	0.0119651	0.65681	4997	tags=39%- list=23%- signal=30%	1660/3440/340061/3467/4790/3439/10084/23586/57162/130132/81035/79594/3443/3448/3447/3449/439996/3456/56832	-0.385714	-1.26161	0.13734	0.614689	9754	tags=65%- list=44%- signal=37%	5899/8780/3467/3442/3440/5027/857/1660/3439/64135/4790/1653/6520/340061/170506/79594/10211/3443/23586/64127/10084/3449/57162/3447/81035/3448/56832/439996/3456/3764/130132/11213	0.068	-0.3919	-1.54295	0.0178771	0.263717	5571	tags=41%- list=25%- signal=31%	3452/23180/57506/10084/57162/3764/81035/56832/10211/6520/3449/1653/3439/3456/3448/3443/3447/79594/439996/115004	-0.314874	-1.38417	0.0528346	0.163912	4540	tags=31%- list=20%- signal=24%	170506/3661/3439/3449/3442/3448/115004/3452/1653/3443/3456/56832/79594/439996/3447	0.154
GO:0010225	response to UV-C	10	-0.683117	-1.62572	0.0120018	0.65681	6017	tags=90%- list=27%- signal=66%	2073/138162/114769/123879/675/55364/5429/400410/4216	-0.636102	-1.48234	0.040496	0.418831	7462	tags=90%- list=34%- signal=60%	2073/123879/400410/5429/7486/55364/138162/4216/675	0.024	-0.488931	-1.2549	0.192469	0.628626	6122	tags=50%- list=28%- signal=36%	400410/675/5429/4216/55364	-0.322731	-0.896045	0.580073	0.591744	2039	tags=50%- list=9%- signal=45%	5429/2073/138162/55364/4216	0.338
GO:1904996	positive regulation of leukocyte adhesion to vascular endothelial cell	23	-0.547476	-1.6329	0.0120721	0.65681	2945	tags=39%- list=13%- signal=34%	3654/3569/406991/2529/5724/6403/6401/2113/6484	-0.621858	-1.77498	0.000700275	0.0596863	1856	tags=43%- list=8%- signal=40%	6401/3654/3569/5724/6403/406991/1991/2113/2529/6484	0	-0.418639	-1.38451	0.0921798	0.506051	2789	tags=26%- list=13%- signal=23%	6401/6484/5970/10725/6403/3569	0.327985	1.04257	0.407089	0.487713	2781	tags=30%- list=13%- signal=27%	7189/4192/2529/7124/1991/2526/2811	0.24
GO:0006890	retrograde vesicle-mediated transport- Golgi to endoplasmic reticulum	49	0.370382	1.5305	0.0121055	0.65681	4360	tags=39%- list=20%- signal=31%	57410/51226/23760/378/381/662/83452/83548/6892/60561/10972/11070/374868/51560/55204/3064/10079/8729/25839	0.197016	0.878477	0.718427	0.913147	3266	tags=27%- list=15%- signal=23%	6892/57410/662/51226/374868/381/378/60561/23760/10079/83548/53407/83452	0.436	0.391321	1.58189	0.0118739	0.220507	5503	tags=49%- list=25%- signal=37%	51226/3064/83548/10079/11015/381/9276/11070/54943/55204/6892/55850/23760/64083/10960/57222/11079/57410/9463/8613/83452/10749/51614/374868	0.435633	1.62785	0.00809826	0.061988	5631	tags=43%- list=25%- signal=32%	51226/54943/9276/83548/83452/3064/11015/8613/57410/10079/64083/51614/6892/55850/10749/25839/55204/51594/11070/10960/51272	0.018
GO:0072110	glomerular mesangial cell proliferation	11	-0.66291	-1.62486	0.0121304	0.65681	4236	tags=55%- list=19%- signal=44%	7490/3690/8710/80310/652/8837	-0.626949	-1.4989	0.0341057	0.396398	7707	tags=73%- list=35%- signal=47%	406910/8710/80310/652/3690/7490/3570/8837	0.028	-0.484293	-1.28466	0.160819	0.598566	4858	tags=45%- list=22%- signal=36%	5159/7490/652/8710/8837	-0.340547	-0.980417	0.465417	0.522514	3391	tags=45%- list=15%- signal=39%	652/80310/406910/8710/8837	0.318
GO:0072665	protein localization to vacuole	71	0.330838	1.47913	0.0121766	0.65681	4861	tags=41%- list=22%- signal=32%	6653/55788/200312/9475/25930/23400/11133/7879/64089/84315/79158/30849/57154/975/112770/950/26985/10542/4074/7251/55187/51100/79720/23163/8031/7107/79589/64747/27183	0.217153	1.04894	0.353395	0.776069	3695	tags=32%- list=17%- signal=27%	6653/55788/7879/11133/200312/30849/64089/25930/23400/64747/9475/84315/4074/26985/57154/975/112770/950/79158/7251/10542/51100/79720	0.344	0.296666	1.29678	0.0767903	0.476885	3118	tags=24%- list=14%- signal=21%	55788/4734/25930/975/1191/155382/84572/84315/23677/55048/79589/7107/22879/51160/23400/8943/27183	0.382316	1.53129	0.0119109	0.0757823	6372	tags=46%- list=29%- signal=33%	55788/4734/22879/9765/950/84315/23334/25930/8943/55048/57707/51160/4074/23677/1191/975/51100/8031/23400/6272/64747/112770/84572/6653/9179/27183/30849/7107/59283/79158/155382/79589/51271	0.04
GO:1905898	positive regulation of response to endoplasmic reticulum stress	30	0.438267	1.62441	0.0128986	0.687614	3111	tags=37%- list=14%- signal=32%	4690/6449/8440/8975/5770/2081/22926/1649/91445/9709/138065	0.308436	1.2419	0.146291	0.62262	3352	tags=37%- list=15%- signal=31%	8440/5770/4690/6449/22926/8975/138065/1649/9709/2081/91445	0.208	0.184267	0.663712	0.940156	0.930127	6273	tags=37%- list=28%- signal=26%	8975/1649/5366/5770/6449/581/23411/153090/7917/2081/4690	0.336791	1.13607	0.281682	0.399446	5311	tags=40%- list=24%- signal=30%	4690/8975/1649/55161/7494/7917/5770/9709/6449/5366/29979/22926	0.164
GO:0008652	cellular amino acid biosynthetic process	67	-0.411216	-1.51765	0.0130818	0.687614	5813	tags=42%- list=26%- signal=31%	162417/4522/18/54529/2747/8985/63826/635/137362/5723/81539/2805/2744/4548/51733/5352/122945/1373/4942/4524/10157/26227/54363/64902/790/2752/875/113675	-0.377229	-1.29273	0.0968157	0.555999	6518	tags=40%- list=29%- signal=29%	2747/2744/8985/2571/4522/4552/18/635/189/63826/5723/26227/1373/81539/10157/2805/137362/4942/790/64902/54363/4524/54529/51733/875/2752/113675	0.036	-0.305419	-1.28534	0.0958573	0.516868	5042	tags=33%- list=23%- signal=25%	10955/55256/5009/54363/6472/2744/18/586/51733/10157/22928/1201/4552/1719/113675/790/26227/122945/64902/5352/11315/875	-0.158375	-0.745467	0.934706	0.763558	5995	tags=34%- list=27%- signal=25%	54529/5009/4552/27165/1201/6472/10157/65263/51733/189/2752/55256/790/113675/11315/137362/1719/122945/54363/26227/875/5352/64902	0.5
GO:0016339	calcium-dependent cell-cell adhesion via plasma membrane cell adhesion molecules	38	-0.474547	-1.57216	0.0131597	0.687614	2274	tags=39%- list=10%- signal=35%	421/1015/1014/64405/51294/1008/56133/6402/26167/1828/1010/6403/1016/28513/22920	-0.497	-1.55403	0.00933941	0.219798	4030	tags=58%- list=18%- signal=47%	51294/1004/64403/6402/1015/1009/1005/1006/64405/1016/28316/56133/28513/1010/1008/22920/1014/1828/26167/1003/27032/6403	0.012	-0.25215	-0.936618	0.562919	0.859028	5002	tags=32%- list=23%- signal=24%	1008/1015/22920/28316/1014/1016/51294/28513/6402/56133/1010/6403	0.235766	0.835878	0.730268	0.669186	6036	tags=39%- list=27%- signal=29%	64405/56130/27032/22871/56132/64403/57717/53827/56125/56131/1009/1000/1012/1003/5098	0.374
GO:0050830	defense response to Gram-positive bacterium	92	-0.379805	-1.47174	0.013191	0.687614	4293	tags=30%- list=19%- signal=25%	3605/3929/29110/1671/55576/163351/3133/171389/3569/219972/6170/1670/613210/1401/245928/3592/388646/2634/390443/129530/8970/112744/4069/6035/85236/7097/130120/3575	-0.407362	-1.44701	0.0108571	0.233887	4095	tags=36%- list=18%- signal=29%	6170/8993/388646/1671/64127/390443/1670/112744/1401/245928/3929/4069/3569/7097/1969/2268/613210/29110/129530/171389/3592/1669/55576/57115/85236/3148/130120/3575/6035/3606/8970/6037/1511	0.014	-0.269774	-1.20817	0.142598	0.576004	3814	tags=25%- list=17%- signal=21%	388646/117285/6035/245928/3929/57115/3553/114771/22914/4069/390443/2634/948/112744/4049/85236/6992/254773/6170/7097/1670/3569/613210	-0.235289	-1.1781	0.135121	0.269433	3655	tags=27%- list=16%- signal=23%	57115/55576/117285/388646/130120/2634/6170/3605/948/245928/22914/1401/5319/254773/112744/390443/3575/3929/85236/3569/7097/4049/1670/613210/6035	0.254
GO:0006959	humoral immune response	210	-0.322985	-1.37233	0.0133043	0.687737	2524	tags=24%- list=11%- signal=21%	3467/1671/4851/1236/3439/3133/140850/54210/10563/3569/6170/1670/1880/26525/4589/3273/712/629/730/3443/5788/9547/727/6407/4283/4208/1380/729/3448/54209/6373/3447/725/81494/2597/3449/8970/112744/4069/10584/3458/731/3456/56832/85236/5068/2244/2/130120/3426	-0.367774	-1.39047	0.00432552	0.165186	4663	tags=31%- list=21%- signal=25%	4589/4283/7018/51279/714/6407/629/10563/6170/8993/1671/64127/2919/727/2/1236/1670/2625/735/112744/3449/114788/5788/6373/8547/3447/26525/648/729/4069/3569/730/3448/712/4208/56832/9547/5473/3458/5199/9308/3456/10584/81494/731/1669/2244/57115/85236/1380/5657/130120/5068/1991/725/54209/6590/8970/6037/54210/566/1511/6280/2597/3426	0.0140562	-0.267902	-1.35702	0.0174801	0.263717	4904	tags=30%- list=22%- signal=24%	6280/100423062/5199/130120/3075/683/57829/5699/78989/2625/55012/54210/730249/3516/117285/56832/9156/1235/57115/28984/3553/114771/940/3273/731/81494/8547/259240/629/729/5245/4069/3449/140850/112744/3439/2244/6373/4049/2219/85236/5068/280664/3458/3456/3448/6407/5788/3443/5473/730/10584/1880/6170/3447/2/3848/725/727/3426/1670/3569/54209	-0.225306	-1.28124	0.0226415	0.107426	3671	tags=27%- list=17%- signal=23%	4208/57115/3442/100423062/3448/10578/117285/5473/5133/116842/3273/130120/9156/11326/6170/3605/730249/57829/164237/5699/730/140850/1880/3452/6373/2244/8547/5319/149708/10584/3848/26525/729/3443/3456/112744/56832/9547/259240/5788/4283/85236/3458/3447/940/727/3569/81494/4049/6407/5068/2/731/3426/1670/725/54209	0.244489
GO:0006953	acute-phase response	43	-0.458807	-1.56081	0.0135296	0.693608	4260	tags=35%- list=19%- signal=28%	3929/5005/3630/5733/12/2157/3569/5345/8600/1401/50616/5068/5265/2/130120	-0.437253	-1.40081	0.0499327	0.446585	5565	tags=42%- list=25%- signal=31%	197/2157/1910/8792/5733/2/8600/1401/5345/5743/3929/3569/3630/50616/130120/3570/5068/5265	0.018	-0.35563	-1.36314	0.0753769	0.473663	3491	tags=30%- list=16%- signal=26%	2335/54658/3929/3553/5733/2157/3630/5068/50616/12/2/5265/3569	-0.353247	-1.50702	0.02306	0.107677	3772	tags=37%- list=17%- signal=31%	325/6289/7442/197/130120/54658/1401/5265/12/3929/6288/3569/50616/3630/5068/2	0.102
GO:0007004	telomere maintenance via telomerase	65	0.348369	1.535	0.0136614	0.694622	3053	tags=34%- list=14%- signal=29%	26272/23293/5394/6117/3326/472/3178/9894/79618/7012/55651/5595/55226/64282/3320/3192/65057/10694/5570/9212/26277/10575	0.249307	1.18131	0.135135	0.611336	4400	tags=38%- list=20%- signal=31%	26272/23293/5394/6117/7012/3326/3178/9894/472/10575/9212/79618/10694/5594/65057/55226/3320/5570/54386/3183/11284/10574/3192/64282/26277	0.238	0.240152	1.0302	0.396271	0.788829	5889	tags=34%- list=27%- signal=25%	65057/55651/3320/3326/4751/7012/55226/5594/54984/6714/140609/5588/7520/26277/23381/10694/7013/10575/3178/79618/85456/545	0.307932	1.21514	0.170672	0.303971	8352	tags=45%- list=38%- signal=28%	23293/3326/3320/65057/5394/55651/5588/3178/26272/5594/64282/55505/8658/9212/22948/79618/10694/10574/545/5570/4751/10728/54433/6714/55226/54984/472/6117/7012	0.156
GO:0050832	defense response to fungus	46	-0.451306	-1.55294	0.0141291	0.70998	4293	tags=37%- list=19%- signal=30%	3605/1671/4353/23765/1670/613210/3347/26525/26253/245928/3273/93978/3346/2597/170482/5322/81030	-0.54283	-1.7582	0.000276561	0.0369333	4110	tags=50%- list=19%- signal=41%	3347/93978/26253/23765/1671/1670/26525/5322/245928/3346/383/613210/6279/170482/6688/1669/64581/1991/81030/1511/6280/2597/4353	0.004	-0.331144	-1.28762	0.11476	0.544474	4295	tags=24%- list=19%- signal=19%	5322/3347/93978/245928/3273/23765/3346/26253/1670/81030/613210	-0.231365	-1.00377	0.434685	0.505627	4767	tags=33%- list=22%- signal=26%	338339/117159/1524/3347/10578/3273/3605/245928/3346/93978/26525/26253/81030/1670/613210	0.344
GO:0032435	negative regulation of proteasomal ubiquitin-dependent protein catabolic process	31	0.432053	1.60907	0.0142492	0.70998	4453	tags=48%- list=20%- signal=39%	6599/51035/6449/7874/6135/143941/3326/55872/3077/6815/65992/2272/10755/9683/6386	0.40711	1.64987	0.010069	0.225157	1637	tags=29%- list=7%- signal=27%	6599/3077/51035/6449/6135/55872/7874/3326/143941	0.064	0.26719	0.968607	0.507428	0.836806	3052	tags=29%- list=14%- signal=25%	143941/23429/6599/3326/55872/7874/8239/51322/6469	0.426061	1.44666	0.0515009	0.161407	4889	tags=39%- list=22%- signal=30%	51322/143941/23429/3326/6599/55872/8239/7917/7874/6469/6449/9683	0.032
GO:0031109	microtubule polymerization or depolymerization	118	0.277591	1.3585	0.0143369	0.70998	4455	tags=35%- list=20%- signal=28%	50861/51199/55201/25876/122060/402/22974/221074/29098/4926/10982/55125/8636/146057/23122/10142/10844/55755/4733/27175/22919/440145/124602/122664/7756/1639/3796/4281/324/10297/6249/10634/50810/1027/2288/79649/221150/246176/859/10382/24139	-0.21709	-0.790261	0.863566	0.941722	7486	tags=30%- list=34%- signal=20%	55142/55835/81930/5879/27124/4130/344148/4204/100506658/58497/284001/6683/22924/6314/1453/10519/10426/58526/81551/114791/23116/51673/59341/23332/401236/27229/11076/1410/10013/4131/9793/6622/84643/81565/1003	0.358	0.298942	1.43401	0.0114324	0.217877	3100	tags=24%- list=14%- signal=21%	122664/50810/10844/6249/55201/28964/10382/27124/10634/10982/8636/1453/124602/22974/4926/122060/10142/51199/4204/246176/3925/25876/29098/8851/89927/4133/58497/100506658	0.35405	1.53565	0.00456128	0.0447363	6885	tags=42%- list=31%- signal=29%	221150/122664/50810/51199/6249/4733/10382/55201/27124/10634/2242/1453/26586/122060/22974/246176/4926/4204/25876/58497/10142/29098/146057/3925/8851/84722/79649/4133/10844/8636/89927/6314/1859/100506658/10982/3796/28964/23122/24139/1003/402/10297/2288/124602/55142/25/54820/4233/79998/23271	0.05
GO:0009620	response to fungus	56	-0.425777	-1.52468	0.0145668	0.70998	4293	tags=34%- list=19%- signal=27%	3605/1671/4353/23765/1670/613210/3347/26525/26253/245928/3273/93978/3346/5806/2597/170482/5322/81030/10892	-0.510499	-1.70615	0.000802615	0.065837	4110	tags=45%- list=19%- signal=36%	93978/26253/23765/1671/1670/5806/26525/5322/245928/3346/383/613210/6279/170482/6688/1669/64581/6850/1991/81030/1511/6280/2597/10892/4353	0.004	-0.33505	-1.35771	0.0639731	0.434899	5294	tags=50%- list=24%- signal=38%	23406/1511/4615/170482/5336/5806/4353/3605/6688/26525/1113/6850/9474/6280/5322/3347/7099/64806/93978/245928/3273/23765/10892/3346/26253/1670/81030/613210	-0.207527	-0.940884	0.58176	0.592501	4767	tags=30%- list=22%- signal=24%	338339/117159/64806/1524/3347/10578/3273/3605/245928/3346/93978/26525/26253/81030/1670/613210/10892	0.384
GO:0032886	regulation of microtubule-based process	232	0.239483	1.275	0.0147847	0.70998	5076	tags=33%- list=23%- signal=26%	128866/9475/50861/583/5562/11186/8045/27243/79643/8850/55201/25876/57018/122060/402/26054/22974/221074/29098/4926/10982/7514/146057/23122/10142/1672/92421/55226/29082/55755/338879/1778/3192/54627/57132/85459/284076/4733/22919/57542/79598/85478/100653515/122664/80217/1639/4281/324/10297/6249/256364/10634/50810/1027/221908/2288/118426/221150/246176/859/2011/11170/10382/24139/9638/4137/225689/79969/…	-0.146179	-0.555626	0.999799	0.941722	7444	tags=26%- list=34%- signal=17%	55835/81930/55130/5879/27124/8777/4130/10615/6093/7175/255758/4204/4591/2011/154313/2770/100506658/1729/4744/153241/58497/6683/22924/6314/23299/81669/10519/123872/3916/58526/81551/23116/6407/3476/59341/387/8701/29899/23332/10769/89780/55521/899/401236/92749/51072/11076/10039/90102/10013/4131/9793/6622/1540/51510/10733/1003/254263/582/91782	0.528	0.282317	1.49362	0.00243916	0.130073	3696	tags=25%- list=17%- signal=21%	122664/26054/50810/6249/79643/256364/55201/29082/28964/92421/10382/11186/27124/26973/9104/54461/284076/27243/9638/2011/10634/10982/23499/22974/6047/5048/4926/122060/10142/4204/8045/246176/585/25790/6865/3925/57542/25876/57132/56992/29098/8851/55226/89927/4133/23636/672/58497/64147/100506658/221908/10039/25/7840/2064/3916/79959/146057	0.354917	1.66927	4.97753e-05	0.00219685	7248	tags=41%- list=33%- signal=28%	26054/256364/221150/122664/50810/11186/92421/128866/6249/79645/4733/10382/2011/54461/55201/6047/27124/57542/2042/10634/2242/57132/284076/26586/9104/122060/79643/29082/22974/8045/246176/4926/4204/25876/7514/27243/23499/58497/10142/338879/5563/10039/29098/585/146057/5048/3925/56992/51072/4744/7840/8851/84722/4133/3916/64147/23636/9638/25790/89927/6314/26973/1859/100506658/10982/25978/5562/28964/229…	0.026
GO:0097720	calcineurin-mediated signaling	47	0.36985	1.52653	0.014876	0.70998	2620	tags=26%- list=12%- signal=23%	5534/5530/4775/374403/29995/5532/7124/375346/8445/2516/3479/4776	0.203434	0.898346	0.676028	0.902555	2195	tags=15%- list=10%- signal=13%	5534/7124/5530/375346/374403/4775/29995	0.418	0.351319	1.4083	0.0458163	0.389024	2142	tags=23%- list=10%- signal=21%	3479/4776/2516/5530/5534/2065/63928/9495/5532/8445/1827	0.424047	1.57167	0.0131883	0.0794055	2191	tags=28%- list=10%- signal=25%	2516/374403/9495/5530/4776/3479/5336/1827/63928/576/7124/5534/2065	0.032
GO:0010612	regulation of cardiac muscle adaptation	15	0.562497	1.70911	0.0148791	0.70998	1469	tags=27%- list=7%- signal=25%	5530/407014/27302/406990	0.393888	1.27746	0.152838	0.631659	1173	tags=27%- list=5%- signal=25%	407014/5530/27302/406990	0.176	0.478214	1.42372	0.083718	0.493531	7521	tags=60%- list=34%- signal=40%	5530/407014/4000/406976/4088/406990/407042/90523/493	0.57457	1.63015	0.0198706	0.0989455	7316	tags=73%- list=33%- signal=49%	5530/406990/4000/407041/407042/407014/493/7222/27302/4088/406976	0.012
GO:1903242	regulation of cardiac muscle hypertrophy in response to stress	15	0.562497	1.70911	0.0148791	0.70998	1469	tags=27%- list=7%- signal=25%	5530/407014/27302/406990	0.393888	1.27746	0.152838	0.631659	1173	tags=27%- list=5%- signal=25%	407014/5530/27302/406990	0.176	0.478214	1.42372	0.083718	0.493531	7521	tags=60%- list=34%- signal=40%	5530/407014/4000/406976/4088/406990/407042/90523/493	0.57457	1.63015	0.0198706	0.0989455	7316	tags=73%- list=33%- signal=49%	5530/406990/4000/407041/407042/407014/493/7222/27302/4088/406976	0.012
GO:1901722	regulation of cell proliferation involved in kidney development	14	-0.616034	-1.61855	0.015734	0.723757	4236	tags=50%- list=19%- signal=40%	7490/3690/8710/79727/80310/652/8837	-0.600046	-1.53102	0.0268117	0.353971	7707	tags=71%- list=35%- signal=47%	406910/8710/80310/652/79727/2625/3690/7490/3570/8837	0.008	-0.470415	-1.35325	0.11873	0.54816	4319	tags=43%- list=19%- signal=35%	2625/7490/79727/652/8710/8837	0.340744	0.950774	0.528331	0.561519	2489	tags=29%- list=11%- signal=25%	655/3570/4609/5155	0.274
GO:0021895	cerebral cortex neuron differentiation	24	-0.535056	-1.61067	0.0158506	0.723757	7556	tags=62%- list=34%- signal=41%	1996/4983/9760/1812/1813/6900/3251/3400/7101/429/63925/7080/8320/170302/1745	-0.409309	-1.17822	0.248473	0.698175	11257	tags=79%- list=51%- signal=39%	5830/3280/25942/55079/4983/3251/9760/1996/1813/8320/1812/63925/3400/6900/429/170302/7101/7080/1745	0.162	-0.260011	-0.868225	0.662139	0.888451	2089	tags=33%- list=9%- signal=30%	8320/3400/3280/55079/9760/1745/3251/54149	0.448051	1.43528	0.0594768	0.173556	6719	tags=50%- list=30%- signal=35%	5830/26468/25942/5048/170302/7080/63925/429/7101/1996/2016/1812	0.106
GO:0007033	vacuole organization	192	0.248826	1.30775	0.016039	0.723757	2764	tags=22%- list=12%- signal=20%	3073/2131/23503/2896/128866/25989/219931/23400/401409/4669/8100/1509/5538/535/27243/79643/7879/55626/1201/79158/339122/2629/81876/141/1200/10043/63894/83452/51715/440738/11151/92421/57154/537/29082/80317/57132/523/950/79142/11337/11345/57533	0.182504	1.02822	0.361446	0.779754	1809	tags=16%- list=8%- signal=14%	128866/535/25989/7879/3073/2896/2131/1201/55626/401548/27243/141/23503/1200/79142/84971/537/4669/219931/339122/81876/8100/5538/2629/81631/57533/1509/23400/57132/10043	0.42	0.266973	1.37739	0.012267	0.22343	5172	tags=33%- list=23%- signal=25%	25989/11337/285180/55254/9140/79643/54982/29082/8100/81876/10043/92421/1509/2131/10312/4669/57533/27243/55004/9638/8396/8987/527/302/23710/339122/23232/533/4124/2629/57132/84317/440738/23400/51375/10159/55102/141/27183/5538/79142/94241/285973/57617/81631/488/22930/84286/9897/26471/90410/79065/8408/55/23503/22863/10919/9927/83452/345611/80317/2896/950	0.329842	1.52295	0.00213964	0.0289417	3804	tags=25%- list=17%- signal=21%	9140/11337/25989/92421/81876/128866/8100/285180/54982/2131/4124/1509/55254/10043/57533/141/9897/57132/8987/533/83452/950/10312/79643/55102/3073/29082/339122/527/8396/55004/27243/4669/10533/5538/90410/63894/23130/51100/84317/79065/23232/219931/2629/140775/55626/23400/23503	0.044
GO:0050432	catecholamine secretion	57	-0.423208	-1.52077	0.0162217	0.723757	6578	tags=44%- list=30%- signal=31%	1137/1392/84258/1113/1813/9607/3737/341359/4204/152/18/2693/135/83849/6860/3745/148281/9066/143425/65018/140/7432/1814/6622/6392	-0.447438	-1.50094	0.0134549	0.258591	9116	tags=61%- list=41%- signal=36%	152/1392/151/1268/4986/1813/6804/1137/2693/1113/5071/4204/9607/6860/341359/5020/84258/18/2668/3351/6623/83849/140/143425/148281/3745/1814/90019/7432/6622/9066/3737/65018/135/6392	0.024	-0.194769	-0.792556	0.839723	0.930127	4111	tags=21%- list=19%- signal=17%	6861/341359/143425/18/6860/140/9066/1814/6387/6622/1392/6392	0.217236	0.835802	0.749802	0.678273	3643	tags=19%- list=16%- signal=16%	6857/2912/4986/2550/127833/5020/84062/4204/3351/5028/51760	0.39
GO:0006007	glucose catabolic process	22	0.473283	1.606	0.0163934	0.723757	3049	tags=41%- list=14%- signal=35%	7167/2026/8604/8277/572/4041/5211/5208/5315	0.271327	0.996579	0.461316	0.825381	3580	tags=45%- list=16%- signal=38%	7167/2026/572/5211/4041/5230/8277/5213/5224/5208	0.336	0.445422	1.47714	0.0482132	0.395843	5119	tags=41%- list=23%- signal=31%	7167/2026/2023/5224/572/5213/89/5208/8604	0.421909	1.32294	0.128576	0.263612	6510	tags=41%- list=29%- signal=29%	7167/2026/572/2023/5224/5211/406992/8604/89	0.124
GO:0071985	multivesicular body sorting pathway	42	0.380792	1.5193	0.0164725	0.723757	2423	tags=31%- list=11%- signal=28%	128866/83547/23484/25930/23086/27243/79643/54741/404636/5874/92421/29082/57132	-0.330161	-1.05202	0.406356	0.799264	1223	tags=14%- list=6%- signal=14%	51510/93343/6272/5873/91782/55048	0.122	0.323303	1.25716	0.129741	0.560589	3814	tags=31%- list=17%- signal=26%	79643/29082/92421/25930/27243/155382/55048/83547/51160/57132/27183/6272/23086	0.390468	1.41424	0.0529728	0.164002	2328	tags=24%- list=11%- signal=21%	92421/128866/83547/57132/79643/29082/25930/55048/27243/51160	0.072
GO:0061760	antifungal innate immune response	18	-0.570193	-1.60498	0.0168189	0.723757	2416	tags=33%- list=11%- signal=30%	613210/26253/245928/93978/170482/5322	-0.469134	-1.27303	0.163265	0.644005	8963	tags=78%- list=40%- signal=46%	8915/55223/50856/245932/5919/60343/93978/26253/5322/245928/613210/170482/6688/64581	0.088	-0.45529	-1.40208	0.0908918	0.506051	4295	tags=72%- list=19%- signal=58%	1524/64581/338339/50856/60343/170482/5336/6688/5322/93978/245928/26253/613210	-0.241846	-0.816142	0.720951	0.665259	2597	tags=44%- list=12%- signal=39%	5322/55223/338339/1524/245928/93978/26253/613210	0.392
GO:0007098	centrosome cycle	123	0.275353	1.35903	0.0168993	0.723757	3345	tags=23%- list=15%- signal=19%	128866/9475/64793/51199/27243/8850/54801/57018/402/10403/29901/23177/80817/55125/5902/115106/7514/116840/92421/55226/55755/57132/85459/1111/54875/100653515/1639/282809	0.173924	0.913593	0.742972	0.920468	2457	tags=17%- list=11%- signal=15%	128866/100653515/7514/27243/51199/23177/80817/57018/64793/8850/55125/10403/1111/57132/29901/10432/23636/9475/116840/85459/5902	0.464	0.171567	0.827861	0.870953	0.930127	4146	tags=23%- list=19%- signal=19%	84552/92421/26973/54461/84612/27243/54875/51199/9738/585/4751/4957/57132/55226/23636/115106/672/116840/80254/221908/5902/7840/5311/79959/64793/55559/9851/1017	0.316115	1.37917	0.0278937	0.117981	7861	tags=46%- list=35%- signal=30%	51199/92421/128866/115106/84552/84612/54461/54875/2242/57132/7514/27243/23177/1017/7516/585/9662/9768/151648/7840/4957/23636/10403/26973/25978/80254/64793/93323/84446/22994/116840/221908/9851/50855/402/5902/55142/9738/4682/899/1107/54820/4751/25914/1070/23032/9639/51510/55559/5108/4659/55226/282809/10806/1069/672	0.114
GO:0048240	sperm capacitation	29	-0.504637	-1.57912	0.0170558	0.723757	5066	tags=45%- list=23%- signal=35%	347732/11057/26256/257044/6690/5047/9389/378807/6407/285588/1811/1080/6954	-0.447435	-1.33694	0.0983376	0.556563	4423	tags=31%- list=20%- signal=25%	6407/285588/5047/1811/1080/378807/116369/9389/6954	0.048	-0.463885	-1.62447	0.0156221	0.25038	3527	tags=34%- list=16%- signal=29%	54763/100131137/1235/285588/6690/6407/11057/1080/9389/6954	-0.440326	-1.69287	0.00894632	0.0655157	4212	tags=48%- list=19%- signal=39%	1811/1235/5047/347732/100131137/285588/257044/6690/11057/54763/9389/1080/6407/6954	0.058
GO:0048934	peripheral nervous system neuron differentiation	14	-0.612193	-1.60846	0.0170699	0.723757	7666	tags=86%- list=35%- signal=56%	4744/91137/4915/3670/64843/3236/429/5457/9464/9480/3235/6905	-0.43388	-1.10705	0.34792	0.771543	8670	tags=86%- list=39%- signal=52%	4915/64843/91137/5457/4744/429/3670/6905/9480/3236/9464/3235	0.204	-0.445085	-1.28039	0.16889	0.607557	5531	tags=36%- list=25%- signal=27%	3235/9480/5457/64843/4915	0.430776	1.20199	0.236768	0.363247	10291	tags=79%- list=46%- signal=42%	3236/9464/4744/3670/429/2115/864/9480/64843/3235/5457	0.186
GO:0048935	peripheral nervous system neuron development	14	-0.612193	-1.60846	0.0170699	0.723757	7666	tags=86%- list=35%- signal=56%	4744/91137/4915/3670/64843/3236/429/5457/9464/9480/3235/6905	-0.43388	-1.10705	0.34792	0.771543	8670	tags=86%- list=39%- signal=52%	4915/64843/91137/5457/4744/429/3670/6905/9480/3236/9464/3235	0.204	-0.445085	-1.28039	0.16889	0.607557	5531	tags=36%- list=25%- signal=27%	3235/9480/5457/64843/4915	0.430776	1.20199	0.236768	0.363247	10291	tags=79%- list=46%- signal=42%	3236/9464/4744/3670/429/2115/864/9480/64843/3235/5457	0.186
GO:1902946	protein localization to early endosome	10	0.660009	1.76404	0.0171282	0.723757	972	tags=40%- list=4%- signal=38%	6653/4248/9475/1950	0.476891	1.35327	0.129698	0.604888	552	tags=30%- list=2%- signal=29%	6653/4248/1950	0.132	0.565192	1.47895	0.067086	0.44402	3931	tags=60%- list=18%- signal=49%	1950/4478/5962/23513/4248/6653	0.533012	1.33674	0.135214	0.26951	5371	tags=60%- list=24%- signal=45%	1950/4478/23513/5962/6653/4248	0.078
GO:0001964	startle response	23	-0.534817	-1.59514	0.0171851	0.723757	7560	tags=65%- list=34%- signal=43%	1496/2906/3736/4861/116443/5728/1812/1813/4204/135/23621/2741/84189/2895/1814	-0.574483	-1.63975	0.00746448	0.202241	8416	tags=74%- list=38%- signal=46%	1813/6531/2906/1812/116443/5071/3736/4204/4861/1496/5728/1814/23621/2741/84189/2895/135	0.008	-0.190736	-0.630794	0.944465	0.930127	1829	tags=13%- list=8%- signal=12%	1814/4861/5179	0.342653	1.0892	0.349329	0.449217	5588	tags=43%- list=25%- signal=33%	2743/116443/4204/6531/5728/2906/64478/7349/3736/2903	0.186
GO:1905907	negative regulation of amyloid fibril formation	12	-0.635544	-1.59789	0.0174778	0.723757	1282	tags=42%- list=6%- signal=39%	3375/407035/54209/1410/3949	-0.509442	-1.24906	0.190703	0.659878	3431	tags=42%- list=15%- signal=35%	407035/3375/1410/3949/54209	0.06	-0.388719	-1.06169	0.379814	0.778451	1078	tags=42%- list=5%- signal=40%	1410/3375/5203/407035/54209	-0.454431	-1.34721	0.127268	0.262001	3293	tags=42%- list=15%- signal=35%	1410/5203/3949/407035/54209	0.156
GO:0072109	glomerular mesangium development	16	-0.588005	-1.60468	0.0175103	0.723757	4236	tags=50%- list=19%- signal=40%	7490/3690/4851/2303/8710/80310/652/8837	-0.525349	-1.38596	0.0821952	0.514025	7707	tags=62%- list=35%- signal=41%	406910/8710/80310/4851/652/2303/3690/7490/3570/8837	0.038	-0.349167	-1.04335	0.393502	0.786548	5582	tags=38%- list=25%- signal=28%	947/5159/7490/652/8710/8837	0.348708	1.00557	0.465067	0.522268	3688	tags=38%- list=17%- signal=31%	655/3570/5155/2828/59/2303	0.238
GO:0003198	epithelial to mesenchymal transition involved in endocardial cushion formation	17	0.523097	1.6461	0.0175103	0.723757	5183	tags=65%- list=23%- signal=50%	55273/7046/7048/4089/90/6615/26508/6591/23493/9241/7042	0.239225	0.809535	0.743394	0.920468	3821	tags=35%- list=17%- signal=29%	90/55273/7046/4089/6615/7048	0.46	0.582849	1.79863	0.00400759	0.154269	1997	tags=41%- list=9%- signal=37%	7046/7042/7048/6591/55273/6615/9241	0.61426	1.80139	0.0050314	0.0470941	5446	tags=65%- list=25%- signal=49%	7042/7048/6615/7046/6591/55273/2253/9241/90/4488/4089	0.012
GO:0050853	B cell receptor signaling pathway	54	0.347115	1.46337	0.0175439	0.723757	5436	tags=41%- list=25%- signal=31%	54923/5777/123920/26191/4332/9404/10603/407040/975/2874/23180/930/931/29760/695/5336/25/1493/660/257144/933/150372	0.42115	1.90459	0.000262832	0.0368031	1901	tags=28%- list=9%- signal=25%	54923/931/29760/123920/930/640/4332/5777/407040/115352/23180/9404/973/10603/1493	0.028	-0.197569	-0.795625	0.829676	0.930127	7804	tags=46%- list=35%- signal=30%	5579/3543/5336/640/4208/89857/931/974/26228/5293/3071/952/26191/6850/23180/3932/27086/100423062/115352/148823/7006/1493/5788/973/257144	0.318022	1.20943	0.183012	0.314989	3690	tags=30%- list=17%- signal=25%	933/10603/5777/596/4332/5336/54923/974/660/123920/89857/695/975/11314/4067/930	0.152
GO:1905906	regulation of amyloid fibril formation	14	-0.610297	-1.60348	0.0176636	0.723757	1282	tags=36%- list=6%- signal=34%	3375/407035/54209/1410/3949	-0.50101	-1.27833	0.156191	0.636126	3431	tags=36%- list=15%- signal=30%	407035/3375/1410/3949/54209	0.06	-0.367108	-1.05607	0.383994	0.779078	1078	tags=36%- list=5%- signal=34%	1410/3375/5203/407035/54209	-0.446186	-1.39231	0.0992174	0.229933	3293	tags=36%- list=15%- signal=30%	1410/5203/3949/407035/54209	0.134
GO:0061951	establishment of protein localization to plasma membrane	53	0.352102	1.48237	0.0178731	0.723757	5022	tags=42%- list=23%- signal=32%	163882/583/7879/2181/1201/25837/537/4301/196383/9919/63971/25945/64689/288/10139/55204/26003/23163/9495/57120/10791/1445	-0.158737	-0.52568	0.993856	0.941722	2976	tags=11%- list=13%- signal=10%	26088/286753/160622/27032/90196/582	0.478	0.360632	1.4825	0.0233514	0.292232	5191	tags=43%- list=23%- signal=33%	2181/91461/64689/63971/23499/9919/6844/9495/353116/27032/55204/25945/25837/163882/5962/23513/64083/4301/3875/288/57120/196383/23426	0.360504	1.3677	0.0655584	0.183492	6285	tags=42%- list=28%- signal=30%	2181/91461/64689/9495/160622/163882/353116/63971/23499/27032/23513/64083/4301/9919/5962/55204/10434/1445/26088/6844/25837/196383	0.082
GO:0031062	positive regulation of histone methylation	45	0.373066	1.51605	0.018018	0.723757	1674	tags=24%- list=8%- signal=23%	94104/26147/80349/5252/22823/22938/11091/55683/23168/4089/1789	0.266282	1.16303	0.1919	0.660365	2200	tags=20%- list=10%- signal=18%	94104/5252/26147/80349/11091/22938/22823/23168/1789	0.236	0.269237	1.06564	0.347216	0.754144	4543	tags=29%- list=20%- signal=23%	1789/55904/11091/55683/4204/26147/22938/672/4000/54623/100129583/5252/59335	0.365522	1.34419	0.0825626	0.20549	5446	tags=40%- list=25%- signal=30%	55904/1789/11091/4204/23476/59335/26147/4000/5252/55683/4297/22938/54623/80349/23378/26053/80312/4089	0.074
GO:0098781	ncRNA transcription	55	0.346154	1.46911	0.018018	0.723757	5642	tags=35%- list=25%- signal=26%	79871/10360/10302/23379/51547/9191/79664/284119/64425/10849/8178/6949/6598/10208/11137/51574/2068/23211/2975	0.204863	0.926782	0.640048	0.894816	4578	tags=33%- list=21%- signal=26%	79871/10360/10302/23379/79664/51547/6598/10849/2971/2068/8178/6949/10208/64425/9191/23211/11137/54862	0.42	0.288337	1.19724	0.170332	0.607851	4954	tags=29%- list=22%- signal=23%	284119/55506/79871/10302/6621/84365/10849/23379/283/6949/10360/79664/2972/6598/23211/9014	0.441744	1.68571	0.00375134	0.0396402	9068	tags=60%- list=41%- signal=36%	79871/284119/10849/84365/84172/283/10302/51547/55506/80335/51574/79664/11189/2972/9014/54862/9191/6618/2074/80237/404672/6949/112495/55011/25926/23211/4654/6621/23379/10208/2975/6617/10360	0.026
GO:0000470	maturation of LSU-rRNA	26	0.446717	1.58878	0.0180932	0.723757	1993	tags=31%- list=9%- signal=28%	4736/117246/4839/23481/79707/84549/4809/55651	0.391619	1.50888	0.0302057	0.373195	2143	tags=27%- list=10%- signal=24%	4736/117246/4839/23481/79707/84549/4809	0.08	0.280571	0.975144	0.505196	0.836806	5407	tags=42%- list=24%- signal=32%	6129/55651/4736/4809/84365/4839/23560/51018/117246/55759/79707	0.402846	1.31773	0.12092	0.254347	2968	tags=27%- list=13%- signal=23%	117246/6129/4736/4809/84365/55651/23481	0.076
GO:0043330	response to exogenous dsRNA	42	-0.452514	-1.53042	0.0182351	0.723757	4997	tags=40%- list=23%- signal=31%	1660/3440/340061/3467/3439/10084/23586/130132/81035/79594/3443/3448/3447/3449/439996/3456/56832	-0.400475	-1.27606	0.131395	0.608458	9227	tags=64%- list=42%- signal=38%	3467/3442/3440/857/1660/3439/64135/1653/6520/340061/170506/79594/10211/3443/23586/64127/10084/3449/3447/81035/3448/56832/439996/3456/3764/130132/11213	0.064	-0.438178	-1.66976	0.00690041	0.182912	6632	tags=52%- list=30%- signal=37%	11213/4792/3661/3452/23180/57506/10084/3764/81035/56832/10211/6520/3449/1653/3439/3456/3448/3443/3447/79594/439996/115004	-0.371782	-1.57497	0.0148928	0.084813	4540	tags=36%- list=20%- signal=28%	170506/3661/3439/3449/3442/3448/115004/3452/1653/3443/3456/56832/79594/439996/3447	0.078
GO:0010833	telomere maintenance via telomere lengthening	75	0.318224	1.43988	0.0182959	0.723757	3053	tags=31%- list=14%- signal=27%	26272/23293/5394/6117/3326/472/3178/9894/79618/7012/55651/5595/55226/64282/3320/3192/65057/10694/5570/9212/26277/84464/10575	0.229951	1.11819	0.211966	0.673475	4400	tags=36%- list=20%- signal=29%	26272/23293/5394/6117/7012/3326/3178/84464/9894/472/10575/9212/79618/10694/5594/65057/55226/3320/2072/5570/54386/3183/11284/10574/3192/64282/26277	0.306613	0.193439	0.85325	0.764446	0.919358	5889	tags=31%- list=27%- signal=23%	65057/55651/3320/3326/4751/7012/55226/5594/54984/6714/140609/5588/7520/26277/23381/10694/3104/7013/10575/3178/79618/85456/545	0.264533	1.07183	0.346726	0.447149	9078	tags=48%- list=41%- signal=28%	23293/3326/3320/65057/5394/55651/5588/3178/26272/5594/64282/55505/8658/9212/22948/64858/79618/10694/10574/545/5570/4751/10728/3104/54433/6714/55226/54984/472/6117/3181/7012/9894/5888/5073/23381	0.244
GO:0070886	positive regulation of calcineurin-NFAT signaling cascade	20	0.495214	1.62764	0.0183126	0.723757	2204	tags=35%- list=10%- signal=32%	5534/5530/29995/5532/7124/375346/3479	0.377017	1.33454	0.107533	0.573871	3334	tags=35%- list=15%- signal=30%	5534/7124/5530/375346/29995/3479/5535	0.148	0.548121	1.76687	0.00486361	0.161534	2132	tags=35%- list=10%- signal=32%	3479/5530/5534/2065/63928/9495/5532	0.46776	1.42831	0.0711091	0.189941	7694	tags=70%- list=35%- signal=46%	9495/5530/3479/63928/7124/5534/2065/5532/29995/10523/5533/23261/3084/121665	0.052
GO:0106058	positive regulation of calcineurin-mediated signaling	20	0.495214	1.62764	0.0183126	0.723757	2204	tags=35%- list=10%- signal=32%	5534/5530/29995/5532/7124/375346/3479	0.377017	1.33454	0.107533	0.573871	3334	tags=35%- list=15%- signal=30%	5534/7124/5530/375346/29995/3479/5535	0.148	0.548121	1.76687	0.00486361	0.161534	2132	tags=35%- list=10%- signal=32%	3479/5530/5534/2065/63928/9495/5532	0.46776	1.42831	0.0711091	0.189941	7694	tags=70%- list=35%- signal=46%	9495/5530/3479/63928/7124/5534/2065/5532/29995/10523/5533/23261/3084/121665	0.052
GO:0016052	carbohydrate catabolic process	145	0.260471	1.31684	0.0183181	0.723757	4427	tags=30%- list=20%- signal=24%	178/7167/2526/2026/2528/11182/4668/5562/2033/5837/402/8604/8277/572/55526/2582/4041/2821/5211/5208/3479/5836/1118/132158/950/5834/80201/2820/3356/313/5315/4758/387712/230/3091/201163/4123/64080/130589/4967/2990/5465/5213/9942	-0.258019	-0.954383	0.602158	0.882988	6670	tags=28%- list=30%- signal=20%	5226/83440/5571/9759/51341/2710/10825/11181/5236/26007/221937/2931/5313/5232/3099/2523/195827/57521/9821/132158/8473/2538/57733/10690/2027/2203/3101/226/2712/3630/256356/8987/3458/55586/863/3939/3098/51071/2023/2597/2529	0.216	0.306051	1.517	0.00589284	0.169268	5297	tags=34%- list=24%- signal=26%	4668/11182/27294/5236/7167/387712/28964/2026/3479/5836/129807/230/51422/132158/2023/2033/55526/5224/8987/572/2819/23710/2821/1118/5837/2528/51085/414328/2820/26330/4123/4967/2582/54541/5213/3643/89/2584/26471/2524/4758/5499/5208/84750/8604/950/5563/402/2760	0.349259	1.55792	0.00210084	0.0287447	4730	tags=30%- list=21%- signal=24%	7167/4668/387712/230/5836/2026/132158/11182/5236/27294/572/2033/3479/4967/2820/2529/8987/414328/950/2023/51422/55526/2821/2760/51085/2931/2526/54541/129807/5563/3643/4758/2597/4123/2819/1118/5837/5224/5261/2528/55753/5211/5562/28964	0.022
GO:0061756	leukocyte adhesion to vascular endothelial cell	54	-0.424074	-1.50855	0.018897	0.732752	3032	tags=30%- list=14%- signal=26%	3695/3654/3569/3952/406991/2529/6402/5724/50512/407035/6403/56477/64116/6401/2113/6484	-0.490863	-1.63117	0.00249083	0.130151	4349	tags=41%- list=20%- signal=33%	50512/387/406933/407035/64116/10690/6401/3654/3569/3695/119/6404/3952/56477/5724/6403/406991/1991/2113/2529/116844/6484	0.004	-0.317987	-1.28056	0.110636	0.538961	2825	tags=46%- list=13%- signal=40%	2529/3654/407006/9435/3689/119/340481/10690/50512/6093/3676/6404/116844/64116/406938/6401/6402/6484/5970/10725/6387/6366/6403/407035/3569	-0.264493	-1.19187	0.164697	0.298808	2676	tags=35%- list=12%- signal=31%	10164/1524/6387/406938/64116/406910/7412/406887/6484/406890/6403/6401/10725/2113/3569/56477/6366/407035/406991	0.268
GO:0033147	negative regulation of intracellular estrogen receptor signaling pathway	14	0.560588	1.67156	0.0192956	0.732752	359	tags=21%- list=2%- signal=21%	81606/25959/8626	0.419829	1.33731	0.129833	0.604898	895	tags=21%- list=4%- signal=21%	8626/25959/81606	0.158	0.535968	1.55798	0.0410344	0.372684	4189	tags=43%- list=19%- signal=35%	25959/23019/672/4848/57617/9125	0.630393	1.75898	0.00529265	0.0480044	5265	tags=64%- list=24%- signal=49%	25959/81606/23019/167465/8626/9125/4848/8928/3670	0.01
GO:0007041	lysosomal transport	111	0.278884	1.34936	0.0198087	0.732752	2997	tags=25%- list=14%- signal=22%	6653/2896/128866/83547/219931/23400/738/27243/79643/7879/64089/164/1201/79158/30849/23274/63894/92421/29082/51479/23295/57132/950/154/63971/26985/22898/4074	-0.185368	-0.671665	0.961614	0.941722	7102	tags=32%- list=32%- signal=22%	4734/22863/5071/84067/5289/84572/55207/9737/23339/8678/57724/4864/3482/9179/1045/5660/3916/9648/79156/55293/54664/64145/6293/23557/3973/51361/3920/51510/93343/51542/55297/65018/6272/30845/91782	0.42	0.259532	1.23255	0.103648	0.531275	3931	tags=25%- list=18%- signal=21%	79643/164/29082/92421/4734/22906/5660/27243/51542/1191/63971/84572/83547/57132/23400/8943/738/27183/23274/22898/4035/154/30845/55850/6272/3916/57617/6653	0.355555	1.52806	0.0053243	0.0480573	7211	tags=46%- list=33%- signal=31%	164/92421/128866/51542/4734/83547/22906/57132/9765/950/4035/63971/79643/29082/8943/27243/154/4074/5660/63894/1191/9392/219931/8031/30845/23400/6272/3916/55850/84572/23274/25978/274/6653/1045/9179/27183/30849/59283/79158/64400/9482/8546/3482/738/29911/57617/65082/59284/22898/51510	0.046
GO:0002862	negative regulation of inflammatory response to antigenic stimulus	27	-0.50961	-1.57475	0.0198518	0.732752	5572	tags=67%- list=25%- signal=50%	406897/5682/64127/2268/23609/6850/3593/10769/5692/3586/7525/1432/79651/4852/171389/54209/2876/53833	-0.625574	-1.84394	0.000293246	0.0369333	4080	tags=48%- list=18%- signal=39%	10769/3055/64127/4852/1432/53833/2268/171389/79651/6850/54209/2876/3586	0	-0.332834	-1.14426	0.266792	0.70138	7718	tags=56%- list=35%- signal=36%	3055/2268/406897/5682/10769/3586/5692/6850/7525/1432/3593/4852/23609/53833/54209	-0.24196	-0.911821	0.605306	0.605081	4742	tags=30%- list=21%- signal=23%	3593/23609/2876/5692/1432/53833/5045/54209	0.38
GO:0007100	mitotic centrosome separation	13	0.576985	1.68257	0.0199697	0.732752	6114	tags=46%- list=28%- signal=33%	64793/5902/1111/23636/55968/4751	0.331807	1.02842	0.404087	0.798158	2457	tags=31%- list=11%- signal=27%	64793/1111/23636/5902	0.272	-0.402994	-1.13259	0.304323	0.72582	476	tags=15%- list=2%- signal=15%	137886/81565	0.237763	0.648226	0.903541	0.74713	6511	tags=38%- list=29%- signal=27%	23636/64793/5902/54820/4751	0.46
GO:0002335	mature B cell differentiation	32	-0.485216	-1.55269	0.0200192	0.732752	2911	tags=34%- list=13%- signal=30%	3569/1880/28514/139818/59067/3558/6482/604/56833/3956/10892	-0.582883	-1.76986	0.000952812	0.0733481	1822	tags=34%- list=8%- signal=32%	3569/3558/59067/6688/139818/6482/56833/604/3586/3956/10892	0	-0.429701	-1.53767	0.028641	0.32389	6724	tags=62%- list=30%- signal=44%	9452/3586/6688/7494/28514/3955/6482/4242/1015/112616/3394/56833/59067/3558/10892/3561/1880/5897/3569/3956	-0.347187	-1.36533	0.0711876	0.189941	2470	tags=22%- list=11%- signal=19%	3558/1880/59067/3569/5897/10892/3956	0.156
GO:0051225	spindle assembly	116	0.273674	1.33845	0.0200831	0.732752	3352	tags=28%- list=15%- signal=24%	26112/128866/27243/79643/54801/81027/729440/10783/26054/22974/10403/4926/29901/10982/55125/115106/23122/10844/92421/29082/1778/3192/54627/57132/84445/4733/9212/22919/440145/79598/7756/3796	0.127606	0.670095	1	0.941722	4045	tags=28%- list=18%- signal=23%	128866/27243/26112/10783/55125/22974/10403/57132/29901/81027/440145/729440/23122/22919/9212/3796/23172/7756/4926/79643/29082/8086/85378/1778/147872/54801/9897/5119/79441/84445/10982/256364/26065	0.476	0.184507	0.882804	0.741031	0.913149	3126	tags=16%- list=14%- signal=14%	26054/10844/79643/256364/29082/92421/81027/27243/10982/1453/22974/332/6047/4926/4751/57132/56992/115106/80254	0.318638	1.37874	0.0321416	0.127312	5494	tags=30%- list=25%- signal=23%	26054/256364/92421/81027/128866/115106/57519/4733/6047/9897/1453/57132/79643/29082/22974/4926/27243/26112/332/8086/10783/56992/23172/10844/1104/10403/10982/25978/3796/8658/80254/9212/93323/23122/26065	0.078
GO:0006898	receptor-mediated endocytosis	235	0.238024	1.26705	0.0202956	0.732752	3216	tags=21%- list=15%- signal=18%	6653/5291/60682/5534/3357/55788/1212/348/219931/9260/79890/5538/84058/1950/967/283420/1742/7036/164/7048/1201/6363/1173/4036/201176/157/54550/23237/3577/54413/143458/3576/3077/975/950/154/345/8936/88455/9094/23396/5054/7430/124930/1175/4074/54806/10244/1174/408	-0.243406	-0.925865	0.690268	0.907663	5230	tags=25%- list=24%- signal=19%	4481/3482/10211/7430/133/23149/432/7018/9026/6900/2890/11031/9892/284697/89780/124590/5298/10268/23607/22925/51429/3208/406961/6401/7436/928/2332/6424/5868/10203/3690/53353/1814/8578/8906/8976/3684/58191/6622/3949/929/858/1514/10859/867/2207/55576/6850/3579/85377/8301/8685/23166/20/160/2060/10894/6295/407018	0.2	0.282466	1.49646	0.00297292	0.139359	5687	tags=38%- list=26%- signal=28%	4289/79890/1742/201176/55788/9260/164/1212/8218/54874/7048/9863/5291/157/4734/1950/348/3357/58191/8906/54413/8527/84062/6363/5534/975/1191/60682/124590/124930/4040/302/345/408/7036/2885/23237/6616/55589/51429/1173/407/26119/54550/57007/341/3688/6614/84058/9094/3577/5538/4035/154/1174/3024/23513/406976/432/84896/1175/3643/5898/634/1759/6653/407019/10267/10268/55716/9463/1815/8867/59283/43/23396/95…	0.354045	1.66622	5.78644e-05	0.0024658	3589	tags=29%- list=16%- signal=24%	4289/8867/408/8578/164/1742/9863/55788/60682/9260/79890/6363/54874/4734/7048/6616/8527/5291/8218/157/124590/348/5336/1212/124930/3357/950/9094/4035/58191/23237/1950/4040/84062/2885/5534/201176/84058/154/1174/867/4074/2207/567/146395/8906/54413/3351/55589/5538/6453/967/23513/3643/1948/1173/341/1191/3024/1211/975/20/284/43/219931/9873/3684	0.014
GO:0050433	regulation of catecholamine secretion	56	-0.417521	-1.49512	0.0203169	0.732752	6578	tags=43%- list=30%- signal=30%	1137/1392/84258/1113/1813/9607/3737/341359/152/18/2693/135/83849/6860/3745/148281/9066/143425/65018/140/7432/1814/6622/6392	-0.444859	-1.48677	0.0148035	0.269186	9116	tags=61%- list=41%- signal=36%	152/1392/151/1268/4986/1813/6804/1137/2693/1113/5071/9607/6860/341359/5020/84258/18/2668/3351/6623/83849/140/143425/148281/3745/1814/90019/7432/6622/9066/3737/65018/135/6392	0.022	-0.206345	-0.836164	0.763562	0.919358	4111	tags=21%- list=19%- signal=17%	6861/341359/143425/18/6860/140/9066/1814/6387/6622/1392/6392	0.202424	0.775745	0.839478	0.71968	9523	tags=54%- list=43%- signal=31%	6857/2912/4986/2550/127833/5020/84062/3351/5028/51760/2693/9607/2865/1137/11255/1268/6623/148281/23208/151/65018/150/84258/5021/3737/1813/2668/156/3356/3745	0.416
GO:0010830	regulation of myotube differentiation	44	-0.445466	-1.52344	0.020365	0.732752	5947	tags=43%- list=27%- signal=32%	57486/23250/168620/55544/4654/9734/9759/406984/1432/406989/4851/493829/221662/150572/79365/442890/4856/6474/64855	-0.485073	-1.5616	0.00871898	0.217703	8307	tags=66%- list=37%- signal=41%	56203/55544/4618/56603/4323/596/1048/1760/406989/627/4654/9759/4851/168620/406984/442890/84814/26263/493829/150094/79365/150572/1432/9734/221662/6474/4856/23250/64855	0.01	-0.220822	-0.850642	0.724087	0.910226	4840	tags=30%- list=22%- signal=23%	493829/4617/1432/57486/150572/56203/55544/4856/9759/442890/79365/4618/26263	0.301027	1.10212	0.317146	0.42494	6812	tags=43%- list=31%- signal=30%	150094/596/338773/56603/10014/4323/7494/168620/23250/627/84814/406904/6474/9734/6899/1482/89/221662/4851	0.214
GO:0021536	diencephalon development	72	-0.393577	-1.4717	0.0203929	0.732752	6886	tags=65%- list=31%- signal=45%	9001/2253/8022/9723/999/9095/6531/7474/23440/2736/5122/6469/657/6299/27023/3670/139411/581/27089/7471/1813/5454/2255/2692/5361/6658/8829/6657/190/30062/5080/219409/2637/5457/22930/6887/7080/5013/170302/10215/5308/652/137814/5449/55558/1499/3747	-0.396659	-1.37212	0.0448827	0.431367	5305	tags=57%- list=24%- signal=43%	139411/6658/6469/2691/22930/1813/6887/30062/6531/27023/7474/190/5457/2247/23440/8829/652/6715/6299/2692/2255/3670/581/170302/5080/27089/657/5454/1499/219409/5449/6657/5361/7080/5013/5308/2637/10215/3747/137814/55558	0.078	-0.198189	-0.847734	0.759009	0.919128	4765	tags=24%- list=22%- signal=19%	26047/139411/3280/5457/6658/10215/190/3516/652/3747/8828/1499/137814/9095/5449/7471/5122	0.296584	1.19166	0.187596	0.318337	9211	tags=56%- list=42%- signal=33%	4967/5013/2253/2624/219409/2735/6299/6531/9241/6657/170302/7080/5080/5454/9723/8820/2637/3625/6469/6496/30062/3670/6608/5308/2247/6715/54361/22930/5626/2255/581/23440/79625/2692/8022/27023/1813/3280/7474/10215	0.256
GO:0045685	regulation of glial cell differentiation	73	-0.391886	-1.46705	0.0205122	0.732752	5479	tags=38%- list=25%- signal=29%	3400/7101/6656/3398/7852/84630/5764/4851/93377/3066/90865/4825/7133/3569/79727/1745/9283/10215/4821/2043/983/54209/1499/1814/3949/406955/7097/5803	-0.425299	-1.47329	0.0123509	0.247906	5055	tags=38%- list=23%- signal=30%	5764/3400/84504/6900/5270/93377/983/79727/2043/90865/1499/7101/1814/23529/3569/7097/3949/7133/406955/6656/4825/10215/4821/9682/9283/1745/5803/54209	0.028	-0.195938	-0.840149	0.776609	0.921818	6129	tags=32%- list=28%- signal=23%	27242/4825/406934/5764/3400/3066/7133/3280/983/79727/10215/443/2043/4821/406955/5803/1499/1814/1745/6009/7097/3569/54209	0.268964	1.08193	0.331839	0.435101	5059	tags=32%- list=23%- signal=24%	6692/4192/1600/23529/26022/22891/128853/388585/406934/9241/406957/7161/5270/9682/3398/23405/4916/84504/170825/10419/274/6469/7852	0.272
GO:1904892	regulation of receptor signaling pathway via STAT	103	-0.36079	-1.41996	0.0205771	0.732752	4228	tags=31%- list=19%- signal=25%	11314/3467/4851/3439/3567/5515/55835/54940/2048/3587/5979/3569/4760/149233/6352/3952/388646/3443/5788/3718/3448/3447/3449/407055/51094/406885/3458/5617/3456/56832/85480/3575	-0.366901	-1.31899	0.0521082	0.455476	4487	tags=31%- list=20%- signal=25%	5515/3567/3588/388646/4760/3587/149233/54625/11314/3449/5788/3447/10464/2048/407055/5979/3569/406885/3448/56832/85480/3458/3456/5617/6352/3952/3575/3570/51094/9021/3586/3718	0.012	-0.307403	-1.40268	0.0269189	0.316929	3814	tags=28%- list=17%- signal=23%	388646/4760/11009/56832/3593/406938/3565/3718/55835/1444/2688/3587/3449/3439/10464/3717/3458/3456/3448/1647/85480/5788/3443/3578/6352/7428/3447/149233/3569	-0.218579	-1.11663	0.20641	0.334749	4975	tags=36%- list=22%- signal=28%	10464/3718/3593/5617/3717/407055/3587/3439/3449/406885/406938/3442/3448/1444/2688/388646/85480/54940/406910/406887/3452/282618/3565/7428/3443/3456/56832/5788/3575/1545/3578/3458/3447/3569/6352/149233/11009	0.33
GO:0019882	antigen processing and presentation	89	0.294593	1.3762	0.0206856	0.732752	1835	tags=20%- list=8%- signal=19%	1636/220972/23457/2131/5869/3551/1509/6363/10875/54842/2629/3108/3140/972/3134/54915/5720/6892	0.247542	1.24229	0.0675991	0.478021	2191	tags=22%- list=10%- signal=20%	1636/5869/3140/3077/972/23457/2131/10875/220972/3551/3135/6892/3134/23180/2629/1509/54842/54915/3108/5720	0.256	0.235283	1.07781	0.302434	0.724419	3298	tags=21%- list=15%- signal=18%	23457/3551/7189/3134/1509/54915/1636/2131/64127/6363/220972/5720/3108/7057/2629/8943/29108/6892/54842	0.300487	1.25401	0.117237	0.251535	3942	tags=28%- list=18%- signal=23%	6556/7189/23457/6363/2131/50856/1509/5720/3551/3134/54915/1636/64127/8943/3108/220972/57705/2207/567/51752/1515/29108/2629/7057/6892	0.122
GO:1904994	regulation of leukocyte adhesion to vascular endothelial cell	38	-0.46095	-1.52711	0.0208138	0.732752	2945	tags=29%- list=13%- signal=25%	3654/3569/406991/2529/5724/407035/6403/56477/6401/2113/6484	-0.514779	-1.60963	0.00455581	0.16573	4252	tags=39%- list=19%- signal=32%	387/406933/407035/10690/6401/3654/3569/56477/5724/6403/406991/1991/2113/2529/6484	0.008	-0.447904	-1.66375	0.00819062	0.195119	2825	tags=26%- list=13%- signal=23%	406938/6401/6484/5970/10725/6387/6366/6403/407035/3569	-0.354896	-1.466	0.0331126	0.129188	2676	tags=34%- list=12%- signal=30%	406910/406887/6484/406890/6403/6401/10725/2113/3569/56477/6366/407035/406991	0.128
GO:0034380	high-density lipoprotein particle assembly	14	0.557496	1.66234	0.020827	0.732752	3605	tags=43%- list=16%- signal=36%	10347/348/29801/55937/3931/336	0.448966	1.43012	0.0840095	0.517887	3913	tags=43%- list=18%- signal=35%	10347/29801/55937/348/336/3931	0.102	0.645648	1.8768	0.0032067	0.140527	3290	tags=43%- list=15%- signal=37%	10347/335/348/55937/29801/3931	0.490302	1.36808	0.113481	0.247571	1337	tags=29%- list=6%- signal=27%	10347/335/348/55937	0.07
GO:0060384	innervation	22	-0.536216	-1.58185	0.0209611	0.732752	7650	tags=82%- list=35%- signal=54%	23213/4884/3676/2561/5270/200933/3670/7412/8829/5582/9860/5457/2558/1909/5979/84189/10371/4914	-0.500035	-1.41391	0.0604595	0.466108	5951	tags=50%- list=27%- signal=37%	5457/8829/5582/5270/1909/3670/2558/10371/5979/84189/4914	0.048	-0.24017	-0.783034	0.783235	0.924187	5957	tags=41%- list=27%- signal=30%	55636/2561/9860/200933/3676/5457/2558/1906/23213	-0.211406	-0.754898	0.842236	0.720238	3871	tags=23%- list=17%- signal=19%	23213/84189/10371/7412/4914	0.446
GO:0050851	antigen receptor-mediated signaling pathway	154	0.260493	1.32953	0.0211032	0.732752	5622	tags=40%- list=25%- signal=30%	54923/7294/5777/123920/3635/26191/3551/4332/84433/7070/785/9404/100/10603/8525/407040/11120/784/84174/79037/975/2874/8517/8915/7430/3937/23180/114625/10657/11126/930/11118/9840/931/7334/29760/27242/695/940/5819/634/163486/121665/53347/50943/5621/5336/25/1493/1445/660/3115/80381/10384/7189/696/257144/933/150372/10385/149041/8892	0.253238	1.36585	0.00599072	0.188574	2304	tags=21%- list=10%- signal=19%	7294/54923/931/29760/123920/930/640/4332/5777/3937/7070/3635/53347/3551/11126/407040/79037/115352/23180/9840/9404/84174/973/11120/10603/1493/100/784/696/785/84433/974/27242	0.226	-0.265067	-1.29057	0.0533169	0.415699	6641	tags=41%- list=30%- signal=29%	8631/7805/5142/6461/26228/29085/3635/1967/27242/7294/3937/5293/3071/952/26191/1236/917/11126/1997/6850/23180/3932/84106/27086/100423062/115352/1845/2625/9840/868/53347/153579/5795/65125/1399/64332/10385/5290/11148/940/148823/7006/149041/3783/25865/7535/1493/54542/10892/5970/4340/387357/84174/5788/916/2633/973/257144/50852/8934/915/919/54900	0.177318	0.797097	0.874089	0.734116	4775	tags=23%- list=22%- signal=18%	84807/7189/80381/933/10603/5777/3551/596/4332/5336/784/3635/54923/673/8525/8915/974/660/785/123920/89857/695/975/114625/11314/4067/930/5074/8517/5594/11118/2534/5335/59338/7070	0.442
GO:1901607	alpha-amino acid biosynthetic process	60	-0.409378	-1.48313	0.0211789	0.732752	5813	tags=42%- list=26%- signal=31%	162417/4522/54529/2747/8985/63826/635/137362/5723/2805/2744/4548/5352/122945/1373/4942/4524/10157/26227/54363/64902/790/2752/875/113675	-0.355202	-1.1988	0.192429	0.660851	6518	tags=40%- list=29%- signal=28%	5352/2747/2744/8985/4522/4552/635/189/63826/5723/26227/1373/10157/2805/137362/4942/790/64902/54363/4524/54529/875/2752/113675	0.06	-0.313557	-1.29246	0.102159	0.529127	5042	tags=33%- list=23%- signal=26%	10955/55256/5009/54363/6472/2744/586/10157/22928/1201/4552/1719/113675/790/26227/122945/64902/5352/11315/875	-0.190828	-0.876483	0.721097	0.665259	5995	tags=37%- list=27%- signal=27%	54529/5009/4552/27165/1201/6472/10157/65263/189/2752/55256/790/113675/11315/137362/1719/122945/54363/26227/875/5352/64902	0.446
GO:1902947	regulation of tau-protein kinase activity	13	0.573381	1.67206	0.02118	0.732752	2231	tags=38%- list=10%- signal=35%	6653/407017/3326/5925/3320	0.404166	1.25269	0.186716	0.659878	2800	tags=31%- list=13%- signal=27%	6653/3326/5925/407017	0.198	0.418934	1.19178	0.238682	0.679376	5656	tags=62%- list=26%- signal=46%	3320/1191/3326/407017/6653/3082/407002/406911	0.475744	1.29704	0.159245	0.292738	7071	tags=62%- list=32%- signal=42%	3326/3320/407017/1191/6653/407002/22943/3082	0.114
GO:0006474	N-terminal protein amino acid acetylation	18	0.501849	1.61021	0.021256	0.732752	3546	tags=61%- list=16%- signal=51%	122830/2033/8850/6659/79612/15/79829/80218/24142/80018/60560	0.405743	1.39083	0.0829764	0.514756	3576	tags=44%- list=16%- signal=37%	122830/8850/6659/79612/2033/79829/80218/80018	0.138	-0.333958	-1.02843	0.409203	0.793716	1718	tags=28%- list=8%- signal=26%	80218/84779/80155/51126/79903	0.418059	1.24268	0.193206	0.323526	5254	tags=50%- list=24%- signal=38%	2033/24142/6659/15/60560/84316/1387/122830/79829	0.14
GO:1903573	negative regulation of response to endoplasmic reticulum stress	37	0.391718	1.52151	0.0213509	0.732752	1783	tags=22%- list=8%- signal=20%	4690/10347/51035/10162/6449/8440/5770/1388	0.305282	1.28344	0.112278	0.574684	1513	tags=19%- list=7%- signal=18%	10347/8440/5770/4690/51035/6449/10162	0.228	0.254223	0.964001	0.505351	0.836806	6757	tags=43%- list=30%- signal=30%	10347/7466/1191/1388/2907/5770/10162/406976/6449/5071/10062/51035/4690/23645/29761/90993	0.340689	1.20058	0.203993	0.332871	5991	tags=38%- list=27%- signal=28%	10347/7466/4690/3651/1388/1191/7494/5770/9709/6449/10488/2907/7376/10162	0.15
GO:0006855	xenobiotic transmembrane transport	12	-0.626538	-1.57525	0.0215459	0.732752	793	tags=50%- list=4%- signal=48%	1244/21/8714/55754/64078/8647	-0.647646	-1.58791	0.015452	0.275833	5606	tags=50%- list=25%- signal=37%	2030/8714/55754/64078/1244/8647	0.004	-0.421783	-1.152	0.277177	0.710193	4613	tags=42%- list=21%- signal=33%	2030/1244/21/55754/8647	-0.361815	-1.07264	0.344977	0.445358	6716	tags=58%- list=30%- signal=41%	21/10057/3177/64078/55754/1244/8647	0.236
GO:0048704	embryonic skeletal system morphogenesis	88	-0.371235	-1.43063	0.0215611	0.732752	7510	tags=42%- list=34%- signal=28%	2737/3225/116039/10265/25836/3214/3221/1280/10736/7291/3219/4522/3975/3236/3200/29072/3204/2263/6913/2303/3207/3235/79977/3227/5156/3198/60529/5396/3218/652/2138/55112/6474/1499/7289/3373/57453	-0.454228	-1.60699	0.000972811	0.0733481	6420	tags=52%- list=29%- signal=37%	130497/4323/28982/3225/3217/145258/8092/116039/55112/3219/3340/6664/4522/10265/3221/1280/652/3215/3198/3975/7291/29072/3200/10736/1499/2303/3236/5396/79977/648/2263/3227/3235/6913/3218/60529/3204/3212/5156/3207/2138/6474/3214/7289/57453/3373	0.034	-0.180195	-0.800603	0.861848	0.930127	4381	tags=20%- list=20%- signal=16%	4617/3218/5156/7020/6495/3198/652/1739/1301/4087/3225/9742/1499/57453/29072/7289/2138/23314	0.383678	1.59774	0.00323786	0.0363606	6677	tags=51%- list=30%- signal=36%	7048/655/7703/7046/3201/4325/6664/3221/2253/7291/2737/157506/8092/1954/3219/9241/27173/3236/3214/4323/10265/3975/130497/5079/2303/3200/79977/860/3202/648/60529/1280/10736/2263/9968/6474/7043/6899/4188/145258/28982/116039/4088/3207/3204	0.094
GO:1901799	negative regulation of proteasomal protein catabolic process	42	0.375389	1.49775	0.0216955	0.732752	5426	tags=50%- list=24%- signal=38%	6599/51035/6449/80011/7874/6135/143941/3326/55872/3077/11345/6815/65992/2272/10755/9683/6386/23429/51322/27074/64844	0.339135	1.46347	0.0230496	0.331433	1637	tags=24%- list=7%- signal=22%	6599/3077/51035/6449/6135/80011/55872/7874/3326/143941	0.136	0.284542	1.10643	0.288578	0.717756	3052	tags=26%- list=14%- signal=23%	64844/143941/23429/6599/3326/55872/80011/7874/8239/51322/6469	0.428245	1.55107	0.0180715	0.09423	4889	tags=36%- list=22%- signal=28%	64844/51322/143941/23429/3326/6599/80011/55872/8239/7917/7874/5582/6469/6449/9683	0.024
GO:0090502	RNA phosphodiester bond hydrolysis- endonucleolytic	76	0.314091	1.42432	0.0217391	0.732752	2795	tags=26%- list=13%- signal=23%	51692/23293/10535/85463/201164/9941/84294/79707/55520/192669/2081/8635/23405/23212/342618/55720/328/54059/27340/23351	-0.176234	-0.61308	0.979637	0.941722	3692	tags=13%- list=17%- signal=11%	10607/10940/10247/10775/146857/57523/8602/192670/6035/8909	0.482	0.265641	1.17366	0.171809	0.608378	7880	tags=53%- list=36%- signal=34%	54913/23351/8602/84294/9941/51692/9790/57523/23212/131870/10248/283/6038/6023/10557/201164/284131/79897/10556/79707/342618/23405/85495/55720/27340/2081/11102/6041/7257/55520/10535/255374/51163/146857/340152/10595/23293/51110/2237/122665	0.345514	1.40511	0.0361979	0.134942	5445	tags=34%- list=25%- signal=26%	8602/84294/54913/23293/23351/9941/57523/51692/6023/23212/283/6038/131870/51163/2237/10556/9790/23405/146857/10557/340152/342618/192670/55720/10248/55520	0.076
GO:0043393	regulation of protein binding	186	0.243263	1.27248	0.0218069	0.732752	3209	tags=21%- list=14%- signal=18%	6653/3300/1636/6789/1440/348/6934/27031/80011/10014/6135/2033/54496/7046/147138/4242/143941/25805/3326/9270/1454/146057/5595/79139/650/3077/26206/154/4776/406940/53339/9212/22919/6815/57669/84959/5300/56155/124857	-0.18568	-0.697881	0.969749	0.941722	7198	tags=31%- list=32%- signal=21%	65981/115908/7049/7474/5071/9532/627/6093/340061/23129/6708/51339/2011/56963/9759/118/2035/409/117166/267/5300/22924/10211/8829/23639/652/6788/23228/9026/5515/5901/5986/89780/10273/8751/581/7015/50937/56341/8536/7262/8600/23557/9270/54552/5580/5195/1522/2641/1026/119/3297/5516/4318/81494/1400/6590/3586	0.43	0.254403	1.30337	0.0268154	0.316929	4912	tags=31%- list=22%- signal=24%	3300/53339/7046/143941/4776/348/1636/124857/84062/6789/10014/1400/2011/3326/6590/2033/51068/302/80011/2622/4015/7074/9241/6604/26206/8239/4931/26119/60/207/4133/5986/25805/23129/5599/25/4035/6737/154/6714/5195/146057/117166/84959/6653/488/1020/998/407019/5071/8751/6934/5580/5515/581/10763/5499/57669	0.326387	1.50052	0.00328277	0.036384	4562	tags=30%- list=21%- signal=24%	53339/3300/143941/25805/3326/147138/2011/4776/161882/2033/348/1522/1400/9270/7046/4035/1636/6590/84062/80011/4931/51068/154/2035/84959/6789/5155/567/9241/10014/8239/4015/6934/8189/8751/6737/146057/406940/1398/2622/284/27031/1454/10763/2962/27185/7074/6996/23129/4133/5195/28996/627/5599/26206	0.044
GO:0045104	intermediate filament cytoskeleton organization	83	-0.378219	-1.4435	0.0218533	0.732752	7314	tags=47%- list=33%- signal=32%	6469/3875/8689/3886/3850/3866/8419/286887/3857/667/8688/112802/7062/3851/51350/4741/3891/3884/51542/390792/3883/55914/1674/338785/54800/3890/140807/8687/1832/51761/3854/3849/319101/144501/4287/10049/1452/374454/645027	-0.372712	-1.31087	0.0732015	0.498239	7098	tags=41%- list=32%- signal=28%	3883/196374/3853/3886/390792/3856/1674/3850/10049/4744/3884/3891/5630/3890/112802/3851/54800/3267/4287/51350/1832/3854/1452/319101/140807/8687/338785/51761/51542/81565/3849/144501/374454/645027	0.06	-0.269296	-1.18642	0.170861	0.607851	4217	tags=25%- list=19%- signal=21%	54474/4534/51761/9118/286077/3881/374454/4287/8689/9119/3883/3884/3850/54800/3849/3848/3890/319101/81565/8688/8687	-0.250866	-1.23335	0.10198	0.233598	2870	tags=20%- list=13%- signal=18%	54800/3884/1861/1452/4287/3883/3848/374454/3890/319101/144501/81565/3850/3849/9119/8687/8688	0.274
GO:0070884	regulation of calcineurin-NFAT signaling cascade	39	0.381699	1.49991	0.022082	0.736442	2204	tags=23%- list=10%- signal=21%	5534/5530/374403/29995/5532/7124/375346/8445/3479	0.229499	0.973645	0.507884	0.849633	2195	tags=15%- list=10%- signal=14%	5534/7124/5530/375346/374403/29995	0.358	0.342069	1.3079	0.10039	0.527364	3922	tags=31%- list=18%- signal=25%	3479/5530/5534/2065/63928/9495/5532/8445/1827/5621/89/375346	0.379841	1.35541	0.0851331	0.210518	6546	tags=46%- list=30%- signal=33%	374403/9495/5530/3479/5336/1827/63928/7124/5534/2065/5532/8445/493/29995/10523/5533/89/23261	0.084
GO:0002328	pro-B cell differentiation	12	0.589073	1.67243	0.0222883	0.7367	995	tags=33%- list=4%- signal=32%	6655/2322/96459/6659	0.307043	0.927651	0.542934	0.864714	2291	tags=25%- list=10%- signal=22%	6655/6659/2322	0.364	0.56683	1.57367	0.0397379	0.368875	2919	tags=42%- list=13%- signal=36%	6655/6659/388585/96459/2322	0.590808	1.57244	0.0337613	0.130159	4266	tags=42%- list=19%- signal=34%	6655/388585/6659/2322/96459	0.042
GO:0071305	cellular response to vitamin D	22	0.460879	1.5639	0.0224155	0.7367	1025	tags=18%- list=5%- signal=17%	6256/25959/22938/8074	0.295975	1.08711	0.323903	0.761446	1626	tags=18%- list=7%- signal=17%	6256/8074/25959/22938	0.272	0.493675	1.63716	0.0139564	0.238599	2997	tags=32%- list=14%- signal=28%	25959/6256/6591/8074/22938/4330/632	0.55345	1.73539	0.00501327	0.0470941	4624	tags=41%- list=21%- signal=32%	25959/6256/8074/2242/4330/6591/632/22938/8805	0.008
GO:0031065	positive regulation of histone deacetylation	21	-0.538892	-1.57264	0.022446	0.7367	2404	tags=33%- list=11%- signal=30%	6720/195814/221477/65018/5587/604/25865	-0.588467	-1.64757	0.00756651	0.202843	1706	tags=29%- list=8%- signal=26%	5587/195814/65018/25865/604/6720	0.004	0.273732	0.894777	0.614915	0.871986	3646	tags=29%- list=16%- signal=24%	29115/26993/10270/122953/6720/1487	0.3258	1.00949	0.451942	0.515652	3097	tags=24%- list=14%- signal=21%	10270/6720/26993/29115/122953	0.212
GO:0070269	pyroptosis	25	-0.514239	-1.55888	0.0227369	0.740422	5509	tags=48%- list=25%- signal=36%	284110/834/1660/407008/1687/171389/3001/54209/4210/338321/3002/81030	-0.70297	-2.03876	2.76247e-06	0.00163436	2986	tags=52%- list=13%- signal=45%	114548/839/3001/338321/171389/4210/1991/3002/54209/81030/56169/407008/58484	0	-0.423891	-1.42861	0.0668172	0.442855	1506	tags=24%- list=7%- signal=22%	338321/1687/4210/3002/81030/54209	-0.425661	-1.57068	0.02624	0.116322	2199	tags=32%- list=10%- signal=29%	338321/4210/56169/284110/1687/81030/3002/54209	0.078
GO:0007188	adenylate cyclase-modulating G protein-coupled receptor signaling pathway	235	-0.307636	-1.32157	0.0227982	0.740422	6115	tags=33%- list=28%- signal=24%	1812/10149/283383/1113/11245/2931/5142/1813/9568/64123/2692/799/83550/4887/23432/152/1816/222611/10268/3350/27201/2587/135/153/8484/1901/5745/2771/5737/4160/2899/3690/109/1909/2780/2316/2781/5733/7434/2015/2782/23566/84873/9283/554/9630/2830/221393/11069/148/53637/3973/1232/3354/122042/2358/4283/3375/10203/136/199800/7432/6373/1131/3355/5741/56246/2641/346562/170589/1814/5141/1395/266977/5731/695…	-0.37299	-1.41877	0.00187668	0.116178	6198	tags=38%- list=28%- signal=28%	147/6915/4883/2770/5737/23432/4160/2767/2915/64123/3351/2358/109/89894/153/799/27201/2931/2780/2776/5660/5732/133/23284/5142/4283/148/2316/111/2692/5997/1909/3352/2782/11069/5733/1129/53637/2771/221393/5745/10268/2827/3375/122042/5064/56246/554/1816/2899/3973/2587/346562/3354/5741/1133/6373/10203/3350/2781/3690/1814/4887/2641/23566/7432/1232/136/3355/7434/5141/2830/196883/8484/2015/84873/9630/928…	0.012	0.149971	0.794524	0.961483	0.930127	6880	tags=33%- list=31%- signal=23%	553/9170/4986/147/57211/2912/776/4157/30817/2768/2550/5660/9368/5739/134/1394/4886/1132/139760/406904/9495/4987/4161/5745/2767/112609/9289/1128/575/2828/139378/1909/6344/6754/154/9340/2914/2916/1133/2847/113/10267/9699/10268/8484/10672/1815/2769/2827/5064/5028/170589/2774/2835/7433/2773/2931/112/2692/114/9568/576/2779/5744/9283/2849/151/2911/2316/5997/2915/117/64805/155/27201/4543/5578	0.243285	1.14496	0.185336	0.317162	6798	tags=36%- list=31%- signal=25%	553/9170/4886/5739/4987/196883/776/9495/2912/4161/222487/2768/165140/4986/9368/147/2550/11251/2357/2827/6915/576/4157/1394/154/57211/2931/134/3351/2828/9699/79924/5660/2740/108/5028/112/116/3627/2835/2899/6754/1132/30817/84658/2773/493/2849/4543/1129/10419/8685/114/5732/9568/165082/139760/53637/575/112609/799/6344/2865/577/406904/5746/1815/2778/89894/2587/11255/23284/2911/139378/2769/796/2775/109…	0.228
GO:0043405	regulation of MAP kinase activity	177	0.241513	1.2536	0.0232089	0.746063	1659	tags=14%- list=7%- signal=13%	6653/5291/54923/3357/5777/10636/348/11221/26191/11329/177/80824/2322/5294/1950/1856/6363/4878/2629/5770/3815/51347/7124/101/2081	-0.246793	-0.924193	0.678893	0.904737	3839	tags=21%- list=17%- signal=18%	7786/9175/2043/64127/56034/6317/407000/11314/8600/1908/5788/7164/6091/10178/245928/5580/4254/4296/80279/152110/3654/3156/10221/9500/4208/8844/10125/4216/10333/2246/23328/5795/6850/10114/875/1991/11213/23533	0.224	0.240289	1.22797	0.0779463	0.47843	4721	tags=30%- list=21%- signal=24%	101/3815/7189/11329/221472/5291/1950/348/8692/51763/3357/2690/64127/8817/84062/6363/11211/5777/80824/7057/2629/51347/655/1856/7148/2322/142679/23636/5770/4878/54923/4217/5871/1857/4294/10636/7186/1849/3265/6714/2064/177/3643/6653/2950/6997/7040/4486/10114/5580/8312/1815/4282	0.304894	1.39535	0.0169453	0.0906694	5944	tags=34%- list=27%- signal=25%	101/10636/3815/7189/8792/6363/221472/8692/5777/5291/11329/348/655/146850/3357/11211/64127/2690/54923/1950/4878/7186/84062/7124/51763/5871/80824/1991/1908/5155/3643/2322/8817/51347/1849/2629/11314/4067/4916/7057/23636/6423/5607/5770/7148/11213/6653/10333/4217/10114/1445/7855/23533/56034/142679/10221/1815/64853/4486/2064/10961	0.096
GO:0060272	embryonic skeletal joint morphogenesis	11	-0.63892	-1.56606	0.023351	0.746063	3656	tags=55%- list=16%- signal=46%	3207/3227/652/6474/1499/3373	-0.647556	-1.54817	0.0209581	0.312831	5099	tags=64%- list=23%- signal=49%	1280/652/1499/3227/3207/6474/3373	0.014	0.255702	0.690851	0.869317	0.930127	2574	tags=18%- list=12%- signal=16%	9241/655	0.338041	0.876102	0.634696	0.620776	6563	tags=64%- list=30%- signal=45%	655/9241/130497/1280/6474/116039/3207	0.344
GO:0042744	hydrogen peroxide catabolic process	25	-0.512969	-1.55503	0.023443	0.746063	3973	tags=40%- list=18%- signal=33%	3050/3042/4353/137902/3045/3046/3043/2876/6622/5052	-0.534417	-1.54992	0.0185604	0.302367	6121	tags=48%- list=28%- signal=35%	53905/137902/3045/25824/3046/3043/3050/6622/3042/5052/2876/4353	0	-0.390062	-1.3146	0.129305	0.560481	3461	tags=28%- list=16%- signal=24%	10935/3046/3042/3050/3049/3045/6622	-0.291701	-1.07637	0.34048	0.441629	4158	tags=48%- list=19%- signal=39%	4504/8288/5052/2876/3049/337/137902/3046/3042/3050/3045/6622	0.258
GO:0097696	receptor signaling pathway via STAT	165	-0.327856	-1.36355	0.0235373	0.746063	4007	tags=28%- list=18%- signal=24%	3467/4851/3297/1436/116379/6773/3439/3567/3066/5515/55835/54940/2048/282617/3587/5979/3569/4760/149233/6352/3952/9244/3592/388646/9646/3443/5788/59067/133396/3718/3448/8995/3447/3558/3449/407055/51094/406885/3458/5617/3456/56832/85480/5008/6775/3575/1437	-0.361678	-1.35041	0.0158907	0.276132	4487	tags=30%- list=20%- signal=24%	5515/3567/6777/3670/3588/388646/133396/4760/3587/149233/54625/11314/8995/3449/5788/3447/7132/10464/2048/23529/407055/5979/1439/3569/406885/3448/56832/85480/3458/3456/3558/5617/59067/3297/3592/6352/9244/3952/3575/3570/3606/51094/9021/6776/6775/5008/3586/3718/1437	0.012	-0.278656	-1.36922	0.0218618	0.288151	3814	tags=27%- list=17%- signal=22%	388646/2261/4760/11009/56832/8995/116379/3593/83666/59067/406938/3565/3718/3558/9655/10617/55835/6773/1444/2688/3587/3449/9646/3439/29883/10464/3717/3458/3456/3448/958/282617/1647/85480/5788/3443/3578/6352/7428/3447/149233/6775/3569/1437	0.211981	0.961749	0.551011	0.573056	5265	tags=28%- list=24%- signal=22%	3815/6776/101180976/1489/51379/1600/23529/3588/3562/4771/8651/3479/3606/3059/2066/388585/128869/3596/2690/1950/7124/6777/3570/9244/2322/5618/9306/2241/84444/11314/8554/3263/4067/8851/8784/51701/6778/2534/5789/9021/1020/3440/9111/2689/55801/407046/3670	0.342
GO:0010906	regulation of glucose metabolic process	95	0.285593	1.3497	0.0235732	0.746063	2359	tags=21%- list=11%- signal=19%	32/1642/90673/140710/7874/2033/8850/8604/11091/572/10269/8445/7033/85414/57001/55657/51547/5208/3479/114899	-0.207831	-0.740129	0.905582	0.941722	4111	tags=19%- list=19%- signal=15%	8473/2646/5165/10447/150094/2203/5741/10776/2641/3630/5166/90007/10295/10499/3952/406901/51094/6097	0.382	0.334853	1.54875	0.00468019	0.161534	5310	tags=41%- list=24%- signal=31%	3487/1196/150094/140710/3479/34/9104/1642/151176/388581/90007/2033/11091/114897/572/7874/648791/6097/8445/32/27232/10295/5366/207/3481/1609/6714/3643/89/10499/10269/5071/5208/2648/2784/8604/85414/7033/23411	0.370092	1.55885	0.00506173	0.0472093	5510	tags=36%- list=25%- signal=27%	32/3487/1196/1642/150094/140710/572/2033/3479/90007/10295/9104/11091/388581/2931/10269/10499/3170/51547/3643/648791/34/151176/7874/8445/5261/8660/1609/55657/5366/114899/406992/27232/6095	0.056
GO:0045103	intermediate filament-based process	84	-0.374101	-1.43074	0.024114	0.757307	7314	tags=46%- list=33%- signal=31%	6469/3875/8689/3886/3850/3866/8419/286887/3857/667/8688/112802/7062/3851/51350/4741/3891/3884/51542/390792/3883/55914/1674/338785/54800/3890/140807/8687/1832/51761/3854/3849/319101/144501/4287/10049/1452/374454/645027	-0.369892	-1.30255	0.0760504	0.504235	7098	tags=40%- list=32%- signal=28%	3883/196374/3853/3886/390792/3856/1674/3850/10049/4744/3884/3891/5630/3890/112802/3851/54800/3267/4287/51350/1832/3854/1452/319101/140807/8687/338785/51761/51542/81565/3849/144501/374454/645027	0.068	-0.265366	-1.17383	0.185037	0.621348	4217	tags=25%- list=19%- signal=20%	54474/4534/51761/9118/286077/3881/374454/4287/8689/9119/3883/3884/3850/54800/3849/3848/3890/319101/81565/8688/8687	-0.248654	-1.22247	0.111278	0.2448	2870	tags=20%- list=13%- signal=18%	54800/3884/1861/1452/4287/3883/3848/374454/3890/319101/144501/81565/3850/3849/9119/8687/8688	0.28
GO:1901739	regulation of myoblast fusion	21	-0.535687	-1.56328	0.0241727	0.757307	5469	tags=38%- list=25%- signal=29%	4654/824/1432/9518/4283/963/8740/8837	-0.435346	-1.21886	0.203808	0.672065	10386	tags=76%- list=47%- signal=41%	4773/9750/3566/92304/824/51177/130827/575/30846/4654/10211/4283/1432/8740/9518/8837	0.09	-0.22096	-0.710864	0.874025	0.930127	7765	tags=57%- list=35%- signal=37%	9518/4283/130827/3627/4654/9750/8740/1432/10211/3565/8837/963	-0.206376	-0.726389	0.861567	0.730107	3089	tags=24%- list=14%- signal=21%	963/1432/3565/4283/8837	0.452
GO:0032210	regulation of telomere maintenance via telomerase	49	0.350493	1.44831	0.0246433	0.765232	3053	tags=33%- list=14%- signal=28%	26272/23293/5394/472/3178/79618/5595/55226/64282/3192/65057/10694/5570/9212/26277/10575	0.235848	1.05163	0.351967	0.776069	4400	tags=39%- list=20%- signal=31%	26272/23293/5394/3178/472/10575/9212/79618/10694/5594/65057/55226/5570/3183/11284/10574/3192/64282/26277	0.346	0.231233	0.934743	0.574698	0.859925	5889	tags=35%- list=27%- signal=26%	65057/4751/55226/5594/54984/6714/140609/5588/7520/26277/23381/10694/7013/10575/3178/79618/545	0.303649	1.13466	0.266838	0.386737	7860	tags=43%- list=35%- signal=28%	23293/65057/5394/5588/3178/26272/5594/64282/8658/9212/22948/79618/10694/10574/545/5570/4751/6714/55226/54984/472	0.198
GO:0006956	complement activation	55	-0.414528	-1.47698	0.0246723	0.765232	1779	tags=24%- list=8%- signal=22%	712/629/730/727/1380/729/54209/725/81494/10584/731/2/3426	-0.442496	-1.47404	0.0189894	0.30601	4588	tags=35%- list=21%- signal=27%	51279/714/629/727/2/735/114788/8547/729/730/712/5199/10584/81494/731/1380/725/54209/3426	0.016	-0.35219	-1.42125	0.0412006	0.373028	3131	tags=31%- list=14%- signal=27%	28984/3553/731/81494/8547/629/729/5245/2219/730/10584/2/3848/725/727/3426/54209	-0.278951	-1.26134	0.110717	0.244247	2190	tags=22%- list=10%- signal=20%	730/8547/10584/3848/729/727/81494/2/731/3426/725/54209	0.226
GO:0048002	antigen processing and presentation of peptide antigen	52	0.344627	1.44621	0.025077	0.769475	2189	tags=23%- list=10%- signal=21%	1636/220972/23457/3551/1509/54842/3108/3140/972/3134/6892/3077	0.336042	1.51163	0.0146674	0.267887	2606	tags=29%- list=12%- signal=26%	1636/3140/3077/972/23457/220972/3551/3135/6892/3134/1509/54842/3108/3109/64167	0.092	0.244268	1.00095	0.447595	0.808845	3664	tags=23%- list=17%- signal=19%	23457/3551/7189/3134/1509/1636/220972/3108/29108/6892/54842/6556	0.335629	1.26829	0.132841	0.268167	4340	tags=33%- list=20%- signal=26%	6556/7189/23457/50856/1509/3551/3134/1636/3108/220972/2207/567/51752/1515/29108/6892/4012	0.096
GO:0030728	ovulation	21	-0.534123	-1.55872	0.0251799	0.769475	2721	tags=33%- list=12%- signal=29%	8204/3952/7130/344758/4327/5241/174	-0.510446	-1.42912	0.0528435	0.457696	7527	tags=62%- list=34%- signal=41%	83943/5327/9510/3624/8204/5997/344758/5743/5241/174/3952/7130/4327	0.006	-0.28627	-0.920975	0.571456	0.859925	2853	tags=19%- list=13%- signal=17%	2069/174/7130/4327	-0.200947	-0.707281	0.880149	0.736166	4159	tags=24%- list=19%- signal=19%	344758/4313/7130/174/4327	0.446
GO:0046339	diacylglycerol metabolic process	25	0.437278	1.54019	0.0253338	0.769475	5559	tags=52%- list=25%- signal=39%	3991/137964/8526/8525/10677/1608/336/8694/9489/57678/8527/23659/57104	0.231602	0.881374	0.654352	0.896392	3359	tags=28%- list=15%- signal=24%	3991/137964/8527/10677/8526/8525/336	0.436	0.540418	1.85387	0.00292503	0.139359	4156	tags=44%- list=19%- signal=36%	8694/57104/8527/137964/8526/3991/10677/9489/283/1609/80168	0.571866	1.85154	0.00234241	0.030632	4960	tags=52%- list=22%- signal=40%	8694/3991/8527/57104/8526/8525/23659/283/137964/9489/10677/1609/747	0.006
GO:0098927	vesicle-mediated transport between endosomal compartments	40	0.377338	1.49232	0.0256714	0.769475	2908	tags=28%- list=13%- signal=24%	6653/83547/25930/7879/64089/30849/404636/11151/5595/22853/7430	0.288226	1.22805	0.141156	0.616561	1366	tags=18%- list=6%- signal=16%	6653/7879/83547/30849/64089/404636/25930	0.21	0.238043	0.914667	0.605309	0.867357	6858	tags=48%- list=31%- signal=33%	25930/8411/83547/124997/4478/5594/5962/2013/6714/6653/404636/22853/22863/8898/29911/64089/11151/2316/7430	0.248848	0.893984	0.636175	0.621608	8536	tags=42%- list=39%- signal=26%	83547/8411/25930/4478/84079/5594/5962/124997/6653/30849/64400/9482/29911/6714/2316/2013/404636	0.318
GO:0051770	positive regulation of nitric-oxide synthase biosynthetic process	15	-0.582501	-1.56324	0.0256789	0.769475	4224	tags=40%- list=19%- signal=32%	5608/90865/6416/3718/3458/7097	-0.481153	-1.24982	0.182345	0.65952	7235	tags=60%- list=33%- signal=40%	3791/7099/6772/6416/64127/90865/7097/3458/3718	0.066	-0.591202	-1.72906	0.00993125	0.205542	4989	tags=67%- list=23%- signal=52%	9590/6772/7099/3791/3718/6416/3717/3458/7097/5608	-0.505482	-1.60979	0.0319088	0.126913	4871	tags=47%- list=22%- signal=36%	3718/3717/6416/90865/5608/3458/7097	0.034
GO:1901741	positive regulation of myoblast fusion	16	-0.573837	-1.56601	0.0257504	0.769475	5469	tags=44%- list=25%- signal=33%	4654/824/1432/9518/4283/963/8740	-0.490459	-1.29392	0.143215	0.617749	10386	tags=81%- list=47%- signal=43%	4773/9750/3566/92304/824/575/30846/4654/10211/4283/1432/8740/9518	0.06	-0.273505	-0.817263	0.718602	0.907513	5599	tags=44%- list=25%- signal=33%	4654/9750/8740/1432/10211/3565/963	-0.226293	-0.734736	0.842531	0.720249	3089	tags=25%- list=14%- signal=22%	963/1432/3565/4283	0.442
GO:0043171	peptide catabolic process	22	0.454899	1.54361	0.0257611	0.769475	5237	tags=50%- list=24%- signal=38%	1636/64174/494143/1200/11093/29953/64167/2687/1800/2686/7511	0.420424	1.54421	0.0300231	0.373195	4865	tags=50%- list=22%- signal=39%	1636/64174/1200/494143/10404/64167/7511/29953/1800/3416/4012	0.076	0.304003	1.00816	0.448509	0.809131	7331	tags=45%- list=33%- signal=30%	1636/2687/7511/2686/11093/10004/3416/9520/29953/79094	0.321999	1.00966	0.450015	0.51481	7133	tags=36%- list=32%- signal=25%	64174/1636/51752/4012/2687/7511/2686/494143	0.206
GO:0002820	negative regulation of adaptive immune response	57	-0.407844	-1.46556	0.0258015	0.769475	5028	tags=37%- list=23%- signal=29%	4092/3440/339390/114788/54542/9984/90865/30009/5987/5788/6375/3718/1380/8995/725/3558/604/53833/64092/3456/3575	-0.445879	-1.49571	0.0142144	0.265407	3700	tags=35%- list=17%- signal=29%	84695/64127/6375/8995/90865/10039/114788/5788/53833/64092/383/3456/3558/10859/1380/3575/7292/725/604/3718	0.004	-0.256455	-1.04357	0.380774	0.778451	3975	tags=28%- list=18%- signal=23%	3077/80762/6504/8995/3565/3718/3558/149041/54542/5987/3456/6375/5788/53833/64092/725	0.227649	0.875866	0.685366	0.648149	5687	tags=33%- list=26%- signal=25%	9466/5777/55061/1378/2302/3134/64127/84695/722/10039/196/114788/5532/1379/3566/3440/259307/10859/383	0.37
GO:0032691	negative regulation of interleukin-1 beta production	40	-0.445177	-1.49012	0.0261044	0.774784	6536	tags=48%- list=29%- signal=34%	54206/945/100126320/100126333/114769/440068/406893/2693/406987/361/80772/409/59082/338557/406954/406921/54209/4210/7128	-0.395103	-1.24739	0.158736	0.640722	8615	tags=52%- list=39%- signal=32%	406893/59082/6376/54206/152138/2864/2693/409/80772/406954/5371/100126333/361/114548/406921/338557/51738/4210/54209/7128/945	0.072	-0.345111	-1.30272	0.110248	0.538491	1472	tags=20%- list=7%- signal=19%	152138/100126333/406954/768218/409/4210/54209/406987	-0.282044	-1.17655	0.191643	0.321999	2516	tags=22%- list=11%- signal=20%	406954/338557/152138/4210/100126333/768218/59082/406987/54209	0.284
GO:0045655	regulation of monocyte differentiation	19	0.486993	1.58009	0.0263158	0.777338	2634	tags=32%- list=12%- signal=28%	920/677/3635/972/1435/22985	0.366344	1.28187	0.139796	0.616232	846	tags=21%- list=4%- signal=20%	920/972/677/3635	0.21	0.228289	0.726079	0.845601	0.930127	17107	tags=100%- list=77%- signal=23%	8111/4609/677/406911/22985/1435/2242/146433/56998/325/140685/1021/972/920/3204/3665/81501/3635/27086	0.507511	1.53109	0.0343123	0.1308	5029	tags=42%- list=23%- signal=33%	2242/3635/4609/22985/3665/1021/8111/56998	0.038
GO:1905666	regulation of protein localization to endosome	12	0.58064	1.64849	0.0267459	0.780501	2908	tags=50%- list=13%- signal=43%	6653/4248/9475/1950/88455/7430	0.469634	1.41888	0.0934705	0.546087	2268	tags=42%- list=10%- signal=37%	6653/4248/1950/88455/9475	0.1	0.310765	0.862766	0.64405	0.882144	3931	tags=42%- list=18%- signal=34%	1950/4478/5962/4248/6653	0.352213	0.937417	0.552227	0.573838	5371	tags=50%- list=24%- signal=38%	1950/4478/51104/5962/6653/4248	0.282
GO:0035883	enteroendocrine cell differentiation	34	-0.468541	-1.51988	0.0269058	0.780501	7397	tags=56%- list=33%- signal=37%	84504/3642/3175/5991/2931/168620/2932/5080/653/3651/222546/4825/4760/1021/9575/652/28514/4821/51092	-0.412992	-1.26893	0.143859	0.617749	7490	tags=56%- list=34%- signal=37%	653/5991/7474/3642/3172/28514/168620/2931/652/222546/84504/51092/4760/5080/1021/9575/3651/4825/4821	0.07	-0.166865	-0.602397	0.97774	0.930127	6503	tags=35%- list=29%- signal=25%	4221/28514/4825/2932/3280/9575/3175/4760/652/4821/653/6009	0.39877	1.38057	0.0777056	0.198404	7883	tags=53%- list=36%- signal=34%	572/406/3651/2931/168620/5080/10220/84504/1021/654/1000/6608/5991/2627/222546/207/157848/3642	0.092
GO:0021516	dorsal spinal cord development	18	-0.554433	-1.56062	0.0271132	0.780501	7999	tags=89%- list=36%- signal=57%	5629/8022/23500/2668/170825/64211/151449/340260/8543/7471/3975/644168/429/219409/89780/3218	-0.525794	-1.42678	0.062331	0.466108	10048	tags=89%- list=45%- signal=49%	374946/7471/64211/170825/23500/151449/5629/644168/2668/340260/429/3975/89780/219409/3218/8543	0.122	-0.29184	-0.898731	0.605438	0.867357	4286	tags=50%- list=19%- signal=40%	23500/266727/3975/151449/170825/3218/89780/644168/7471	0.438724	1.30411	0.148317	0.282371	9335	tags=67%- list=42%- signal=39%	219409/340260/3975/5629/170825/374946/429/64211/8543/8022/2668/644168	0.242
GO:0035821	modulation of process of another organism	21	-0.529162	-1.54424	0.0271942	0.780501	4004	tags=33%- list=18%- signal=27%	1671/219972/5551/1670/3458/5068/130120	-0.676112	-1.89295	0.00013011	0.0289496	1446	tags=52%- list=7%- signal=49%	1671/1670/3458/5551/1669/64581/6850/130120/5068/6590/6280	0	-0.375338	-1.20752	0.205138	0.643492	5858	tags=43%- list=26%- signal=32%	219972/6850/6280/130120/117285/5068/5551/3458/1670	-0.392637	-1.38198	0.0904305	0.218481	3436	tags=29%- list=16%- signal=24%	117285/130120/3458/5551/5068/1670	0.082
GO:0032692	negative regulation of interleukin-1 production	47	-0.427812	-1.47701	0.0273015	0.780501	6536	tags=45%- list=29%- signal=32%	54206/945/100126320/100126333/3586/114769/440068/406893/2693/9971/406987/361/80772/409/59082/338557/406954/406921/54209/4210/7128	-0.402122	-1.30747	0.0993892	0.559879	3315	tags=49%- list=15%- signal=42%	406893/59082/6376/54206/152138/2864/2693/9971/409/80772/406954/5371/100126333/361/114548/406921/338557/51738/4210/54209/7128/945/3586	0.056	-0.285671	-1.11489	0.274799	0.707712	1472	tags=17%- list=7%- signal=16%	152138/100126333/406954/768218/409/4210/54209/406987	-0.250058	-1.08854	0.29014	0.405311	2516	tags=21%- list=11%- signal=19%	406954/338557/152138/4210/9971/100126333/768218/59082/406987/54209	0.338
GO:1902905	positive regulation of supramolecular fiber organization	164	0.243528	1.25119	0.0273473	0.780501	3503	tags=24%- list=16%- signal=20%	55704/5829/4690/1440/22899/348/27302/9475/8440/4771/7046/122060/402/345456/23580/3984/4926/9788/9270/22998/5925/10142/55845/23075/10411/55755/89848/8936/4733/22919/51466/1073/55604/2185/1639/123720/9530/961/6249	-0.205366	-0.766364	0.915578	0.941722	6798	tags=29%- list=31%- signal=20%	6385/442721/7429/4204/148170/673/5341/7248/100506658/5987/11346/6422/6683/8829/6281/10344/54551/23116/7454/146206/59341/387/23332/22843/57026/3055/10979/5217/57482/5216/1490/1236/51429/25802/5345/10458/9270/10178/10109/4131/8976/9793/10787/6369/85477/2150/2876	0.368	0.324653	1.63788	0.000491106	0.0582575	4405	tags=31%- list=20%- signal=25%	5829/335/6249/4771/22998/28964/7046/123720/348/345456/1191/3984/342184/11135/55704/406904/4926/122060/673/10142/4204/2885/2241/961/51466/10435/51429/23580/25802/11034/7043/55160/7148/643338/8851/29108/10411/100506658/91807/89848/79709/29109/389/25/9788/54361/7481/998/4233/22899/4088	0.36242	1.64293	0.000529503	0.0127674	7034	tags=48%- list=32%- signal=33%	5829/55704/6249/4733/4771/335/29109/348/2242/4690/9270/23580/7046/122060/51466/123720/10152/673/10458/4926/2885/4204/345456/643338/11135/10142/342184/5341/89848/30008/22998/1191/55971/29108/2241/9873/11034/3055/1073/7481/5629/8851/84722/7148/961/25802/100506658/2017/274/22899/28964/3984/253260/55160/389/27302/10810/406904/402/7043/91807/79709/55845/64223/9788/25/51429/4088/4233/7408/8936/10435/52…	0.03
GO:0031023	microtubule organizing center organization	138	0.259921	1.30372	0.0273752	0.780501	3345	tags=22%- list=15%- signal=19%	128866/9475/64793/51199/27243/8850/54801/57018/729440/402/10403/29901/23177/80817/55125/5902/115106/7514/23122/116840/92421/55226/55755/57132/85459/1111/54875/100653515/1639/282809	0.159009	0.846736	0.893617	0.941722	2457	tags=17%- list=11%- signal=15%	128866/100653515/7514/27243/51199/23177/80817/57018/64793/8850/55125/10403/1111/57132/29901/10432/23636/729440/9475/116840/23122/85459/5902	0.472	0.164509	0.809688	0.902835	0.930127	5924	tags=30%- list=27%- signal=22%	84552/92421/26973/54461/84612/27243/5048/54875/51199/9738/585/4751/4957/57132/55226/23636/115106/672/116840/80254/221908/5902/7840/5311/79959/64793/55559/9851/1017/4682/7514/7516/2648/54828/1874/402/23411/1107/9768/282809/29901/55968	0.3251	1.44183	0.0121966	0.0763158	7861	tags=46%- list=35%- signal=30%	51199/92421/128866/115106/84552/84612/54461/54875/2242/57132/2302/7514/27243/23177/1017/54828/7516/345643/585/9662/5048/9768/151648/7840/4957/23636/10403/26973/25978/80254/64793/93323/84446/22994/116840/221908/9851/23122/50855/23291/402/124093/5902/55142/9738/4682/899/1107/54820/4751/25914/1070/23032/9639/51510/55559/5108/4659/55226/282809/10806/1069/672	0.092
GO:0106056	regulation of calcineurin-mediated signaling	40	0.375342	1.48442	0.0276461	0.780501	2204	tags=22%- list=10%- signal=20%	5534/5530/374403/29995/5532/7124/375346/8445/3479	0.225468	0.960657	0.529762	0.857572	2195	tags=15%- list=10%- signal=14%	5534/7124/5530/375346/374403/29995	0.366	0.334797	1.28644	0.111401	0.540513	3922	tags=30%- list=18%- signal=25%	3479/5530/5534/2065/63928/9495/5532/8445/1827/5621/89/375346	0.37422	1.34438	0.0896762	0.217081	6546	tags=45%- list=30%- signal=32%	374403/9495/5530/3479/5336/1827/63928/7124/5534/2065/5532/8445/493/29995/10523/5533/89/23261	0.092
GO:0035461	vitamin transmembrane transport	18	0.492041	1.57875	0.0276973	0.780501	2421	tags=33%- list=11%- signal=30%	9963/80736/151295/4036/949/60386	0.458722	1.57243	0.0246253	0.342534	2855	tags=33%- list=13%- signal=29%	9963/80736/4036/949/151295/60386	0.038	0.556143	1.74858	0.00801181	0.192467	2395	tags=39%- list=11%- signal=35%	80736/151295/9963/81034/60386/376497/80704	0.545345	1.62104	0.0168335	0.0906694	2795	tags=39%- list=13%- signal=34%	9963/80736/151295/81034/60386/376497/10560	0.002
GO:0048706	embryonic skeletal system development	118	-0.345169	-1.38411	0.0278843	0.780501	9401	tags=56%- list=42%- signal=32%	1954/7020/3217/145258/10655/2253/2254/4617/23213/130497/7474/7481/3233/3340/81031/221044/3223/2737/3225/116039/6469/10265/25836/3214/579/3221/3231/1280/10736/7291/56243/3219/4522/3975/3236/3222/3200/29072/9464/3204/2263/1909/6913/54799/2303/3207/3235/5125/79977/3227/5156/3198/60529/5396/1745/3218/652/23552/2138/6670/55112/6474/1499/7289/3373/57453	-0.426742	-1.55344	0.000834077	0.0668073	8131	tags=53%- list=37%- signal=34%	130497/2254/4323/5950/28982/3225/3217/145258/8092/116039/81031/7474/55112/3219/3340/6664/4522/54903/10265/3221/1280/3222/652/56243/3215/6670/1909/3198/3975/7291/221044/54799/5125/579/3231/29072/3200/10736/1499/2303/3236/5396/9464/79977/648/23552/2263/3227/3235/6913/3218/60529/3204/3212/5156/3207/2138/6474/1745/3214/7289/57453/3373	0.0501002	0.175426	0.841514	0.836584	0.930127	4685	tags=24%- list=21%- signal=19%	7046/7048/3201/7703/7483/2131/2737/27173/9241/4323/81031/655/3202/7043/1277/6469/3219/3214/1909/28982/1954/7481/4188/3211/9968/4088/6664/79977	0.385463	1.6719	0.000621211	0.0137478	6677	tags=49%- list=30%- signal=35%	2131/7048/7483/655/3222/7703/7046/3201/4325/6664/3221/2253/7291/2737/157506/8092/1954/3219/9241/27173/3236/1277/3214/4323/3231/9464/10265/81031/3975/130497/56243/7481/5079/2303/3200/79977/860/3202/648/3223/60529/1280/6469/10736/2263/9968/6474/7043/6899/10655/4188/145258/28982/64131/116039/4088/3207/3204	0.0806452
GO:0006470	protein dephosphorylation	232	0.232846	1.23967	0.027933	0.780501	3247	tags=22%- list=15%- signal=19%	79871/5534/5530/5777/4690/80895/57546/11221/9475/26191/25930/3551/80824/57552/55626/84930/3326/85464/2629/5770/1460/5532/1847/5525/5510/7124/2029/128853/23371/5784/5797/5780/23075/138639/114971/23399/132160/5531/150290/4249/6305/84988/5791/6815/57460/338599/10106/84959/5300/7040/5775/7529	-0.216463	-0.822778	0.881709	0.941722	6283	tags=28%- list=28%- signal=20%	22870/51207/6992/7248/5527/26469/5475/5300/8732/92609/5801/55291/1848/54949/5495/55671/9108/5774/11156/5526/9107/63904/5783/5515/5524/261726/84919/5794/22843/57026/11099/23035/153743/2771/5728/5799/5504/54935/78986/11314/57718/993/55197/8897/5796/5788/10776/5580/9891/186/160760/9989/51231/5516/2138/92235/5795/1003/65018/5787/5803/54961/945/1845/5778	0.29	0.198177	1.04847	0.32084	0.735671	5487	tags=31%- list=25%- signal=23%	3551/1408/5510/9863/8555/5791/9104/2768/3064/23399/23371/79871/25930/5797/5530/134/5534/5523/3326/5777/84930/80824/2139/1847/5532/1827/160760/6305/2629/11099/54961/285193/596/1848/5784/142679/10106/5770/5780/5531/151987/1849/132160/84867/84988/80895/84959/7531/5799/995/7040/51207/259282/5580/128853/5515/5475/3958/255919/5499/5504/5520/10076/5781/1003/121665/80316/5518/8898/27071/5500	0.322677	1.51763	0.000872792	0.0166802	6259	tags=36%- list=28%- signal=26%	79871/9863/8556/57546/5530/5777/5510/54434/3326/1848/2768/3551/1844/5797/596/5523/4690/128853/995/9104/1827/1408/3064/84930/5778/8555/25930/7124/945/5534/54961/132160/5504/152926/23399/80824/84959/160760/134/10106/138639/26469/5728/11099/5780/8189/5526/259282/1849/5782/2629/55626/11314/1847/5532/84988/5799/5524/23371/5475/5791/5770/5789/5500/84792/80895/2139/55671/6305/151987/5793/5528/142679/100…	0.046
GO:0043587	tongue morphogenesis	10	-0.652417	-1.55266	0.0280043	0.780501	4557	tags=50%- list=21%- signal=40%	27152/51057/3066/3229/1499	-0.5358	-1.2486	0.190344	0.659878	9668	tags=80%- list=44%- signal=45%	51804/51057/3066/56603/3065/1499/27152/3229	0.082	-0.365243	-0.937443	0.535933	0.848237	5492	tags=70%- list=25%- signal=53%	27152/51804/6899/3066/6495/3229/1499	-0.257666	-0.715394	0.836724	0.718854	5212	tags=40%- list=24%- signal=31%	6495/51057/3066/1499	0.476
GO:0032200	telomere organization	142	0.255783	1.28578	0.0281457	0.780501	3152	tags=25%- list=14%- signal=22%	26272/7011/23293/5394/5111/23137/7874/6117/3326/472/54891/3178/9894/1763/79618/9937/7012/55651/5595/22933/55226/64282/3320/3192/328/65057/10694/149840/5570/9212/26277/84464/5514/84444/10575/5889	-0.162199	-0.599164	0.994091	0.941722	6073	tags=22%- list=27%- signal=16%	5892/5888/7486/8607/9401/908/51750/51377/5371/84250/167227/546/220064/283899/80351/100134934/8520/7015/54464/56252/7014/1499/3364/10039/54552/10111/10576/4216/2547/6119/675	0.478	0.155967	0.770394	0.952064	0.930127	5889	tags=27%- list=27%- signal=20%	22891/65057/55651/197370/5111/493861/3320/3326/54780/7874/4751/898/7012/55226/5594/54984/10039/6714/5371/4609/5976/7515/140609/5588/7520/26277/84444/29844/23381/10694/3104/9401/7013/6672/10575/3178/79618/85456/545	0.271989	1.21017	0.133856	0.268643	7860	tags=41%- list=35%- signal=27%	23293/3326/3320/22891/65057/898/5111/493861/5394/4609/197370/55651/2237/5588/10039/5371/3178/79035/7486/26272/84444/9937/7874/7011/5594/64282/54537/23137/55505/7515/8658/56160/9212/22948/64858/79618/10694/22933/10574/54780/545/5570/10459/4751/10728/3104/283899/54433/5976/1763/6714/55226/54984/54891/29844/9401/328/472	0.204
GO:0034112	positive regulation of homotypic cell-cell adhesion	16	-0.568907	-1.55256	0.0282519	0.780501	3203	tags=44%- list=14%- signal=37%	84034/50848/3569/6352/8600/22915/51206	-0.655397	-1.72905	0.00288184	0.138756	2839	tags=44%- list=13%- signal=38%	8600/3569/84034/6352/22915/51206/1511	0	-0.540204	-1.61419	0.0262208	0.311902	1585	tags=31%- list=7%- signal=29%	3717/22915/6352/3569/51206	-0.401297	-1.30295	0.148512	0.282438	4432	tags=50%- list=20%- signal=40%	3717/8600/50848/22915/84034/3569/6352/51206	0.126
GO:0097154	GABAergic neuron differentiation	14	-0.588595	-1.54646	0.0283509	0.780501	7385	tags=79%- list=33%- signal=52%	170825/3624/1812/1813/6900/429/30012/7080/170302/1745/391723	-0.558693	-1.42551	0.0622233	0.466108	8631	tags=79%- list=39%- signal=48%	170825/1813/1812/3624/6900/429/170302/7080/30012/391723/1745	0.08	0.148935	0.432934	0.99829	0.930127	1213	tags=7%- list=5%- signal=7%	26468	0.535412	1.49396	0.0580635	0.171263	9045	tags=79%- list=41%- signal=47%	26468/2624/170302/7080/170825/429/391723/1812/30012/6900/1813	0.084
GO:0030866	cortical actin cytoskeleton organization	40	0.373995	1.4791	0.028436	0.780501	6198	tags=55%- list=28%- signal=40%	3993/752/9475/3551/3936/7124/7094/5357/7430/5339/2036/29109/27183/382/1020/5872/2037/3071/811/29127/85369/91010	0.272246	1.15997	0.206633	0.672065	3295	tags=30%- list=15%- signal=26%	3993/7124/752/3551/5339/1020/9475/29109/382/7094/3936/2037	0.298	0.342142	1.31466	0.093342	0.508018	4944	tags=32%- list=22%- signal=25%	3993/3551/5872/27183/80206/29109/7094/5357/23433/1020/23136/2036/11215	0.374505	1.3454	0.089261	0.216645	5281	tags=35%- list=24%- signal=27%	3993/3551/29109/5872/7124/7094/2035/5341/5357/80206/752/27183/1020/3936	0.096
GO:0046474	glycerophospholipid biosynthetic process	202	0.236719	1.24626	0.0286055	0.781693	4233	tags=27%- list=19%- signal=22%	5291/9807/3357/80055/57605/80736/94005/3635/137964/10162/63874/171586/3628/5294/3612/8760/2171/2181/8526/1201/30849/472/8525/10400/84174/114971/5296/128869/80235/57153/1608/8821/3356/285172/23396/9091/84668/8835/93183/26751/3931/200879/84720/336/10555/54928/8813/8398/8394/22876/5297/25979/55224/83394/8605	0.167928	0.954987	0.652174	0.89551	1761	tags=13%- list=8%- signal=12%	9807/5291/3357/80055/57605/80736/2181/5294/1201/114971/10555/137964/3635/30849/94005/10400/200879/57153/3628/84668/9091/3612/10162/84174/25979/171586/5296	0.464	0.297601	1.54652	0.00128966	0.0952906	5122	tags=33%- list=23%- signal=25%	57605/5286/80736/55224/2181/335/94005/80235/128869/5291/93183/63874/80055/27124/83394/3628/51763/3357/8527/65258/137964/9807/2170/80339/117283/8526/145567/8760/8396/660/376497/3612/10555/8651/23175/23682/9791/51447/10162/9489/51205/3931/1609/129303/171586/5337/23167/8398/81490/55326/2171/9306/57048/824/9021/84720/8813/8818/8835/5833/8867/1154/22863/25979/23396/1120	0.357709	1.66059	0.000113096	0.00396489	4836	tags=30%- list=22%- signal=24%	94005/2181/8867/5286/80736/55224/80055/57605/93183/3628/8527/5291/335/8651/80235/65258/27124/10400/83394/146850/5336/3357/128869/8526/3635/57048/376497/8525/9807/145567/8396/51763/54965/63874/8760/80339/129303/5155/2171/660/5728/23167/55650/1119/9306/5337/5833/137964/23682/285172/10555/3612/117283/9489/79143/2170/171586/5296/51447/1609/9021	0.014
GO:0072538	T-helper 17 type immune response	40	-0.442779	-1.48209	0.0289157	0.786704	4267	tags=38%- list=19%- signal=30%	6097/4851/54542/23765/2048/30009/3569/149233/3662/406991/93978/8995/64332/3558/10892	-0.507474	-1.60215	0.00555178	0.182953	4315	tags=42%- list=19%- signal=34%	30009/93978/23765/84695/149233/8995/84807/57089/2048/3569/3558/64581/64332/3570/406991/6097/10892	0.004	-0.451217	-1.70324	0.00517943	0.16362	3545	tags=50%- list=16%- signal=42%	30009/10538/93978/64332/8995/3593/114836/3565/3662/3558/23765/149041/5245/54542/10892/3717/3726/4063/149233/3569	0.256938	0.923047	0.588154	0.595766	2532	tags=18%- list=11%- signal=16%	9466/84807/10758/10865/84695/3570/5588	0.326
GO:0051984	positive regulation of chromosome segregation	25	0.431926	1.52134	0.0290996	0.788251	4177	tags=48%- list=19%- signal=39%	23137/55920/8850/4926/22933/3192/10051/9212/29781/23397/332/10592	0.295988	1.1264	0.269881	0.716712	3636	tags=36%- list=16%- signal=30%	8850/23137/23397/10592/9212/4926/10051/55920/22933	0.284	0.350848	1.20356	0.205374	0.643539	2875	tags=28%- list=13%- signal=24%	891/118471/55920/332/10592/4926/29781	0.455202	1.47382	0.0482769	0.156387	5432	tags=48%- list=25%- signal=36%	891/55920/81620/54892/10592/4926/118471/332/29781/23137/9212/22933	0.04
GO:0042987	amyloid precursor protein catabolic process	61	0.320812	1.39271	0.029453	0.794355	1621	tags=20%- list=7%- signal=18%	6653/102/10347/83464/348/9475/177/1201/8728/1454/7124/1944	0.278564	1.29582	0.0533854	0.458343	1210	tags=16%- list=5%- signal=16%	6653/83464/442907/7124/10347/102/1201/1944/177/8728	0.208	0.214932	0.91087	0.634441	0.878823	2393	tags=16%- list=11%- signal=15%	10347/3479/5664/348/1191/6667/102/83464/10313/1944	0.426419	1.6629	0.00352803	0.0383288	4846	tags=36%- list=22%- signal=28%	10347/83464/10313/3479/348/1944/102/7124/8728/5664/2931/51107/6667/406944/1191/20/1454/4067/1859/274/6653/442907	0.014
GO:0042447	hormone catabolic process	10	0.617546	1.65054	0.0296888	0.795365	510	tags=20%- list=2%- signal=20%	1636/51170	0.460387	1.30644	0.155721	0.635092	643	tags=20%- list=3%- signal=19%	1636/51170	0.146	0.377096	0.986751	0.466457	0.815698	834	tags=20%- list=4%- signal=19%	51170/1636	0.316212	0.793025	0.744326	0.675215	4214	tags=40%- list=19%- signal=32%	51170/1636/1735/6696	0.338
GO:0048713	regulation of oligodendrocyte differentiation	40	-0.441376	-1.4774	0.0299866	0.795365	5479	tags=42%- list=25%- signal=32%	3400/6656/7852/5764/4851/93377/3066/90865/4825/7133/1745/10215/4821/1499/1814/7097/5803	-0.427051	-1.34825	0.0795377	0.512186	5055	tags=57%- list=23%- signal=44%	3066/170825/6469/23500/388585/3065/7852/4851/5764/3400/84504/93377/90865/1499/1814/7097/7133/6656/4825/10215/4821/1745/5803	0.064	-0.27145	-1.02467	0.411025	0.793716	6129	tags=40%- list=28%- signal=29%	27242/4825/5764/3400/3066/7133/3280/10215/443/4821/5803/1499/1814/1745/6009/7097	0.250904	0.901371	0.625104	0.615239	5750	tags=32%- list=26%- signal=24%	4192/26022/22891/128853/388585/7161/84504/170825/10419/6469/7852/118738/6656	0.338
GO:0001764	neuron migration	166	-0.322132	-1.34065	0.0301912	0.795365	8845	tags=58%- list=40%- signal=35%	6387/259266/9693/347733/84623/285313/6792/9723/5414/55079/8239/9373/5108/153090/9620/80128/3084/340533/4897/57698/8633/8851/815/5191/1233/51473/1496/57465/4139/29967/389549/25836/200933/2796/23284/2625/4915/22854/4916/474/9201/581/57057/5879/1641/1812/7291/1813/6900/1281/11023/8403/137970/3975/5361/644168/343472/2128/8829/2260/429/5080/9860/6656/582/58158/7852/5457/30012/56751/10806/460/83482/708…	-0.376868	-1.40698	0.00617471	0.188574	9680	tags=59%- list=44%- signal=34%	9620/57698/8846/6695/7531/5191/5108/27185/7280/347733/8239/1952/10752/51473/25836/585/153090/4915/26053/10718/6376/1813/5414/84623/57465/340533/8320/1630/5879/1812/2796/2128/5649/7852/1641/9585/2011/4916/389549/815/5457/3084/644168/6722/57057/10806/29967/8929/8829/2260/1496/23284/58158/56751/6900/429/83482/387/3975/7291/11023/22854/8633/581/343472/120114/2018/170302/5080/2625/346288/1499/474/1379…	0.0360721	-0.154884	-0.761642	0.966614	0.930127	6157	tags=28%- list=28%- signal=21%	8846/8320/4825/57178/221692/200933/25836/2290/8929/57465/120114/7026/9856/2018/5649/9423/2823/5457/83482/2625/55079/815/644168/9373/8941/1233/1399/6722/57057/346288/2260/167826/4915/9693/9585/23654/8828/5592/1499/2796/6387/4139/582/80128/23314/81565/387119	0.28882	1.31122	0.0493658	0.158197	8080	tags=46%- list=36%- signal=30%	4192/1600/3320/2011/5830/10752/84628/9201/26468/57630/9620/2624/84623/6695/7291/6792/84892/7280/54541/8239/585/5048/1398/170302/3975/89796/5194/7080/5080/4916/8851/2128/27185/1952/10844/9723/2534/389549/8403/26053/1020/460/7852/137970/29967/8633/429/85508/4756/6656/343472/57178/474/2676/23284/347733/54820/3675/1812/1630/57556/4897/340533/3084/7976/79932/5108/2290/23245/10806/4692/30012/11023/581/…	0.173038
GO:0090312	positive regulation of protein deacetylation	25	-0.502407	-1.52301	0.0302217	0.795365	2404	tags=36%- list=11%- signal=32%	4692/6720/195814/221477/65018/5587/604/3458/25865	-0.61174	-1.77417	0.000550355	0.0523061	1706	tags=32%- list=8%- signal=30%	5587/4692/195814/3458/65018/25865/604/6720	0	0.261028	0.895443	0.621881	0.873416	3646	tags=28%- list=16%- signal=23%	29115/26993/10270/25855/122953/6720/1487	0.319805	1.03544	0.417915	0.494215	4928	tags=32%- list=22%- signal=25%	25855/10270/6720/26993/29115/122953/1859/23378	0.206
GO:0043367	CD4-positive- alpha-beta T cell differentiation	81	-0.370974	-1.41107	0.0302363	0.795365	6467	tags=42%- list=29%- signal=30%	538/9760/673/84807/9655/3606/57089/54440/4092/9308/3122/5914/6097/3561/91543/54542/1514/30009/3569/149233/3662/1880/406991/6461/2529/59067/3718/942/8995/64332/3558/604/3458/10892	-0.465785	-1.63341	0.000680972	0.0589992	5153	tags=41%- list=23%- signal=31%	54440/3662/91543/8809/942/30009/79798/84695/149233/8995/114548/3561/2625/84807/57089/6461/3569/1514/3458/9308/3558/59067/64332/5914/7292/3570/3606/406991/6097/604/2529/3718/10892	0	-0.325775	-1.42934	0.0315118	0.339612	4499	tags=33%- list=20%- signal=27%	30009/10538/2625/51176/64332/8995/3593/59067/114836/3565/3662/3718/3558/9655/149041/9760/54542/10892/3726/3561/3458/4063/1880/149233/3122/942/3569	0.254469	1.04458	0.391189	0.476656	2262	tags=19%- list=10%- signal=17%	84807/6363/26022/301/161882/8651/79798/54440/3606/2529/57630/673/84695/3965/3570	0.264
GO:1902959	regulation of aspartic-type endopeptidase activity involved in amyloid precursor protein catabolic process	10	0.616782	1.6485	0.0302598	0.795365	2900	tags=50%- list=13%- signal=43%	6653/9475/177/1944/10972	0.507683	1.44065	0.0888063	0.53354	2268	tags=40%- list=10%- signal=36%	6653/1944/177/9475	0.1	0.223467	0.584748	0.95283	0.930127	3931	tags=30%- list=18%- signal=25%	1944/177/6653	0.387825	0.972624	0.499838	0.544224	4757	tags=40%- list=21%- signal=31%	1944/4067/274/6653	0.272
GO:0034134	toll-like receptor 2 signaling pathway	15	-0.572556	-1.53655	0.0304014	0.795716	3205	tags=33%- list=14%- signal=29%	2150/3654/54209/7128/7097	-0.657941	-1.70903	0.00428158	0.165186	4177	tags=60%- list=19%- signal=49%	118788/64127/3654/7097/7096/10333/2150/54209/7128	0.004	-0.453833	-1.3273	0.134454	0.568154	3663	tags=33%- list=17%- signal=28%	730249/9258/118788/7097/54209	-0.307188	-0.978291	0.47094	0.526251	2835	tags=33%- list=13%- signal=29%	118788/730249/9258/7097/54209	0.358
GO:0051315	attachment of mitotic spindle microtubules to kinetochore	19	0.481882	1.5635	0.0305393	0.795967	4003	tags=53%- list=18%- signal=43%	1062/51115/8850/10403/1060/3192/9212/22919/332/79003	0.408466	1.42926	0.0658811	0.475399	2633	tags=37%- list=12%- signal=32%	51115/1062/8850/10403/1060/22919/9212	0.106	-0.364248	-1.14161	0.277399	0.710193	3541	tags=47%- list=16%- signal=40%	79003/8850/55143/91272/3619/8379/22919/8678/283489	0.37187	1.12188	0.313156	0.422629	5164	tags=37%- list=23%- signal=28%	51115/81620/332/1060/1062/10403/9212	0.146
GO:0006469	negative regulation of protein kinase activity	195	0.237014	1.24459	0.0311111	0.802425	3250	tags=22%- list=15%- signal=19%	6653/5291/5777/10636/57493/348/11221/26191/11329/10614/3315/80824/64793/4771/79643/7070/8850/11142/4878/2629/5770/9270/407040/5925/4041/65266/650/55755/103/260434/64754/84335/406948/5062/64798/5570/5339/84959/1031/58533/5575/7251	-0.233442	-0.879258	0.772819	0.924445	4125	tags=20%- list=19%- signal=16%	5794/22843/140775/6895/5728/23603/3843/9555/6317/407000/11314/6546/6547/2167/9270/5788/5577/245928/2048/6461/5580/7453/80279/406929/3156/6622/10221/1026/3458/867/7532/5795/10114/5787/2810/135/11213/7128/1845	0.248	0.244283	1.25961	0.0458453	0.389024	4426	tags=27%- list=20%- signal=22%	79643/4771/11329/65266/5291/26973/9104/55450/348/64754/8692/51763/6547/51422/25793/84062/10614/57493/7070/5777/80824/388324/84335/79007/161742/4040/11142/2629/9052/655/10527/260434/207/29108/142679/23636/5770/4878/10636/5575/25/1849/100313843/64798/64793/84959/634/6653/5569/2950/51654/10114/54922	0.301348	1.39311	0.0147323	0.0843851	6419	tags=36%- list=29%- signal=26%	10636/65266/55450/10614/8692/5777/4771/5291/57493/11329/348/655/9270/9104/84335/79643/51422/64754/388324/161742/54892/4040/4878/84062/51763/6547/80824/84959/867/5728/7249/1029/11142/406948/260434/25793/29108/1849/2629/140775/11314/4067/1050/79007/10527/23636/6423/5770/11213/26973/6653/7070/407002/64798/94032/3315/9052/1028/64793/10114/142679/11116/10221/64853/406929/54922/57732/5575/25/5570/4616	0.142
GO:1905668	positive regulation of protein localization to endosome	11	0.589539	1.62384	0.0314059	0.802425	972	tags=36%- list=4%- signal=35%	6653/4248/9475/1950	0.47392	1.39204	0.103879	0.569357	552	tags=27%- list=2%- signal=27%	6653/4248/1950	0.108	0.348891	0.942627	0.523578	0.844675	3931	tags=45%- list=18%- signal=37%	1950/4478/5962/4248/6653	0.395803	1.0258	0.432411	0.504478	5371	tags=55%- list=24%- signal=41%	1950/4478/51104/5962/6653/4248	0.216
GO:0032507	maintenance of protein location in cell	58	0.326708	1.39934	0.0314524	0.802425	3598	tags=29%- list=16%- signal=25%	6653/55704/920/51141/402/2901/2516/400916/9168/5552/3192/10956/129685/580/23345/288/55187	-0.200293	-0.672802	0.939993	0.941722	752	tags=26%- list=3%- signal=25%	23230/11014/9913/6500/5371/3099/1627/11079/7295/5756/85477/65018/3098/10945/23515	0.418	0.286204	1.20257	0.164878	0.60317	6084	tags=38%- list=27%- signal=28%	2516/11015/55704/7295/585/580/25792/706/207/83860/400916/5371/64083/6653/1020/11079/288/402/6672/64714/1627/51141	0.391428	1.51346	0.0169247	0.0906694	3383	tags=28%- list=15%- signal=23%	2516/2901/55704/51141/580/11015/83860/7295/706/5552/375189/25792/64083/585/5371/400916	0.058
GO:0007259	receptor signaling pathway via JAK-STAT	155	-0.325698	-1.34537	0.0316206	0.802425	4007	tags=29%- list=18%- signal=24%	3467/4851/3297/1436/116379/6773/3439/3567/3066/5515/55835/54940/2048/282617/3587/5979/3569/4760/149233/6352/3952/9244/3592/388646/9646/3443/5788/59067/133396/3718/3448/8995/3447/3558/3449/51094/3458/5617/3456/56832/85480/5008/6775/3575/1437	-0.36611	-1.36155	0.0162157	0.277495	4487	tags=30%- list=20%- signal=24%	5515/3567/6777/3670/3588/388646/133396/4760/3587/149233/54625/11314/8995/3449/5788/3447/7132/10464/2048/23529/5979/1439/3569/3448/56832/85480/3458/3456/3558/5617/59067/3297/3592/6352/9244/3952/3575/3570/3606/51094/9021/6776/6775/5008/3586/3718/1437	0.006	-0.293253	-1.43031	0.0135183	0.236276	3814	tags=28%- list=17%- signal=24%	388646/2261/4760/11009/56832/8995/116379/3593/83666/59067/406938/3565/3718/3558/9655/10617/55835/6773/1444/2688/3587/3449/9646/3439/29883/10464/3717/3458/3456/3448/958/282617/1647/85480/5788/3443/3578/6352/7428/3447/149233/6775/3569/1437	0.227584	1.02365	0.423406	0.498097	5265	tags=30%- list=24%- signal=23%	3815/6776/101180976/1489/51379/1600/23529/3588/3562/4771/8651/3479/3606/3059/2066/388585/128869/3596/2690/1950/7124/6777/3570/9244/2322/5618/9306/2241/84444/11314/8554/3263/4067/8851/8784/51701/6778/2534/5789/9021/1020/3440/9111/2689/55801/407046/3670	0.29
GO:0050729	positive regulation of inflammatory response	138	-0.3324	-1.35679	0.0317352	0.802425	4622	tags=30%- list=21%- signal=24%	84630/4023/406989/3929/3620/5733/1236/6369/3133/185/23765/90865/171389/3569/7941/3735/9575/3603/406991/8600/245928/59067/8995/136/54209/64332/3558/54093/3458/2167/85480/3949/406955/6622/5008/7097/81030/10318/3673/2113/4818/3956	-0.428695	-1.58086	0.00029488	0.0369333	3131	tags=30%- list=14%- signal=26%	8995/1236/90865/114548/8600/3735/9575/2167/7941/5743/7132/245928/3929/3569/7097/136/6622/3949/406955/85480/3458/3558/6279/59067/171389/6369/64332/54093/7292/3606/406991/54209/81030/10318/5008/58484/2113/6280/3673/3956/4818	0	-0.250811	-1.20138	0.119403	0.549957	6437	tags=39%- list=29%- signal=28%	51561/4792/26228/185/114548/406934/51704/7292/91662/2167/5294/1236/5008/729230/3600/22861/63940/6280/3673/3620/9575/8673/7099/241/8737/64332/245928/3929/8995/51284/3553/3593/59067/940/3558/23765/8723/5733/406955/3717/4049/4023/136/3458/85480/11315/6622/10318/7097/54093/81030/3569/54209/3956	-0.216883	-1.16402	0.137627	0.271668	3444	tags=23%- list=16%- signal=20%	22861/3620/8737/2167/85480/11315/8995/406989/245928/6369/90865/3558/8673/406955/3949/59067/3929/3458/940/2113/3569/7097/4049/6622/4023/81030/54093/406991/3673/10318/3956/54209	0.306
GO:0018206	peptidyl-methionine modification	14	0.538009	1.60424	0.031853	0.802425	3605	tags=64%- list=16%- signal=54%	64146/254042/122830/23173/79612/10988/80018/60560/336	0.470331	1.49817	0.0591885	0.46604	3576	tags=57%- list=16%- signal=48%	122830/64146/23173/79612/254042/10988/336/80018	0.086	-0.429675	-1.23606	0.203081	0.641115	327	tags=21%- list=1%- signal=21%	80155/51126/79903	0.364051	1.01581	0.44505	0.512451	4679	tags=43%- list=21%- signal=34%	335/60560/84316/122830/64146/10988	0.204
GO:0006094	gluconeogenesis	75	0.304796	1.37912	0.0318871	0.802425	3310	tags=27%- list=15%- signal=23%	1642/7167/2026/140710/7874/2033/8850/8604/11091/2542/57001/55657/51547/2821/10165/114899/6576/1196/83667/230	-0.212243	-0.73718	0.895721	0.941722	8093	tags=35%- list=37%- signal=22%	2875/5950/84912/388581/92579/5091/8789/1609/151176/5236/2308/60343/4191/5232/8473/2538/467/10447/150094/2203/10776/2641/3630/3952/5106/406901	0.392	0.369221	1.62861	0.00441112	0.159733	2360	tags=27%- list=11%- signal=24%	5236/1196/7167/150094/140710/2026/34/230/2542/1642/6576/151176/388581/2033/11091/5224/2819/7874/2821/27232	0.380276	1.54079	0.0111888	0.0738516	5703	tags=41%- list=26%- signal=31%	7167/1196/230/1642/150094/140710/2026/5236/23516/2033/6576/92579/11091/2821/388581/2542/51547/34/151176/5106/2819/7874/5224/1609/55657/114899/200186/27232/10165/4191/8864	0.06
GO:0060393	regulation of pathway-restricted SMAD protein phosphorylation	59	0.324966	1.39999	0.0319149	0.802425	3112	tags=31%- list=14%- signal=26%	27302/56937/7046/9573/7048/7272/1460/753/4089/406890/92/650/90/3077/3626/11030/5300/7040	-0.178851	-0.60204	0.977848	0.941722	6783	tags=27%- list=31%- signal=19%	83891/3624/4091/4092/11117/392255/5300/2662/652/83729/657/2660/168667/2661/9518/94	0.486	0.291891	1.23043	0.140279	0.572543	4306	tags=25%- list=19%- signal=21%	56937/7046/7042/7048/651/2657/83891/9241/2662/655/7043/4035/10220/8200/7040	0.43258	1.67698	0.00288638	0.0346529	6764	tags=47%- list=31%- signal=33%	9573/83891/7042/7048/651/2657/56937/655/11117/7046/4035/2662/9241/8200/10220/3625/654/90/27302/4089/11030/83729/7043/753/168667/26585/57045/22943	0.014
GO:0032509	endosome transport via multivesicular body sorting pathway	35	0.387097	1.48227	0.0319513	0.802425	2423	tags=31%- list=11%- signal=28%	128866/83547/23484/25930/27243/79643/54741/404636/92421/29082/57132	-0.3179	-0.981682	0.515058	0.850627	1223	tags=14%- list=6%- signal=14%	51510/93343/6272/91782/55048	0.18	0.368018	1.37546	0.0749304	0.472389	3663	tags=34%- list=17%- signal=29%	79643/29082/92421/25930/27243/155382/55048/83547/51160/57132/27183/6272	0.42897	1.49434	0.0339676	0.13037	2328	tags=29%- list=11%- signal=26%	92421/128866/83547/57132/79643/29082/25930/55048/27243/51160	0.034
GO:1905664	regulation of calcium ion import across plasma membrane	16	0.504341	1.56381	0.0327511	0.807504	1469	tags=25%- list=7%- signal=23%	5534/5530/5532/406990	0.444952	1.47337	0.0549233	0.460826	1173	tags=25%- list=5%- signal=24%	931/5534/5530/406990	0.102	0.571946	1.72696	0.0118168	0.22015	5670	tags=56%- list=26%- signal=42%	5530/5534/9495/5532/5621/2916/10268/406990/406985	0.505906	1.45888	0.0611527	0.176261	6234	tags=56%- list=28%- signal=40%	9495/5530/406990/5023/5534/5532/2534/799/5533	0.076
GO:0007263	nitric oxide mediated signal transduction	28	-0.483167	-1.5021	0.0330162	0.807504	4919	tags=39%- list=22%- signal=31%	3651/1956/4842/3630/51655/6690/4760/9722/186/3747/875	-0.382253	-1.13481	0.291828	0.737109	4952	tags=32%- list=22%- signal=25%	1956/4842/4760/51655/3630/186/3651/3747/875	0.094	-0.393344	-1.36453	0.0915785	0.506051	3710	tags=32%- list=17%- signal=27%	4760/3747/6690/948/9722/3630/186/4842/875	-0.250327	-0.951222	0.534814	0.565733	2617	tags=29%- list=12%- signal=25%	9722/948/8654/4842/875/186/6690/3630	0.392
GO:0060396	growth hormone receptor signaling pathway	22	0.445253	1.51088	0.0331214	0.807504	1396	tags=27%- list=6%- signal=26%	5829/3716/23484/55777/54741/5770	-0.424232	-1.19957	0.219589	0.679078	1504	tags=23%- list=7%- signal=21%	5747/9518/51738/6776/3718	0.112	0.400291	1.32747	0.117784	0.546919	2987	tags=32%- list=13%- signal=28%	5829/2690/3716/2689/6778/55777/5770	0.49836	1.56265	0.025951	0.115672	5985	tags=55%- list=27%- signal=40%	6776/5829/5747/2690/6777/55777/4067/51738/6778/5770/2689/3716	0.056
GO:0071378	cellular response to growth hormone stimulus	22	0.445253	1.51088	0.0331214	0.807504	1396	tags=27%- list=6%- signal=26%	5829/3716/23484/55777/54741/5770	-0.424232	-1.19957	0.219589	0.679078	1504	tags=23%- list=7%- signal=21%	5747/9518/51738/6776/3718	0.112	0.400291	1.32747	0.117784	0.546919	2987	tags=32%- list=13%- signal=28%	5829/2690/3716/2689/6778/55777/5770	0.49836	1.56265	0.025951	0.115672	5985	tags=55%- list=27%- signal=40%	6776/5829/5747/2690/6777/55777/4067/51738/6778/5770/2689/3716	0.056
GO:0032355	response to estradiol	114	-0.342903	-1.36957	0.0331505	0.807504	5474	tags=32%- list=25%- signal=25%	3586/4654/10268/2693/3480/1956/361/5457/5914/6422/5737/2706/116151/3297/5458/3485/4324/6529/2100/8204/3169/3952/84458/4131/50846/9131/8202/2099/2879/1446/7479/1410/8932/1499/2876/8837/3673	-0.449087	-1.63026	0.000213804	0.0330893	6612	tags=43%- list=30%- signal=30%	6753/1588/4654/116151/1788/8204/5737/5457/5020/6422/6569/952/6715/1956/6777/7479/7054/2255/50846/2099/9131/10268/2706/5458/361/1490/84458/1446/80139/1499/1410/8932/2100/5743/4131/3485/6529/1728/3169/3297/3952/5914/8202/2879/4324/2876/8837/3586/3673	0.002	0.179629	0.856755	0.796686	0.930127	4606	tags=23%- list=21%- signal=18%	4968/2026/84660/301/6812/5111/5727/445/4656/572/53615/4987/2821/80139/655/1277/7476/2706/10095/5743/7349/7040/3248/10268/9612/8835	0.252545	1.08993	0.304694	0.415719	2034	tags=16%- list=9%- signal=14%	4968/84660/4987/2026/301/572/655/5727/1393/5111/53615/80139/6812/2821/5020/10628/2706/6777	0.25
GO:0021781	glial cell fate commitment	11	-0.623633	-1.52859	0.033207	0.807504	5271	tags=91%- list=24%- signal=69%	6662/3084/388585/6657/429/5080/10215/4821/8521/1499	-0.62975	-1.5056	0.030591	0.375589	5854	tags=73%- list=26%- signal=54%	3084/429/5080/1499/8521/6657/10215/4821	0.07	-0.500654	-1.32806	0.135027	0.568154	3971	tags=45%- list=18%- signal=37%	6657/10215/4821/1499/8521	0.368469	0.954961	0.525266	0.559669	4024	tags=45%- list=18%- signal=37%	388585/6662/6657/5080/30812	0.352
GO:0033866	nucleoside bisphosphate biosynthetic process	55	0.329301	1.39758	0.0333333	0.807504	1470	tags=18%- list=7%- signal=17%	32/5162/51703/5538/11332/2181/83401/80347/79646/84532	0.244265	1.10503	0.246722	0.697101	2456	tags=24%- list=11%- signal=21%	32/5162/51703/2181/80347/1737/5538/84532/1738/11332/79646/2639/6576	0.31	0.288098	1.19625	0.170979	0.607851	3581	tags=25%- list=16%- signal=21%	51703/2181/80347/84532/11332/6576/55902/79071/32/47/80025/79646/5538/9524	0.384711	1.46807	0.0275991	0.1177	2906	tags=24%- list=13%- signal=21%	51703/32/2181/11332/79071/84532/6576/55902/80347/47/23181/5538/80025	0.06
GO:0034030	ribonucleoside bisphosphate biosynthetic process	55	0.329301	1.39758	0.0333333	0.807504	1470	tags=18%- list=7%- signal=17%	32/5162/51703/5538/11332/2181/83401/80347/79646/84532	0.244265	1.10503	0.246722	0.697101	2456	tags=24%- list=11%- signal=21%	32/5162/51703/2181/80347/1737/5538/84532/1738/11332/79646/2639/6576	0.31	0.288098	1.19625	0.170979	0.607851	3581	tags=25%- list=16%- signal=21%	51703/2181/80347/84532/11332/6576/55902/79071/32/47/80025/79646/5538/9524	0.384711	1.46807	0.0275991	0.1177	2906	tags=24%- list=13%- signal=21%	51703/32/2181/11332/79071/84532/6576/55902/80347/47/23181/5538/80025	0.06
GO:0034033	purine nucleoside bisphosphate biosynthetic process	55	0.329301	1.39758	0.0333333	0.807504	1470	tags=18%- list=7%- signal=17%	32/5162/51703/5538/11332/2181/83401/80347/79646/84532	0.244265	1.10503	0.246722	0.697101	2456	tags=24%- list=11%- signal=21%	32/5162/51703/2181/80347/1737/5538/84532/1738/11332/79646/2639/6576	0.31	0.288098	1.19625	0.170979	0.607851	3581	tags=25%- list=16%- signal=21%	51703/2181/80347/84532/11332/6576/55902/79071/32/47/80025/79646/5538/9524	0.384711	1.46807	0.0275991	0.1177	2906	tags=24%- list=13%- signal=21%	51703/32/2181/11332/79071/84532/6576/55902/80347/47/23181/5538/80025	0.06
GO:0002704	negative regulation of leukocyte mediated immunity	63	-0.393034	-1.43633	0.0335358	0.807504	5305	tags=38%- list=24%- signal=29%	3805/5272/4092/3440/339390/2294/114788/11314/3133/9984/8832/409/30009/5788/684/6375/3718/1380/725/6318/604/53833/3456/3575	-0.411647	-1.39946	0.0404662	0.418831	4315	tags=35%- list=19%- signal=28%	30009/2294/613/64127/6375/11314/10039/114788/5788/6318/53833/684/383/3456/10859/8832/6688/1380/3575/725/604/3718	0.004	-0.201104	-0.836772	0.772272	0.920155	6675	tags=35%- list=30%- signal=24%	6688/339390/3575/2294/10225/10859/3071/684/729230/5272/30009/3077/80762/6504/3718/2671/3456/6375/5788/409/53833/725	0.253214	0.992158	0.480021	0.531507	5856	tags=33%- list=26%- signal=25%	5777/55061/1378/2302/3134/64127/3965/722/10039/196/1398/11314/114788/5532/1379/6688/3440/259307/10859/383/100507436	0.254
GO:0019885	antigen processing and presentation of endogenous peptide antigen via MHC class I	13	0.547798	1.59745	0.0335855	0.807504	3710	tags=46%- list=17%- signal=38%	23457/3134/6892/3077/3135/64167	0.562932	1.74478	0.0102183	0.227343	1343	tags=38%- list=6%- signal=36%	3077/23457/3135/6892/3134	0.028	0.370797	1.05484	0.379171	0.778242	440	tags=15%- list=2%- signal=15%	23457/3134	0.442178	1.20553	0.235877	0.36236	3942	tags=38%- list=18%- signal=32%	23457/3134/567/51752/6892	0.124
GO:0016925	protein sumoylation	52	-0.409652	-1.44444	0.0340277	0.813802	5096	tags=38%- list=23%- signal=30%	5970/8535/9759/55719/54795/84250/54552/387082/54472/825/5987/4193/10401/7341/2138/79594/9063/57691/1499/84075	-0.387865	-1.28053	0.119886	0.583661	8536	tags=56%- list=39%- signal=34%	25950/84901/10475/64135/5970/6804/10210/825/8535/54795/387082/79594/6612/10363/9759/5987/7341/100507650/5371/54472/84250/10401/57691/4193/1499/9063/54552/84075/2138	0.04	-0.33885	-1.35051	0.0677142	0.446836	6053	tags=44%- list=27%- signal=32%	57178/55719/10054/10475/54552/10401/54472/10363/387082/57691/84250/825/1499/9759/8535/5987/5970/5903/11315/79594/84075/7341/2138	0.218417	0.825365	0.757555	0.680848	6269	tags=35%- list=28%- signal=25%	26054/7329/53335/493861/197370/54795/23551/5371/84901/8554/100507650/6612/23137/56160/64135/54780/57178/5905	0.364
GO:0035966	response to topologically incorrect protein	149	0.250332	1.27228	0.0341098	0.813802	4578	tags=31%- list=21%- signal=25%	3300/3338/4690/55658/121506/10347/3315/8440/23471/2033/11080/3326/5770/2081/1388/22926/64764/54788/23753/27348/79139/1649/3320/7353/10956/79982/91445/25822/1616/23190/9709/65992/89890/51768/10959/5610/202052/26270/9695/51182/55284/1965/84899/3306/30001/22824	-0.160746	-0.595918	0.994719	0.941722	7667	tags=30%- list=35%- signal=19%	406976/4780/26353/51283/54431/3309/6048/58487/5071/666/26608/5611/5295/267/10488/3310/168620/27248/55161/26291/9927/84919/10987/22824/4287/10273/467/581/9531/9217/79094/23071/92305/10551/51360/10013/80279/8452/148327/3297/550/101928527/2161/57414	0.488	0.205453	1.02181	0.397691	0.790388	6301	tags=34%- list=28%- signal=25%	3338/3300/10347/23753/84236/7466/3308/10959/7060/3320/1191/27348/3326/2033/1388/55284/1649/89890/7057/135138/55658/168620/387923/5770/1616/25822/1311/23190/406976/202052/3313/5071/581/26291/54788/9927/3315/55768/153090/27248/5610/55432/7917/3316/79982/26353/51768/2081/4690/23645/11080	0.298999	1.33929	0.0362117	0.134942	5311	tags=29%- list=24%- signal=22%	3338/10347/3300/51768/3326/3320/2033/387923/7466/8614/4690/10959/84236/23753/55284/135138/2161/1649/27348/55658/55161/23190/1388/7060/3308/1191/89890/7494/595/7917/168620/7057/5770/1311/84899/9709/25822/10488/54870/5610/3315/11080/22926	0.14
GO:0051963	regulation of synapse assembly	95	-0.355741	-1.38603	0.0344458	0.818669	8759	tags=52%- list=40%- signal=31%	10611/4884/654429/10082/6585/26050/7474/339398/64084/347730/7058/574038/441381/57633/26280/114798/27067/4915/4916/51225/2239/8128/8321/84631/257194/23316/2693/387804/64284/89780/55209/5818/9231/94030/145581/347902/2048/9378/78999/84189/6092/2895/2049/23767/23077/4208/4914/6622/7097	-0.374039	-1.33203	0.0488263	0.444747	9671	tags=57%- list=44%- signal=32%	339398/51804/4884/11141/26280/26050/57633/2045/4915/64218/654429/8321/10082/2239/347730/55209/2693/7474/5789/575/627/84631/4916/347902/27286/5020/257194/8128/64284/114798/10611/23316/94030/89780/6585/9231/9378/387804/5818/23077/2048/6092/7097/145581/6622/4208/84189/2895/78999/2049/23767/84628/51738/4914	0.06	-0.176993	-0.797471	0.868903	0.930127	5125	tags=22%- list=23%- signal=17%	2239/26280/9423/9231/10082/2045/89780/6092/6495/84631/4915/2049/54674/375323/9378/51225/55737/6622/7097/64284/3556	0.310849	1.30931	0.0745679	0.194924	6929	tags=42%- list=31%- signal=29%	7162/57555/8292/386724/84628/441381/57633/26050/4884/375790/5020/10160/54413/257194/22871/22865/22883/145581/6585/654429/4916/51738/114798/8321/5789/627/2693/55209/339398/11141/575/8128/577/347730/869/9746/22943/64084/94030/27067	0.134
GO:0070166	enamel mineralization	19	-0.536529	-1.53181	0.034662	0.818842	1352	tags=32%- list=6%- signal=30%	152816/1080/10117/265/401138/1758	-0.557726	-1.52944	0.0263061	0.353971	3145	tags=42%- list=14%- signal=36%	10312/5818/152816/10117/265/1080/401138/1758	0.002	-0.316001	-0.990393	0.464543	0.815156	3082	tags=32%- list=14%- signal=27%	5465/401138/1758/256764/9313/1080	-0.44712	-1.53249	0.0402644	0.142779	1117	tags=26%- list=5%- signal=25%	401138/1080/256764/9313/152816	0.05
GO:0031349	positive regulation of defense response	279	-0.292895	-1.27495	0.0347171	0.818842	4698	tags=27%- list=21%- signal=21%	55269/4862/340061/84630/4023/406989/3605/3929/29110/84166/3620/5733/4841/1236/6369/3133/3916/185/23765/90865/171389/10084/2150/84034/3093/3569/3665/7941/389856/3735/6352/117854/10622/9575/3603/406991/8600/245928/3592/93978/80231/59067/2358/4208/8995/136/54209/64332/9641/3558/54093/2547/112744/5322/10584/3458/2167/3456/56832/85480/3949/406955/6622/5008/116449/7097/81030/57169/90678/10318/3673/2113…	-0.403286	-1.54657	1.107e-05	0.00500796	3400	tags=28%- list=15%- signal=24%	10084/55527/5817/8995/1236/8772/4862/90865/114548/80231/839/8600/112744/3735/9575/389856/4841/2167/7941/5743/8547/7132/5322/3093/245928/3929/3569/7097/136/6622/3949/406955/4208/56832/85480/383/3458/10125/29110/3456/3558/10584/6279/59067/171389/6688/3592/661/84034/6352/6369/64581/6850/64332/3148/2150/54093/2547/912/7305/79812/7292/3665/9641/3606/406991/54209/81030/57169/90678/10318/5008/58484/2113…	0	-0.236121	-1.23717	0.0490903	0.397969	6358	tags=37%- list=29%- signal=27%	4792/3592/26228/116449/185/9868/7294/114548/406934/3661/51704/7292/91662/2167/5294/10125/1236/11027/11126/5008/6850/729230/3600/22861/57506/84034/5817/63940/10622/6280/3673/10084/389856/5591/78989/7409/5322/3620/9575/8673/7099/241/8737/730249/55269/93978/64332/245928/56832/3929/8995/8772/57663/2547/51284/149628/3553/3593/83666/10432/90933/2069/59067/22914/114836/57169/940/3558/91445/23765/8723/57…	-0.183496	-1.08174	0.200535	0.330015	3339	tags=21%- list=15%- signal=18%	3620/117854/8737/2167/85480/11315/114836/115004/8995/3605/730249/83666/406989/245928/6369/90865/3558/10432/80231/2547/8673/10133/22914/8547/406955/10584/84034/93978/3456/112744/56832/90933/3949/9641/59067/3929/3458/940/2113/3569/6352/56253/7097/4049/6622/912/4023/149628/4321/81030/54093/406991/259197/3673/57169/10318/3956/54209	0.414
GO:0016482	cytosolic transport	149	0.249287	1.26697	0.0349418	0.82102	3828	tags=28%- list=17%- signal=23%	6653/6811/55658/27147/83547/219931/3799/25930/63893/738/7874/7879/374403/64089/10228/164/1201/84910/30849/404636/55773/11151/5595/83874/51699/9980/51479/22853/6643/10490/57533/7430/23085/58533/51552/1639/9043/10139/51026/7109/51560/55062	-0.250624	-0.929115	0.65976	0.898045	7128	tags=36%- list=32%- signal=24%	5962/9341/22863/5071/84067/5289/55207/6860/9559/5604/547/144717/8678/5987/23230/80148/8677/7430/9179/22836/51209/112936/3916/9648/23041/2316/54551/2013/64145/25938/10097/23258/9827/143187/26088/8675/6293/29934/26115/7813/5868/127845/51361/27252/9066/51542/55297/6272/30845/90196/4478/160/2060	0.204	-0.217557	-1.05397	0.328984	0.741476	3956	tags=24%- list=18%- signal=20%	9341/5604/10097/6860/23033/143187/547/27252/1201/9905/9066/8724/1213/23258/9527/8938/2580/9559/26115/25938/8675/9648/5987/112936/90196/64145/55297/80128/54497/55737/57589/11267/8934/8678/6642/5868	0.27897	1.24958	0.0945915	0.224662	5239	tags=28%- list=24%- signal=22%	6811/27147/164/374403/23085/51542/150368/83547/83874/57533/63893/8218/9980/27236/55773/8411/25930/27131/55658/51699/8677/4478/10079/6643/219931/30845/84079/6272/7874/7109/4133/3916/5594/10749/160/5962/124997/6653/9179/3799/80148/30849	0.196
GO:1901387	positive regulation of voltage-gated calcium channel activity	18	0.483942	1.55276	0.0351047	0.821735	1755	tags=33%- list=8%- signal=31%	5534/5530/785/246329/5532/784	-0.366954	-0.995758	0.487829	0.840297	1924	tags=22%- list=9%- signal=20%	9992/781/30845/3753	0.21	0.658691	2.07101	0.000298796	0.0496227	4188	tags=67%- list=19%- signal=54%	342667/784/783/246329/5530/5534/785/9495/5532/781/30845/1020	0.576691	1.71422	0.00697604	0.0556188	5396	tags=67%- list=24%- signal=50%	783/9495/5530/342667/784/5534/785/246329/30845/5532/1020/781	0.02
GO:0021854	hypothalamus development	23	-0.504882	-1.50585	0.0355063	0.821991	6819	tags=65%- list=31%- signal=45%	27023/581/27089/5454/5361/6658/8829/190/30062/219409/22930/7080/137814/55558/1499	-0.508409	-1.45116	0.042981	0.427064	8643	tags=74%- list=39%- signal=45%	6658/22930/30062/27023/190/23440/8829/6715/581/27089/5454/1499/219409/5361/7080/137814/55558	0.042	-0.270605	-0.894933	0.61598	0.872577	8447	tags=52%- list=38%- signal=32%	5626/79625/55558/6715/9001/23440/27023/6658/190/8828/1499/137814	0.285244	0.906711	0.593932	0.599653	8080	tags=48%- list=36%- signal=30%	219409/7080/5454/9723/30062/6715/22930/5626/581/23440/79625	0.386
GO:0000289	nuclear-transcribed mRNA poly(A) tail shortening	34	0.388067	1.47245	0.0355656	0.821991	4933	tags=44%- list=22%- signal=34%	57690/9337/7832/7538/23112/56478/64282/255967/55571/246175/22849/55095/23318/85456/57472	0.289599	1.19318	0.183002	0.659815	1928	tags=18%- list=9%- signal=16%	57690/9337/7832/23112/7538/246175	0.258	-0.198709	-0.717353	0.896812	0.930127	4522	tags=24%- list=20%- signal=19%	56478/4292/23034/5436/29883/9924/4849/11044	0.370946	1.28424	0.136197	0.270509	7545	tags=47%- list=34%- signal=31%	23318/57472/23019/9337/4850/64282/22849/9125/4848/7832/57690/55095/7538/26986/255967/27161	0.15
GO:0003159	morphogenesis of an endothelium	18	-0.542545	-1.52716	0.0356677	0.821991	3612	tags=56%- list=16%- signal=47%	7852/81792/2246/94/3687/406991/652/1499/25865/90627	-0.601233	-1.63149	0.0093435	0.219798	1425	tags=39%- list=6%- signal=36%	81792/2246/25865/406991/94/3687/90627	0.004	-0.558556	-1.72009	0.010078	0.205542	5934	tags=61%- list=27%- signal=45%	54567/27086/3687/94/388/3516/652/2246/25865/1499/90627	-0.426031	-1.4377	0.0762911	0.197007	4759	tags=44%- list=21%- signal=35%	3516/25865/652/94/2246/1499/406991/90627	0.068
GO:0061154	endothelial tube morphogenesis	18	-0.542545	-1.52716	0.0356677	0.821991	3612	tags=56%- list=16%- signal=47%	7852/81792/2246/94/3687/406991/652/1499/25865/90627	-0.601233	-1.63149	0.0093435	0.219798	1425	tags=39%- list=6%- signal=36%	81792/2246/25865/406991/94/3687/90627	0.004	-0.558556	-1.72009	0.010078	0.205542	5934	tags=61%- list=27%- signal=45%	54567/27086/3687/94/388/3516/652/2246/25865/1499/90627	-0.426031	-1.4377	0.0762911	0.197007	4759	tags=44%- list=21%- signal=35%	3516/25865/652/94/2246/1499/406991/90627	0.068
GO:0097009	energy homeostasis	38	0.370276	1.44642	0.0360078	0.821991	1242	tags=18%- list=6%- signal=17%	32/115209/9975/23178/5562/25987/7314	0.238317	1.00875	0.437807	0.817733	744	tags=13%- list=3%- signal=13%	32/9975/115209/23178/5562	0.392	-0.21428	-0.79595	0.804728	0.930127	3286	tags=18%- list=15%- signal=16%	5290/353500/64784/948/2326/148811/340146	0.336455	1.19286	0.211412	0.339025	5493	tags=37%- list=25%- signal=28%	32/115209/9975/51085/5563/10874/238/8878/5562/23378/23373/8013/112609/271	0.168
GO:0007051	spindle organization	178	0.234919	1.2184	0.0360082	0.821991	3352	tags=25%- list=15%- signal=21%	10636/1062/26112/51115/128866/27243/79643/55201/54801/81027/729440/10783/26054/7272/22974/10403/4926/29901/10982/55125/115106/23122/10844/92421/114327/29082/1778/3192/54627/57132/84445/57405/4733/27175/9212/22919/7430/440145/79598/90417/7756/9787/1639/3796	-0.176805	-0.662298	0.983837	0.941722	7486	tags=29%- list=34%- signal=20%	55142/55835/4627/10615/3833/4134/9133/7175/4204/3619/2770/10579/203068/153241/28989/6683/22924/1453/7430/10426/80258/3985/2316/114791/23116/5524/84142/546/387/10735/29899/11200/23332/5901/10769/6905/55521/891/23015/27229/4605/11076/10039/5116/4342/10464/285643/9793/10540/51510/79000/91782	0.446	-0.222137	-1.10208	0.234617	0.677588	3752	tags=22%- list=17%- signal=18%	55592/10615/1739/10460/3619/7283/9126/6683/23015/1213/24137/51119/23332/79866/55521/147872/55835/153241/84142/285643/8841/126731/10464/10540/5901/4627/22919/79000/2009/56647/203068/23272/29899/7405/10735/6867/9793/3833/91782	0.303162	1.38795	0.0185544	0.0954392	5204	tags=28%- list=23%- signal=22%	26054/256364/10636/92421/51115/9700/81027/128866/115106/57519/4733/55201/6047/9897/891/1453/57132/79643/29082/22974/4926/4204/27243/114327/26112/332/8086/10039/1062/3925/10783/56992/28989/3985/84722/23172/5524/4134/10844/1104/23636/10403/55726/10982/25978/3796/8658/80254/9212/93323	0.096
GO:0044242	cellular lipid catabolic process	210	0.229518	1.21539	0.0360577	0.821991	4375	tags=28%- list=20%- signal=23%	6653/32/3073/53630/3991/549/11343/3990/1891/390916/171586/4668/84129/5538/5294/5194/35/254013/653308/54905/2629/4258/126129/949/3030/22933/225/10908/1375/51/340665/345/27349/313/3033/8879/4758/200879/83667/219743/55268/8877/2639/5168/336/1666/26090/2581/55331/8398/84693/10449/22876/208/8605/8310/5465/5096/3032	-0.199903	-0.755787	0.939845	0.941722	5992	tags=25%- list=27%- signal=19%	56261/8309/10825/11057/38/221955/255189/55627/4023/83875/13/125981/26291/1962/375775/1374/133121/54677/10478/23175/7291/1056/747/1373/39/160428/57733/56898/79153/27293/2717/7941/149998/5322/5580/56624/55512/54363/9388/1376/79644/3949/79887/37/33/5337/11313/3952/57104/5106/84879/10999/8647	0.382766	0.249616	1.30343	0.0241477	0.294594	4896	tags=27%- list=22%- signal=21%	4668/335/340665/34/5095/1375/339221/57104/129807/8309/126129/80339/53630/10005/5830/6610/84696/11001/10908/5825/345/254013/3991/32/2629/84129/390916/64900/23175/207/51/341/51573/57406/254552/1891/160428/55268/5538/54905/171586/5337/1056/6653/140701/84693/8398/5168/5828/1962/8877/5580/5194/4758/26291/1384/56603	0.268457	1.25006	0.0770521	0.197963	5638	tags=29%- list=25%- signal=22%	32/4668/140701/84696/53630/3991/340665/5095/126129/57104/5830/335/254013/5336/1375/84129/3073/23659/10908/56603/7291/2760/80339/254552/10005/129807/5538/6610/4758/5337/64900/34/341/375775/1666/5194/5106/2629/37/11001/339221/8309/283927/390916/8660/5335/171586/5825/6653/11343/747/55268/1962/30/1384/54905/22933/27293/57406/160428/345	0.15
GO:0033146	regulation of intracellular estrogen receptor signaling pathway	32	0.397938	1.48871	0.0361757	0.821991	600	tags=12%- list=3%- signal=12%	81606/25959/8626/79876	0.287435	1.17108	0.211731	0.673446	946	tags=12%- list=4%- signal=12%	8626/25959/81606/79876	0.268	0.359527	1.30883	0.112017	0.540774	4189	tags=31%- list=19%- signal=25%	25959/55325/23019/149563/51569/672/6714/4848/57617/9125	0.481897	1.64529	0.0109406	0.0730826	8023	tags=62%- list=36%- signal=40%	25959/81606/23019/10498/51569/167465/55325/8626/9125/3169/4848/8928/3670/10413/79876/57617/5058/6714/672/8085	0.016
GO:0060142	regulation of syncytium formation by plasma membrane fusion	29	-0.478006	-1.49579	0.0369076	0.834773	5469	tags=38%- list=25%- signal=29%	4654/8536/824/1432/9518/4283/54209/8521/963/8740/8837	-0.443425	-1.32496	0.105479	0.570295	7671	tags=72%- list=35%- signal=47%	4773/9750/3566/92304/824/51177/130827/81501/575/30846/4654/10211/4283/8536/8521/1432/8740/9518/7305/54209/8837	0.044	-0.296228	-1.03736	0.400715	0.792799	7765	tags=59%- list=35%- signal=38%	9518/4283/130827/8536/3627/81501/4654/9750/8740/8754/1432/10211/3565/8837/963/8521/54209	-0.287211	-1.10421	0.298873	0.410848	3089	tags=24%- list=14%- signal=21%	963/1432/3565/4283/8837/8521/54209	0.28
GO:0003309	type B pancreatic cell differentiation	30	-0.473028	-1.49242	0.0370268	0.834773	7395	tags=57%- list=33%- signal=38%	3642/3175/5991/2931/168620/2932/5080/653/3651/222546/4825/1021/9575/652/28514/4821/51092	-0.424689	-1.27485	0.145565	0.621164	7490	tags=57%- list=34%- signal=38%	653/5991/7474/3642/3172/28514/168620/2931/652/222546/51092/5080/1021/9575/3651/4825/4821	0.068	0.155445	0.559896	0.986255	0.930127	7804	tags=47%- list=35%- signal=30%	572/168620/207/406/100126308/10220/2931/6608/7474/5991/51092/222546/3651/3172	0.405395	1.36749	0.0878118	0.214995	7883	tags=53%- list=36%- signal=34%	572/406/3651/2931/168620/5080/10220/1021/654/1000/6608/5991/2627/222546/207/3642	0.094
GO:0000723	telomere maintenance	137	0.25325	1.27173	0.0372425	0.834773	3152	tags=25%- list=14%- signal=21%	26272/7011/23293/5394/5111/23137/7874/6117/3326/472/54891/3178/9894/1763/79618/9937/7012/55651/5595/55226/64282/3320/3192/328/65057/10694/149840/5570/9212/26277/84464/5514/10575/5889	-0.160788	-0.592516	0.99429	0.941722	6073	tags=22%- list=27%- signal=16%	5892/5888/7486/8607/9401/908/51750/51377/5371/84250/167227/546/220064/283899/80351/100134934/7015/54464/56252/7014/1499/3364/10039/54552/10111/10576/4216/2547/6119/675	0.48	0.166604	0.819593	0.888534	0.930127	5889	tags=28%- list=27%- signal=20%	22891/65057/55651/197370/5111/493861/3320/3326/54780/7874/4751/898/7012/55226/5594/54984/10039/6714/5371/4609/5976/7515/140609/5588/7520/26277/29844/23381/10694/3104/9401/7013/6672/10575/3178/79618/85456/545	0.279259	1.23787	0.106892	0.239956	7860	tags=41%- list=35%- signal=27%	23293/3326/3320/22891/65057/898/5111/493861/5394/4609/197370/55651/2237/5588/10039/5371/3178/79035/7486/26272/9937/7874/7011/5594/64282/54537/23137/55505/7515/8658/56160/9212/22948/64858/79618/10694/10574/54780/545/5570/10459/4751/10728/3104/283899/54433/5976/1763/6714/55226/54984/54891/29844/9401/328/472	0.176353
GO:0033280	response to vitamin D	35	0.379815	1.45438	0.0372765	0.834773	1025	tags=17%- list=5%- signal=16%	6256/25959/360/219931/22938/8074	0.270521	1.11955	0.268716	0.715988	1626	tags=20%- list=7%- signal=19%	6256/8074/25959/3627/360/219931/22938	0.294	0.395934	1.47979	0.0408906	0.372684	2997	tags=26%- list=14%- signal=22%	25959/6256/6591/8074/655/360/22938/4330/632	0.523134	1.82237	0.00151796	0.023159	5099	tags=49%- list=23%- signal=37%	25959/6256/8074/2242/655/8614/4330/6591/249/632/3627/219931/22938/6696/8805/7706/5743	0
GO:0098581	detection of external biotic stimulus	20	-0.525242	-1.51878	0.0375864	0.838478	1835	tags=25%- list=8%- signal=23%	93978/54209/23643/7097/912	-0.640271	-1.77621	0.00105948	0.077886	4110	tags=65%- list=19%- signal=53%	93978/8993/64127/3929/7097/7096/10333/57115/64581/912/23643/54209/58484	0.002	-0.541073	-1.72012	0.011758	0.219759	4037	tags=45%- list=18%- signal=37%	7099/93978/3929/57115/114771/23643/7097/912/54209	-0.460581	-1.5992	0.0297511	0.122963	1718	tags=30%- list=8%- signal=28%	93978/3929/7097/912/23643/54209	0.056
GO:0034616	response to laminar fluid shear stress	13	0.542303	1.58143	0.0381241	0.838478	108	tags=15%- list=0%- signal=15%	1636/406913	0.442776	1.37236	0.106828	0.571388	138	tags=15%- list=1%- signal=15%	406913/1636	0.112	0.446101	1.26906	0.173858	0.61006	4100	tags=38%- list=19%- signal=31%	406913/1636/445/7043/6721	0.574233	1.56556	0.0349331	0.131804	5784	tags=54%- list=26%- signal=40%	406913/1636/6721/9314/445/5607/7043	0.046
GO:0006779	porphyrin-containing compound biosynthetic process	32	0.395331	1.47895	0.0383906	0.838478	2897	tags=28%- list=13%- signal=24%	402055/5498/200205/28978/3658/2235/55316/3145/2395	0.326091	1.32857	0.0915594	0.541716	1560	tags=19%- list=7%- signal=17%	402055/5498/200205/3145/28978/3658	0.176	0.304699	1.10924	0.296352	0.722258	3749	tags=28%- list=17%- signal=23%	402055/200205/10058/55316/28978/5498/706/2395/28982	0.367728	1.25549	0.162404	0.296451	6275	tags=34%- list=28%- signal=25%	200205/402055/10058/1371/706/28978/4779/5498/2395/28982/55316	0.092
GO:0033014	tetrapyrrole biosynthetic process	32	0.395331	1.47895	0.0383906	0.838478	2897	tags=28%- list=13%- signal=24%	402055/5498/200205/28978/3658/2235/55316/3145/2395	0.326091	1.32857	0.0915594	0.541716	1560	tags=19%- list=7%- signal=17%	402055/5498/200205/3145/28978/3658	0.176	0.304699	1.10924	0.296352	0.722258	3749	tags=28%- list=17%- signal=23%	402055/200205/10058/55316/28978/5498/706/2395/28982	0.367728	1.25549	0.162404	0.296451	6275	tags=34%- list=28%- signal=25%	200205/402055/10058/1371/706/28978/4779/5498/2395/28982/55316	0.092
GO:0042147	retrograde transport- endosome to Golgi	79	0.293681	1.34129	0.0384407	0.838478	3820	tags=32%- list=17%- signal=26%	6811/55658/27147/63893/738/7874/7879/374403/10228/84910/55773/83874/51699/51479/6643/10490/57533/23085/58533/1639/9043/10139/51026/7109/51560	-0.229174	-0.800555	0.824992	0.932072	5829	tags=28%- list=26%- signal=21%	144717/5987/80148/8677/22836/51209/112936/9648/54551/64145/25938/23258/9827/143187/26088/8675/6293/29934/7813/127845/51542/30845	0.326	-0.245302	-1.07213	0.324491	0.737475	2963	tags=23%- list=13%- signal=20%	9905/8724/1213/23258/9527/8938/9559/25938/8675/9648/5987/112936/64145/54497/55737/57589/8934/6642	0.369983	1.51253	0.011378	0.0744944	3767	tags=27%- list=17%- signal=22%	6811/27147/374403/23085/51542/150368/83874/57533/63893/8218/27236/55773/27131/55658/51699/8677/10079/6643/30845/7874/7109	0.068
GO:0015911	long-chain fatty acid import across plasma membrane	10	0.601408	1.60741	0.0385384	0.838478	5833	tags=50%- list=26%- signal=37%	51703/208/6513/10998/207	0.313014	0.888239	0.586948	0.881704	365	tags=10%- list=2%- signal=10%	51703	0.35	0.610567	1.59768	0.0331237	0.348797	2780	tags=50%- list=13%- signal=44%	51703/376497/10998/7057/207	0.591282	1.48287	0.0539883	0.165246	5401	tags=60%- list=24%- signal=45%	51703/376497/7057/2180/8660/10998	0.032
GO:0042753	positive regulation of circadian rhythm	18	-0.537636	-1.51334	0.0387125	0.838478	6388	tags=50%- list=29%- signal=36%	1392/2692/135/6097/7080/4544/9575/594857/56938	-0.637438	-1.72974	0.00245881	0.130151	2749	tags=44%- list=12%- signal=39%	9575/7080/4544/594857/51738/135/6097/56938	0	-0.352587	-1.0858	0.341129	0.751083	1454	tags=17%- list=7%- signal=16%	594857/56938/1392	-0.203721	-0.687485	0.896714	0.743155	3628	tags=33%- list=16%- signal=28%	135/9575/2691/1392/594857/56938	0.466
GO:0009069	serine family amino acid metabolic process	33	-0.45678	-1.47217	0.0391084	0.838478	5651	tags=42%- list=25%- signal=32%	4522/7263/63826/55258/23657/5723/10247/51540/570/26227/54363/64902/875/113675	-0.501833	-1.53392	0.0169962	0.285301	6748	tags=42%- list=30%- signal=30%	55258/4522/189/63826/5723/26227/10247/7263/570/64902/54363/51540/875/113675	0.006	-0.494587	-1.77398	0.00321543	0.140527	5042	tags=48%- list=23%- signal=38%	10955/570/54363/6472/275/10249/1036/22928/1719/51540/55258/113675/26227/64902/2729/875	-0.287127	-1.1375	0.251698	0.374642	5570	tags=42%- list=25%- signal=32%	1036/6472/51540/55258/570/189/113675/1719/2729/54363/26227/875/64902/10249	0.3
GO:0046184	aldehyde biosynthetic process	14	0.527659	1.57337	0.0392037	0.838478	3894	tags=50%- list=18%- signal=41%	7167/5978/55818/650/55163/1181/54361	0.477989	1.52256	0.0515513	0.453856	4223	tags=57%- list=19%- signal=46%	7167/5978/650/55818/55163/1181/54361/7086	0.074	0.331199	0.962749	0.50716	0.836806	603	tags=14%- list=3%- signal=14%	7167/5978	0.452717	1.26321	0.180884	0.313403	6829	tags=43%- list=31%- signal=30%	7167/5978/8912/654/1181/54361	0.11
GO:0072012	glomerulus vasculature development	26	-0.48525	-1.48735	0.0392817	0.838478	4236	tags=38%- list=19%- signal=31%	7490/3690/1909/4851/2303/8710/5156/80310/652/8837	-0.485303	-1.42082	0.0549372	0.460826	8131	tags=65%- list=37%- signal=41%	6943/130497/406910/8710/4854/80310/7010/4851/285/652/1909/2303/3690/7490/5156/3570/8837	0.024	-0.264353	-0.899449	0.606582	0.867357	5582	tags=35%- list=25%- signal=26%	947/5159/3280/7490/5156/652/358/8710/8837	0.296272	0.969124	0.50683	0.548214	4327	tags=35%- list=20%- signal=28%	655/3570/5155/2828/284/59/130497/2303/4854	0.304
GO:1901673	regulation of mitotic spindle assembly	18	0.477624	1.53249	0.0392915	0.838478	3592	tags=56%- list=16%- signal=47%	128866/27243/79643/92421/29082/3192/57132/4733/79598/256364	0.262159	0.898642	0.620985	0.891388	4213	tags=44%- list=19%- signal=36%	128866/27243/57132/79643/29082/5119/256364/3192	0.378	0.543546	1.70898	0.0109635	0.213134	2690	tags=39%- list=12%- signal=34%	79643/256364/29082/92421/27243/57132/56992	0.569557	1.69301	0.00909918	0.0656607	2289	tags=44%- list=10%- signal=40%	256364/92421/128866/4733/57132/79643/29082/27243	0.012
GO:0015844	monoamine transport	83	-0.361593	-1.38005	0.0393114	0.838478	8517	tags=51%- list=38%- signal=31%	6570/6531/6804/5023/1268/6850/4129/6582/151/2668/6623/6581/1137/1392/1812/84258/1113/1813/9607/3737/341359/4204/152/18/2693/3350/135/4842/83849/3690/6860/3745/148281/9066/143425/6580/65018/140/7432/1814/6622/6392	-0.427196	-1.5025	0.00599495	0.188574	9116	tags=59%- list=41%- signal=35%	152/1392/151/1268/4986/1813/1815/6570/6804/6531/1137/2693/1812/1113/5071/4204/9607/6860/341359/5020/84258/2824/18/2668/3351/4842/6581/6623/83849/140/143425/148281/1133/3745/3350/3690/1814/90019/7432/6580/6622/9066/3737/10859/6850/65018/5023/135/6392	0.0240481	-0.194127	-0.855254	0.756747	0.918636	4111	tags=20%- list=19%- signal=17%	6861/341359/143425/3350/222962/18/6860/140/9066/1814/6387/4842/11315/6580/6622/1392/6392	0.204223	0.841887	0.759208	0.681352	2661	tags=16%- list=12%- signal=14%	6530/6857/2912/4986/2550/127833/5020/84062/5023/4204/6571/6531/3351	0.402
GO:0006656	phosphatidylcholine biosynthetic process	29	0.400115	1.4711	0.039312	0.838478	1437	tags=24%- list=6%- signal=23%	80736/137964/10162/171586/2171/2181/10400	0.311262	1.23856	0.149315	0.627236	1697	tags=28%- list=8%- signal=26%	80736/2181/137964/10400/57153/10162/25979/171586	0.226	0.47807	1.70242	0.00874387	0.198381	5122	tags=48%- list=23%- signal=37%	80736/2181/335/137964/2170/376497/23682/10162/3931/171586/2171/824/25979/1120	0.484661	1.62232	0.0136025	0.0810113	4631	tags=38%- list=21%- signal=30%	2181/80736/335/10400/376497/2171/1119/137964/23682/2170/171586	0.024
GO:0051645	Golgi localization	13	0.539884	1.57438	0.0393343	0.838478	2296	tags=38%- list=10%- signal=34%	1600/79567/9368/7534/10494	0.42068	1.30388	0.143521	0.617749	1185	tags=23%- list=5%- signal=22%	79567/1600/9368	0.162	0.463114	1.31747	0.143464	0.57752	4645	tags=54%- list=21%- signal=43%	1600/9368/7534/998/55171/79567/10494	0.663285	1.80835	0.0036192	0.0389348	3686	tags=46%- list=17%- signal=39%	1600/7534/79567/9368/55171/22820	0.004
GO:0043550	regulation of lipid kinase activity	63	0.311167	1.35814	0.0395238	0.839632	4045	tags=32%- list=18%- signal=26%	2322/55626/30849/6363/8525/3815/5525/5925/84174/29982/5296/116986/975/64805/8835/2185/7040/930/5934/5159	-0.24278	-0.825371	0.770692	0.924335	3054	tags=17%- list=14%- signal=15%	64127/1236/1154/7410/5587/5747/2268/30837/5156/9021/23533	0.338	0.263304	1.12123	0.252059	0.689837	5675	tags=37%- list=26%- signal=27%	3815/2046/64127/6363/975/8396/8651/124997/2322/930/7010/5934/6714/9306/9021/998/7040/8835/1154/22863/153090/116986/8525	0.352538	1.38133	0.0540611	0.165264	5523	tags=37%- list=25%- signal=27%	3815/6363/5747/8651/146850/64127/2046/8525/8396/5155/116986/5934/2322/9306/975/55626/4067/930/124997/5296/9021/30849/23533	0.094
GO:2000316	regulation of T-helper 17 type immune response	28	-0.474226	-1.4743	0.0400112	0.847084	3643	tags=36%- list=16%- signal=30%	54542/2048/30009/149233/406991/93978/8995/64332/3558/10892	-0.538329	-1.59816	0.00987654	0.223066	4315	tags=43%- list=19%- signal=35%	30009/93978/84695/149233/8995/84807/2048/3558/64581/64332/406991/10892	0.006	-0.43061	-1.49381	0.0419184	0.374586	4499	tags=50%- list=20%- signal=40%	30009/10538/93978/64332/8995/3593/3565/3558/149041/54542/10892/3717/3726/149233	-0.285843	-1.08618	0.317639	0.42494	2866	tags=29%- list=13%- signal=25%	8995/3558/54542/3565/93978/149233/406991/10892	0.302
GO:0002327	immature B cell differentiation	11	0.573101	1.57856	0.0402113	0.848426	3081	tags=45%- list=14%- signal=39%	96459/472/3815/5896/10758	0.306733	0.900961	0.57931	0.87782	3673	tags=36%- list=17%- signal=30%	3815/472/5897/96459	0.396	0.50608	1.36732	0.116938	0.546642	3383	tags=45%- list=15%- signal=39%	3815/5896/10758/96459/25	0.564527	1.46309	0.061635	0.177135	332	tags=27%- list=1%- signal=27%	10758/3815/5896	0.046
GO:0051000	positive regulation of nitric-oxide synthase activity	20	0.458817	1.50801	0.0408764	0.855293	3566	tags=45%- list=16%- signal=38%	5291/2643/3357/348/7124/949/2185/3091/1719	0.527615	1.86761	0.00282495	0.137303	2046	tags=40%- list=9%- signal=36%	2643/5291/3357/7124/2208/949/2185/1719	0.014	0.404823	1.30495	0.139141	0.571639	3005	tags=35%- list=14%- signal=30%	5291/348/3357/2643/116150/207/6271	0.375124	1.14545	0.285033	0.401404	2008	tags=25%- list=9%- signal=23%	2643/5291/348/3357/7124	0.16
GO:0061744	motor behavior	13	0.536404	1.56423	0.0411498	0.855293	3343	tags=46%- list=15%- signal=39%	2131/5562/2629/2925/113246/1639	0.381983	1.18394	0.24013	0.694605	3616	tags=54%- list=16%- signal=45%	2131/5562/2629/113246/2925/1639/104	0.222	0.381311	1.08475	0.344952	0.752925	8036	tags=62%- list=36%- signal=39%	2131/113246/2629/104/1803/5562/2922/2925	0.449933	1.22667	0.217467	0.343881	4701	tags=38%- list=21%- signal=30%	2131/113246/2922/2629/5562	0.134
GO:0021513	spinal cord dorsal/ventral patterning	17	-0.541364	-1.50342	0.0413934	0.855293	9145	tags=82%- list=41%- signal=48%	8022/121643/2736/2737/6469/120237/429/6656/27152/5992/58524/51684/4821/7289	-0.565484	-1.51234	0.0297486	0.373034	4745	tags=47%- list=21%- signal=37%	120237/429/5992/27152/58524/6656/4821/7289	0.05	-0.209072	-0.635094	0.925299	0.930127	95	tags=12%- list=0%- signal=12%	4821/7289	0.461577	1.35363	0.117138	0.251535	7429	tags=65%- list=34%- signal=43%	5992/121643/2737/120237/6469/27152/6608/429/6656/51684/54567	0.114
GO:0071763	nuclear membrane organization	39	0.364673	1.433	0.0414038	0.855293	3788	tags=38%- list=17%- signal=32%	128866/27243/79643/10783/5578/92421/27348/22933/29082/23399/26092/57132/26993/1639/23141	-0.175597	-0.551405	0.983972	0.941722	1223	tags=18%- list=6%- signal=17%	6683/5579/23175/2010/51510/81565/91782	0.504	0.328341	1.25541	0.137467	0.569914	3118	tags=28%- list=14%- signal=24%	79643/29082/92421/23399/26993/27243/27348/5048/57132/23175/27183	0.43271	1.54407	0.0206214	0.100964	5810	tags=49%- list=26%- signal=36%	92421/128866/7329/57132/79643/29082/27348/23399/27243/26993/5048/10783/1104/25978/27183/23435/22933/80346/7443	0.054
GO:0043508	negative regulation of JUN kinase activity	14	0.523812	1.5619	0.0416539	0.855293	1360	tags=29%- list=6%- signal=27%	11221/26191/80824/4878	-0.300586	-0.766948	0.791704	0.92922	5661	tags=29%- list=26%- signal=21%	6422/171392/6317/10114	0.328	0.282741	0.821886	0.706134	0.904346	4368	tags=36%- list=20%- signal=29%	80824/142679/4878/2950/10114	0.384824	1.07377	0.376401	0.467106	7840	tags=57%- list=35%- signal=37%	4878/80824/6423/10114/142679/64853/6422/2950	0.176
GO:1904356	regulation of telomere maintenance via telomere lengthening	55	0.323048	1.37104	0.0418919	0.855293	3053	tags=31%- list=14%- signal=27%	26272/23293/5394/472/3178/79618/5595/55226/64282/3192/65057/10694/5570/9212/26277/84464/10575	0.226379	1.02412	0.412396	0.802402	4400	tags=38%- list=20%- signal=31%	26272/23293/5394/3178/84464/472/10575/9212/79618/10694/5594/65057/55226/2072/5570/3183/11284/10574/3192/64282/26277	0.354	0.170204	0.706724	0.944804	0.930127	5889	tags=31%- list=27%- signal=23%	65057/4751/55226/5594/54984/6714/140609/5588/7520/26277/23381/10694/7013/10575/3178/79618/545	0.234658	0.895461	0.646838	0.626454	7860	tags=38%- list=35%- signal=25%	23293/65057/5394/5588/3178/26272/5594/64282/8658/9212/22948/79618/10694/10574/545/5570/4751/6714/55226/54984/472	0.346
GO:0042326	negative regulation of phosphorylation	342	0.206042	1.14941	0.0422535	0.855293	5167	tags=31%- list=23%- signal=24%	6653/5291/406900/5777/10636/4690/64780/57493/348/79705/11221/26191/11329/10614/140885/3315/8440/80824/64793/4771/56937/79643/7070/8850/143941/11142/10217/4878/2629/5770/4921/753/5525/9270/407040/55872/5925/4041/406890/65266/22933/650/55755/103/3192/260434/64754/84335/406948/5062/64798/5570/5339/7498/10106/84959/1031/7040/58533/5575/7251/2192/199731/324/10959/9043/1027/3087/23141/8692/3082/201163/…	-0.205704	-0.794765	0.943961	0.941722	7370	tags=31%- list=33%- signal=21%	54922/6521/79007/84327/406994/54431/406938/4908/27124/84063/22863/3486/9353/3642/5071/401265/7345/83891/6093/1647/5611/406887/2887/3624/4091/1609/4916/5576/9759/409/4298/100506658/4092/11117/94032/5987/6422/55364/171392/4142/1848/3170/10519/652/2776/10252/25937/5783/5515/5997/84919/5794/22843/140775/2646/6895/581/5728/23603/3843/619552/9555/23770/5080/54625/6317/407000/11314/6546/6547/406921/2167…	0.322	0.2456	1.35599	0.00515971	0.16362	4715	tags=29%- list=21%- signal=23%	84327/56937/79643/4771/28964/11329/65266/143941/5291/27124/26973/9104/55450/348/64754/8692/51763/6547/91663/51422/25793/10959/84062/10614/57493/64780/7070/90007/5777/8396/83891/80824/79705/388324/84335/9770/79007/161742/4040/55872/9241/8655/11142/8651/2629/2192/51085/9052/655/10527/260434/207/140885/4921/29108/1848/142679/23636/10106/5770/406900/4878/100506658/10636/1609/5575/25/5621/1849/4035/10…	0.311125	1.50741	0.00082288	0.0161622	8461	tags=48%- list=38%- signal=30%	10636/84327/9770/65266/79705/83891/55450/10614/143941/8692/5777/1848/4771/5291/8651/57493/56937/91663/11329/27124/348/90007/655/4690/11117/9270/10959/9104/84335/4035/79643/140885/56288/51422/64754/388324/161742/54892/4040/4878/84062/8396/8613/51763/55872/51085/6547/80824/84959/867/10106/9241/5728/9353/3170/54541/7249/1029/8655/64780/11142/406948/284/260434/25793/29108/1849/2629/140775/11314/4067/…	0.088
GO:0035020	regulation of Rac protein signal transduction	21	0.446737	1.49416	0.0422674	0.855293	3400	tags=38%- list=15%- signal=32%	5291/50861/5294/11337/64411/23616/89890/199731	0.39947	1.44087	0.0602876	0.466108	2362	tags=29%- list=11%- signal=26%	5291/5294/50861/11337/23616/382	0.138	0.271513	0.887523	0.625658	0.874826	2163	tags=14%- list=10%- signal=13%	11337/5291/89890	0.59374	1.8397	0.00145422	0.022603	3661	tags=43%- list=17%- signal=36%	23616/11337/64411/5291/3845/5923/89890/1398/83478	0
GO:0050953	sensory perception of light stimulus	208	-0.302751	-1.28505	0.0424858	0.855293	6099	tags=34%- list=28%- signal=25%	51475/5146/7078/124590/24/10319/6011/8403/2070/27241/4976/1418/6102/7101/30062/25861/5080/582/9478/23746/55812/4990/7399/5149/7546/2780/80781/7439/57282/6103/131544/7401/25769/11190/5470/2140/65217/25794/286204/2700/10692/5459/2741/84189/346007/4060/4942/54714/3000/768206/53904/11281/51761/11081/145226/1406/5132/57010/5082/53405/1427/3859/84100/50939/134430/2202/221391/7299/9626/339302/3617	-0.346998	-1.31127	0.0181068	0.298284	6083	tags=36%- list=27%- signal=26%	2070/7287/4976/1121/7401/55812/5158/10265/7399/6314/10692/2700/346007/2780/1280/6011/25861/1409/24/25806/5149/145226/7054/3000/3983/1406/4990/10319/124590/83872/5132/51475/5080/6103/11281/23746/7078/5082/65217/80781/4284/53405/54714/7439/11081/7546/4942/7101/84100/1427/134430/9478/8403/50939/2741/3859/7299/221391/57282/51761/25794/286204/9626/53904/84189/5459/2202/339302/768206/4060/1414/57010/58…	0.004	0.171931	0.896085	0.762764	0.919358	3498	tags=18%- list=16%- signal=16%	314/6094/5306/778/54982/783/1258/7466/2743/149461/51151/785/124590/2979/3801/130557/2986/585/84839/3913/1001/6017/407/57369/1277/1259/80207/5147/5875/9094/129880/60506/25861/7078/388939/6004/5959/5538	0.181539	0.844366	0.814649	0.707742	5527	tags=25%- list=25%- signal=19%	6094/314/5306/783/54982/2743/778/124590/7466/130557/4649/9094/3299/4990/1258/2570/6004/30813/1259/57369/157506/149461/785/5538/1277/80207/9187/585/10265/5147/25861/8787/25806/84059/3801/5080/2700/22999/80781/23418/6314/6017/1280/6496/8403/1001/1421/30062/22926/83872/24139/92840	0.444
GO:0150065	regulation of deacetylase activity	10	-0.631313	-1.50244	0.0433913	0.855293	1797	tags=50%- list=8%- signal=46%	56848/221477/65018/5587/25865	-0.542274	-1.26368	0.173592	0.647781	1706	tags=30%- list=8%- signal=28%	5587/65018/25865	0.07	-0.360699	-0.92578	0.55237	0.856567	2872	tags=50%- list=13%- signal=44%	56848/817/5587/25865/221477	-0.238277	-0.661563	0.894105	0.742433	3860	tags=30%- list=17%- signal=25%	25865/5587/221477	0.452
GO:0007035	vacuolar acidification	31	0.391766	1.45903	0.0434783	0.855293	3580	tags=35%- list=16%- signal=30%	2896/9114/5538/535/1201/23545/537/523/155066/252839/25932	0.30718	1.24488	0.139732	0.616232	1438	tags=19%- list=6%- signal=18%	535/9114/2896/1201/537/5538	0.206	0.355115	1.28735	0.124363	0.55613	3664	tags=32%- list=17%- signal=27%	54982/155066/10312/527/9114/533/84317/10159/5538/6556	0.451135	1.5318	0.0277422	0.117813	3438	tags=32%- list=16%- signal=27%	6556/54982/9114/533/23312/10312/155066/527/5538/84317	0.014
GO:0060389	pathway-restricted SMAD protein phosphorylation	61	0.31017	1.34651	0.0434783	0.855293	3112	tags=30%- list=14%- signal=25%	27302/56937/7046/9573/7048/7272/1460/753/4089/406890/92/650/90/3077/3626/11030/5300/7040	-0.184427	-0.623943	0.968486	0.941722	7087	tags=31%- list=32%- signal=21%	653/7049/269/83891/3624/4091/4092/11117/392255/5300/2662/652/83729/657/2660/168667/2661/9518/94	0.448	0.277291	1.17514	0.189901	0.625434	4306	tags=25%- list=19%- signal=20%	56937/7046/7042/7048/651/2657/83891/9241/2662/655/7043/4035/10220/8200/7040	0.421129	1.64227	0.0044427	0.0440112	6764	tags=48%- list=31%- signal=33%	9573/83891/7042/7048/651/2657/56937/655/11117/7046/4035/269/2662/9241/8200/10220/3625/654/90/27302/4089/11030/83729/7043/753/168667/26585/57045/22943	0.02
GO:0032496	response to lipopolysaccharide	314	-0.286438	-1.25568	0.043675	0.855293	5536	tags=29%- list=25%- signal=22%	27063/3586/9076/2623/2672/1948/1910/5473/90933/834/114769/440068/63826/5970/2693/9971/407008/824/4842/90070/1432/5914/55914/6197/5737/2706/2263/3929/1671/3620/4851/3297/1236/4790/4353/3066/1234/84639/84292/2048/79577/7133/10563/9450/3587/3654/3569/149233/6352/117854/51510/57162/1670/27178/406991/26525/1373/10804/968/2326/245928/3592/23118/210/5724/9646/3595/4283/4208/942/6403/54209/6373/929/25819…	-0.398925	-1.53628	4.39538e-06	0.00225431	5145	tags=33%- list=23%- signal=26%	84639/1543/2623/1910/8792/6372/5732/133/942/4842/9646/63826/5142/4283/7054/387/2255/10563/7056/3055/613/1671/64127/1373/23118/2919/2706/3587/149233/1236/1670/114548/27178/6401/210/2326/1432/57162/5743/6373/26525/1234/245928/3929/2048/1439/3654/3569/84292/10804/7097/2263/1053/6622/10221/7133/4208/929/383/5473/10859/51510/8140/6279/3297/6688/3592/3595/6352/3764/23328/1669/4064/5914/3148/5724/5106/2…	0	-0.210054	-1.11618	0.179648	0.619719	6989	tags=38%- list=32%- signal=26%	51510/10068/3627/27179/7128/923/3586/2255/55122/6688/11213/7494/5142/133/9261/407008/26525/4792/3592/26228/406963/356/10225/114548/10859/406934/3661/836/7292/55914/26191/3066/1236/11027/22900/129607/3595/7133/22904/27086/9590/6280/2672/8754/496/2149/25819/3394/1234/57162/1432/4988/3620/210/7099/9373/1906/442909/3764/407009/730249/8106/117285/79577/11009/245928/8140/10935/27063/54658/3929/929/7993…	0.174844	0.841703	0.851121	0.724884	5722	tags=27%- list=26%- signal=20%	2643/6556/388325/406932/7189/5972/10865/8792/5739/7431/4986/406915/1019/6374/3606/10270/5336/1636/140885/3552/64127/57048/6915/3596/6590/3164/114609/2706/7124/249/923/8915/3965/1053/7056/1991/406934/706/7867/1511/2921/1948/1267/3148/7494/695/29108/2241/3627/79155/5106/3055/4067/1051/445/10068/1669/5594/6688/11213/7001/5599/2693/654/11019/28964/4793/54623/5732/6372/128/114548/199713/5743/3146/4615…	0.452
GO:0021515	cell differentiation in spinal cord	48	-0.409538	-1.42104	0.0438205	0.855293	7510	tags=58%- list=34%- signal=39%	2737/170825/6469/64211/151449/3670/8543/57057/120237/7471/64843/3975/3236/55906/429/10660/6656/219409/89780/89884/4851/58524/51684/3226/3110/10215/167826/4821	-0.428879	-1.39968	0.0469598	0.440467	9558	tags=65%- list=43%- signal=37%	121643/7471/9580/64211/170825/64843/6469/151449/51684/161357/401/55906/4851/57057/120237/429/3670/89884/3975/89780/219409/3236/3110/58524/10660/3226/6656/167826/10215/4821/8543	0.122	-0.158777	-0.622684	0.980264	0.930127	4577	tags=23%- list=21%- signal=18%	2636/29777/64843/89780/3226/10215/57057/4821/167826/55906/7471	0.469934	1.74894	0.00243539	0.0313504	7880	tags=60%- list=36%- signal=39%	5727/6659/2624/121643/2737/219409/3236/57410/26160/120237/3975/10660/170825/6469/374946/79600/3670/79659/429/161357/6656/64211/401/4851/51684/8543/54567/55553/3110	0.06
GO:0072539	T-helper 17 cell differentiation	28	-0.470497	-1.4627	0.0439284	0.855293	4267	tags=50%- list=19%- signal=40%	84807/57089/4092/6097/54542/30009/3569/149233/3662/406991/8995/64332/3558/10892	-0.512253	-1.52075	0.0212816	0.316604	4315	tags=50%- list=19%- signal=40%	3662/30009/84695/149233/8995/84807/57089/3569/3558/64332/3570/406991/6097/10892	0.01	-0.575222	-1.99547	0.000580862	0.0662027	4499	tags=57%- list=20%- signal=46%	30009/10538/64332/8995/3593/114836/3565/3662/3558/149041/54542/10892/3726/4063/149233/3569	-0.419985	-1.59591	0.0195623	0.0983343	3000	tags=36%- list=14%- signal=31%	114836/8995/3558/54542/3565/4063/3569/149233/406991/10892	0.09
GO:0006620	post-translational protein targeting to endoplasmic reticulum membrane	16	0.491545	1.52413	0.04398	0.855293	2107	tags=31%- list=10%- signal=28%	128866/6449/439/7095/29082	0.377546	1.25017	0.16576	0.644005	3210	tags=38%- list=14%- signal=32%	128866/51608/6449/439/29082/7095	0.184	0.415686	1.25514	0.181262	0.619967	5706	tags=50%- list=26%- signal=37%	29082/439/7095/51608/6449/29927/23480/7917	0.502629	1.44943	0.0643632	0.181804	6236	tags=56%- list=28%- signal=40%	128866/29082/7095/2740/7917/439/6449/51608/11231	0.044
GO:0051298	centrosome duplication	69	0.301407	1.33872	0.0441767	0.855293	2529	tags=22%- list=11%- signal=19%	128866/9475/27243/8850/10403/29901/80817/55125/7514/116840/92421/55226/55755/57132/85459	0.250683	1.19732	0.120185	0.583661	2397	tags=22%- list=11%- signal=19%	128866/100653515/7514/27243/80817/8850/55125/10403/57132/29901/10432/23636/9475/116840/85459	0.242	0.199205	0.864426	0.736876	0.912853	5020	tags=29%- list=23%- signal=22%	92421/26973/54461/27243/9738/57132/55226/23636/672/116840/80254/221908/7840/5311/79959/9851/1017/4682/7514/2648	0.300171	1.19551	0.185864	0.317162	10133	tags=67%- list=46%- signal=36%	92421/128866/54461/57132/7514/27243/1017/9662/7840/23636/10403/26973/25978/80254/84446/22994/116840/221908/9851/9738/4682/899/54820/25914/23032/9639/51510/55226/282809/1069/672/23411/675/91147/2648/55125/7517/163786/348654/6491/29901/8850/55722/85459/5311/10015	0.162
GO:2000727	positive regulation of cardiac muscle cell differentiation	10	-0.629249	-1.49753	0.0444684	0.855293	5361	tags=60%- list=24%- signal=46%	1948/406987/89780/409/652/4208	-0.469136	-1.09325	0.368817	0.785328	6913	tags=50%- list=31%- signal=34%	1948/409/652/89780/4208	0.148	-0.436232	-1.11965	0.318234	0.734854	4208	tags=40%- list=19%- signal=32%	89780/652/409/406987	-0.317949	-0.882769	0.598852	0.602452	3671	tags=30%- list=17%- signal=25%	4208/652/406987	0.36
GO:0002437	inflammatory response to antigenic stimulus	68	-0.375931	-1.39173	0.0445253	0.855293	5572	tags=38%- list=25%- signal=29%	10769/5692/3586/7525/10125/1432/3559/79651/4851/1236/3133/4852/84639/171389/3735/27178/3579/26525/2529/968/133396/54209/2876/53833/2/27179	-0.523617	-1.79843	0.000100795	0.0269445	4080	tags=43%- list=18%- signal=35%	10769/3055/133396/64127/4852/2/1236/2625/27178/3735/1432/26525/53833/2268/10125/3559/171389/79651/6850/3579/3148/1991/54209/2876/3586/2214/2529/27179/968	0	-0.295817	-1.24899	0.123581	0.55613	8118	tags=56%- list=37%- signal=36%	27178/3148/3146/401258/3055/2529/2268/26279/406897/5682/27179/10769/923/3586/133396/26525/5692/10125/1236/6850/7525/2625/1432/4988/64806/3516/84639/3593/4852/940/23609/3559/4049/3579/53833/11315/2/54209	-0.244433	-1.15386	0.186231	0.317329	1586	tags=16%- list=7%- signal=15%	26525/53833/5045/940/3559/133396/4049/2/3579/27179/54209	0.272
GO:0006563	L-serine metabolic process	11	-0.609072	-1.4929	0.0445792	0.855293	5162	tags=45%- list=23%- signal=35%	63826/5723/26227/875/113675	-0.664635	-1.589	0.0137985	0.26262	5220	tags=55%- list=24%- signal=42%	189/63826/5723/26227/875/113675	0.002	-0.524433	-1.39114	0.104115	0.531799	5042	tags=45%- list=23%- signal=35%	10955/6472/113675/26227/875	-0.354117	-1.01948	0.411827	0.490598	5278	tags=55%- list=24%- signal=42%	10955/6472/189/113675/26227/875	0.31
GO:0045109	intermediate filament organization	66	-0.379255	-1.39551	0.044582	0.855293	7314	tags=47%- list=33%- signal=32%	6469/8689/3886/3850/3866/8419/286887/3857/8688/112802/7062/3851/51350/4741/3891/3884/390792/3883/1674/338785/54800/3890/140807/8687/1832/3854/3849/319101/144501/10049/374454	-0.350231	-1.19783	0.186869	0.659878	7098	tags=42%- list=32%- signal=29%	3883/196374/3853/3886/390792/3856/1674/3850/10049/4744/3884/3891/5630/3890/112802/3851/54800/3267/51350/1832/3854/319101/140807/8687/338785/3849/144501/374454	0.164	-0.321106	-1.34751	0.0633265	0.433282	1607	tags=26%- list=7%- signal=24%	54474/4534/9118/3881/374454/8689/9119/3883/3884/3850/54800/3849/3848/3890/319101/8688/8687	-0.295165	-1.38065	0.0382586	0.139557	6566	tags=48%- list=30%- signal=34%	3861/3882/9118/7062/342574/3891/112802/3852/3855/286887/54474/51350/125115/25984/8689/1832/3881/3866/3854/54800/3884/3883/3848/374454/3890/319101/144501/3850/3849/9119/8687/8688	0.224
GO:0030490	maturation of SSU-rRNA	51	0.329571	1.37477	0.0446976	0.855293	5648	tags=47%- list=25%- signal=35%	88745/57647/55813/92856/11056/84294/4809/55272/23212/55226/55720/27340/64963/6217/6223/705/55127/10199/9277/55781/25983/23160/2068/83732	0.223873	1.00645	0.455319	0.822821	3903	tags=27%- list=18%- signal=23%	88745/55813/57647/6217/92856/11056/4809/23160/55720/10171/2068/55226/705/64963	0.35	0.313844	1.27982	0.104629	0.531799	4165	tags=37%- list=19%- signal=30%	10199/8602/84294/4809/9790/23212/55127/9277/55272/57647/6223/55813/92856/55226/11056/8780/55781/88745/6208	0.36083	1.35864	0.0695302	0.189053	5583	tags=33%- list=25%- signal=25%	8602/84294/10199/55272/4809/23212/6223/9277/55813/88745/9790/6208/55781/8780/57647/55720/55127	0.062
GO:0002291	T cell activation via T cell receptor contact with antigen bound to MHC molecule on antigen presenting cell	10	0.586189	1.56673	0.0448187	0.855293	2305	tags=30%- list=10%- signal=27%	10875/3965/975	0.368992	1.04709	0.375052	0.787441	3162	tags=40%- list=14%- signal=34%	10875/3683/3109/975	0.26	-0.258454	-0.663357	0.890099	0.930127	6645	tags=70%- list=30%- signal=49%	84868/10875/10859/3109/54518/3683/3383	0.460084	1.15384	0.291667	0.406242	5684	tags=40%- list=26%- signal=30%	3965/975/10875/10859	0.206
GO:0090224	regulation of spindle organization	41	0.356459	1.41601	0.0448413	0.855293	3592	tags=37%- list=16%- signal=31%	128866/27243/79643/26054/22974/4926/92421/29082/1778/3192/57132/4733/79598/1639/256364	0.18585	0.79562	0.854783	0.940676	4213	tags=34%- list=19%- signal=28%	128866/27243/22974/57132/23636/4926/79643/29082/1778/1639/5119/1213/256364/3192	0.47	0.405433	1.56779	0.0153613	0.249084	3277	tags=32%- list=15%- signal=27%	26054/79643/256364/29082/92421/27243/22974/6047/4926/57132/56992/23636/10039	0.501529	1.80983	0.00133444	0.0219467	4674	tags=41%- list=21%- signal=33%	26054/256364/92421/128866/4733/6047/57132/79643/29082/22974/4926/27243/10039/56992/84722/23636/25978	0.006
GO:0090503	RNA phosphodiester bond hydrolysis- exonucleolytic	41	0.357807	1.42137	0.0448413	0.855293	524	tags=17%- list=2%- signal=17%	51692/55218/81875/115752/9337/5394/79002	-0.254642	-0.807702	0.772142	0.924335	161	tags=22%- list=1%- signal=22%	167227/9924/54464/11340/90806/90459/23016/25819/79650	0.34	0.333642	1.29018	0.107962	0.537097	2321	tags=22%- list=10%- signal=20%	81875/115752/23404/79002/51692/9337/57472/23019/55218	0.338754	1.22244	0.184316	0.316026	4954	tags=29%- list=22%- signal=23%	81875/115752/23404/57472/23019/51692/5394/9337/55218/79002/22803/4848	0.138
GO:0060143	positive regulation of syncytium formation by plasma membrane fusion	24	-0.49003	-1.47513	0.0448627	0.855293	5469	tags=42%- list=25%- signal=31%	4654/8536/824/1432/9518/4283/54209/8521/963/8740	-0.496556	-1.42937	0.0510363	0.450671	7156	tags=54%- list=32%- signal=37%	81501/575/30846/4654/10211/4283/8536/8521/1432/8740/9518/7305/54209	0.018	-0.329752	-1.1011	0.312771	0.732879	5599	tags=58%- list=25%- signal=44%	9518/4283/8536/81501/4654/9750/8740/8754/1432/10211/3565/963/8521/54209	-0.315971	-1.15689	0.244065	0.368719	3089	tags=25%- list=14%- signal=22%	963/1432/3565/4283/8521/54209	0.264
GO:0007080	mitotic metaphase plate congression	52	0.326374	1.36961	0.0448746	0.855293	4003	tags=38%- list=18%- signal=32%	1062/51115/128866/27243/79643/8850/10403/1060/92421/23212/29082/3192/57132/113130/9212/22919/8697/256364/332/79003	0.230747	1.03798	0.362637	0.780507	2991	tags=29%- list=13%- signal=25%	128866/51115/27243/1062/8850/10403/57132/23636/8697/1060/22919/9212/113130/79643/29082	0.34	0.272099	1.115	0.26933	0.702107	3614	tags=29%- list=16%- signal=24%	79643/256364/891/29082/92421/51115/27243/1062/332/23212/57132/23636/27183/54984/8697	0.4105	1.55122	0.0135662	0.0808922	5164	tags=44%- list=23%- signal=34%	256364/92421/51115/128866/891/57132/81620/23212/79643/29082/27243/3835/332/1060/1062/113130/84722/23636/8697/10403/25978/27183/9212	0.026
GO:0033623	regulation of integrin activation	17	-0.537483	-1.49264	0.0451829	0.855293	5629	tags=53%- list=25%- signal=40%	10979/1015/5341/54751/10563/5908/83700/6403/9928	-0.54208	-1.44974	0.0521533	0.455476	7370	tags=65%- list=33%- signal=43%	54922/54751/5341/55612/1015/10563/10979/5908/83700/9928/6403	0.022	-0.314382	-0.954994	0.519293	0.842618	1259	tags=41%- list=6%- signal=39%	8631/54751/1015/9928/83700/5908/6403	0.188992	0.55424	0.97083	0.778926	8947	tags=47%- list=40%- signal=28%	9855/5341/54922/5734/6714/9780/64805/8631	0.502
GO:1901016	regulation of potassium ion transmembrane transporter activity	64	-0.382014	-1.3995	0.0451906	0.855293	6561	tags=41%- list=30%- signal=29%	3736/3788/126755/51083/9992/440699/3777/406994/845/10060/9472/51185/4544/54800/1785/388591/287/7341/9722/407033/2273/283518/54209/3753/3747/486	-0.404737	-1.37839	0.0468548	0.440246	6229	tags=38%- list=28%- signal=27%	9722/3787/845/7341/9472/10060/126755/54800/407033/440699/287/9992/283518/51083/51185/3788/4544/2273/388591/10008/3747/486/54209/3753	0.018	-0.258307	-1.07772	0.318714	0.734854	4065	tags=27%- list=18%- signal=22%	126755/8811/1739/3747/283518/11060/1785/2273/9472/440699/9722/3753/407033/54800/7341/54209/845	-0.17978	-0.836898	0.801887	0.701784	3074	tags=17%- list=14%- signal=15%	283518/1785/54800/7341/9472/407033/3753/440699/486/845/54209	0.46
GO:0007032	endosome organization	84	0.284088	1.31511	0.0452261	0.855293	3427	tags=27%- list=15%- signal=23%	79102/5869/128866/83547/535/27243/79643/7879/259173/10228/8674/10043/92421/537/29082/23325/57132/523/950/23023/252839/7251/10564	0.225422	1.12349	0.207469	0.672065	1098	tags=12%- list=5%- signal=11%	128866/79102/5869/535/7879/259173/27243/83547/356/537	0.334	0.308489	1.39055	0.0313682	0.339612	3917	tags=30%- list=18%- signal=25%	79643/29082/10043/92421/150368/259173/27243/55004/23325/155382/23023/8411/55048/527/83547/533/51160/57132/10159/27183/8878/55654/57617/257364/1759	0.384762	1.59119	0.00437118	0.0437597	2328	tags=25%- list=11%- signal=22%	8867/92421/128866/150368/83547/10043/9897/57132/533/950/79643/23325/8411/29082/527/257364/55048/55004/259173/27243/51160	0.014
GO:0075733	intracellular transport of virus	10	-0.628646	-1.49609	0.0452377	0.855293	4346	tags=60%- list=20%- signal=48%	9972/6993/2332/89870/684/3838	-0.676605	-1.57672	0.0150376	0.270449	4126	tags=60%- list=19%- signal=49%	6993/9972/2332/684/3838/89870	0.006	-0.685806	-1.76021	0.00936544	0.198885	5688	tags=70%- list=26%- signal=52%	9972/684/9397/6993/10332/3838/89870	-0.582313	-1.61676	0.0446009	0.149877	4948	tags=50%- list=22%- signal=39%	9972/6993/10332/3838/89870	0.026
GO:0006958	complement activation- classical pathway	33	-0.451772	-1.45603	0.0453986	0.855293	1779	tags=27%- list=8%- signal=25%	712/730/727/1380/729/54209/725/731/3426	-0.486478	-1.48699	0.0267083	0.353971	4588	tags=39%- list=21%- signal=31%	51279/714/727/735/114788/729/730/712/731/1380/725/54209/3426	0.022	-0.281622	-1.01012	0.431814	0.801733	824	tags=21%- list=4%- signal=20%	731/729/730/725/727/3426/54209	-0.288503	-1.14295	0.246603	0.370404	753	tags=21%- list=3%- signal=21%	730/729/727/731/3426/725/54209	0.254
GO:1901020	negative regulation of calcium ion transmembrane transporter activity	38	0.362308	1.41529	0.0454012	0.855293	1545	tags=21%- list=7%- signal=20%	10681/5534/5530/407050/2946/5532/406990/255057	0.254452	1.07704	0.316694	0.757727	1173	tags=13%- list=5%- signal=12%	10681/5534/407050/5530/406990	0.336	0.31824	1.2113	0.173434	0.61006	4917	tags=39%- list=22%- signal=31%	5530/5534/1394/2669/2946/4987/5532/2859/407050/5311/7531/477/10681/1815/406990	0.290058	1.02836	0.416655	0.493668	4299	tags=29%- list=19%- signal=23%	10681/4987/5530/2946/406990/1394/5534/2669/5532/1193/407050	0.246
GO:0002115	store-operated calcium entry	20	0.452971	1.4888	0.0454545	0.855293	4730	tags=55%- list=21%- signal=43%	93129/196996/6786/84502/84766/283229/931/9454/51669/80024/9456	0.451408	1.59786	0.0201965	0.308974	2346	tags=35%- list=11%- signal=31%	931/93129/196996/6786/84766/283229/9456	0.082	0.44117	1.42211	0.0738	0.469939	96	tags=15%- list=0%- signal=15%	93129/80024/283229	0.4791	1.46294	0.0569469	0.170501	4714	tags=35%- list=21%- signal=28%	93129/80024/283229/8614/84502/196996/9456	0.06
GO:0032091	negative regulation of protein binding	87	0.281185	1.30729	0.045481	0.855293	5246	tags=37%- list=24%- signal=28%	6653/3300/1636/80011/147138/143941/9270/1454/146057/5595/3077/154/4776/406940/9212/6815/57669/5300/56155/124857/3434/25979/3433/5465/84062/23394/23032/27185/5792/9241/10763/9370	-0.192926	-0.681692	0.949021	0.941722	3880	tags=16%- list=18%- signal=13%	10273/8751/581/8536/9270/54552/5580/5195/1522/1026/81494/1400/6590/3586	0.46	0.242014	1.10302	0.263947	0.699247	6089	tags=39%- list=27%- signal=28%	3300/143941/4776/1636/124857/84062/1400/6590/80011/9241/60/207/4133/5599/154/5195/146057/117166/6653/488/407019/8751/5580/581/10763/5499/57669/25979/27185/6996/2962/90167/56963/1454	0.356076	1.48043	0.0160848	0.0886359	5164	tags=36%- list=23%- signal=27%	3300/143941/147138/4776/161882/1522/1400/9270/1636/6590/84062/80011/154/5155/567/9241/8189/8751/146057/406940/1454/10763/2962/27185/6996/4133/5195/5599/6653/56998/9212	0.032
GO:0051497	negative regulation of stress fiber assembly	29	-0.467565	-1.46311	0.0455753	0.855293	4621	tags=45%- list=21%- signal=36%	1901/10391/406929/5216/7454/5295/50848/4653/23332/395/406991/85415/90102	-0.382666	-1.14341	0.283072	0.726652	6427	tags=41%- list=29%- signal=29%	1901/5295/85415/23671/10391/7454/23332/5216/395/90102/406929/406991	0.092	0.241555	0.860182	0.689913	0.898266	872	tags=10%- list=4%- signal=10%	116985/23370/51763	0.31088	1.04062	0.404782	0.485774	7587	tags=55%- list=34%- signal=36%	116985/23370/51763/3925/79822/7082/114822/23122/406929/406941/4233/5216/5062/85415/5295/23671	0.218
GO:1902259	regulation of delayed rectifier potassium channel activity	19	-0.523426	-1.49441	0.0456384	0.855293	3714	tags=47%- list=17%- signal=39%	3788/9992/9472/4544/388591/7341/9722/283518/3753	-0.621826	-1.70522	0.00331899	0.149001	6229	tags=58%- list=28%- signal=42%	9722/3787/7341/9472/9992/283518/3788/4544/388591/10008/3753	0.002	-0.312784	-0.980309	0.478385	0.821712	3180	tags=26%- list=14%- signal=23%	283518/9472/9722/3753/7341	0.230457	0.695256	0.870692	0.73309	6332	tags=42%- list=29%- signal=30%	4878/3788/10008/7881/406904/6844/388591/23630	0.48
GO:0010288	response to lead ion	20	-0.513537	-1.48493	0.0457949	0.855642	6467	tags=50%- list=29%- signal=35%	538/5359/9076/23621/5536/5515/6529/8678/210/5741	-0.570941	-1.58387	0.0144431	0.265439	8044	tags=70%- list=36%- signal=45%	9076/538/5536/5359/1788/8678/6569/5515/210/5743/5741/23621/6529/5516	0.004	-0.41203	-1.30988	0.134648	0.568154	2169	tags=25%- list=10%- signal=23%	210/5536/5741/5516/8678	-0.256526	-0.890692	0.626897	0.615706	3342	tags=25%- list=15%- signal=21%	210/8678/5536/5516/5741	0.388
GO:0090169	regulation of spindle assembly	28	0.398937	1.45121	0.0462509	0.855897	3592	tags=46%- list=16%- signal=39%	128866/27243/79643/26054/4926/92421/29082/1778/3192/57132/4733/79598/256364	0.200134	0.786906	0.837007	0.936365	4213	tags=36%- list=19%- signal=29%	128866/27243/57132/4926/79643/29082/1778/5119/256364/3192	0.452	0.481119	1.70082	0.00934977	0.198885	2690	tags=36%- list=12%- signal=31%	26054/79643/256364/29082/92421/27243/6047/4926/57132/56992	0.571898	1.90113	0.000845703	0.0163819	2289	tags=39%- list=10%- signal=35%	26054/256364/92421/128866/4733/6047/57132/79643/29082/4926/27243	0
GO:0032233	positive regulation of actin filament bundle assembly	58	0.31498	1.34911	0.0462535	0.855897	1970	tags=22%- list=9%- signal=20%	55704/5829/22899/9475/4771/7046/345456/3984/9788/9270/22998/23075/10411	-0.176872	-0.59413	0.979672	0.941722	8991	tags=45%- list=41%- signal=27%	2041/7481/55160/6376/28984/389/7168/7016/5879/6385/7429/673/5341/7248/11346/6422/8829/6281/387/22843/10979/5217/5216/1490/5345/9270	0.48	0.419623	1.76317	0.0018583	0.111583	4405	tags=40%- list=20%- signal=32%	5829/335/4771/22998/7046/345456/3984/55704/673/961/51466/7043/55160/10411/29109/389/25/9788/54361/7481/998/22899/4088	0.370168	1.43126	0.0389662	0.140288	7248	tags=48%- list=33%- signal=33%	5829/55704/4771/335/29109/9270/7046/51466/673/345456/5341/22998/7481/961/22899/3984/55160/389/7043/9788/25/4088/5216/54361/55604/6422/9639/5058	0.088
GO:0030432	peristalsis	12	-0.59209	-1.48864	0.0462558	0.855897	7901	tags=67%- list=36%- signal=43%	6926/497189/2668/1812/22953/1813/6909/4762	-0.444148	-1.08897	0.371491	0.78605	8799	tags=67%- list=40%- signal=40%	5024/1813/1812/22953/2668/6926/6909/4762	0.144	-0.293056	-0.80041	0.731171	0.911785	8735	tags=58%- list=39%- signal=35%	1813/6909/497189/4762/6926/1739/140947	-0.266765	-0.790856	0.747901	0.677105	2225	tags=17%- list=10%- signal=15%	5024/140947	0.416
GO:0060340	positive regulation of type I interferon-mediated signaling pathway	19	-0.521793	-1.48974	0.0463605	0.855897	6399	tags=63%- list=29%- signal=45%	8772/4321/90933/340061/29110/84166/3093/3665/389856/117854/9641/81030	-0.5372	-1.47315	0.041303	0.418831	7375	tags=68%- list=33%- signal=46%	4321/7474/340061/117854/90933/84166/8772/389856/3093/29110/3665/9641/81030	0.006	-0.515367	-1.61523	0.0238908	0.294516	7178	tags=63%- list=32%- signal=43%	3093/3665/3661/57506/389856/8772/57663/90933/91445/117854/4321/81030	-0.354776	-1.21598	0.199219	0.329134	6051	tags=53%- list=27%- signal=38%	84166/91445/8772/57663/3661/117854/90933/9641/4321/81030	0.146
GO:0007141	male meiosis I	27	0.404961	1.45552	0.046683	0.857385	1242	tags=15%- list=6%- signal=14%	55810/29988/11144/7314	0.296341	1.15507	0.233681	0.687704	3384	tags=33%- list=15%- signal=28%	55810/29988/11144/4603/7314/9985/5889/3306/11077	0.258	0.240902	0.844986	0.710549	0.904464	4022	tags=26%- list=18%- signal=21%	55810/122402/22887/23626/7589/140801/29947	0.228146	0.752524	0.823572	0.713217	3105	tags=15%- list=14%- signal=13%	55810/11144/29988/22887	0.39
GO:2001212	regulation of vasculogenesis	15	0.501057	1.52243	0.0468072	0.857385	4988	tags=53%- list=23%- signal=41%	55273/5906/54453/7498/634/23462/23493/55662	0.332931	1.07976	0.33673	0.766744	1762	tags=27%- list=8%- signal=25%	54453/55662/5906/55273	0.288	0.287652	0.856383	0.659253	0.887858	5616	tags=47%- list=25%- signal=35%	55273/54453/2013/634/5906/23493/23462	0.244052	0.692416	0.863524	0.730414	1547	tags=13%- list=7%- signal=12%	54453/55273	0.44
GO:0033673	negative regulation of kinase activity	216	0.226958	1.20513	0.0468557	0.857385	3250	tags=21%- list=15%- signal=18%	6653/5291/5777/10636/57493/348/11221/26191/11329/10614/3315/80824/64793/4771/79643/7070/8850/11142/4878/2629/5770/4921/5525/9270/407040/5925/4041/65266/650/55755/103/3192/260434/64754/84335/406948/5062/64798/5570/5339/84959/1031/58533/5575/7251	-0.234006	-0.885972	0.774158	0.924455	4125	tags=20%- list=19%- signal=16%	5794/22843/140775/2646/6895/5728/23603/3843/9555/6317/407000/11314/6546/6547/2167/9270/5788/10641/2660/5577/245928/2048/6461/5580/7453/80279/406929/3156/6622/10221/1026/3458/90007/867/7532/5795/10114/5787/2810/135/11213/7128/1845	0.238	0.235922	1.2367	0.0560837	0.419151	4426	tags=26%- list=20%- signal=21%	79643/4771/11329/65266/5291/26973/9104/55450/348/64754/8692/51763/6547/51422/25793/84062/10614/57493/7070/90007/5777/8396/80824/388324/84335/79007/161742/4040/11142/2629/9052/655/10527/260434/207/4921/29108/142679/23636/5770/4878/10636/5575/25/1849/100313843/64798/64793/84959/634/6653/5569/2950/51654/10114/5071/54922	0.288748	1.34796	0.0237591	0.109557	6419	tags=35%- list=29%- signal=25%	10636/65266/55450/10614/8692/5777/4771/5291/57493/11329/348/90007/655/9270/9104/84335/79643/51422/64754/388324/161742/54892/4040/4878/84062/8396/51763/6547/80824/84959/867/5728/3170/7249/1029/11142/406948/260434/25793/29108/1849/2629/140775/11314/4067/1050/79007/10527/23636/6423/5770/11213/8660/26973/6653/7070/407002/64798/94032/3315/9052/1028/64793/10114/1445/142679/11116/10221/64853/406929/5492…	0.156
GO:0051983	regulation of chromosome segregation	123	0.256491	1.26593	0.0470242	0.857938	4772	tags=35%- list=22%- signal=28%	83903/1062/23369/51433/6599/9274/23137/55920/8850/1063/10783/7272/10403/472/4926/29117/5925/22933/5885/6601/55755/3192/10051/57405/9212/29781/56155/8697/7756/9787/324/23397/25906/332/6598/10592/286053/116028/51143/157313/51451/225689/9275	0.216917	1.13943	0.156627	0.637018	3736	tags=30%- list=17%- signal=25%	83903/6599/51433/7272/23369/1062/1063/10783/8850/9274/51451/23137/10403/8697/472/23397/6598/10592/9212/7756/56155/5925/55755/29117/4926/5885/10051/286053/6601/116028/55920/51143/9787/22933/25906/9698/57405	0.318637	0.177113	0.85462	0.821043	0.930127	3614	tags=19%- list=16%- signal=16%	6605/8881/891/6599/6602/118471/9275/57492/55920/1062/332/10592/4926/6604/9274/84861/60/29781/701/605/6595/51143/8697	0.260604	1.13698	0.232447	0.359407	5435	tags=28%- list=25%- signal=21%	6605/9700/9274/6595/891/8881/6599/9275/55920/81620/54892/10592/4926/118471/332/1062/57492/29781/4085/10783/84861/55274/51434/6602/55781/8697/196528/10403/23137/8110/5977/9212/22933/6604	0.248
GO:0002065	columnar/cuboidal epithelial cell differentiation	108	-0.337835	-1.33979	0.0475575	0.862071	7397	tags=46%- list=33%- signal=31%	84504/3642/182/10413/3175/286451/7298/579/203068/688/5991/9139/2931/1045/11023/5454/168620/5697/2932/429/5080/653/3651/5914/2263/9231/222546/4851/6098/4781/4852/4825/1834/4760/3169/1021/9575/4131/652/28514/4821/133396/5241/51092/10551/1499/10117/2494/2194/79084	-0.344419	-1.24409	0.102225	0.567158	9233	tags=58%- list=42%- signal=34%	1000/688/286451/3202/3175/7298/7481/7855/857/10413/5697/3596/182/5629/653/5991/25803/7474/3642/3172/28514/27077/6664/9139/4851/203068/168620/2247/23440/2931/652/1045/222546/1834/84504/429/639/51092/11023/133396/4760/579/5080/4852/6098/5454/9231/1021/10551/1499/9575/2494/5241/10117/4131/2263/3651/4825/3169/4821/5914/2194/79084	0.098	0.214751	1.01471	0.414879	0.793716	3965	tags=22%- list=18%- signal=18%	60485/5916/25803/2131/6659/1051/137964/3596/572/56975/79583/655/3202/168620/207/406/157848/639/25/100126308/6714/10220/54361/7481	0.40196	1.72205	0.000406071	0.0107676	6902	tags=51%- list=31%- signal=35%	5916/2131/572/406/655/3651/6664/6659/3596/60485/2253/2624/56975/6662/79583/25803/2931/10468/137964/9314/168620/7481/5629/5080/1051/10220/84504/1021/5454/3202/140628/8626/654/9139/1045/3169/2263/10413/1000/7855/6608/5991/429/5697/2194/5914/25/2247/1181/2627/2016/222546/4851/54361/579	0.024
GO:0008333	endosome to lysosome transport	64	0.305702	1.3414	0.0475962	0.862071	3421	tags=30%- list=15%- signal=25%	128866/83547/219931/27243/79643/7879/64089/23274/63894/92421/29082/23295/57132/154/63971/22898/4074/7251/388	0.172689	0.813429	0.877437	0.941722	2991	tags=22%- list=13%- signal=19%	128866/7879/27243/83547/64089/219931/23295/57132/22898/23274/4074/154/79643/29082	0.472	0.301259	1.28898	0.0863449	0.498018	3806	tags=23%- list=17%- signal=19%	79643/29082/92421/22906/27243/63971/83547/57132/8943/27183/23274/22898/154/6272/57617	0.426434	1.67685	0.0018122	0.026193	7447	tags=48%- list=34%- signal=32%	92421/128866/83547/22906/57132/63971/79643/29082/8943/27243/154/4074/63894/9392/219931/6272/23274/25978/274/1045/27183/59283/64400/9482/29911/57617/65082/59284/22898/51510/64601	0.012
GO:0006623	protein targeting to vacuole	37	0.364052	1.41405	0.0477484	0.862071	4531	tags=41%- list=20%- signal=32%	6653/200312/7879/64089/84315/79158/30849/57154/950/26985/4074/55187/79720/23163/8031	0.255235	1.07304	0.32391	0.761446	947	tags=14%- list=4%- signal=13%	6653/7879/200312/30849/64089	0.304	0.371364	1.40819	0.0569349	0.419833	5710	tags=41%- list=26%- signal=30%	4734/1191/155382/84572/84315/55048/22879/8943/27183/6272/6653/22863/950/4074/200312	0.433113	1.52628	0.0254464	0.114454	5892	tags=49%- list=27%- signal=36%	4734/22879/9765/950/84315/8943/55048/4074/1191/8031/6272/84572/6653/9179/27183/30849/79158/155382	0.042
GO:0010563	negative regulation of phosphorus metabolic process	397	0.201173	1.1378	0.0478067	0.862071	5266	tags=32%- list=24%- signal=25%	6653/5291/406900/5777/10636/4690/64780/57493/348/79705/11221/9475/26191/11329/10614/3551/140885/3315/8440/80824/64793/4771/56937/79643/7070/8850/143941/11142/10217/84930/4878/2629/5770/4921/753/5525/9270/7124/407040/2029/55872/5925/4041/406890/23075/65266/22933/650/55755/103/3192/260434/64754/84335/406948/5062/64798/5570/4249/9858/5339/7498/10106/84959/1031/7040/58533/5575/978/7529/7251/2192/1997…	-0.203631	-0.789881	0.959384	0.941722	7466	tags=31%- list=34%- signal=21%	7016/3958/145376/54922/6521/79007/84327/406994/376497/54431/406938/4908/27124/84063/22863/3486/9353/3642/5071/401265/7345/83891/6093/1647/5611/406887/706/2887/3624/4091/5341/1609/4916/5576/9759/6992/409/4298/100506658/4092/11117/94032/5987/6422/55364/171392/4142/1848/3170/2931/10519/652/2776/10252/25937/5783/5515/5524/5997/261726/407031/84919/5794/22843/140775/23175/2646/6895/2771/581/5728/23603/…	0.328	0.239425	1.34266	0.00450676	0.159733	4715	tags=28%- list=21%- signal=22%	84327/56937/3551/79643/4771/28964/11329/7042/65266/143941/1408/5291/27124/26973/9104/55450/348/64754/8692/51763/6547/91663/51422/25793/10959/84062/10614/57493/64780/7070/90007/5777/8396/83891/84930/80824/79705/388324/84335/9770/79007/161742/4040/55872/376497/9241/8655/11142/8651/2629/706/2192/51085/8826/9052/655/10527/260434/23175/207/140885/4921/29108/1848/341/142679/23636/10106/5770/406900/4878…	0.305609	1.49473	0.000603446	0.0136461	7396	tags=40%- list=33%- signal=27%	10636/84327/9770/65266/79705/83891/55450/10614/7042/143941/8692/5777/1848/4771/5291/3551/8651/57493/56937/91663/11329/27124/348/90007/655/4690/11117/9270/10959/9104/84335/1408/4035/79643/84930/140885/56288/51422/376497/64754/388324/161742/54892/4040/4878/84062/7124/8396/8613/51763/55872/51085/6547/80824/84959/867/706/2931/5155/10106/9241/5728/9353/3170/54541/5341/7249/1029/8655/64780/341/11142/40…	0.078
GO:0030301	cholesterol transport	114	0.262806	1.27539	0.0480836	0.864552	1937	tags=17%- list=9%- signal=15%	406915/6256/80765/10948/10347/348/3990/219931/10162/29801/1950/407015/25987/134429/80820/693120/949/222642/55937	-0.242109	-0.878899	0.729699	0.917382	1850	tags=12%- list=8%- signal=11%	9388/3949/5406/9066/1080/1071/10351/3952/406920/100126318/20/54209/6770/407018	0.282	0.339623	1.61986	0.00232909	0.129406	4649	tags=35%- list=21%- signal=28%	10948/6256/80765/407039/10347/335/339221/1950/348/406915/64137/55004/1191/5727/80820/222642/407015/4040/302/55937/345/29801/116150/706/26119/341/23461/10162/6469/27183/3931/4035/693120/1056/6721/6646/407019/83930/5360/10062	0.282223	1.21801	0.135031	0.269433	4892	tags=32%- list=22%- signal=25%	10948/10347/6256/80765/335/406915/348/5727/407039/55937/4035/1950/4040/55004/9885/6646/706/6721/64137/51474/341/406940/134429/1191/20/80820/23461/219931/83930/5360/339221/57614/116150/222642/6469/27183/8435	0.17
GO:0019319	hexose biosynthetic process	78	0.288806	1.31583	0.0486224	0.867739	3310	tags=26%- list=15%- signal=22%	1642/7167/2026/140710/7874/2033/8850/8604/11091/2542/57001/55657/51547/2821/10165/114899/6576/1196/83667/230	-0.2073	-0.723271	0.913246	0.941722	8093	tags=35%- list=37%- signal=22%	2875/5950/84912/388581/92579/5091/8789/1609/151176/5236/2308/60343/231/4191/5232/8473/2538/467/10447/150094/2203/10776/2641/3630/3952/5106/406901	0.408	0.380062	1.69342	0.00225058	0.127008	2360	tags=27%- list=11%- signal=24%	5236/1196/7167/150094/140710/2026/34/230/2542/51363/1642/6576/151176/388581/2033/11091/5224/2819/7874/2821/27232	0.37837	1.54376	0.00849715	0.0634718	5703	tags=41%- list=26%- signal=31%	7167/1196/230/1642/150094/140710/2026/5236/23516/2033/6576/92579/51363/11091/2821/388581/2542/51547/34/151176/5106/2819/7874/5224/1609/55657/114899/200186/27232/10165/4191/8864	0.062
GO:0051382	kinetochore assembly	17	0.473891	1.49125	0.0487106	0.867739	4214	tags=47%- list=19%- signal=38%	1062/1063/26054/64105/1060/9787/79003/387103	0.342065	1.15755	0.244919	0.696172	2277	tags=24%- list=10%- signal=21%	1062/1063/64105/1060	0.256	0.418207	1.29056	0.151234	0.584318	3589	tags=35%- list=16%- signal=30%	26054/1062/6047/387103/201254/51112	0.450724	1.3218	0.13704	0.271291	6736	tags=53%- list=30%- signal=37%	26054/6047/201254/1060/1062/51112/387103/64946/64105	0.066
GO:0032836	glomerular basement membrane development	11	0.562386	1.54905	0.0487232	0.867739	309	tags=18%- list=1%- signal=18%	4358/2131	0.504902	1.48304	0.0672414	0.478021	484	tags=18%- list=2%- signal=18%	4358/2131	0.116	0.453716	1.22584	0.216325	0.655264	2546	tags=36%- list=11%- signal=32%	1285/2131/4358/3913	0.521476	1.35151	0.122626	0.256305	761	tags=27%- list=3%- signal=26%	4358/2131/1285	0.094
GO:0080182	histone H3-K4 trimethylation	21	0.438053	1.46511	0.0488204	0.867739	2340	tags=38%- list=11%- signal=34%	200424/80349/9739/5926/23168/4802/4800/3007	0.369043	1.33112	0.106195	0.571077	1807	tags=33%- list=8%- signal=31%	200424/80349/9739/5926/4802/4800/23168	0.166	0.352722	1.15298	0.270487	0.70252	1908	tags=19%- list=9%- signal=17%	4802/200424/55904/9739	0.478206	1.48172	0.0494611	0.158249	8023	tags=71%- list=36%- signal=46%	200424/4802/55904/4800/4297/80335/5926/63925/80349/9739/54790/3007/4801/23067/8085	0.048
GO:0045185	maintenance of protein location	82	0.284804	1.3114	0.0490358	0.869047	3598	tags=26%- list=16%- signal=22%	6653/55704/4794/920/51141/402/9817/2901/2516/400916/9168/11124/5552/3192/10956/129685/580/23345/7529/288/55187	0.196438	0.973486	0.510978	0.849633	1618	tags=12%- list=7%- signal=11%	6653/4794/920/55704/51608/2934/51141/9817/2901/400916	0.428	0.29721	1.33466	0.052655	0.412485	5430	tags=34%- list=25%- signal=26%	9817/4794/2516/11015/55704/7295/585/580/25792/706/207/83860/11124/400916/51608/5311/5371/64083/6653/4793/1020/11079/4188/288/57120/402/6672/64714	0.362719	1.4928	0.0148167	0.0845741	6388	tags=40%- list=29%- signal=29%	2516/2901/55704/4794/9817/51141/580/11015/83860/375387/7295/706/5552/375189/25792/64083/585/5371/199699/400916/7114/4793/6653/1020/402/9908/4188/28952/51608/7529/5905/23353/3586	0.066
GO:0097284	hepatocyte apoptotic process	16	0.485609	1.50573	0.0492826	0.869047	2185	tags=38%- list=10%- signal=34%	637/6789/5562/5294/5925/103	0.455461	1.50817	0.0445324	0.431039	2745	tags=50%- list=12%- signal=44%	637/6789/5294/5562/2934/103/382/5925	0.074	-0.198481	-0.593084	0.947368	0.930127	5595	tags=38%- list=25%- signal=28%	5294/382/5465/3480/103/8837	0.244227	0.704277	0.850634	0.724594	7987	tags=44%- list=36%- signal=28%	839/6789/5562/1386/637/3875/6788	0.454
GO:0030901	midbrain development	83	-0.355376	-1.35632	0.0494445	0.869047	8118	tags=49%- list=37%- signal=31%	3340/401/4129/5309/59345/6469/4009/3309/151449/51377/27023/79109/6872/8321/27089/7471/64770/2019/10971/4487/84630/6422/89780/6887/2263/56751/9231/5015/284612/1215/5013/2539/3579/80264/838/515/2020/64426/445582/8323/1499	-0.368649	-1.29658	0.0824569	0.514025	8911	tags=53%- list=40%- signal=32%	84678/7472/6872/6469/8321/6887/59345/151449/2254/27023/401/3309/7474/3340/79109/6422/1215/2247/4009/1453/51377/5015/56751/5309/387/64770/89780/445582/2539/838/27089/9231/1499/284612/2019/80264/64426/5013/2263/4487/8323/515/3579/2020	0.044	0.139328	0.627326	0.993139	0.930127	6089	tags=29%- list=27%- signal=21%	4086/1453/9919/4040/84678/1267/8655/60/6271/6469/7707/7472/2019/5013/7531/998/5354/2648/2263/6887/7533/7484/7474/1454	0.307945	1.26947	0.10887	0.242334	7366	tags=41%- list=33%- signal=27%	84678/4086/1453/5013/4040/7472/2019/1267/8655/7533/1454/4009/5309/8321/6423/9919/6469/11240/2263/64770/22933/57447/5015/4155/401/2247/522/7707/22943/6422/60/59345/7976/84630	0.16
GO:0010310	regulation of hydrogen peroxide metabolic process	16	-0.542271	-1.47987	0.049588	0.869047	9043	tags=62%- list=41%- signal=37%	90527/7755/4504/405753/1497/5879/4314/65018/10013/6622	-0.477932	-1.26087	0.17266	0.647455	8782	tags=62%- list=40%- signal=38%	4314/4504/90527/5879/7755/405753/5880/10013/6622/65018	0.074	-0.212747	-0.635712	0.918678	0.930127	2707	tags=50%- list=12%- signal=44%	4504/2534/10811/10013/5880/1497/124056/6622	0.304686	0.878623	0.627121	0.615706	9196	tags=62%- list=41%- signal=37%	5880/90527/405753/2534/7001/7755/255027/10811/65018/1497	0.316
GO:0035234	ectopic germ cell programmed cell death	16	0.485104	1.50416	0.0495945	0.869047	1430	tags=25%- list=6%- signal=23%	1642/6647/7320/3815	-0.256036	-0.675467	0.885353	0.941722	3854	tags=25%- list=17%- signal=21%	8633/581/4254/84944	0.42	0.387676	1.17056	0.249209	0.688771	983	tags=19%- list=4%- signal=18%	3815/1642/3552	0.472113	1.36143	0.115273	0.24948	1639	tags=19%- list=7%- signal=17%	3815/1642/3552	0.062
GO:0021527	spinal cord association neuron differentiation	11	-0.601521	-1.47439	0.0503412	0.87889	7385	tags=91%- list=33%- signal=61%	8022/170825/64211/151449/8543/7471/3975/429/219409/89780	-0.541843	-1.29543	0.144884	0.619741	9379	tags=82%- list=42%- signal=47%	7471/64211/170825/151449/429/3975/89780/219409/8543	0.136	-0.273091	-0.724418	0.825716	0.930127	556	tags=55%- list=3%- signal=53%	266727/3975/151449/170825/89780/7471	0.456042	1.18192	0.263598	0.383808	7355	tags=55%- list=33%- signal=36%	219409/3975/170825/429/64211/8543	0.228
GO:0010591	regulation of lamellipodium assembly	40	-0.42308	-1.41615	0.0506024	0.87889	6930	tags=45%- list=31%- signal=31%	10163/51225/538/5879/7471/5365/79647/406972/7454/5295/7401/10109/1785/10097/3273/10787/2660/5756	-0.376843	-1.18974	0.219239	0.679078	11000	tags=72%- list=50%- signal=37%	11344/1785/51196/6624/10152/5290/832/7471/55909/26053/79647/5879/538/3273/9353/406972/5295/100506658/7401/5365/7454/146206/5880/10097/2660/5756/10109/1969/10787	0.09	-0.299654	-1.13113	0.26859	0.701986	3864	tags=28%- list=17%- signal=23%	10097/2660/5290/7401/3273/1785/832/5756/51225/79647/7471	0.206604	0.742222	0.854415	0.725867	4982	tags=25%- list=22%- signal=19%	3320/1969/5880/5365/10152/9353/2241/10677/100506658/26053	0.45
GO:0033138	positive regulation of peptidyl-serine phosphorylation	99	-0.342756	-1.34062	0.0513462	0.87889	5159	tags=35%- list=23%- signal=27%	8536/10268/65981/3440/1956/4842/89780/8412/960/29110/3467/3439/409/5979/9125/3569/10178/117854/5217/65018/10013/3443/57521/3448/3447/3449/2641/5587/3458/3456/56832/25865/6622/5008/10044	-0.350212	-1.25366	0.101776	0.565202	6348	tags=40%- list=29%- signal=29%	79109/3589/673/4916/8412/409/9125/117854/799/2931/1956/3443/4842/57521/960/89780/5217/10268/4803/8536/7295/3449/5743/3447/10178/10013/2641/5979/3569/5587/3448/6622/56832/3458/29110/3456/65018/25865/10044/5008	0.032	-0.206245	-0.934202	0.590232	0.862201	3430	tags=19%- list=15%- signal=16%	56832/5290/5587/4915/117854/2641/3449/25865/3439/3458/3456/3448/3443/409/4842/11315/3447/6622/3569	0.260677	1.10285	0.291667	0.406242	5099	tags=29%- list=23%- signal=23%	551/3326/3320/596/3059/64754/673/7124/8115/7295/2931/6789/57600/1389/10142/29110/284/8412/4916/4803/6423/96459/493/627/9125/10456/3440/7349/5743	0.204
GO:0046785	microtubule polymerization	79	0.286507	1.30853	0.0514348	0.87889	3783	tags=32%- list=17%- signal=26%	51199/122060/402/22974/221074/29098/4926/55125/8636/23122/10142/10844/55755/4733/27175/22919/440145/122664/7756/1639/6249/50810/1027/2288/79649	-0.211136	-0.737544	0.900011	0.941722	7486	tags=29%- list=34%- signal=19%	55142/55835/5879/27124/4204/100506658/58497/284001/22924/1453/10426/114791/23116/51673/59341/23332/27229/11076/4131/9793/6622/81565/1003	0.404	0.349598	1.55805	0.00711427	0.183828	3383	tags=28%- list=15%- signal=24%	122664/50810/10844/6249/28964/10382/27124/8636/1453/22974/4926/122060/10142/51199/4204/3925/29098/8851/4133/58497/100506658/25	0.41135	1.68164	0.00240912	0.0311486	7248	tags=49%- list=33%- signal=33%	122664/50810/51199/6249/4733/10382/27124/2242/1453/122060/22974/4926/4204/58497/10142/29098/3925/8851/84722/79649/4133/10844/8636/1859/100506658/28964/23122/24139/1003/402/2288/55142/25/54820/4233/79998/23271/57662/5058	0.012
GO:0002287	alpha-beta T cell activation involved in immune response	65	-0.37625	-1.38154	0.0514502	0.87889	5028	tags=42%- list=23%- signal=32%	538/84807/9655/3606/57089/4092/3122/5914/6097/54542/8320/30009/3569/149233/3662/1880/406991/6461/59067/3718/942/8995/64332/3558/604/3458/10892	-0.476912	-1.62741	0.00141555	0.094453	5009	tags=40%- list=23%- signal=31%	3662/8809/942/30009/84695/149233/8995/114548/2625/84807/57089/6461/3569/3458/3558/59067/64332/5914/7292/3570/3606/406991/6097/604/3718/10892	0.002	-0.374808	-1.56913	0.0090926	0.198885	4499	tags=38%- list=20%- signal=31%	30009/10538/2625/51176/64332/8995/3593/59067/114836/3565/3662/3718/3558/9655/149041/54542/10892/3726/3458/4063/1880/149233/3122/942/3569	-0.259213	-1.20922	0.139818	0.273719	3000	tags=25%- list=14%- signal=21%	114836/8995/3558/54542/1880/9655/3565/3122/59067/3458/4063/3569/149233/942/406991/10892	0.282
GO:0002293	alpha-beta T cell differentiation involved in immune response	65	-0.37625	-1.38154	0.0514502	0.87889	5028	tags=42%- list=23%- signal=32%	538/84807/9655/3606/57089/4092/3122/5914/6097/54542/8320/30009/3569/149233/3662/1880/406991/6461/59067/3718/942/8995/64332/3558/604/3458/10892	-0.476912	-1.62741	0.00141555	0.094453	5009	tags=40%- list=23%- signal=31%	3662/8809/942/30009/84695/149233/8995/114548/2625/84807/57089/6461/3569/3458/3558/59067/64332/5914/7292/3570/3606/406991/6097/604/3718/10892	0.002	-0.374808	-1.56913	0.0090926	0.198885	4499	tags=38%- list=20%- signal=31%	30009/10538/2625/51176/64332/8995/3593/59067/114836/3565/3662/3718/3558/9655/149041/54542/10892/3726/3458/4063/1880/149233/3122/942/3569	-0.259213	-1.20922	0.139818	0.273719	3000	tags=25%- list=14%- signal=21%	114836/8995/3558/54542/1880/9655/3565/3122/59067/3458/4063/3569/149233/942/406991/10892	0.282
GO:0060211	regulation of nuclear-transcribed mRNA poly(A) tail shortening	15	0.49711	1.51044	0.0514569	0.87889	2118	tags=40%- list=10%- signal=36%	57690/7832/7538/23112/56478/64282	0.455692	1.4779	0.0606502	0.466108	1123	tags=27%- list=5%- signal=25%	57690/7832/23112/7538	0.078	-0.317183	-0.927648	0.554813	0.856567	2248	tags=40%- list=10%- signal=36%	27327/27161/56478/5436/29883/11044	0.412918	1.17152	0.266944	0.386737	7545	tags=53%- list=34%- signal=35%	23019/64282/22849/7832/57690/7538/26986/27161	0.142
GO:0051481	negative regulation of cytosolic calcium ion concentration	13	-0.571453	-1.47219	0.0515156	0.87889	5941	tags=54%- list=27%- signal=39%	1813/490/3777/4842/4544/6546/1814	-0.479967	-1.20383	0.23417	0.688583	10533	tags=77%- list=48%- signal=40%	3741/3777/1813/477/596/4842/490/6546/1814/4544	0.072	-0.277627	-0.780255	0.757221	0.918636	1829	tags=46%- list=8%- signal=42%	2056/490/7009/6546/1814/4842	-0.202633	-0.618369	0.942967	0.766447	3494	tags=23%- list=16%- signal=19%	6546/4842/1814	0.47
GO:0045622	regulation of T-helper cell differentiation	40	-0.422057	-1.41273	0.0516734	0.87889	6274	tags=48%- list=28%- signal=34%	84807/9655/3606/4092/3122/5914/54542/30009/149233/3662/406991/6461/3718/942/8995/64332/3558/604/10892	-0.538488	-1.70007	0.00155399	0.100429	5009	tags=48%- list=23%- signal=37%	3662/942/30009/84695/149233/8995/114548/2625/84807/6461/3558/64332/5914/7292/3606/406991/604/3718/10892	0.002	-0.433452	-1.63619	0.00943396	0.198885	4499	tags=57%- list=20%- signal=46%	6461/51561/114548/7292/51043/30009/10538/2625/64332/8995/3593/3565/3662/3718/3558/9655/149041/54542/10892/3726/149233/3122/942	-0.275478	-1.14916	0.221902	0.349441	2866	tags=25%- list=13%- signal=22%	8995/3558/54542/9655/3565/3122/149233/942/406991/10892	0.268
GO:0015721	bile acid and bile salt transport	30	-0.458057	-1.44518	0.0520039	0.87889	6574	tags=57%- list=30%- signal=40%	5825/9965/53919/200931/345274/10599/8714/201780/84068/1109/8273/347051/28234/1645/1581/338821/8647	-0.517346	-1.553	0.0160309	0.276477	5406	tags=50%- list=24%- signal=38%	10599/8714/366/28234/347051/8273/201780/1645/1581/84068/6554/1244/200931/338821/8647	0	-0.280545	-0.986705	0.472217	0.815698	6271	tags=47%- list=28%- signal=34%	28234/8431/8273/84068/1581/9965/200931/1244/338821/1109/10599/11309/8647/1645	-0.267941	-1.03749	0.385671	0.473178	4850	tags=43%- list=22%- signal=34%	123264/53919/347051/338821/11309/1581/1109/1244/8431/345274/10599/8647/1645	0.302
GO:0046425	regulation of receptor signaling pathway via JAK-STAT	93	-0.346875	-1.34497	0.0522397	0.87889	4228	tags=31%- list=19%- signal=25%	11314/3467/4851/3439/3567/5515/55835/54940/2048/3587/5979/3569/4760/149233/6352/3952/388646/3443/5788/3718/3448/3447/3449/51094/3458/5617/3456/56832/3575	-0.364139	-1.29424	0.0719282	0.494175	4487	tags=31%- list=20%- signal=25%	5515/3567/3588/388646/4760/3587/149233/54625/11314/3449/5788/3447/10464/2048/5979/3569/3448/56832/3458/3456/5617/6352/3952/3575/3570/51094/9021/3586/3718	0.02	-0.316636	-1.42072	0.023378	0.292232	3814	tags=30%- list=17%- signal=25%	388646/4760/11009/56832/3593/406938/3565/3718/55835/1444/2688/3587/3449/3439/10464/3717/3458/3456/3448/1647/5788/3443/3578/6352/7428/3447/149233/3569	-0.218361	-1.09347	0.248582	0.372079	4975	tags=37%- list=22%- signal=28%	10464/3718/3593/5617/3717/3587/3439/3449/406938/3442/3448/1444/2688/388646/54940/406910/406887/3452/282618/3565/7428/3443/3456/56832/5788/3575/1545/3578/3458/3447/3569/6352/149233/11009	0.33
GO:1901385	regulation of voltage-gated calcium channel activity	46	0.331899	1.36126	0.0522849	0.87889	1755	tags=24%- list=8%- signal=22%	10681/5534/5530/407050/785/246329/4878/5532/406990/255057/784	-0.323854	-1.04894	0.41354	0.802402	3617	tags=26%- list=16%- signal=22%	51475/9992/3208/2332/406985/1814/9478/781/30845/57010/79026/3753	0.156	0.452719	1.80358	0.00176567	0.110357	4917	tags=50%- list=22%- signal=39%	342667/784/782/783/246329/5530/5534/1394/2669/785/9495/4987/5532/2859/407050/4878/781/30845/10681/1020/1815/57010/406990	0.454534	1.67766	0.00613246	0.0523553	3674	tags=37%- list=17%- signal=31%	10681/783/4987/9495/5530/342667/782/784/406990/4878/1394/5534/785/246329/2669/30845/5532	0.02
GO:0016601	Rac protein signal transduction	41	0.347988	1.38236	0.052381	0.87889	3662	tags=37%- list=17%- signal=31%	5291/9710/50861/5294/55845/9855/399/8936/11337/64411/23616/89890/199731/7074/58480	0.260931	1.11704	0.251304	0.702106	2362	tags=24%- list=11%- signal=22%	5291/9710/5294/50861/55845/9855/11337/23616/51495/382	0.33	0.260634	1.00786	0.4418	0.8073	3715	tags=22%- list=17%- signal=18%	11337/5291/9855/7074/9710/89890/51495/3845/1012	0.49595	1.7897	0.00176653	0.0256078	4982	tags=44%- list=22%- signal=34%	23616/11337/64411/5291/5880/9855/10152/199/391/3845/9710/5923/89890/1398/83478/7074/51495/26053	0.002
GO:0070534	protein K63-linked ubiquitination	53	0.320025	1.34733	0.0527256	0.87889	4098	tags=36%- list=18%- signal=29%	55658/51619/80829/26191/63893/7187/7326/7320/246330/329/2874/57674/7188/7185/10758/27338/81844/7334/54546	0.249986	1.12476	0.223224	0.679078	2861	tags=28%- list=13%- signal=25%	55658/51619/7320/80829/246330/329/7326/7187/27338/81844/57674/6737/7185/2874/63893	0.284	0.317351	1.30458	0.0903784	0.505131	4506	tags=36%- list=20%- signal=29%	7189/63893/4734/64127/7185/7325/6047/329/10758/7326/55658/7188/246330/7186/6737/54546/81844/5071/7334	0.376715	1.42919	0.0387451	0.140009	8345	tags=53%- list=38%- signal=33%	10758/7189/4734/7326/63893/6047/64127/7186/55658/7325/7185/6737/329/27338/246330/7188/25831/406929/10425/29089/7334/80829/7336/2874/220441/57674/81844/1654	0.042
GO:0071398	cellular response to fatty acid	30	-0.456631	-1.44068	0.0528359	0.87889	5468	tags=50%- list=25%- signal=38%	50801/84649/5166/9076/9971/81285/1374/4023/1109/6720/1373/5165/5724/1645/3949	-0.439025	-1.31789	0.110227	0.574109	6190	tags=43%- list=28%- signal=31%	9971/81285/4023/1374/5165/1373/1645/50801/5166/3949/3399/5724/6720	0.034	-0.291183	-1.02412	0.416651	0.794359	5031	tags=40%- list=23%- signal=31%	5166/3280/1374/23236/1906/1869/5165/9971/1109/4023/81285/1645	-0.246225	-0.953404	0.530968	0.562624	2409	tags=20%- list=11%- signal=18%	1109/9971/3949/1645/4023/81285	0.36
GO:0009156	ribonucleoside monophosphate biosynthetic process	30	-0.456028	-1.43878	0.0531133	0.87889	1428	tags=30%- list=6%- signal=28%	318/471/790/54963/270/159/221823/5471/7378	-0.402407	-1.20797	0.207348	0.672065	4355	tags=37%- list=20%- signal=30%	318/1723/471/270/159/790/221823/54963/271/5471/7378	0.096	-0.288308	-1.01401	0.428978	0.800478	2121	tags=20%- list=10%- signal=18%	790/5471/221823/3251/10606/471	0.287207	0.968817	0.510905	0.550574	7600	tags=47%- list=34%- signal=31%	83549/151531/2618/3615/122622/353/5631/271/100/51727/8833/158/1723/5634	0.31
GO:0046605	regulation of centrosome cycle	49	0.327261	1.35231	0.0531777	0.87889	2529	tags=22%- list=11%- signal=20%	128866/9475/27243/8850/57018/7514/92421/55226/55755/57132/85459	0.308609	1.37606	0.0434783	0.428257	2785	tags=24%- list=13%- signal=21%	128866/100653515/7514/27243/57018/8850/57132/10432/23636/9475/85459/55755	0.134	0.224827	0.90885	0.627591	0.875611	5310	tags=31%- list=24%- signal=23%	92421/26973/54461/27243/57132/55226/23636/672/221908/7840/79959/4682/7514/2648/23411	0.310138	1.15891	0.239573	0.365622	9885	tags=53%- list=45%- signal=29%	92421/128866/54461/57132/7514/27243/7840/23636/26973/25978/22994/221908/4682/899/51510/55226/672/23411/91147/2648/7517/163786/348654/6491/8850/85459	0.17
GO:2000319	regulation of T-helper 17 cell differentiation	20	-0.504992	-1.46023	0.0534274	0.87889	3643	tags=40%- list=16%- signal=33%	54542/30009/149233/406991/8995/64332/3558/10892	-0.513326	-1.42404	0.0581395	0.464602	4315	tags=45%- list=19%- signal=36%	30009/84695/149233/8995/84807/3558/64332/406991/10892	0.012	-0.609299	-1.93701	0.00176316	0.110357	4499	tags=65%- list=20%- signal=52%	51043/30009/10538/64332/8995/3593/3565/3558/149041/54542/10892/3726/149233	-0.439243	-1.52511	0.0434123	0.14769	2866	tags=35%- list=13%- signal=31%	8995/3558/54542/3565/149233/406991/10892	0.092
GO:0003310	pancreatic A cell differentiation	10	-0.618965	-1.47305	0.0535467	0.87889	7397	tags=80%- list=33%- signal=53%	84504/3642/3175/5080/222546/4825/4760/4821	-0.600883	-1.40026	0.0769028	0.506594	4726	tags=70%- list=21%- signal=55%	3642/222546/84504/4760/5080/4825/4821	0.098	-0.504737	-1.29547	0.160933	0.598566	7564	tags=60%- list=34%- signal=40%	3642/4825/3280/3175/4760/4821	0.422285	1.05904	0.39478	0.47797	10938	tags=80%- list=49%- signal=41%	5080/84504/2627/222546/3642/3280/4760/4825	0.296
GO:0019433	triglyceride catabolic process	31	0.382611	1.42493	0.0540738	0.87889	800	tags=16%- list=4%- signal=16%	6653/3991/11343/3990/5294	0.391368	1.58607	0.0162315	0.277495	1058	tags=23%- list=5%- signal=22%	6653/11343/3991/5294/3990/345/200879	0.072	0.256148	0.928579	0.569397	0.859438	2236	tags=16%- list=10%- signal=15%	335/57104/80339/345/3991	0.20499	0.696026	0.896429	0.743155	958	tags=10%- list=4%- signal=9%	3991/57104/335	0.452
GO:0032770	positive regulation of monooxygenase activity	30	0.384882	1.42654	0.0541025	0.87889	1647	tags=23%- list=7%- signal=22%	5291/2643/3357/348/8074/7124/949	0.428978	1.72726	0.00992574	0.223066	1476	tags=27%- list=7%- signal=25%	2643/5291/3357/7124/8074/2208/949/2185	0.028	0.32536	1.17192	0.227321	0.668352	3005	tags=30%- list=14%- signal=26%	5291/348/3357/2643/8074/116150/1001/207/6271	0.329123	1.11021	0.317177	0.42494	2008	tags=20%- list=9%- signal=18%	2643/5291/348/8074/3357/7124	0.164
GO:0060134	prepulse inhibition	10	-0.618229	-1.4713	0.054316	0.87889	8468	tags=100%- list=38%- signal=62%	1496/116443/5728/1812/1813/135/23621/2895/1814	-0.620576	-1.44615	0.0552698	0.460826	8416	tags=100%- list=38%- signal=62%	6531/1812/116443/1496/5728/1814/23621/2895/135	0.02	-0.166623	-0.42766	0.996942	0.930127	1829	tags=50%- list=8%- signal=46%	1813/135/1496/2895/1814	0.319949	0.802397	0.731031	0.669186	2631	tags=30%- list=12%- signal=26%	116443/6531/5728	0.332
GO:0010862	positive regulation of pathway-restricted SMAD protein phosphorylation	46	0.331136	1.35813	0.0543434	0.87889	4085	tags=37%- list=18%- signal=30%	27302/7046/9573/7048/7272/1460/4089/92/650/90/3077/3626/11030/7040/83729/9210/659	0.202503	0.891029	0.6905	0.907663	2780	tags=22%- list=13%- signal=19%	3077/7272/1460/27302/90/9573/92/650/7046/7040	0.448	0.270865	1.07909	0.320482	0.735671	4306	tags=24%- list=19%- signal=19%	7046/7042/7048/651/2657/2662/655/7043/10220/8200/7040	0.408587	1.50808	0.0249387	0.113201	5784	tags=39%- list=26%- signal=29%	9573/7042/7048/651/2657/655/7046/2662/8200/10220/3625/654/90/27302/4089/11030/83729/7043	0.028
GO:0007042	lysosomal lumen acidification	19	0.450863	1.46286	0.0549058	0.87889	3208	tags=37%- list=14%- signal=32%	2896/5538/535/1201/537/523/252839	0.415602	1.45423	0.0546331	0.460826	1438	tags=26%- list=6%- signal=25%	535/2896/1201/537/5538	0.112	0.374116	1.18989	0.236041	0.679216	3498	tags=37%- list=16%- signal=31%	54982/10312/527/533/84317/10159/5538	0.43016	1.29773	0.150435	0.284803	3438	tags=32%- list=16%- signal=27%	54982/533/10312/527/5538/84317	0.076
GO:0051797	regulation of hair follicle development	19	0.451523	1.465	0.0549058	0.87889	1898	tags=32%- list=9%- signal=29%	4804/10855/4926/4089/7124/3872	0.348452	1.21927	0.189073	0.659878	578	tags=16%- list=3%- signal=15%	4804/7124/10855	0.24	0.505178	1.60673	0.0228426	0.288464	7030	tags=74%- list=32%- signal=50%	4804/7042/4926/8717/10855/1001/3872/8456/27121/55612/6608/7474/10468/4089	0.583012	1.75887	0.00404555	0.0419241	5478	tags=63%- list=25%- signal=48%	4804/7042/3872/8717/4926/7124/10468/10855/1001/4488/4089/6608	0.01
GO:0006783	heme biosynthetic process	28	0.390901	1.42198	0.0550105	0.87889	2897	tags=29%- list=13%- signal=25%	402055/5498/200205/28978/3658/2235/3145/2395	0.348434	1.37	0.0694723	0.485238	1560	tags=21%- list=7%- signal=20%	402055/5498/200205/3145/28978/3658	0.146	0.259685	0.918018	0.593923	0.862201	3749	tags=25%- list=17%- signal=21%	402055/200205/28978/5498/706/2395/28982	0.36386	1.20956	0.207558	0.33573	6132	tags=32%- list=28%- signal=23%	200205/402055/1371/706/28978/4779/5498/2395/28982	0.112
GO:0060004	reflex	20	-0.503868	-1.45697	0.0550115	0.87889	7531	tags=60%- list=34%- signal=40%	10369/50944/131368/117531/429/10939/4829/255743/2741/84189/148/1814	-0.427133	-1.18493	0.244064	0.696104	11052	tags=75%- list=50%- signal=38%	64854/131368/50944/387129/117532/10369/117531/10939/148/429/255743/4829/1814/2741/84189	0.102	-0.300888	-0.956548	0.520956	0.843489	4912	tags=30%- list=22%- signal=23%	387129/4829/2741/117532/1814/148	0.219911	0.671503	0.901163	0.745413	2085	tags=15%- list=9%- signal=14%	2743/64854/3249	0.436
GO:0016079	synaptic vesicle exocytosis	102	-0.338171	-1.32972	0.0550491	0.87889	6660	tags=37%- list=30%- signal=26%	140730/23557/6616/673/116443/9751/1812/63908/1813/26258/2932/10814/6810/5582/135/23621/22930/6860/9900/26059/5579/8573/9066/2332/134957/143425/5908/148/6855/5217/9342/6853/136/5868/415117/339302/6622/440279	-0.380406	-1.36636	0.0299575	0.373195	8699	tags=48%- list=39%- signal=29%	1268/5027/22930/1813/10814/8775/63908/84961/9751/6804/1142/9498/9699/1812/116443/6860/673/6616/26059/3351/8573/5582/5579/9900/134957/148/26258/1129/5217/8448/143425/9342/5908/23557/2332/5868/23621/6855/90019/136/6622/9066/415117/6853/339302/440279/8447/5023/135	0.02	0.190257	0.889827	0.716867	0.906482	6093	tags=34%- list=27%- signal=25%	783/28964/6812/84062/6857/785/6844/127833/116443/112476/673/6616/7476/1138/2054/23513/57617/488/22930/1020/8541/9699/9751/5906/80331/8867/23396/5028/90019/27445/3356/93664/22999/23025/8773	0.279221	1.18599	0.176283	0.308567	5055	tags=28%- list=23%- signal=22%	2901/8867/783/1138/112476/6857/6616/127833/80331/673/6812/116443/84062/5023/93664/3351/785/22871/23513/9699/5028/22999/5582/1129/8618/28964/134957/1020/23025	0.174
GO:0043252	sodium-independent organic anion transport	14	-0.555905	-1.46057	0.055069	0.87889	7867	tags=71%- list=35%- signal=46%	28231/9356/11309/53919/353189/10599/28234/338821/114571/133482	-0.544111	-1.3883	0.0801821	0.512186	7697	tags=64%- list=35%- signal=42%	11309/53919/9356/10599/28234/133482/114571/338821/28231	0.026	-0.490746	-1.41174	0.0913019	0.506051	3654	tags=43%- list=16%- signal=36%	114571/133482/338821/353189/10599/11309	-0.294369	-0.918567	0.556456	0.576656	5665	tags=57%- list=26%- signal=43%	353189/53919/338821/133482/11309/9356/10599/114571	0.332
GO:0002823	negative regulation of adaptive immune response based on somatic recombination of immune receptors built from immunoglobulin superfamily domains	53	-0.390914	-1.38404	0.0551262	0.87889	5028	tags=36%- list=23%- signal=28%	4092/3440/339390/114788/54542/9984/90865/30009/5788/6375/3718/1380/8995/725/3558/604/53833/3456/3575	-0.458954	-1.51989	0.0110806	0.237831	3700	tags=36%- list=17%- signal=30%	84695/64127/6375/8995/90865/10039/114788/5788/53833/383/3456/3558/10859/1380/3575/7292/725/604/3718	0.004	-0.224884	-0.901457	0.642552	0.881292	3975	tags=26%- list=18%- signal=22%	3077/80762/6504/8995/3565/3718/3558/149041/54542/3456/6375/5788/53833/725	0.258401	0.980332	0.497386	0.54239	5687	tags=36%- list=26%- signal=27%	9466/5777/55061/1378/2302/3134/64127/84695/722/10039/196/114788/5532/1379/3566/3440/259307/10859/383	0.292
GO:0060837	blood vessel endothelial cell differentiation	13	0.518076	1.51078	0.0553707	0.87889	1631	tags=31%- list=7%- signal=29%	55810/83605/55273/407040	0.446776	1.38476	0.103112	0.567895	1762	tags=31%- list=8%- signal=28%	55810/83605/407040/55273	0.13	0.454873	1.29402	0.159405	0.596243	1308	tags=23%- list=6%- signal=22%	55810/55273/406902	0.559883	1.52644	0.0418568	0.145095	1547	tags=31%- list=7%- signal=29%	55810/406902/83605/55273	0.028
GO:1903651	positive regulation of cytoplasmic transport	10	0.576749	1.5415	0.0553811	0.87889	612	tags=20%- list=3%- signal=19%	6653/25930	0.35455	1.00611	0.422966	0.808692	1366	tags=20%- list=6%- signal=19%	6653/25930	0.268	0.534679	1.3991	0.107547	0.537055	5448	tags=80%- list=25%- signal=60%	25930/7260/4133/4478/5962/6653/5071/8898	0.580548	1.45595	0.0656615	0.183492	6445	tags=60%- list=29%- signal=43%	25930/4478/4133/5962/6653/7260	0.044
GO:0043370	regulation of CD4-positive- alpha-beta T cell differentiation	52	-0.394174	-1.38986	0.0556346	0.87889	6274	tags=44%- list=28%- signal=32%	84807/9655/3606/54440/4092/9308/3122/5914/3561/54542/30009/149233/3662/406991/6461/3718/942/8995/64332/3558/604/3458/10892	-0.491108	-1.62139	0.00241971	0.130151	5153	tags=44%- list=23%- signal=34%	54440/3662/942/30009/84695/149233/8995/114548/3561/2625/84807/6461/3458/9308/3558/64332/5914/7292/3606/406991/604/3718/10892	0.002	-0.376404	-1.50019	0.023569	0.293093	4499	tags=38%- list=20%- signal=31%	30009/10538/2625/64332/8995/3593/3565/3662/3718/3558/9655/149041/54542/10892/3726/3561/3458/149233/3122/942	0.239365	0.904525	0.628744	0.616908	2686	tags=19%- list=12%- signal=17%	84807/6363/301/8651/54440/3606/57630/84695/3965/3142	0.318
GO:0050852	T cell receptor signaling pathway	114	0.258351	1.25378	0.0557491	0.87889	5622	tags=42%- list=25%- signal=32%	54923/7294/5777/3635/26191/3551/84433/7070/785/100/8525/11120/784/84174/79037/975/8517/8915/7430/3937/23180/114625/10657/11126/11118/9840/7334/27242/940/5819/634/163486/121665/53347/50943/5621/5336/25/1493/1445/3115/80381/10384/7189/696/10385/149041/8892	-0.218681	-0.79385	0.858512	0.941618	3243	tags=15%- list=15%- signal=13%	11314/10384/1236/387357/2625/5788/84807/6461/915/9473/5795/64332/25865/11148/1845/84106/10892	0.35	-0.278392	-1.29285	0.0635838	0.433282	6641	tags=46%- list=30%- signal=32%	8631/7805/5142/6461/29085/3635/1967/27242/7294/3937/5293/26191/1236/917/11126/1997/23180/3932/84106/1845/2625/9840/868/53347/153579/5795/65125/1399/64332/10385/5290/11148/940/7006/149041/3783/25865/7535/1493/54542/10892/5970/4340/387357/84174/5788/916/2633/50852/8934/915/919	-0.185193	-0.964924	0.546939	0.57115	2416	tags=15%- list=11%- signal=13%	54542/7535/199920/916/8934/387357/5788/917/4340/1493/940/2633/919/50852/3783/915/10892	0.428
GO:0045761	regulation of adenylate cyclase activity	53	-0.390282	-1.3818	0.0560278	0.87889	6115	tags=43%- list=28%- signal=31%	1812/1813/9568/2692/53829/1816/1910/2587/153/8484/2771/1909/10886/7434/3208/775/554/3973/122042/140/136/1814/53836	-0.466158	-1.54375	0.00800878	0.208407	8809	tags=62%- list=40%- signal=38%	775/7253/2492/2696/8811/1813/2740/1812/116/9568/4883/84876/10486/10886/153/1910/2692/1909/2771/140/3208/122042/5064/554/1816/3973/2587/1814/136/7434/8484/53829/53836	0.006	0.214423	0.88146	0.688649	0.898266	6056	tags=32%- list=27%- signal=23%	2912/776/56413/2550/1394/9495/10142/1909/154/10486/8484/5064/49/2773/84059/2692/9568	0.252403	0.957574	0.535461	0.566252	3480	tags=21%- list=16%- signal=18%	776/9495/2912/2550/56413/1394/154/10142/2740/116/84059	0.302
GO:0001933	negative regulation of protein phosphorylation	305	0.213524	1.17184	0.0565657	0.87889	5246	tags=32%- list=24%- signal=25%	6653/5291/406900/5777/10636/4690/64780/57493/348/79705/11221/26191/11329/10614/140885/3315/8440/80824/64793/4771/56937/79643/7070/8850/143941/11142/10217/4878/2629/5770/753/9270/407040/55872/5925/4041/406890/65266/22933/650/55755/103/260434/64754/84335/406948/5062/64798/5570/5339/7498/10106/84959/1031/7040/58533/5575/7251/2192/199731/324/10959/9043/1027/3087/8692/3082/23171/22876/91662/6317/50855…	-0.197979	-0.761454	0.962328	0.941722	8738	tags=38%- list=39%- signal=23%	51527/1030/55450/153090/5573/84152/154043/6690/10019/3553/857/1813/54206/5470/836/56288/1843/406910/9104/388324/7016/54922/79007/84327/406994/54431/406938/4908/27124/84063/22863/3486/9353/3642/5071/401265/7345/83891/1647/5611/406887/4091/1609/4916/5576/409/4298/100506658/4092/11117/94032/5987/6422/55364/171392/4142/1848/10519/652/2776/10252/25937/5783/5515/5997/84919/5794/22843/140775/6895/581/57…	0.352	0.25336	1.38371	0.0043849	0.159733	4715	tags=30%- list=21%- signal=24%	84327/56937/79643/4771/11329/65266/143941/5291/27124/26973/9104/55450/348/64754/8692/51763/6547/91663/51422/25793/10959/84062/10614/57493/64780/7070/5777/83891/80824/79705/388324/84335/9770/79007/161742/4040/55872/9241/11142/8651/2629/2192/51085/9052/655/10527/260434/207/140885/29108/1848/142679/23636/10106/5770/406900/4878/100506658/10636/1609/5575/25/5621/1849/4035/100313843/56288/64798/64793/5…	0.319806	1.53671	0.000428463	0.0110888	8461	tags=49%- list=38%- signal=31%	10636/84327/9770/65266/79705/83891/55450/10614/143941/8692/5777/1848/4771/5291/8651/57493/56937/91663/11329/27124/348/655/4690/11117/9270/10959/9104/84335/4035/79643/140885/56288/51422/64754/388324/161742/54892/4040/4878/84062/8613/51763/55872/51085/6547/80824/84959/867/10106/9241/5728/9353/54541/7249/1029/64780/11142/406948/284/260434/25793/29108/1849/2629/140775/11314/4067/5080/4916/1050/79007/…	0.086
GO:1902903	regulation of supramolecular fiber organization	343	0.203588	1.13481	0.0566038	0.87889	3503	tags=20%- list=16%- signal=17%	55704/29765/5829/3059/4690/200539/26999/116985/1440/822/22899/348/27302/9475/8440/4771/55201/7046/25876/122060/402/345456/22974/221074/29098/23580/3984/85464/4926/9788/9270/4089/22998/5925/146057/23122/10142/5204/23370/55845/23075/11151/10411/9168/5296/55755/89848/23325/10677/5062/8936/4733/22919/23616/51466/1073/256949/51474/55604/2185/90668/24142/1639/4281/324/123720/10297/9530/961/6249	-0.223864	-0.864981	0.857	0.94154	6798	tags=30%- list=31%- signal=21%	5879/27124/4130/85358/5962/9353/5071/6385/442721/348110/6093/5202/7429/4204/6708/148170/1901/673/5341/165/118/7248/6712/5295/100506658/85415/11117/5987/11346/23671/6422/10391/23406/6711/58497/6683/22924/6314/123016/10519/8829/1496/6281/1627/58526/10344/2316/9026/54551/23116/7454/146206/59341/387/23332/22843/57026/3055/10979/5217/57482/407035/5216/1490/1236/51429/3375/25802/10565/5345/395/81873/14…	0.277108	0.293201	1.61833	5.20889e-05	0.0168208	4405	tags=29%- list=20%- signal=23%	200539/29765/5829/116985/335/50810/6249/4771/55201/22998/28964/7046/23370/10382/2006/27124/29767/123720/348/10094/51763/91663/5204/343578/345456/1191/54942/822/3984/23325/6840/90952/342184/11135/22974/163782/55704/10092/406904/4926/122060/673/10142/4204/585/2885/2241/961/2764/10677/3925/51466/10435/25876/51429/54961/23580/25802/11034/29098/10456/7043/55160/7148/643338/8851/29766/29108/89927/10411…	0.345325	1.67366	2.83298e-06	0.000388996	7248	tags=47%- list=33%- signal=32%	23616/116985/200539/29765/5829/50810/29767/55704/23370/6249/4733/10382/54434/55201/4771/2006/335/29109/9897/91663/27124/348/24142/2242/4690/11117/3059/9270/23580/6840/27236/7046/26586/54942/122060/822/51466/23325/123720/22974/10152/673/10458/10552/4926/57175/2885/4204/54961/51763/25876/90952/5204/58497/345456/643338/11135/10142/126820/9353/375189/342184/5341/89848/29098/10094/30008/585/51474/1460…	0.034
GO:0006054	N-acetylneuraminate metabolic process	10	-0.614236	-1.4618	0.0575473	0.87889	1793	tags=30%- list=8%- signal=28%	140838/6482/55577	-0.4635	-1.08012	0.387548	0.791626	4338	tags=30%- list=20%- signal=24%	140838/55577/6482	0.142	-0.403716	-1.03619	0.411506	0.793716	7930	tags=50%- list=36%- signal=32%	10020/6480/6482/132789/140838	-0.400816	-1.11284	0.309598	0.419516	6903	tags=60%- list=31%- signal=41%	80896/10020/132789/6480/55577/140838	0.206
GO:0042176	regulation of protein catabolic process	322	0.210307	1.16144	0.0575693	0.87889	3208	tags=21%- list=14%- signal=18%	6653/3300/6811/29116/1642/8554/6599/116224/83547/348/4248/51035/4953/23400/6449/641700/79699/80011/8975/7874/6135/79643/7879/143941/27352/7314/9810/55212/3326/2629/9817/4947/1454/4036/4089/23450/7124/101/5720/55872/7514/22954/25837/22933/9191/80762/8312/116986/3077/11124/3320/975/5887/9978/4194/91445/11337/11345/580/150/26234/7430/6815/9709/5300/5476/65992/252839	-0.242192	-0.933893	0.69983	0.910175	7173	tags=34%- list=32%- signal=23%	4130/256471/160418/5962/4734/7474/5071/575/9532/7480/55070/6093/5709/5706/2719/9683/57805/51339/54583/56963/29978/4092/3084/5300/7341/2308/7076/8450/80204/51667/1453/29763/2931/51377/5774/7430/1956/4946/26263/285671/5582/55353/85407/2316/140456/5270/11200/8473/10769/1457/4287/10273/5702/27351/25976/4085/64321/9992/2295/9827/85409/7078/4193/10425/51429/90865/26088/1452/140462/210/5716/29934/2332/3…	0.178	0.191187	1.05032	0.294819	0.720939	4567	tags=24%- list=21%- signal=19%	101/64844/3300/6811/11337/22954/79643/9817/143941/23429/5700/641700/4734/8975/6599/2768/348/1642/25897/975/3320/1191/3326/1453/116224/57630/5720/55872/302/80011/7874/79589/83547/580/51160/90637/8239/25837/2629/51686/51429/4953/51322/23400/207/29116/7079/114881/4478/2670/575/11124/6469/7078/9978/5962/166979/51582/4035/57817/2905/4248/257364/9686/6653/54467/11146/1017/4745/6449/7076/5071/1452/4088/…	0.284852	1.37416	0.00843476	0.0634618	6479	tags=37%- list=29%- signal=27%	64844/101/11337/6811/64285/1642/51322/3300/4953/143941/4734/23429/83547/3326/3320/2768/64326/5720/9817/348/9810/1453/22954/6599/641700/51343/580/4035/57630/79643/8975/5700/257364/6662/7124/80011/55872/7514/2905/51160/4745/2931/722/1017/116986/54467/10533/4478/166979/51686/8239/5270/1191/10193/975/29116/20/144165/4085/7917/2629/1454/8554/5476/23400/7874/116224/1050/5582/2534/23450/25897/11213/2295…	0.11
GO:0045936	negative regulation of phosphate metabolic process	396	0.202367	1.14379	0.0577162	0.87889	5266	tags=32%- list=24%- signal=25%	6653/5291/406900/5777/10636/4690/64780/57493/348/79705/11221/9475/26191/11329/10614/3551/140885/3315/8440/80824/64793/4771/56937/79643/7070/8850/143941/11142/10217/84930/4878/2629/5770/4921/753/5525/9270/7124/407040/2029/55872/5925/4041/406890/23075/65266/22933/650/55755/103/3192/260434/64754/84335/406948/5062/64798/5570/4249/9858/5339/7498/10106/84959/1031/7040/58533/5575/978/7529/7251/2192/1997…	-0.201984	-0.783488	0.963585	0.941722	7466	tags=31%- list=34%- signal=21%	7016/3958/145376/54922/6521/79007/84327/406994/376497/54431/406938/4908/27124/84063/22863/3486/9353/3642/5071/401265/7345/83891/6093/1647/5611/406887/706/2887/3624/4091/5341/1609/4916/5576/9759/6992/409/4298/100506658/4092/11117/94032/5987/6422/55364/171392/4142/1848/3170/10519/652/2776/10252/25937/5783/5515/5524/5997/261726/407031/84919/5794/22843/140775/23175/2646/6895/2771/581/5728/23603/3843/…	0.33	0.240354	1.34784	0.00449102	0.159733	4715	tags=28%- list=21%- signal=22%	84327/56937/3551/79643/4771/28964/11329/7042/65266/143941/1408/5291/27124/26973/9104/55450/348/64754/8692/51763/6547/91663/51422/25793/10959/84062/10614/57493/64780/7070/90007/5777/8396/83891/84930/80824/79705/388324/84335/9770/79007/161742/4040/55872/376497/9241/8655/11142/8651/2629/706/2192/51085/8826/9052/655/10527/260434/23175/207/140885/4921/29108/1848/341/142679/23636/10106/5770/406900/4878…	0.303977	1.48666	0.000386626	0.0105995	7396	tags=40%- list=33%- signal=27%	10636/84327/9770/65266/79705/83891/55450/10614/7042/143941/8692/5777/1848/4771/5291/3551/8651/57493/56937/91663/11329/27124/348/90007/655/4690/11117/9270/10959/9104/84335/1408/4035/79643/84930/140885/56288/51422/376497/64754/388324/161742/54892/4040/4878/84062/7124/8396/8613/51763/55872/51085/6547/80824/84959/867/706/5155/10106/9241/5728/9353/3170/54541/5341/7249/1029/8655/64780/341/11142/406948/…	0.08
GO:0060612	adipose tissue development	49	0.324498	1.34089	0.0579334	0.87889	2417	tags=22%- list=11%- signal=20%	6653/23369/9149/7314/79068/84159/4041/8648/57561/5019/1435	-0.296925	-0.971193	0.532758	0.859709	1092	tags=14%- list=5%- signal=14%	6688/64641/10499/3952/51738/6097/91355	0.186	0.318466	1.28738	0.104922	0.531799	6176	tags=43%- list=28%- signal=31%	8648/64641/1019/114789/6097/585/5019/9149/54795/3265/6653/10499/9658/23369/25979/23411/285590/3158/1435/4041/157680	0.444895	1.66246	0.00526387	0.0479003	6786	tags=51%- list=31%- signal=35%	1019/114789/64641/8648/54795/9658/10499/89766/585/79718/7494/79068/9149/5458/51738/30812/6688/6653/84159/1386/5019/285590/157680/6097/3265	0.01
GO:0002250	adaptive immune response	396	-0.27287	-1.21262	0.057992	0.87889	4336	tags=24%- list=20%- signal=20%	54795/114788/7468/3605/6097/60468/51744/3467/909/4851/91543/54542/3439/3133/9984/7454/2015/23765/54210/90865/8832/2048/1514/8320/3111/7133/10462/10563/5579/30009/5293/8417/4277/3569/3665/149233/814/5987/83417/5551/3662/1880/406991/3112/3659/11069/165918/387357/2529/3592/93978/1520/5873/712/730/3443/5788/3120/727/6375/3718/4208/942/1380/729/83700/3448/8995/54209/64332/3447/725/3558/29126/3449/1704…	-0.317655	-1.23217	0.0236094	0.337831	3214	tags=23%- list=15%- signal=20%	5817/10384/7468/10312/8995/387357/8772/90865/114548/2625/735/112744/3449/4791/10039/114788/5788/84807/3447/814/255231/57089/909/83700/53833/8417/2048/23529/729/80758/83953/5580/3659/915/1439/3569/730/64005/64092/50615/3448/712/7133/81545/4208/56832/383/1514/3458/10462/3456/3558/10859/5551/8832/3111/170482/3592/2207/731/2244/56957/64581/6850/1380/64332/2015/25865/29126/912/3575/11024/3554/7292/366…	0.042	-0.269909	-1.46526	0.000627268	0.0662923	3910	tags=25%- list=18%- signal=21%	80762/3120/22890/6890/54210/51176/913/6504/27240/93978/64332/56832/83417/9156/8995/8772/2015/1235/3553/3593/3383/89790/909/22914/114836/3118/3565/7248/64005/3662/940/3718/3558/23765/731/9655/7006/814/10332/729/54941/149041/3903/5245/3449/25865/112744/7535/3439/1493/2244/54542/7158/10892/3717/4277/4049/5987/3726/11024/3251/83700/5551/3458/3456/387357/3448/6375/3659/84174/958/5788/911/3443/53833/35…	0.184831	0.903951	0.740542	0.674002	4392	tags=22%- list=20%- signal=18%	9466/84807/10758/6556/8741/7189/717/10865/201294/5896/8792/23529/6363/50856/5777/733/26022/301/56941/708/55061/3554/54440/3606/1378/2529/959/2302/255231/5909/3134/79915/10312/50615/64127/3635/54923/84695/3108/7186/220972/7124/214/923/8915/3570/974/2207/54795/722/567/5588/660/710/3142/4791/6494/89857/10039/2214/51752/196/7784/1191/715/695/975/3665/29108/3263/114788/5532/4067/930/3594/384/81622/100…	0.406439
GO:0021675	nerve development	78	-0.356098	-1.34691	0.0580297	0.87889	7923	tags=51%- list=36%- signal=33%	401/497189/4803/3676/3611/2737/2561/91137/5270/200933/6299/3670/7412/4908/3737/5361/644168/3200/8829/9935/5582/9860/10939/5457/2558/1909/4762/8929/2048/3198/5979/5459/84189/4821/91584/220202/10371/4914/55558/1499	-0.389327	-1.35837	0.046022	0.436485	6166	tags=41%- list=28%- signal=30%	10939/5457/644168/2065/91584/8929/8829/6299/5582/84233/5270/1909/3198/3670/4803/2558/10312/3200/1499/4762/5361/220202/10371/2048/5979/3737/84189/3212/5459/55558/4821/4914	0.06	-0.149124	-0.648575	0.987184	0.930127	8667	tags=49%- list=39%- signal=30%	89797/1605/1141/51804/55636/4908/497189/4902/84233/2561/6899/55558/9860/4762/10939/3737/200933/3676/8929/220202/5076/5459/3280/5457/2558/7020/644168/6405/1906/6495/3198/91584/9935/140947/4821/8828/1499/23213	0.205972	0.840373	0.75688	0.68058	6676	tags=32%- list=30%- signal=22%	4804/2131/10312/4884/1258/2065/2737/6299/5270/23405/3200/4803/5582/5205/627/3611/10370/3670/6507/6899/401/3676/5459/10939/4762	0.412
GO:1903649	regulation of cytoplasmic transport	23	0.416022	1.43074	0.0580885	0.87889	2908	tags=26%- list=13%- signal=23%	6653/25930/7874/404636/5595/7430	0.29308	1.09276	0.309552	0.752744	1366	tags=17%- list=6%- signal=16%	6653/404636/7874/25930	0.262	0.413629	1.38786	0.0798641	0.482621	4682	tags=57%- list=21%- signal=45%	25930/10079/7874/7260/4133/4478/5594/5962/6714/6653/404636/5071/27236	0.390863	1.24244	0.190782	0.321072	4757	tags=39%- list=21%- signal=31%	27236/25930/4478/10079/7874/4133/5594/5962/6653	0.114
GO:0006986	response to unfolded protein	127	0.249854	1.2396	0.0581571	0.87889	4578	tags=30%- list=21%- signal=24%	3300/3338/4690/121506/10347/3315/8440/23471/2033/11080/3326/5770/2081/1388/22926/64764/27348/79139/1649/3320/10956/25822/1616/23190/9709/65992/89890/51768/10959/5610/26270/9695/51182/1965/84899/3306/30001/22824	0.178043	0.937651	0.689956	0.907663	2987	tags=20%- list=13%- signal=18%	3300/3338/10347/23471/8440/121506/5770/4690/79139/3315/3326/64764/22926/51182/2033/84699/25822/11080/5610/1649/23190/10956/9709/2081/3306/9695	0.452	0.208197	1.00978	0.434733	0.803735	3688	tags=20%- list=17%- signal=17%	3338/3300/10347/84236/7466/3308/10959/7060/3320/27348/3326/2033/1388/1649/89890/7057/135138/168620/387923/5770/1616/25822/1311/23190/406976	0.305586	1.33878	0.043411	0.14769	5311	tags=29%- list=24%- signal=22%	3338/10347/3300/51768/3326/3320/2033/387923/7466/8614/4690/10959/84236/135138/1649/27348/55161/23190/1388/7060/3308/89890/7494/595/168620/7057/5770/1311/84899/9709/25822/10488/54870/5610/3315/11080/22926	0.14
GO:1901987	regulation of cell cycle phase transition	413	0.201313	1.13648	0.0582192	0.87889	4165	tags=25%- list=19%- signal=21%	26272/51692/637/5777/83903/79915/1062/79960/387695/677/1642/51433/25959/6599/51147/116224/9032/9274/7564/2735/55920/785/84936/1063/55626/407015/51379/131601/10783/7272/80185/407007/10217/3275/10403/472/301/574467/4921/406990/51347/29117/9894/5720/55872/5925/1763/65123/79621/92421/146956/22933/90/5885/6601/4824/55755/328/8318/113130/57405/60561/406948/25949/900/580/9212/54623/8444/1111/80174/5514/…	-0.143342	-0.556597	0.9999	0.941722	6960	tags=25%- list=31%- signal=17%	9344/8289/55198/8883/7480/9984/7175/8193/9510/79577/57805/4204/3619/51339/3624/6154/693223/7465/8328/1654/138151/55193/5888/3398/56984/8379/8450/10116/55795/81853/8929/5371/9656/1543/442890/6909/1956/92002/57520/5515/57521/84142/261726/2255/11200/10769/983/5017/9319/5728/7015/323/891/4085/9555/406950/4291/993/996/4193/4762/7508/6603/3364/64859/9575/5890/1432/678/4342/29980/57504/55031/57165/6657/…	0.49497	0.15557	0.875137	0.899874	0.930127	4589	tags=21%- list=21%- signal=17%	25959/6605/51776/8881/891/92421/51379/60672/8555/6599/8444/301/1642/25793/6602/118471/9275/51692/55904/406902/1019/57492/8563/55920/5777/79915/116224/7325/785/1062/332/406968/407015/5720/55872/4204/6604/580/138151/51347/9274/51322/637/84861/60/574506/207/596/29766/4330/10116/4921/10106/701/672/80198/27183/80254/5934/54984/605/5962/6595/51143/54623/8697/5311/3275/3014/5371/29935/25942/57165/55781/…	0.298979	1.46692	0.000542656	0.0127674	5238	tags=28%- list=24%- signal=21%	25959/8444/92421/51379/8556/1642/6605/51322/51776/9700/55904/406902/5777/301/138151/9274/5720/60672/6595/596/50484/1019/891/8881/4330/6599/995/51343/9275/5890/5336/55920/580/51692/79915/81620/406990/4582/8555/199/406968/4204/25942/55872/7325/8563/3275/23476/2735/10106/118471/1017/4824/332/5934/5728/785/57099/5017/8914/1029/1062/6657/113130/2071/57492/5371/406948/79035/595/3398/51147/84936/25793/4…	0.078629
GO:0005984	disaccharide metabolic process	11	0.546582	1.50552	0.0584092	0.87889	1234	tags=18%- list=6%- signal=17%	2683/3425	0.402619	1.18261	0.235776	0.690306	1109	tags=18%- list=5%- signal=17%	2683/3425	0.206	0.313031	0.84574	0.662719	0.888847	4646	tags=36%- list=21%- signal=29%	2683/673/3425/2595	0.312922	0.811	0.719987	0.665259	6201	tags=45%- list=28%- signal=33%	2683/673/3425/2595/2203	0.352
GO:0002313	mature B cell differentiation involved in immune response	26	-0.467007	-1.43143	0.0585017	0.87889	2911	tags=35%- list=13%- signal=30%	3569/1880/28514/139818/59067/3558/6482/604/3956	-0.602971	-1.76531	0.00118796	0.0831724	1822	tags=35%- list=8%- signal=32%	3569/3558/59067/6688/139818/6482/604/3586/3956	0	-0.419201	-1.42631	0.0671458	0.44402	7086	tags=62%- list=32%- signal=42%	9452/3586/6688/7494/28514/3955/6482/4242/1015/3394/59067/3558/1880/5897/3569/3956	-0.328998	-1.22538	0.171316	0.304165	2470	tags=23%- list=11%- signal=21%	3558/1880/59067/3569/5897/3956	0.192
GO:0006596	polyamine biosynthetic process	12	0.532116	1.51072	0.0585438	0.87889	2038	tags=33%- list=9%- signal=30%	54498/4953/4947/196743	0.475139	1.43551	0.0889982	0.53354	2680	tags=42%- list=12%- signal=37%	54498/4953/196743/51582/4947	0.116	0.514269	1.42774	0.0849715	0.49739	4436	tags=50%- list=20%- signal=40%	54498/51686/4953/196743/51582/4947	0.57125	1.52038	0.0451736	0.151076	3603	tags=33%- list=16%- signal=28%	54498/4953/51686/196743	0.028
GO:0007183	SMAD protein complex assembly	12	0.531954	1.51026	0.0585438	0.87889	5083	tags=58%- list=23%- signal=45%	4086/56937/753/4089/7040/4088/142	0.256975	0.776383	0.767442	0.923545	16470	tags=100%- list=74%- signal=26%	4086/7040/4089/56937/753/142/4087/4088/163126/5494/4091/57057	0.458	0.344155	0.955464	0.507926	0.836806	1588	tags=25%- list=7%- signal=23%	56937/4086/163126	0.36932	0.982948	0.490094	0.537999	7190	tags=58%- list=32%- signal=39%	4086/56937/163126/4089/753/4088/7040	0.25
GO:0060236	regulation of mitotic spindle organization	37	0.357226	1.38754	0.058618	0.87889	3592	tags=38%- list=16%- signal=32%	128866/27243/79643/22974/4926/92421/29082/1778/3192/57132/4733/79598/1639/256364	0.205962	0.865887	0.710824	0.912171	4213	tags=38%- list=19%- signal=31%	128866/27243/22974/57132/23636/4926/79643/29082/1778/1639/5119/1213/256364/3192	0.462	0.36878	1.3984	0.0607877	0.425896	3277	tags=30%- list=15%- signal=25%	79643/256364/29082/92421/27243/22974/4926/57132/56992/23636/10039	0.469638	1.65499	0.00857585	0.0639086	4674	tags=41%- list=21%- signal=32%	256364/92421/128866/4733/57132/79643/29082/22974/4926/27243/10039/56992/84722/23636/25978	0.02
GO:0043620	regulation of DNA-templated transcription in response to stress	42	0.338885	1.3521	0.0586581	0.87889	3822	tags=31%- list=17%- signal=26%	10636/4690/6195/8440/1388/22926/22933/1649/1111/219736/3091/1051/84181	0.195073	0.841795	0.788121	0.928755	2209	tags=17%- list=10%- signal=15%	10636/8440/4690/55662/22926/1111/84699	0.472	-0.206739	-0.787819	0.822268	0.930127	4805	tags=33%- list=22%- signal=26%	3091/4780/3725/55662/467/219736/468/10365/3516/3309/5970/7428/9531/55364	0.300732	1.08923	0.336874	0.438779	5432	tags=31%- list=25%- signal=23%	10636/4734/6195/4690/4582/25942/1649/1388/1051/84181/10370/22926/22933	0.206
GO:2001222	regulation of neuron migration	41	-0.414846	-1.39492	0.0586742	0.87889	9404	tags=63%- list=42%- signal=37%	9693/285313/9373/153090/3084/340533/57698/8633/815/1496/57465/25836/2796/22854/1812/1813/1281/8403/137970/9860/83482/4825/9585/23654/221692/10371	-0.447363	-1.419	0.0410077	0.418831	8784	tags=59%- list=40%- signal=35%	25836/153090/10718/6376/1813/57465/340533/1812/2796/5649/9585/815/3084/1496/83482/22854/8633/137970/10371/8403/221692/4825/23654/84628	0.008	-0.232948	-0.883263	0.65632	0.886414	7107	tags=39%- list=32%- signal=27%	9860/23060/10718/57698/4825/221692/25836/57465/5649/83482/815/9373/9693/9585/23654/2796	-0.15387	-0.647284	0.976441	0.780934	5528	tags=29%- list=25%- signal=22%	9181/9693/1281/23654/9585/815/2796/10371/54986/285313/1496/221692	0.456
GO:0071827	plasma lipoprotein particle organization	43	0.337505	1.35465	0.0588713	0.87889	3723	tags=33%- list=17%- signal=27%	10347/348/3990/10162/29801/2181/949/4547/55937/345/3931/336/5360/8694	-0.254451	-0.815176	0.766382	0.922837	2592	tags=14%- list=12%- signal=12%	7941/5322/9388/1071/84879/4353	0.358	0.443886	1.73701	0.00359928	0.145835	4615	tags=40%- list=21%- signal=31%	10347/8694/2181/335/348/55937/345/29801/341/23461/10162/3931/5326/6646/30814/4547/5360	0.376043	1.36835	0.0724897	0.191517	7029	tags=47%- list=32%- signal=32%	10347/2181/8694/335/348/55937/6646/341/23461/5360/4547/8435/345/7376/5566/10162/4353/29801/3931/1071	0.09
GO:1901620	regulation of smoothened signaling pathway involved in dorsal/ventral neural tube patterning	10	-0.612409	-1.45745	0.0589321	0.87889	7510	tags=70%- list=34%- signal=46%	2737/79363/23432/51684/23552/92344/7289	-0.553072	-1.28885	0.150112	0.629235	1772	tags=50%- list=8%- signal=46%	54903/23432/23552/92344/7289	0.058	-0.50628	-1.29943	0.158066	0.593382	2441	tags=30%- list=11%- signal=27%	92344/54903/7289	-0.183023	-0.508152	0.988785	0.786945	894	tags=50%- list=4%- signal=48%	23432/54903/92344/79363/7289	0.514
GO:0032897	negative regulation of viral transcription	14	0.508013	1.51479	0.0591118	0.87889	2018	tags=29%- list=9%- signal=26%	81559/10614/7538/22954	0.381203	1.21427	0.211456	0.673395	2487	tags=29%- list=11%- signal=25%	10614/81559/7538/6737	0.188	0.37462	1.08897	0.334901	0.746907	4720	tags=43%- list=21%- signal=34%	22954/81559/10614/7538/6737/7342	0.595008	1.66024	0.0165006	0.0895337	4407	tags=57%- list=20%- signal=46%	81559/10614/22954/10206/6737/7342/51574/9830	0.002
GO:0006595	polyamine metabolic process	16	0.477282	1.47991	0.0592639	0.87889	2038	tags=31%- list=9%- signal=28%	54498/4953/4947/26/196743	0.488092	1.61622	0.020287	0.308974	2680	tags=44%- list=12%- signal=38%	54498/26/4953/196743/51582/1725/4947	0.056	0.55609	1.67908	0.01456	0.244601	4436	tags=50%- list=20%- signal=40%	54498/26/112483/51686/4953/196743/51582/4947	0.529769	1.52769	0.0405137	0.143047	3603	tags=38%- list=16%- signal=31%	54498/4953/83933/51686/26/196743	0.036
GO:0019081	viral translation	16	-0.532624	-1.45354	0.0594467	0.87889	4997	tags=44%- list=23%- signal=34%	1660/440275/8666/28985/8665/6741/7812	-0.300315	-0.792284	0.768074	0.92355	12942	tags=69%- list=58%- signal=29%	8662/8666/5094/55337/9474/440275/1660/28985/6741/8665/7812	0.33	-0.2291	-0.684575	0.879346	0.930127	6592	tags=50%- list=30%- signal=35%	440275/8662/7812/5094/9474/8661/6741/8665	0.263088	0.758665	0.791469	0.696851	138	tags=6%- list=1%- signal=6%	9140	0.378
GO:0032092	positive regulation of protein binding	81	0.278575	1.28002	0.0594654	0.87889	3058	tags=22%- list=14%- signal=19%	1636/6789/1440/348/6934/27031/6135/2033/4242/25805/3326/79139/650/3077/26206/22919/57669/5300	0.19603	0.97	0.527938	0.856033	2689	tags=22%- list=12%- signal=20%	1636/640/3077/6789/1440/27031/4242/6135/79139/6934/3326/2033/650/25805/1020/6737/22919/4221	0.436	0.212572	0.952668	0.556738	0.856567	4554	tags=26%- list=21%- signal=21%	348/1636/6789/3326/2033/51068/302/7074/26206/8239/4931/5986/25805/23129/25/4035/6737/1020/5071/6934/5515	0.280941	1.15325	0.230459	0.357563	6984	tags=35%- list=32%- signal=24%	25805/3326/2033/348/4035/1636/4931/51068/2035/6789/567/8239/6934/6737/27031/7074/23129/28996/627/26206/1020/889/5986/25/302/64400/23032/5515	0.208
GO:0016556	mRNA modification	27	-0.46134	-1.42559	0.0596952	0.87889	6628	tags=44%- list=30%- signal=31%	26995/51605/51726/55783/23091/80324/79872/54931/57721/27079/79828/29974	-0.352901	-1.04021	0.425266	0.811226	11949	tags=74%- list=54%- signal=34%	26995/25962/54517/54888/23070/51605/142940/84881/83480/83448/51726/55783/57721/27079/79828/80324/79872/23091/54931/29974	0.128	-0.205666	-0.707061	0.889811	0.930127	5374	tags=30%- list=24%- signal=22%	54888/54931/142940/29974/83448/79872/27079/79828	0.254229	0.838559	0.703123	0.657188	7599	tags=41%- list=34%- signal=27%	25962/84881/63935/51605/83480/80324/26995/54517/339/55006/23070	0.348
GO:0050727	regulation of inflammatory response	377	-0.274296	-1.21525	0.0600685	0.87889	5096	tags=28%- list=23%- signal=22%	5970/9021/1660/2693/9971/407008/406987/2294/135/340061/84630/4023/25807/1432/406929/406989/1776/3929/4318/3630/64838/3559/3620/79651/5733/197358/4142/9870/1236/4790/116379/6369/145581/3133/81792/185/23765/90865/4852/171389/747/7133/693175/1215/3569/7941/3735/6352/344807/9575/3603/27178/7130/406991/8600/338557/2529/331/245928/4856/838/5788/2099/2879/59067/406950/2358/406954/6375/90355/10203/8530/8…	-0.387905	-1.50294	4.59981e-06	0.00225431	4368	tags=31%- list=20%- signal=25%	6777/59341/406933/118788/3670/10769/5733/3055/9870/2294/2099/8993/90355/23765/5687/613/747/838/64127/6375/331/407035/55527/406950/4852/8995/1236/27293/90865/114548/2625/27178/8600/3735/344807/9575/6401/2167/1432/7941/5788/5743/10203/197358/7132/53833/245928/3929/5580/3569/3630/406929/7097/136/145581/6622/3949/7133/406955/338321/85480/1540/2268/3458/81792/64838/3558/407032/3559/6279/59067/171389/4…	0.002	-0.223632	-1.21081	0.0562229	0.419151	4355	tags=24%- list=20%- signal=20%	56833/2625/8530/1432/2175/3620/5740/5169/9575/8673/90268/7099/80762/241/8737/730249/64332/245928/4318/494323/3929/100506742/8995/116379/51284/3553/3593/26090/9971/89790/4852/59067/406938/6401/1588/3565/940/3558/23765/8723/9655/5733/1215/9258/118788/4856/406955/406950/23609/3559/147945/3717/338321/4049/4023/90355/152138/136/10203/3630/5970/3458/406954/838/6375/85480/5687/5788/7130/768218/53833/693…	-0.190534	-1.15679	0.0637066	0.18066	3339	tags=22%- list=15%- signal=19%	3620/27178/8737/2167/10203/197/85480/406963/11315/8995/59272/730249/2175/7130/406989/4314/245928/1432/6369/90355/406954/90865/3558/1588/338557/9258/152138/338321/8673/838/9655/4210/2879/7791/406955/406890/3565/9971/693175/116379/1215/3848/5687/406950/56547/90268/344807/53833/5045/5788/6375/55737/3949/59067/79671/3929/6401/3458/147945/6288/940/2113/3569/6352/3559/7097/4049/768218/6622/2099/3630/40…	0.378
GO:0043244	regulation of protein-containing complex disassembly	118	0.254427	1.24514	0.0602151	0.87889	3630	tags=25%- list=16%- signal=21%	29765/10241/822/55201/25876/1201/22974/2629/10269/7124/1984/23274/10043/146057/23122/23075/79142/154/10677/9617/23616/1073/51474/55604/5976/4281/324/10297/50810/22828	-0.181257	-0.659818	0.972425	0.941722	6504	tags=25%- list=29%- signal=17%	7429/6708/5341/118/6712/6711/6683/6314/10519/4943/58526/146206/59341/23332/57026/140775/57482/25802/6709/5756/10013/6840/4131/119/2059/85477/2150/11213/50853	0.448	0.277326	1.33032	0.0369872	0.361404	5105	tags=34%- list=23%- signal=26%	29765/50810/55254/9140/55201/10043/29767/822/6840/25851/22974/10677/10241/2629/25876/25802/11034/29766/89927/23274/444/5962/6709/154/79142/146057/55337/3643/5976/10269/26586/11078/65094/55239/10763/2935/51474/1984/2314/345611	0.360986	1.56573	0.00312087	0.0357578	8038	tags=51%- list=36%- signal=33%	23616/29765/9140/50810/29767/55254/10043/55201/6840/26586/822/22974/7124/25876/154/10269/3643/5341/51474/146057/11078/11034/2629/140775/1073/10763/25851/29766/89927/11213/23274/25802/5962/6314/10677/79142/56893/23122/79443/10297/10241/2733/9617/55239/23271/55604/1984/2150/6709/57662/65094/2039/5976/2935/9711/22828/79929/2314/56648/55337	0.048
GO:0048880	sensory system development	373	-0.27419	-1.21462	0.0613599	0.87889	6995	tags=36%- list=32%- signal=25%	25806/2625/6247/7054/4915/4237/10210/8419/3624/718/1419/7021/3670/6497/1497/581/1543/9927/1641/91851/43/5146/7291/1813/10319/11023/2255/2295/57381/124842/3975/55714/8322/343472/1826/8829/490/1418/64919/6657/7101/30062/399473/6909/5080/6656/123016/91156/341640/7275/1956/4990/256297/23287/58158/170692/5457/5914/22930/51057/8412/646960/4212/4149/7490/7475/196740/56006/5818/118427/23657/2780/4851/232…	-0.340028	-1.31711	0.0035014	0.153975	6473	tags=36%- list=29%- signal=26%	5146/147912/27077/3624/57381/9997/6664/8412/23554/7287/362/5457/4851/64919/6722/43/4237/5158/284217/399473/7021/5176/2247/4810/8929/2780/123016/1543/8829/652/6909/1956/1409/10252/58158/490/25806/9927/6670/2321/3985/85407/24147/639/7054/7475/5309/1282/2255/3670/4211/340273/2782/3975/7291/23210/4990/124842/11023/4212/10319/581/118427/170692/343472/4760/793/50937/120114/5458/23770/5080/2295/10312/64…	0.030303	0.201173	1.1192	0.141457	0.574591	6282	tags=31%- list=28%- signal=22%	55891/6094/80736/4771/23363/7046/7042/79444/10765/7048/7483/5916/56853/631/57545/10312/118427/4669/84062/2737/5797/5204/1295/9355/388552/1969/7070/10461/10818/5308/146862/114789/130557/113246/23554/161742/388585/84678/80714/6604/585/79583/7477/25945/4124/1289/1296/3615/3913/655/3982/57822/57835/7837/221935/596/6469/6498/221322/5316/639/7476/6152/26160/6015/7472/10220/2916/4990/54549/22930/147912/…	0.329874	1.60842	2.28338e-05	0.00142875	6587	tags=39%- list=30%- signal=28%	84678/55891/6094/80736/56853/10461/9573/23363/5916/60436/7042/7431/4124/7048/631/8842/4771/283375/9355/5797/7483/596/1969/10765/6015/7477/655/57545/51343/7046/130557/6498/1295/6664/388585/10312/114789/388552/118427/54549/113246/10152/161742/9997/3299/341640/4990/84062/6662/1296/1289/79583/7291/121643/3615/2737/30813/7837/5204/157506/399473/6531/204851/7472/124842/1282/4669/80714/57822/26160/23554…	0.0345528
GO:0010644	cell communication by electrical coupling	26	-0.464812	-1.4247	0.0614478	0.87889	4641	tags=42%- list=21%- signal=33%	845/2706/3270/79191/775/57165/10804/6717/6546/2697/10345	-0.427458	-1.25146	0.168956	0.644283	9009	tags=62%- list=41%- signal=37%	6910/775/857/477/3736/845/6717/1627/2706/79191/6546/57165/10804/3270/2697/10345	0.062	-0.276841	-0.941939	0.541895	0.850101	932	tags=31%- list=4%- signal=30%	79191/817/6546/775/10345/6717/2702/845	-0.289716	-1.07908	0.330489	0.434137	2138	tags=31%- list=10%- signal=28%	775/2702/6546/2697/10804/6717/10345/845	0.292
GO:1903170	negative regulation of calcium ion transmembrane transport	50	0.319669	1.32811	0.0614985	0.87889	1545	tags=16%- list=7%- signal=15%	10681/5534/5530/407050/2946/5532/406990/255057	0.192562	0.858891	0.771008	0.924335	1173	tags=10%- list=5%- signal=9%	10681/5534/407050/5530/406990	0.446	0.325145	1.31945	0.0818005	0.487168	4917	tags=38%- list=22%- signal=30%	5530/5534/1394/442901/2669/2946/406904/4987/5532/7416/2859/596/407050/5311/7531/477/10681/1815/406990	0.345975	1.29752	0.108625	0.242198	6353	tags=46%- list=29%- signal=33%	10681/4987/5530/596/2946/406990/7416/1394/5534/442901/2669/4923/91404/5532/1193/407050/274/29979/406904/1815/80204/5533/6236	0.108
GO:0002292	T cell differentiation involved in immune response	73	-0.359991	-1.34764	0.0616609	0.87889	6495	tags=41%- list=29%- signal=29%	282618/538/7248/84807/9655/3606/57089/4092/3122/5914/6097/54542/8320/30009/3569/149233/3662/1880/406991/6461/26253/59067/3718/942/8995/64332/3558/604/3458/10892	-0.457111	-1.58349	0.00266184	0.134952	5009	tags=38%- list=23%- signal=30%	3662/8809/942/30009/26253/84695/149233/8995/114548/2625/84807/57089/6461/3569/3458/3558/59067/2207/64332/5914/7292/3570/3606/406991/6097/604/3718/10892	0	-0.374277	-1.60484	0.00498063	0.162094	4499	tags=37%- list=20%- signal=30%	30009/10538/2625/51176/64332/8995/3593/59067/114836/3565/7248/3662/3718/3558/9655/149041/54542/10892/3726/3458/4063/1880/149233/3122/26253/942/3569	-0.257947	-1.23535	0.103778	0.235422	3000	tags=25%- list=14%- signal=21%	114836/8995/3558/54542/1880/9655/282618/3565/3122/26253/59067/3458/4063/3569/149233/942/406991/10892	0.262
GO:1903025	regulation of RNA polymerase II regulatory region sequence-specific DNA binding	13	0.511599	1.49189	0.0617247	0.87889	3436	tags=46%- list=16%- signal=39%	2033/10269/1649/10542/65992/9802	0.234603	0.727141	0.840223	0.936365	3983	tags=38%- list=18%- signal=32%	10269/2033/1649/10542/9802	0.44	0.50385	1.43335	0.0828905	0.490644	4418	tags=38%- list=20%- signal=31%	64324/2033/1649/10269/51042	0.624439	1.70244	0.00991345	0.0691167	4179	tags=46%- list=19%- signal=37%	2033/64324/1649/10269/9421/7114	0.014
GO:0044241	lipid digestion	23	-0.480126	-1.43202	0.061781	0.87889	3649	tags=30%- list=16%- signal=25%	4864/170302/3952/1645/56624/5406/3949	-0.479935	-1.36988	0.0829521	0.514756	3975	tags=35%- list=18%- signal=29%	1056/170302/1645/29881/56624/3949/5406/3952	0.048	-0.321953	-1.06475	0.363808	0.767586	3457	tags=26%- list=16%- signal=22%	358/56624/948/29881/1645/5406	-0.391074	-1.41105	0.0712015	0.189941	3834	tags=57%- list=17%- signal=47%	116519/4864/1582/337/64241/948/64240/56624/358/29881/3949/1645/5406	0.172
GO:0009895	negative regulation of catabolic process	289	0.213641	1.17243	0.0621572	0.87889	3188	tags=19%- list=14%- signal=17%	406884/6653/32/3357/1676/6599/128866/83547/4248/51035/26191/373863/23400/6449/80011/5562/5294/7874/6135/143941/254013/7538/8604/3326/23185/79031/4089/23450/7124/55872/23274/9704/22933/9191/56478/29082/64282/116986/3077/80317/3192/10605/79142/114609/345/4194/11345/57533/7188/150/6815/5300/10758/257397/5476/65992	-0.183392	-0.704085	0.98497	0.941722	5854	tags=26%- list=26%- signal=19%	9759/10128/55051/7248/3084/154791/5300/8678/7076/3162/2668/221937/4864/80772/8148/2931/51377/5371/5774/1956/5582/238/148/55353/2316/57521/5270/8473/140775/1457/23118/4085/11187/3587/9827/90806/7078/1149/6201/210/29934/1432/57602/2203/2332/8241/29974/23077/7812/80279/7432/3630/3156/6622/1728/863/8140/131377/221662/258010/51374/54971/3952/4745/65018/9682/9641/406991/84879/11213/54209/3586/25819/1611	0.413655	0.194142	1.05553	0.29964	0.722291	5781	tags=31%- list=26%- signal=24%	64844/406884/1676/55254/26580/29082/28964/143941/23429/9104/6599/10670/3357/4170/57533/134/9638/3326/5317/5768/373863/54855/55872/10758/302/80011/7874/83547/345/254013/8239/32/706/51322/84861/114609/7188/23400/207/596/7079/341/575/23185/6469/23274/7078/7186/51582/7538/79142/2905/6556/4248/406976/54541/5371/89/6653/26986/23367/4745/4233/6449/339/7076/1149/4088/54922/26471/167153/3082/10644/9827/10…	0.315234	1.5101	0.000625765	0.0137478	7396	tags=45%- list=33%- signal=30%	64844/32/10758/6556/406884/51322/26580/128866/143941/23429/54855/83547/55254/1676/3326/57533/596/6599/254013/9104/3357/29082/10670/5768/114609/7186/7124/80011/1149/55872/2905/4745/10642/706/2931/134/116986/54541/373863/8239/5317/7249/5270/341/5371/9682/10193/4085/7917/238/1611/140775/5476/23400/84861/7874/23185/5582/28996/493/2534/9638/23450/64282/11213/23274/10643/79142/115572/5562/51594/7076/28…	0.0460922
GO:0010649	regulation of cell communication by electrical coupling	11	-0.590388	-1.44711	0.0623199	0.87889	4641	tags=55%- list=21%- signal=43%	845/3270/79191/6717/6546/10345	-0.512076	-1.22427	0.213616	0.673475	5980	tags=73%- list=27%- signal=53%	6910/857/845/6717/79191/6546/3270/10345	0.104	-0.617879	-1.63902	0.0237057	0.2938	5748	tags=64%- list=26%- signal=47%	79191/817/6546/10345/6717/2702/845	-0.537482	-1.54738	0.0535903	0.164947	461	tags=45%- list=2%- signal=45%	2702/6546/6717/10345/845	0.034
GO:0071357	cellular response to type I interferon	68	-0.365232	-1.35212	0.0623354	0.87889	4626	tags=44%- list=21%- signal=35%	29883/90933/3440/340061/11140/23170/29110/84166/3467/253943/6773/3439/3093/3654/3665/389856/117854/406991/79594/3443/3448/3447/9641/25939/3449/439996/8519/3456/56832/81030	-0.315723	-1.08439	0.345388	0.771081	3035	tags=25%- list=14%- signal=22%	8772/389856/3449/3447/3093/3654/3448/56832/25939/29110/439996/3456/8519/3665/9641/406991/81030	0.126	-0.381157	-1.60931	0.00558347	0.169268	3430	tags=29%- list=15%- signal=25%	56832/8772/57663/8519/90933/91445/103/117854/6773/3449/3439/29883/3456/3448/3443/3447/79594/4321/439996/81030	-0.295849	-1.39657	0.0344219	0.130846	4932	tags=35%- list=22%- signal=28%	8772/25939/57663/3661/103/3439/3449/3442/3448/117854/6773/3452/3443/3456/56832/90933/9641/79594/439996/3447/4321/81030/406991/8519	0.146
GO:0032373	positive regulation of sterol transport	37	0.354808	1.37815	0.0625	0.87889	1372	tags=16%- list=6%- signal=15%	6256/10347/348/10162/29801/80820	0.195092	0.82019	0.808562	0.929734	1627	tags=14%- list=7%- signal=13%	6256/10347/29801/10162/80820	0.448	0.462369	1.75328	0.0031327	0.140527	5310	tags=49%- list=24%- signal=37%	6256/10347/335/339221/348/64137/5727/80820/302/29801/26119/23461/10162/4035/5360/10062/2874/23411	0.296282	1.04409	0.397722	0.479582	3918	tags=30%- list=18%- signal=25%	10347/6256/335/348/5727/4035/64137/80820/23461/5360/339221	0.282
GO:0032376	positive regulation of cholesterol transport	37	0.354808	1.37815	0.0625	0.87889	1372	tags=16%- list=6%- signal=15%	6256/10347/348/10162/29801/80820	0.195092	0.82019	0.808562	0.929734	1627	tags=14%- list=7%- signal=13%	6256/10347/29801/10162/80820	0.448	0.462369	1.75328	0.0031327	0.140527	5310	tags=49%- list=24%- signal=37%	6256/10347/335/339221/348/64137/5727/80820/302/29801/26119/23461/10162/4035/5360/10062/2874/23411	0.296282	1.04409	0.397722	0.479582	3918	tags=30%- list=18%- signal=25%	10347/6256/335/348/5727/4035/64137/80820/23461/5360/339221	0.282
GO:0046632	alpha-beta T cell differentiation	108	-0.330318	-1.30998	0.0625881	0.87889	7510	tags=44%- list=34%- signal=29%	2737/80758/6469/3593/2841/8546/2625/538/9760/673/84807/9655/3606/57089/54440/64919/4092/9308/3122/4860/5914/79576/6097/3561/91543/54542/3707/1514/8320/30009/3569/149233/3662/1880/406991/3659/6461/2529/59067/3718/942/8995/64332/3558/604/3458/10892	-0.421209	-1.52147	0.00258665	0.13228	5153	tags=35%- list=23%- signal=27%	54440/3662/91543/8809/942/639/30009/79798/387/84695/149233/8995/114548/3561/2625/84807/57089/80758/6461/3659/3569/1514/3458/9308/3558/59067/6850/64332/5914/7292/3570/3606/406991/6097/604/2529/3718/10892	0.004	-0.294385	-1.35675	0.0380022	0.365716	3699	tags=28%- list=17%- signal=23%	51176/64332/8995/3593/2841/59067/114836/3565/3662/3718/3558/9655/4860/149041/9760/6146/7535/54542/10892/3726/3561/3458/3659/4063/1880/149233/3122/64919/942/3569	0.238362	1.02117	0.430961	0.503417	2262	tags=18%- list=10%- signal=16%	84807/6363/7048/26022/301/161882/8651/596/79798/54440/3606/2529/57630/8943/673/84695/3965/2737/3570	0.29
GO:0070979	protein K11-linked ubiquitination	25	0.404581	1.42502	0.0626498	0.87889	1679	tags=20%- list=8%- signal=19%	79102/51433/51619/7320/7328	0.368316	1.40165	0.0638698	0.468356	2221	tags=28%- list=10%- signal=25%	51433/79102/51619/7320/7328/8697/27338	0.128	0.328172	1.12578	0.288121	0.716981	4380	tags=28%- list=20%- signal=22%	8881/7325/6047/55284/8697/29882/5071	0.524417	1.69792	0.00785226	0.0606484	4431	tags=40%- list=20%- signal=32%	6047/8881/51343/55284/25847/7325/27338/79102/51434/8697	0.01
GO:1902459	positive regulation of stem cell population maintenance	45	0.33059	1.34344	0.0626536	0.87889	1864	tags=22%- list=8%- signal=20%	81606/8626/6599/23506/9274/5978/5926/25855/29998/51742	0.286669	1.25207	0.108004	0.574109	1255	tags=16%- list=6%- signal=15%	8626/6599/5978/81606/23506/9274/5926	0.202	0.401754	1.59015	0.0123004	0.22343	4945	tags=42%- list=22%- signal=33%	6605/6760/5978/6599/6602/58516/9275/25855/7004/23506/84678/9274/60/605/6595/25942/51412/6598/5928	0.564056	2.07428	2.67808e-05	0.00152023	5431	tags=53%- list=25%- signal=40%	84678/81606/6605/25855/9274/6595/5978/6599/9275/6760/7004/25942/23506/5928/55274/6602/5926/58516/8626/51742/5977/5931/10413/80312	0
GO:0061437	renal system vasculature development	28	-0.453603	-1.41018	0.0626749	0.87889	4236	tags=43%- list=19%- signal=35%	6943/8829/7490/3690/1909/4851/2303/8710/5156/80310/652/8837	-0.492994	-1.46357	0.0389183	0.41492	8718	tags=68%- list=39%- signal=41%	6943/5311/130497/406910/8710/4854/80310/7010/4851/285/8829/652/1909/2303/3690/7490/5156/3570/8837	0.02	-0.22963	-0.796599	0.779645	0.922971	5582	tags=32%- list=25%- signal=24%	947/5159/3280/7490/5156/652/358/8710/8837	0.286382	0.952004	0.536072	0.566458	4327	tags=32%- list=20%- signal=26%	655/3570/5155/2828/284/59/130497/2303/4854	0.314
GO:0061440	kidney vasculature development	28	-0.453603	-1.41018	0.0626749	0.87889	4236	tags=43%- list=19%- signal=35%	6943/8829/7490/3690/1909/4851/2303/8710/5156/80310/652/8837	-0.492994	-1.46357	0.0389183	0.41492	8718	tags=68%- list=39%- signal=41%	6943/5311/130497/406910/8710/4854/80310/7010/4851/285/8829/652/1909/2303/3690/7490/5156/3570/8837	0.02	-0.22963	-0.796599	0.779645	0.922971	5582	tags=32%- list=25%- signal=24%	947/5159/3280/7490/5156/652/358/8710/8837	0.286382	0.952004	0.536072	0.566458	4327	tags=32%- list=20%- signal=26%	655/3570/5155/2828/284/59/130497/2303/4854	0.314
GO:0036499	PERK-mediated unfolded protein response	17	0.462859	1.45654	0.0627189	0.87889	2220	tags=29%- list=10%- signal=26%	4690/10347/8440/5770/1649	0.451613	1.52826	0.0401423	0.418831	659	tags=24%- list=3%- signal=23%	10347/8440/5770/4690	0.084	0.293404	0.905426	0.592702	0.862201	2987	tags=24%- list=13%- signal=20%	10347/10959/1649/5770	0.404139	1.18519	0.246582	0.370404	2351	tags=29%- list=11%- signal=26%	10347/4690/10959/1649/55161	0.138
GO:0009301	snRNA transcription	18	0.452042	1.45041	0.063124	0.87889	2239	tags=22%- list=10%- signal=20%	79871/10302/23379/79664	0.375531	1.28727	0.131692	0.608484	1973	tags=22%- list=9%- signal=20%	79871/10302/23379/79664	0.198	0.284965	0.895965	0.610584	0.869451	4087	tags=28%- list=18%- signal=23%	79871/10302/6621/23379/79664	0.48205	1.43289	0.070367	0.189904	9047	tags=67%- list=41%- signal=39%	79871/10302/51574/79664/54862/6618/80237/4654/6621/23379/10208/6617	0.06
GO:0018208	peptidyl-proline modification	33	0.367666	1.38549	0.0635924	0.87889	4969	tags=42%- list=22%- signal=33%	51661/51303/10536/10283/285755/5300/4820/2288/23398/9360/51645/30001/53938/112399	0.21096	0.861094	0.719143	0.913147	2835	tags=24%- list=13%- signal=21%	51661/10536/51303/10283/285755/4820/9360/23398	0.402	0.177594	0.653569	0.950371	0.930127	2465	tags=12%- list=11%- signal=11%	10536/51303/51661/9360	0.307846	1.05728	0.381269	0.470816	7568	tags=45%- list=34%- signal=30%	10536/51303/51661/112399/9360/28989/283208/112398/2288/53938/51645/55239/10283/10450/60681	0.24
GO:0033044	regulation of chromosome organization	225	0.219383	1.17109	0.0636132	0.87889	3507	tags=24%- list=16%- signal=20%	26272/83903/1062/23293/51433/6599/5394/9274/23137/7874/8850/1063/10783/26054/7272/10403/472/54891/3178/4926/29117/5925/79618/83444/5595/55226/64282/5885/6601/55755/54737/3192/65057/113130/10051/57405/51535/10694/5570/9212/26277/6886/84464/5514/10575/7153/56155/8697/7756/9787/5976/324/79991	0.147547	0.839356	0.964286	0.941722	4440	tags=31%- list=20%- signal=25%	26272/83903/6599/23293/51433/7272/5394/1062/1063/10783/7874/8850/9274/51451/23137/54891/3178/84464/10403/8697/472/10575/83444/23397/6598/5514/56160/10592/9212/7756/56155/5925/55755/29117/4926/79618/113130/5885/10694/10051/286053/6601/116028/5594/65057/51143/55226/9787/51535/25906/4137/57405/2072/5570/54386/201161/3183/51529/11284/79913/10574/324/3192/4609/64282/51412/7153/26277/5976/6602	0.468938	0.182859	0.963469	0.560837	0.859028	4731	tags=25%- list=21%- signal=20%	26054/6605/8881/891/6599/65057/197370/6602/118471/6886/493861/9869/9275/57492/1062/332/6047/54780/7874/10592/4926/6604/4751/125476/9274/84861/60/55226/5594/701/54984/605/6595/51143/51112/6714/8697/5371/25942/4609/5976/55781/7515/140609/5588/1017/7520/26277/29882/113130/29844/147841/23381/51412/10694/6598	0.265823	1.24566	0.0772642	0.198096	5531	tags=28%- list=25%- signal=21%	26054/6605/9700/23293/6047/9274/65057/6886/6595/891/8881/6599/9275/81620/493861/10592/4926/25942/125476/5394/4609/197370/2237/5588/118471/1017/332/83444/1062/113130/57492/5371/3178/79035/4085/26272/10783/84861/55274/7874/7153/51434/6602/9869/5594/55781/64282/8697/196528/10403/23137/8110/7515/8658/5977/51112/56160/9212/22948/79618/10694/6604/10574	0.184369
GO:0042451	purine nucleoside biosynthetic process	10	0.563968	1.50734	0.0636597	0.87889	2960	tags=50%- list=13%- signal=43%	56952/4507/100/51816/132	0.431409	1.22421	0.209418	0.672614	3051	tags=50%- list=14%- signal=43%	56952/100/4507/132/51816	0.16	0.378759	0.991103	0.461635	0.814176	3181	tags=40%- list=14%- signal=34%	100/4507/51816/56952	0.391505	0.981852	0.4893	0.537607	5986	tags=50%- list=27%- signal=37%	353/51816/100/4507/56952	0.23
GO:0042455	ribonucleoside biosynthetic process	10	0.563968	1.50734	0.0636597	0.87889	2960	tags=50%- list=13%- signal=43%	56952/4507/100/51816/132	0.431409	1.22421	0.209418	0.672614	3051	tags=50%- list=14%- signal=43%	56952/100/4507/132/51816	0.16	0.378759	0.991103	0.461635	0.814176	3181	tags=40%- list=14%- signal=34%	100/4507/51816/56952	0.391505	0.981852	0.4893	0.537607	5986	tags=50%- list=27%- signal=37%	353/51816/100/4507/56952	0.23
GO:0046129	purine ribonucleoside biosynthetic process	10	0.563968	1.50734	0.0636597	0.87889	2960	tags=50%- list=13%- signal=43%	56952/4507/100/51816/132	0.431409	1.22421	0.209418	0.672614	3051	tags=50%- list=14%- signal=43%	56952/100/4507/132/51816	0.16	0.378759	0.991103	0.461635	0.814176	3181	tags=40%- list=14%- signal=34%	100/4507/51816/56952	0.391505	0.981852	0.4893	0.537607	5986	tags=50%- list=27%- signal=37%	353/51816/100/4507/56952	0.23
GO:0010749	regulation of nitric oxide mediated signal transduction	11	-0.589434	-1.44477	0.0636846	0.87889	4740	tags=45%- list=21%- signal=36%	1956/3630/6690/9722/875	-0.435857	-1.04204	0.436605	0.817733	11223	tags=73%- list=51%- signal=36%	7057/2982/493/6690/9722/1956/3630/875	0.142	-0.499097	-1.32394	0.137872	0.570392	2530	tags=36%- list=11%- signal=32%	6690/9722/3630/875	-0.434931	-1.25214	0.182946	0.314988	3556	tags=45%- list=16%- signal=38%	9722/8654/875/6690/3630	0.132
GO:0036065	fucosylation	17	0.461782	1.45315	0.0639924	0.87889	3061	tags=35%- list=14%- signal=30%	51006/2526/2528/145173/170384/55343	0.242826	0.821724	0.724593	0.914979	891	tags=18%- list=4%- signal=17%	51006/2526/2528	0.418	0.573264	1.76905	0.00590593	0.169268	5881	tags=53%- list=27%- signal=39%	55343/51006/145173/282969/2528/23275/2524/84750/2525	0.567923	1.6655	0.0124582	0.0764827	2924	tags=41%- list=13%- signal=36%	145173/55343/282969/51006/2529/2526/170384	0.01
GO:0030101	natural killer cell activation	86	-0.345657	-1.32735	0.0640126	0.87889	4022	tags=42%- list=18%- signal=34%	6777/259197/9760/80329/3606/22890/57823/26258/10125/3440/25807/51744/3467/3439/3133/3916/5293/149233/2000/3952/3592/914/6670/5873/3443/5788/3448/3447/3558/3449/100431172/3456/56832/116449/5052/4818	-0.464592	-1.63927	0.000744737	0.0625691	4914	tags=41%- list=22%- signal=32%	8809/3443/3916/6670/639/6777/26258/2013/8993/149233/2625/3449/2000/5788/3447/10464/100431172/914/50615/3448/56832/2268/10125/3456/3558/3592/3952/7305/5873/3606/51744/5052/116449/2214/4818	0	-0.303158	-1.34514	0.0525356	0.412485	3898	tags=49%- list=18%- signal=40%	84868/148022/5873/6670/2268/25807/3821/3442/5052/4818/51561/3592/51744/116449/5293/3452/26191/10125/3600/2625/22890/6504/56832/3593/114771/22914/90379/3558/3449/9760/3439/10464/100431172/914/3717/3456/3448/5788/3443/3447/149233/259197	0.19016	0.789929	0.846039	0.722298	2977	tags=15%- list=13%- signal=13%	80328/164/201294/10461/7305/3606/3134/50615/388552/6777/4818/2214/285282	0.430862
GO:0007601	visual perception	204	-0.296551	-1.25697	0.0640507	0.87889	6099	tags=33%- list=28%- signal=24%	51475/5146/7078/24/10319/6011/8403/2070/27241/4976/1418/6102/7101/30062/5080/582/9478/23746/55812/4990/7399/5149/7546/2780/80781/7439/57282/6103/131544/7401/25769/11190/5470/2140/25794/286204/2700/10692/5459/2741/84189/346007/4060/4942/54714/3000/768206/53904/11281/51761/11081/145226/1406/5132/57010/5082/53405/1427/3859/84100/50939/134430/2202/221391/7299/9626/339302/3617	-0.340696	-1.28617	0.0281747	0.364355	6083	tags=35%- list=27%- signal=25%	2070/7287/4976/1121/7401/55812/5158/10265/7399/6314/10692/2700/346007/2780/1280/6011/1409/24/25806/5149/145226/7054/3000/3983/1406/4990/10319/83872/5132/51475/5080/6103/11281/23746/7078/5082/80781/4284/53405/54714/7439/11081/7546/4942/7101/84100/1427/134430/9478/8403/50939/2741/3859/7299/221391/57282/51761/25794/286204/9626/53904/84189/5459/2202/339302/768206/4060/1414/57010/582/3617	0.008	0.166981	0.868113	0.833097	0.930127	3498	tags=18%- list=16%- signal=15%	314/6094/5306/778/54982/783/1258/7466/2743/149461/51151/785/2979/3801/130557/2986/585/84839/3913/1001/6017/407/57369/1277/1259/80207/5147/5875/9094/129880/60506/7078/388939/6004/5959/5538	0.173114	0.803439	0.883721	0.737896	5527	tags=25%- list=25%- signal=19%	6094/314/5306/783/54982/2743/778/7466/130557/4649/9094/3299/4990/1258/2570/6004/30813/1259/57369/157506/149461/785/5538/1277/80207/9187/585/10265/5147/8787/25806/84059/3801/5080/2700/22999/80781/23418/6314/6017/1280/6496/8403/1001/1421/30062/22926/83872/24139/92840	0.466
GO:0032736	positive regulation of interleukin-13 production	14	-0.547207	-1.43772	0.0641235	0.87889	7868	tags=71%- list=36%- signal=46%	7292/2625/3606/56848/5914/3133/23765/90865/3662/85480	-0.638128	-1.62819	0.0102441	0.227343	5540	tags=64%- list=25%- signal=48%	3133/3662/23765/90865/2625/85480/5914/7292/3606	0	-0.498546	-1.43418	0.0822844	0.48805	2739	tags=64%- list=12%- signal=56%	5590/56848/7292/2625/3565/3662/23765/85480/3556	-0.252562	-0.788108	0.754612	0.680066	3087	tags=50%- list=14%- signal=43%	3662/23765/3133/85480/90865/3565/3556	0.4
GO:0010761	fibroblast migration	53	0.314566	1.32434	0.0643432	0.87889	3952	tags=36%- list=18%- signal=30%	7145/55920/1201/59/4921/9368/9270/84159/5339/9124/10672/8879/7040/9530/199953/26060/2241/8692/8394	0.203529	0.915736	0.651635	0.895188	3404	tags=32%- list=15%- signal=27%	7145/1201/8879/9368/59/4921/5339/9530/84159/9219/8394/117584/26060/7040/9124/199953/55920	0.4	0.313099	1.2871	0.100757	0.527993	6611	tags=42%- list=30%- signal=29%	7145/2768/8692/9368/55920/673/2241/7057/8826/207/4921/3688/5371/7040/10672/3036/55198/26060/5879/199953/9270/59	0.403308	1.53008	0.0170264	0.0906694	7396	tags=49%- list=33%- signal=33%	57124/7145/5747/8692/2768/9368/9270/55920/673/5371/2241/59/7057/406937/26060/3611/84159/8826/2247/28956/5339/10672/3688/7040/2039/207	0.024
GO:0051580	regulation of neurotransmitter uptake	18	-0.513548	-1.44553	0.0645208	0.87889	9193	tags=67%- list=41%- signal=39%	2824/5071/10211/477/3688/2668/1812/1813/4842/3690/1814/6622	-0.527138	-1.43043	0.0608557	0.466108	8910	tags=72%- list=40%- signal=43%	3688/1813/1815/477/1812/5071/2824/2668/10211/4842/3690/1814/6622	0.02	-0.286568	-0.882495	0.629587	0.876719	3332	tags=22%- list=15%- signal=19%	10211/1814/4842/6622	-0.284137	-0.958859	0.506749	0.548214	2641	tags=22%- list=12%- signal=20%	1861/4842/1814/6622	0.334
GO:0002418	immune response to tumor cell	20	-0.495753	-1.43351	0.0648041	0.87889	2528	tags=30%- list=11%- signal=27%	5551/3592/3273/29126/81545/4818	-0.479604	-1.33049	0.111873	0.574109	3767	tags=35%- list=17%- signal=29%	8751/5817/81545/5551/3592/29126/4818	0.012	-0.306493	-0.974367	0.496681	0.833315	8041	tags=60%- list=36%- signal=38%	3146/81545/84868/9390/4818/3592/11126/5817/3593/3273/5551/56253	-0.199473	-0.692596	0.894353	0.742514	4742	tags=40%- list=21%- signal=31%	9390/3140/3593/29126/81545/3273/5551/56253	0.48
GO:0039535	regulation of RIG-I signaling pathway	17	0.460939	1.4505	0.0649475	0.87889	3698	tags=47%- list=17%- signal=39%	708/23369/85364/329/7353/8638/55666/26057	0.474389	1.60533	0.0228659	0.330406	4610	tags=65%- list=21%- signal=51%	708/23369/85364/329/54941/55666/9698/7353/26057/63906/8638	0.062	0.292083	0.901349	0.601561	0.867077	5026	tags=41%- list=23%- signal=32%	708/329/55601/79132/85364/8638/23369	-0.312492	-1.03428	0.399123	0.480616	3400	tags=24%- list=15%- signal=20%	54941/26057/79671/89870	0.292
GO:0021511	spinal cord patterning	19	-0.503537	-1.43762	0.0649913	0.87889	9145	tags=74%- list=41%- signal=43%	8022/121643/2736/2737/6469/120237/429/6656/27152/5992/58524/51684/4821/7289	-0.51874	-1.42253	0.0581438	0.464602	4745	tags=42%- list=21%- signal=33%	120237/429/5992/27152/58524/6656/4821/7289	0.076	0.201026	0.639369	0.929992	0.930127	6081	tags=37%- list=27%- signal=27%	2737/6469/10220/5992/8646/6608/121643	0.459601	1.38655	0.0966437	0.226905	7429	tags=63%- list=34%- signal=42%	5992/121643/2737/120237/10220/6469/27152/6608/429/6656/51684/54567	0.116
GO:0048143	astrocyte activation	23	-0.477832	-1.42517	0.0653316	0.87889	4741	tags=39%- list=21%- signal=31%	135/84630/3569/712/54209/3458/3949/406955/3459	-0.566172	-1.61603	0.00963159	0.222133	1822	tags=35%- list=8%- signal=32%	3569/712/3949/406955/3458/3459/135/54209	0.002	-0.365622	-1.20917	0.207027	0.644514	3124	tags=22%- list=14%- signal=19%	3553/406955/3458/3569/54209	-0.387857	-1.39944	0.0762873	0.197007	2203	tags=26%- list=10%- signal=24%	1270/406955/3949/3458/3569/54209	0.184
GO:0046031	ADP metabolic process	86	0.274368	1.27347	0.0655926	0.87889	4786	tags=34%- list=22%- signal=27%	7167/2026/11182/5562/50808/2033/402/572/55526/2821/5211/5208/3479/204/80201/3356/203/5315/387712/230/3091/26289/201163/4967/5465/5213/26137/2819/5230	-0.246194	-0.868672	0.729857	0.917382	6618	tags=27%- list=30%- signal=19%	83440/5571/9759/51341/5236/221937/5313/5232/3099/195827/57521/8473/2027/2203/3101/226/3630/3458/863/3939/3098/2023/2597	0.286	0.321972	1.46167	0.0150442	0.248768	4102	tags=30%- list=19%- signal=25%	11182/5236/7167/387712/28964/2026/3479/230/51422/2023/2033/55526/5224/572/2819/203/2821/50808/51085/26330/4967/54541/5213/3643/89/2584	0.366976	1.52442	0.0100734	0.0697399	4730	tags=33%- list=21%- signal=26%	7167/387712/230/2026/11182/5236/572/203/2033/3479/4967/2023/51422/55526/2821/51085/54541/5563/3643/26289/50808/2597/2819/5224/55753/5211/5562/28964	0.058
GO:0008038	neuron recognition	46	-0.398446	-1.37105	0.0656279	0.87889	5905	tags=43%- list=27%- signal=32%	6900/55118/64221/1826/8829/50863/7852/128434/2596/4692/6091/2048/2290/51294/6092/2043/2049/84665/27020/57453	-0.45586	-1.47651	0.0223806	0.327392	5486	tags=43%- list=25%- signal=33%	50863/128434/8829/6900/64221/4685/55118/7534/2043/1826/6091/2048/6092/2290/4692/84665/57142/2049/57453/27020	0.022	-0.221673	-0.861953	0.709461	0.904464	6129	tags=37%- list=28%- signal=27%	27242/57142/836/2290/54538/26047/4685/6091/55079/6092/51294/2043/84665/2049/57453/682/2596	0.273246	1.00854	0.454211	0.516712	9522	tags=52%- list=43%- signal=30%	1949/2131/7534/57549/2042/1954/152330/91624/8851/7852/128434/1826/1268/4897/2290/4978/4692/64221/55118/6900/57142/2048/4685/26047	0.28
GO:0050854	regulation of antigen receptor-mediated signaling pathway	58	0.304777	1.30541	0.0656799	0.87889	3754	tags=33%- list=17%- signal=27%	5777/123920/26191/84433/7070/9404/100/8525/407040/84174/79037/975/2874/8517/8915/7430/11126/930/9840	0.268288	1.23184	0.104608	0.570155	1586	tags=22%- list=7%- signal=21%	123920/930/640/5777/7070/53347/11126/407040/79037/115352/9840/9404/84174	0.228	-0.349363	-1.42755	0.0368638	0.361404	5547	tags=43%- list=25%- signal=32%	26191/1236/11126/1997/3932/27086/115352/1845/9840/868/53347/5795/10385/148823/149041/3783/25865/10892/5970/84174/5788/2633/257144/50852/8934	-0.266745	-1.2136	0.134454	0.269399	2916	tags=19%- list=13%- signal=17%	53347/115352/84174/8934/5788/2633/257144/50852/3783/148823/10892	0.24
GO:0006063	uronic acid metabolic process	19	-0.502396	-1.43436	0.0658579	0.87889	1560	tags=26%- list=7%- signal=24%	7363/574537/79799/10941/54575	-0.441229	-1.20997	0.21807	0.679078	3184	tags=26%- list=14%- signal=23%	574537/7363/10941/79799/54575	0.052	-0.459757	-1.44095	0.0748957	0.472389	3610	tags=37%- list=16%- signal=31%	10941/54658/574537/79799/54600/51181/7363	-0.47546	-1.62962	0.023738	0.109557	4300	tags=63%- list=19%- signal=51%	54657/54578/54579/7367/54575/54600/574537/51181/10941/54658/79799/7363	0.034
GO:0019585	glucuronate metabolic process	19	-0.502396	-1.43436	0.0658579	0.87889	1560	tags=26%- list=7%- signal=24%	7363/574537/79799/10941/54575	-0.441229	-1.20997	0.21807	0.679078	3184	tags=26%- list=14%- signal=23%	574537/7363/10941/79799/54575	0.052	-0.459757	-1.44095	0.0748957	0.472389	3610	tags=37%- list=16%- signal=31%	10941/54658/574537/79799/54600/51181/7363	-0.47546	-1.62962	0.023738	0.109557	4300	tags=63%- list=19%- signal=51%	54657/54578/54579/7367/54575/54600/574537/51181/10941/54658/79799/7363	0.034
GO:0042953	lipoprotein transport	19	0.439544	1.42613	0.0659519	0.87889	3150	tags=32%- list=14%- signal=27%	84747/406915/4547/406940/9094/6836	0.416142	1.45612	0.0530262	0.458343	1313	tags=21%- list=6%- signal=20%	84747/406915/406940/4547	0.094	0.323305	1.02828	0.414129	0.793716	4364	tags=32%- list=20%- signal=25%	84747/406915/9094/4035/339/4547	0.393731	1.18783	0.246029	0.369991	5717	tags=42%- list=26%- signal=31%	406915/84747/9094/4035/406940/4547/51128/375056	0.126
GO:0042698	ovulation cycle	67	-0.365792	-1.35001	0.0661635	0.87889	3286	tags=27%- list=15%- signal=23%	409/5156/8204/3952/7130/6092/344758/3973/2099/4327/5241/2661/1081/5806/174/2660/2/658	-0.383831	-1.31536	0.0823416	0.514025	7140	tags=45%- list=32%- signal=30%	3309/9353/9510/59338/3624/409/8204/2662/5176/5764/7226/6777/2099/56729/2560/1081/2/344758/3973/5806/2660/5241/6092/2661/5156/658/174/3952/7130/4327	0.02	-0.235948	-0.992974	0.464611	0.815156	4463	tags=25%- list=20%- signal=20%	1081/5156/4988/6092/3480/2660/2069/3037/3309/174/7130/409/658/2099/2/4327/5608	0.240147	0.95155	0.549223	0.571974	4713	tags=25%- list=21%- signal=20%	2516/4192/4987/7042/4986/5111/6777/2662/2560/9353/7226/8204/7784/4889/6586/9612/59338	0.31
GO:0045639	positive regulation of myeloid cell differentiation	90	0.270703	1.26733	0.0661896	0.87889	1946	tags=19%- list=9%- signal=17%	60682/5530/920/3059/677/1440/3635/4352/7564/51561/407007/972/7124/5925/9636/5578/92	-0.252095	-0.893259	0.690901	0.907663	6389	tags=37%- list=29%- signal=26%	3624/6772/116151/5457/3398/8111/3605/10826/2623/50604/3567/6777/54997/169200/23186/149233/5458/7071/8772/8600/1432/4254/10221/3458/3297/1230/85477/3148/222166/7305/54209/2113/406937	0.26	-0.181723	-0.812179	0.840391	0.930127	6861	tags=43%- list=31%- signal=30%	54997/23774/7305/91/23186/10826/3148/920/11143/3976/407006/182/406937/3605/51561/81501/3635/3091/3071/9636/4254/4739/169200/5457/7071/5591/6772/1432/51176/8737/8772/3593/1230/57095/3458/85477/2124/149233/54209	0.248223	1.03722	0.39711	0.479477	5029	tags=24%- list=23%- signal=19%	7189/60682/5530/7305/6886/4352/2242/3059/3635/2624/7124/6777/128506/22985/3148/3398/5458/406937/3202/8111/10456/56998	0.26
GO:0032212	positive regulation of telomere maintenance via telomerase	30	0.375524	1.39186	0.0662845	0.87889	3053	tags=33%- list=14%- signal=29%	26272/472/3178/79618/5595/65057/10694/5570/9212/10575	0.28027	1.12849	0.24794	0.698175	4110	tags=40%- list=19%- signal=33%	26272/3178/472/10575/9212/79618/10694/5594/65057/5570/11284/10574	0.238	0.268979	0.968835	0.508776	0.836806	5889	tags=37%- list=27%- signal=27%	65057/4751/5594/140609/5588/7520/10694/10575/3178/79618/545	0.405901	1.3692	0.0873842	0.214369	6511	tags=47%- list=29%- signal=33%	65057/5588/3178/26272/5594/8658/9212/22948/79618/10694/10574/545/5570/4751	0.048
GO:0032946	positive regulation of mononuclear cell proliferation	139	0.241802	1.21479	0.0662894	0.87889	2580	tags=22%- list=12%- signal=19%	923/5530/4690/79915/26191/4352/177/8440/84433/51561/7048/6363/100/301/972/3594/126259/7293/9466/11151/7784/4179/3574/3479/3965/975/959/1435/51293/114609	-0.321329	-1.18594	0.14661	0.62262	2580	tags=20%- list=12%- signal=18%	57162/5788/648/2048/23529/4254/3569/3485/1947/4208/1026/3558/3559/59067/3592/6352/3952/6850/29126/912/7292/199/3606/406991/11148/604/2214/3718	0.056	-0.202038	-0.968856	0.533867	0.847398	6322	tags=37%- list=29%- signal=26%	3592/6869/58515/283234/3071/952/7292/3109/6708/26191/4254/6850/729230/6541/3600/3280/683/115352/57829/57162/89780/7099/1026/7293/6504/9093/8772/126259/3553/3593/11148/59067/3565/940/3718/3558/4860/7535/3559/3717/3485/6375/958/5788/6352/916/1880/149233/942/912/3569	0.273886	1.21538	0.126289	0.260653	3440	tags=23%- list=16%- signal=20%	9466/7189/80381/23529/6363/3574/5530/7048/301/596/3479/4352/54440/4690/3606/51293/959/79915/3552/3596/199/114609/6777/923/3965/5588/2214/5618/7784/695/975/29108	0.142285
GO:0006544	glycine metabolic process	13	-0.556658	-1.43407	0.0662983	0.87889	3103	tags=38%- list=14%- signal=33%	10247/570/26227/54363/64902	-0.588428	-1.47587	0.0420436	0.421888	5220	tags=46%- list=24%- signal=35%	189/26227/10247/570/64902/54363	0.012	-0.566088	-1.59096	0.0322824	0.345572	4905	tags=62%- list=22%- signal=48%	570/54363/6472/275/10249/1719/26227/64902	-0.454264	-1.38627	0.100631	0.232228	5278	tags=62%- list=24%- signal=47%	6472/570/189/1719/54363/26227/64902/10249	0.1
GO:0097576	vacuole fusion	11	0.536953	1.479	0.066334	0.87889	2423	tags=55%- list=11%- signal=49%	128866/27243/79643/92421/29082/57132	0.35682	1.04808	0.373707	0.78605	3774	tags=55%- list=17%- signal=45%	128866/27243/57132/79643/29082/5119	0.32	0.600032	1.62115	0.0285473	0.32389	2562	tags=45%- list=12%- signal=40%	79643/29082/92421/27243/57132	0.597403	1.54829	0.0357258	0.13399	2289	tags=55%- list=10%- signal=49%	92421/128866/57132/79643/29082/27243	0.016
GO:0032984	protein-containing complex disassembly	224	0.218931	1.16688	0.0664112	0.87889	3630	tags=24%- list=16%- signal=20%	29765/10241/64780/6599/822/128866/3799/6749/50861/27243/79643/55201/25876/57231/1201/30849/22974/2629/10269/7124/1984/23274/10043/146057/23122/57553/1072/23075/440738/92421/29082/6601/115677/54516/57132/79142/154/10677/8444/9617/23616/1073/51474/55604/124602/7251/5976/3796/4281/324/10297/50810/22828	-0.185492	-0.703687	0.975566	0.941722	7737	tags=30%- list=35%- signal=20%	830/55239/10023/7141/81930/55192/79752/327/4130/256471/5962/22863/6059/8289/5289/80183/442721/344148/7429/6708/5341/118/6712/8678/57724/6711/9798/6683/6314/10519/4943/58526/81551/146206/59341/91574/23332/57026/140775/167410/57482/401236/92815/25802/6603/9342/23557/6709/3920/5756/10013/5195/6840/4131/9793/643246/119/51510/84643/2059/85477/2150/91782/11198/4778/11213/84305/50853	0.414	0.232258	1.22378	0.0633302	0.433282	5105	tags=31%- list=23%- signal=24%	29765/6605/50810/55254/9140/79643/55201/29082/10043/92421/29767/6599/8444/6602/27243/64780/822/3799/6840/25851/124602/22974/6604/10677/3925/10241/2629/25876/57132/440738/25802/11034/29766/89927/1072/55192/27183/23274/444/5962/6709/154/79142/5195/146057/80183/54541/4609/55337/3643/5976/1659/81631/488/10269/26586/11078/65094/55239/6598/8867/10763/2935/51474/5499/22863/57553/1984/2314/345611	0.292504	1.36967	0.0161111	0.0886359	7608	tags=43%- list=34%- signal=28%	23616/29765/9140/8867/50810/8444/92421/6605/29767/128866/55254/10043/55201/57132/6599/6840/26586/822/79643/6749/29082/22974/7124/25876/4609/27243/154/10269/54541/1659/3643/5341/11198/64780/51474/146057/3925/11078/11034/2629/140775/1073/54516/10763/25851/6602/5195/29766/196528/89927/11213/23274/25802/5962/6314/10677/25978/79142/3796/27183/3799/30849/29979/56893/23122/6604/1072/79443/10297/10241/12…	0.106
GO:0090179	planar cell polarity pathway involved in neural tube closure	10	0.561486	1.50071	0.0665144	0.87889	1048	tags=30%- list=5%- signal=29%	5754/27031/1856	0.34076	0.966973	0.476249	0.833409	901	tags=20%- list=4%- signal=19%	5754/27031	0.328	0.536659	1.40428	0.105031	0.531799	7831	tags=80%- list=35%- signal=52%	5754/57822/1856/1857/2535/7474/27031/8321	0.60235	1.51063	0.0442607	0.149241	7838	tags=90%- list=35%- signal=58%	5754/57822/27031/2535/8321/6423/1856/6422/1857	0.064
GO:0060602	branch elongation of an epithelium	17	-0.518708	-1.4405	0.0667541	0.87889	8821	tags=65%- list=40%- signal=39%	6662/7474/6469/10413/2255/2263/3239/2246/652/2099/10252	-0.456719	-1.22145	0.209983	0.672614	5075	tags=59%- list=23%- signal=45%	6469/10413/7474/652/10252/2255/2099/2263/3239/2246	0.068	-0.440911	-1.33935	0.125642	0.557667	4716	tags=41%- list=21%- signal=32%	10253/6928/6495/652/2246/10252/2099	0.269466	0.790241	0.750836	0.678519	5394	tags=35%- list=24%- signal=27%	6662/157506/3239/6469/2263/10413	0.398
GO:0050829	defense response to Gram-negative bacterium	72	-0.359051	-1.3426	0.0667744	0.87889	4293	tags=29%- list=19%- signal=24%	3605/3929/1671/140850/54210/2150/3569/149233/219972/1670/613210/58985/245928/6403/54209/400830/8970/5587/112744/4069/85236	-0.451699	-1.56252	0.00394456	0.162292	2152	tags=28%- list=10%- signal=25%	245928/3929/4069/3569/5587/58985/613210/1669/85236/3148/2150/6403/3570/1991/54209/8970/6037/54210/566/1511	0.012	-0.338104	-1.4462	0.0282757	0.322268	4037	tags=28%- list=18%- signal=23%	7099/54210/117285/245928/358/3929/5544/3593/5587/7369/4069/140850/112744/85236/6403/149233/1670/3569/54209/613210	-0.300167	-1.42965	0.0244691	0.111763	3471	tags=28%- list=16%- signal=24%	400830/117285/58985/3605/245928/5587/358/140850/10133/646627/6403/7369/112744/3929/85236/3569/149233/1670/613210/54209	0.136
GO:0071459	protein localization to chromosome- centromeric region	26	0.393263	1.39866	0.0668058	0.87889	4003	tags=35%- list=18%- signal=28%	83903/23137/55920/7272/10403/5925/9212/3720/79003	0.29744	1.14602	0.246787	0.697101	2745	tags=23%- list=12%- signal=20%	83903/7272/23137/10403/9212/5925	0.236	-0.298048	-1.0141	0.424059	0.796156	4673	tags=31%- list=21%- signal=24%	983/1058/91272/9735/9183/54908/3550/283489	0.329104	1.07652	0.362042	0.458347	5702	tags=38%- list=26%- signal=29%	55920/81620/8970/55166/27085/10403/23137/51112/9212/55055	0.216
GO:0032434	regulation of proteasomal ubiquitin-dependent protein catabolic process	123	0.250462	1.23617	0.0668626	0.87889	3188	tags=21%- list=14%- signal=18%	3300/8554/6599/116224/51035/6449/79699/7874/6135/143941/55212/3326/2629/9817/1454/55872/7514/22933/8312/3077/5887/9978/11337/6815/9709/65992	0.173748	0.912669	0.742972	0.920468	2081	tags=15%- list=9%- signal=14%	6599/3300/116224/8554/3077/7514/51035/6449/8312/6135/55872/7874/3326/9817/2629/143941/11337/55212/90637	0.452	0.2231	1.07652	0.286646	0.715093	6089	tags=33%- list=27%- signal=24%	3300/11337/9817/143941/23429/6599/2768/25897/1191/3326/1453/116224/57630/55872/7874/90637/8239/2629/51322/207/6469/9978/166979/54467/11146/1017/6449/5071/1452/8312/7514/6923/144165/51035/7917/2931/2272/1263/369/9781/1454	0.338153	1.47532	0.0096555	0.0677002	6087	tags=39%- list=27%- signal=28%	11337/51322/3300/143941/23429/3326/2768/64326/9817/1453/6599/51343/57630/55872/7514/2931/1017/54467/166979/8239/1191/144165/7917/2629/1454/8554/7874/116224/1050/25897/2295/23640/6469/9709/6449/9683/25831/29979/56893/22933/90637/1263/10221/5601/127544/10425/9978/154214	0.06
GO:0015669	gas transport	19	-0.500953	-1.43024	0.0668689	0.87889	4664	tags=42%- list=21%- signal=33%	361/3050/3042/58157/3045/3046/3043/6005	-0.569577	-1.56194	0.0191764	0.307295	6466	tags=58%- list=29%- signal=41%	363/362/3045/26034/6005/58157/3046/361/3043/3050/3042	0.002	-0.450038	-1.41048	0.0870307	0.498018	3457	tags=37%- list=16%- signal=31%	358/6005/3046/3042/3050/3049/3045	-0.393823	-1.34982	0.111779	0.245252	4245	tags=42%- list=19%- signal=34%	58157/3049/3046/358/3042/6005/3050/3045	0.134
GO:0000070	mitotic sister chromatid segregation	192	0.223435	1.17431	0.0670996	0.87889	3417	tags=24%- list=15%- signal=20%	83903/1062/51433/6599/51115/128866/25936/9274/23137/27243/79643/8850/1063/10783/7272/10403/64105/472/4926/29117/1060/5925/92421/23212/29082/5885/6601/55755/3192/54627/57132/113130/10051/80218/57405/27175/9212/22919/29781/56155/90417/8697/7756/26993/9787/324	0.15627	0.880419	0.927711	0.941722	3185	tags=22%- list=14%- signal=19%	83903/6599/51433/128866/7272/51115/27243/1062/1063/10783/25936/8850/9274/64105/51451/23137/10403/57132/23636/8697/472/1060/23397/6598/22919/10592/9212/7756/56155/90417/5925/55755/29117/4926/113130/5885/79643/29082/10051/286053/80218/6601	0.478	-0.187552	-0.940088	0.622939	0.873416	3836	tags=21%- list=17%- signal=17%	8289/9928/10615/64151/91272/10460/3619/80218/7283/9126/151246/9735/8379/84250/24137/7517/7273/9183/285643/54908/1843/10464/3550/10540/23397/5901/22919/9232/23126/84101/996/56155/387893/51203/11044/55795/8678/283489/3833/91782	0.28046	1.29494	0.0513514	0.161407	5164	tags=28%- list=23%- signal=21%	256364/92421/6605/51115/9700/128866/25936/9274/6595/891/8881/57132/6599/10270/9275/81620/23212/79643/29082/54892/10592/4926/27243/26993/3835/118471/332/1060/1062/113130/57492/29781/4085/10783/151648/84861/55274/84722/23047/51434/6602/23636/55781/8697/196528/10403/25978/27183/23137/8110/8658/5977/9212	0.144
GO:0043491	protein kinase B signaling	198	0.224918	1.18428	0.0673516	0.87889	2231	tags=16%- list=10%- signal=14%	5291/143686/406913/708/3059/7301/677/10461/1440/55273/6934/406888/5294/10855/1950/7046/6198/6363/407007/3326/9368/9270/4036/7124/101/407040/22933/4824/3479/1649/3320	-0.247229	-0.931509	0.669052	0.899192	3847	tags=20%- list=17%- signal=17%	10979/79727/5728/554213/10268/114882/1236/7295/2625/3375/8600/406921/9270/2660/406985/1814/5979/55512/2152/3630/406929/57142/1969/5747/642273/9518/6352/5795/3952/117145/65018/3606/406991/4914/1116/23533/2876/406935/5008/406937	0.206	0.229315	1.1867	0.102284	0.529127	3091	tags=20%- list=14%- signal=18%	101/7162/406913/7046/3479/9863/5291/2912/708/4157/1950/55273/8692/51763/9368/1116/6363/388581/3320/1969/3326/10461/114897/3488/4015/1649/221496/7295/10855/57333/57462/7057/10456/207/3481/55801/3688/7066/23551/7010	0.314508	1.45748	0.00605517	0.0518663	5919	tags=34%- list=27%- signal=25%	101/375033/7162/9863/10461/406913/6363/5747/8692/2912/3326/3320/5291/708/9368/3479/1969/3606/1116/3059/9270/7046/57462/55273/57091/1950/4157/6662/7124/1649/51763/57333/7295/388581/23551/4824/5728/3643/7249/4015/10855/6934/3488/10193/407041/284/407042/4916/7057/406921/406937/59338/10456/406935/3611/221496/253260/55801/22933/92140/23533/1263/799/143686/85453/4486/6199/406929	0.064
GO:0018394	peptidyl-lysine acetylation	170	0.229132	1.18197	0.0674374	0.87889	2093	tags=19%- list=9%- signal=17%	55167/23326/79960/51147/117143/5562/23137/8464/55689/2033/8850/6659/6881/2647/56943/6883/11091/55683/4300/4802/4089/10269/29117/23450/114825/6877/7913/8648/4800/53615/57326/1487	-0.20959	-0.783441	0.904439	0.941722	5663	tags=24%- list=26%- signal=18%	23451/8607/9913/9767/6314/10933/5371/112869/3662/4842/8861/57609/10943/3670/8473/7291/8520/4674/54799/26009/5080/2625/9575/79903/648/6873/1810/151507/27097/6622/51105/195814/84681/51562/23181/6688/27154/8202/8295/339287/675	0.334004	0.209708	1.06466	0.298859	0.722291	6817	tags=36%- list=31%- signal=25%	23326/4802/10865/6883/8648/6591/7703/7862/6659/170394/6881/55904/2033/114825/11091/55683/117143/4204/53615/408/60/2647/26122/200186/672/57326/8464/1387/1487/5371/25942/83443/10269/6877/55257/4582/51412/6598/9643/79969/2648/51147/5447/6874/6878/5563/23411/7917/23450/55929/79829/10629/8888/23338/23181/8089/10847/1386/347918/5562/10933/4800	0.365848	1.6653	0.000299624	0.00864678	8353	tags=52%- list=38%- signal=33%	23522/408/10865/83443/117143/170394/4802/23326/55904/6881/2033/93624/7703/6591/6659/6883/55257/53615/6874/8648/4582/11091/7913/2624/7862/23181/4204/25942/7291/10269/5563/8464/57326/114825/5371/4800/51147/7917/5080/55683/1387/4297/10933/10629/6688/23450/648/6314/5562/8861/26122/23137/55209/26053/10847/200186/79829/3670/4089/79969/6877/8888/1386/1487/4674/3976/2074/9643/2647/4300/26009/60/11143/347…	0.04
GO:0099560	synaptic membrane adhesion	23	-0.475924	-1.41949	0.067604	0.87889	8493	tags=61%- list=38%- signal=38%	10082/5100/27253/57689/114798/22854/5802/2239/84631/1432/94030/145581/78999/23767	-0.527132	-1.5046	0.028052	0.364184	8396	tags=74%- list=38%- signal=46%	5802/57689/10082/2239/5100/5789/84631/8404/114798/94030/22854/1432/27253/145581/78999/23767/84628	0.028	-0.359129	-1.1877	0.221194	0.66287	6025	tags=30%- list=27%- signal=22%	5100/2239/10082/1432/84631/57689/3556	0.271115	0.861797	0.663652	0.634043	9096	tags=57%- list=41%- signal=33%	84628/22865/145581/64101/114798/5789/5100/94030/27253/78999/1946/22854/5802	0.406
GO:0032104	regulation of response to extracellular stimulus	28	0.379797	1.38159	0.0676244	0.87889	1439	tags=18%- list=6%- signal=17%	6256/25959/583/22938/29937	-0.2355	-0.699139	0.878189	0.941722	9236	tags=50%- list=42%- signal=29%	1594/8805/4504/585/4988/596/2693/9607/9971/5582/581/4852/3952/51738	0.422	0.465557	1.6458	0.0125372	0.225467	2893	tags=32%- list=13%- signal=28%	25959/6256/6591/4925/29937/585/596/22938/4330	0.5859	1.94768	0.000557767	0.0128838	5308	tags=54%- list=24%- signal=41%	25959/6256/29937/596/4330/4925/6591/585/51738/22938/5582/2693/8805/7349/9607	0
GO:0032107	regulation of response to nutrient levels	28	0.379797	1.38159	0.0676244	0.87889	1439	tags=18%- list=6%- signal=17%	6256/25959/583/22938/29937	-0.2355	-0.699139	0.878189	0.941722	9236	tags=50%- list=42%- signal=29%	1594/8805/4504/585/4988/596/2693/9607/9971/5582/581/4852/3952/51738	0.422	0.465557	1.6458	0.0125372	0.225467	2893	tags=32%- list=13%- signal=28%	25959/6256/6591/4925/29937/585/596/22938/4330	0.5859	1.94768	0.000557767	0.0128838	5308	tags=54%- list=24%- signal=41%	25959/6256/29937/596/4330/4925/6591/585/51738/22938/5582/2693/8805/7349/9607	0
GO:0051085	chaperone cofactor-dependent protein refolding	28	0.38039	1.38374	0.0676244	0.87889	4793	tags=46%- list=22%- signal=36%	27433/11080/972/54788/23753/27348/79982/25822/202052/51182/3306/30001/10808	0.356487	1.40167	0.0594522	0.466108	3838	tags=39%- list=17%- signal=33%	27433/972/79982/51182/25822/11080/3306/7266/54788/202052/23753	0.136	-0.219711	-0.762188	0.822508	0.930127	5307	tags=32%- list=24%- signal=24%	3337/3336/3305/30001/3309/2580/7266/374407/3310	-0.240844	-0.915187	0.604443	0.604707	2659	tags=21%- list=12%- signal=19%	2580/1861/374407/7266/3309/3310	0.382
GO:0045324	late endosome to vacuole transport	31	0.369592	1.37645	0.0679576	0.87889	2423	tags=32%- list=11%- signal=29%	128866/23484/25930/27243/79643/54741/30849/92421/29082/57132	-0.295634	-0.893156	0.640186	0.894816	1223	tags=13%- list=6%- signal=12%	51510/93343/91782/55048	0.24	0.36184	1.31173	0.108234	0.537097	3118	tags=32%- list=14%- signal=28%	79643/29082/92421/25930/27243/155382/55048/51160/57132/27183	0.408168	1.3859	0.0772514	0.198096	2328	tags=29%- list=11%- signal=26%	92421/128866/57132/79643/29082/25930/55048/27243/51160	0.064
GO:0006473	protein acetylation	200	0.223743	1.17442	0.0680191	0.87889	2546	tags=21%- list=11%- signal=19%	55167/23326/79960/51147/117143/5562/23137/8464/122830/55689/2033/8850/6659/6881/2647/56943/6883/11091/79612/55683/4300/4802/4089/10269/29117/23450/114825/407040/15/6877/7913/8648/4800/10411/53615/57326/1487/55226/79829/85459/23741/80218	-0.210826	-0.794786	0.900443	0.941722	6616	tags=28%- list=30%- signal=20%	10514/4204/10445/51200/90070/4654/1654/4298/23451/2308/8607/9913/9767/6314/10933/5371/112869/3662/4842/8861/57609/10943/3670/8473/7291/8520/4674/54799/51126/26009/5080/79075/8536/2625/80155/9575/79903/648/406999/6873/1810/151507/27097/6622/51105/195814/84681/51562/23181/6688/27154/157570/8202/8295/339287/675	0.317269	0.198993	1.03306	0.373466	0.772258	5914	tags=31%- list=27%- signal=23%	23326/4802/10865/6883/8648/6591/7703/7862/6659/170394/6881/55904/15/2033/114825/11091/55683/117143/4204/53615/408/60560/60/2647/26122/406/55226/200186/10411/672/57326/122830/8464/1387/1487/5371/25942/83443/10269/6877/55257/4582/8877/51412/26471/6598/9643/79969/2648/51147/5447/6874/6878/5563/23411/84316/7917/26151/23450/55929/79829/10629	0.340826	1.58041	0.00108392	0.0193316	8353	tags=50%- list=38%- signal=31%	23522/408/10865/83443/117143/170394/4802/23326/55904/6881/406/2033/24142/93624/7703/6591/6659/6883/55257/53615/6874/8648/4582/11091/7913/2624/7862/23181/4204/25942/7291/10269/15/5563/8464/57326/114825/5371/60560/4800/51147/7917/84316/5080/55683/1387/4297/10933/122830/10629/6688/23450/648/6314/5562/8861/26122/23137/55209/26053/10847/200186/79829/3670/4089/79969/6877/8888/1386/1487/4674/3976/2074/7…	0.05
GO:0001823	mesonephros development	98	-0.335728	-1.31119	0.0680897	0.87889	7583	tags=43%- list=34%- signal=28%	2668/3611/2737/116039/6469/2625/6299/4091/6943/80000/9653/10736/7471/2255/3975/4092/5914/6422/2263/7490/7475/2719/168667/6492/170690/255743/2303/3207/9955/2246/5979/9244/652/55083/6092/2138/793/2297/9500/10252/1499/186	-0.389431	-1.39266	0.0224346	0.327392	7136	tags=46%- list=32%- signal=31%	596/56998/3217/116039/9353/7704/6385/4072/2719/4091/4092/6492/6422/2668/2247/652/6299/10252/80000/9653/7475/2255/255743/3975/793/2625/10736/1499/2303/55083/170690/6092/168667/5979/186/2263/7490/9500/9955/3207/2138/2246/9244/2297/5914	0.054	-0.154053	-0.696292	0.975273	0.930127	5465	tags=23%- list=25%- signal=18%	3237/25789/5076/4072/3280/2625/7490/9500/6092/6928/6495/652/1739/2246/10252/793/4087/9653/4091/1499/186/7471/2138	0.404266	1.70835	0.00108021	0.0193316	7766	tags=54%- list=35%- signal=35%	5972/4090/4086/596/55366/655/5727/2302/2253/6662/2737/4609/6299/9241/9353/9244/342184/3975/130497/7481/7475/2303/384/10220/30812/6382/6469/3611/56998/10736/2263/4089/6608/7849/6943/80000/116039/168667/5914/2247/4088/255743/26585/3207/64412/54361/170690/6422/7704/2297/2255/4435/6492	0.0301205
GO:0043201	response to leucine	11	0.533094	1.46837	0.0683886	0.87889	980	tags=27%- list=4%- signal=26%	143686/58528/6198	0.413565	1.21476	0.210345	0.6729	405	tags=18%- list=2%- signal=18%	143686/58528	0.174	-0.234213	-0.621287	0.931348	0.930127	5481	tags=36%- list=25%- signal=27%	57521/143686/5290/197131	0.433057	1.12236	0.32298	0.428372	6954	tags=45%- list=31%- signal=31%	58528/3651/84861/143686/6198	0.168
GO:0045723	positive regulation of fatty acid biosynthetic process	23	0.408141	1.40363	0.0685579	0.87889	3705	tags=30%- list=17%- signal=25%	551/301/972/85414/225/406958/10062	0.226718	0.845323	0.716981	0.913147	1479	tags=17%- list=7%- signal=16%	972/551/406958/225	0.426	0.443565	1.48831	0.0426933	0.376158	5549	tags=43%- list=25%- signal=33%	335/9104/301/551/51085/407053/5743/10062/85414/50487	0.475063	1.51009	0.0383606	0.139557	2166	tags=22%- list=10%- signal=20%	551/301/335/9104/51085	0.024
GO:0009135	purine nucleoside diphosphate metabolic process	97	0.263789	1.25152	0.0685608	0.87889	4786	tags=33%- list=22%- signal=26%	7167/2026/11182/5562/50808/84433/2033/402/572/55526/2821/5211/5208/3479/204/80201/3356/9583/203/79873/5315/387712/230/3091/26289/201163/4967/5465/5213/26137/2819/5230	-0.252641	-0.902181	0.675057	0.902089	6618	tags=27%- list=30%- signal=19%	83440/5571/2987/9759/51341/5236/221937/8573/5313/5232/3099/195827/57521/8473/2027/2203/3101/226/954/3630/3458/863/3939/3098/2023/2597	0.256	0.312313	1.4499	0.0151752	0.248768	4102	tags=29%- list=19%- signal=24%	11182/5236/7167/387712/28964/2026/3479/230/51422/2023/2033/55526/5224/572/2819/203/9414/2821/50808/51085/26330/9583/4967/54541/5213/3643/89/2584	0.351177	1.48181	0.0121197	0.0760565	4730	tags=31%- list=21%- signal=24%	7167/387712/230/2026/11182/5236/9414/572/203/2033/3479/4967/2023/51422/55526/2821/51085/54541/5563/3643/26289/50808/2597/2819/5224/260425/55753/5211/5562/28964	0.078
GO:0009179	purine ribonucleoside diphosphate metabolic process	97	0.263789	1.25152	0.0685608	0.87889	4786	tags=33%- list=22%- signal=26%	7167/2026/11182/5562/50808/84433/2033/402/572/55526/2821/5211/5208/3479/204/80201/3356/9583/203/79873/5315/387712/230/3091/26289/201163/4967/5465/5213/26137/2819/5230	-0.252641	-0.902181	0.675057	0.902089	6618	tags=27%- list=30%- signal=19%	83440/5571/2987/9759/51341/5236/221937/8573/5313/5232/3099/195827/57521/8473/2027/2203/3101/226/954/3630/3458/863/3939/3098/2023/2597	0.256	0.312313	1.4499	0.0151752	0.248768	4102	tags=29%- list=19%- signal=24%	11182/5236/7167/387712/28964/2026/3479/230/51422/2023/2033/55526/5224/572/2819/203/9414/2821/50808/51085/26330/9583/4967/54541/5213/3643/89/2584	0.351177	1.48181	0.0121197	0.0760565	4730	tags=31%- list=21%- signal=24%	7167/387712/230/2026/11182/5236/9414/572/203/2033/3479/4967/2023/51422/55526/2821/51085/54541/5563/3643/26289/50808/2597/2819/5224/260425/55753/5211/5562/28964	0.078
GO:0043010	camera-type eye development	320	-0.276842	-1.21572	0.068647	0.87889	6995	tags=36%- list=32%- signal=25%	25806/2625/6247/7054/4915/10210/8419/3624/1419/7021/6497/1497/581/1543/9927/1641/43/5146/7291/1813/10319/11023/2255/2295/57381/3975/55714/8322/343472/1826/8829/490/1418/64919/7101/30062/399473/6909/5080/6656/123016/91156/7275/1956/256297/23287/58158/5914/22930/51057/8412/646960/4149/7490/7475/196740/5818/23657/2780/4851/23210/120114/2303/3208/775/131544/3066/4544/5458/79977/2782/2048/284217/5156/…	-0.350117	-1.34952	0.00210189	0.122704	6473	tags=35%- list=29%- signal=25%	5146/147912/27077/3624/57381/6664/8412/23554/7287/362/4851/64919/6722/43/5158/284217/399473/7021/5176/2247/4810/2780/123016/1543/8829/652/6909/1956/1409/10252/58158/490/25806/9927/6670/2321/3985/24147/7054/7475/5309/1282/2255/4211/2782/3975/7291/23210/11023/10319/581/343472/4760/793/50937/120114/5458/23770/5080/2295/10312/646960/3208/2625/10586/1499/4284/1826/2303/1410/11081/5818/23093/79977/2202…	0.030303	0.204408	1.12166	0.155067	0.590829	6282	tags=31%- list=28%- signal=23%	55891/6094/4771/23363/7046/7042/79444/10765/7048/7483/5916/56853/631/57545/10312/4669/84062/2737/5797/5204/1295/9355/1969/7070/10461/10818/5308/146862/114789/130557/113246/23554/161742/388585/84678/6604/585/79583/7477/25945/4124/1296/3615/3913/655/3982/57822/57835/221935/6469/6498/221322/5316/7476/6152/26160/6015/7472/10220/2916/54549/22930/147912/22899/4088/1282/6664/167153/246213/581/79977/8018…	0.33242	1.60325	4.04537e-05	0.00192278	6587	tags=39%- list=30%- signal=28%	84678/55891/6094/56853/10461/23363/5916/60436/7042/7431/4124/7048/631/8842/4771/9355/5797/7483/1969/10765/6015/7477/655/57545/51343/7046/130557/6498/1295/6664/388585/10312/114789/54549/113246/10152/161742/3299/84062/6662/1296/79583/7291/121643/3615/2737/30813/5204/157506/399473/6531/204851/7472/1282/4669/57822/26160/23554/79444/22882/585/3975/25806/43/80184/9314/8412/7475/5629/10763/7068/5080/230…	0.0383838
GO:0003009	skeletal muscle contraction	41	0.338122	1.34317	0.0690476	0.87889	4730	tags=41%- list=21%- signal=33%	8557/390594/6198/246329/2946/7124/3759/113246/3320/1140/92241/4621/7125/342667/859/3164/9456	0.241925	1.03568	0.38	0.791626	4627	tags=46%- list=21%- signal=37%	7124/390594/8557/1140/3759/4621/342667/6198/9456/113246/859/246329/3320/2946/92241/7125/487/89/7138	0.378	0.418306	1.61757	0.00930333	0.198885	6323	tags=54%- list=29%- signal=38%	342667/8557/246329/6547/7138/3320/3759/390594/2946/113246/1144/487/89/7125/1760/388428/6198/859/1140/7134/6329/7137	0.395625	1.42766	0.0485986	0.157116	2828	tags=32%- list=13%- signal=28%	8557/342667/3320/2946/390594/92241/113246/3164/7138/7124/6547/3759/246329	0.108
[truncated: 5,764 more rows]
