# Supplementary material for: Alterations to DNA methylation patterns induced by chemotherapy treatment are associated with negative impacts on the olfactory pathway
Source: Breast Cancer Res. 2023 Nov 6;25:136. doi: 10.1186/s13058-023-01730-4 (PMC10626732; doi:10.1186/s13058-023-01730-4)
Supplement: Supplementary file 14 — Additional file 14. Gene set enrichment analysis of KEGG pathways using results from unadjusted and adjusted models, by specimen type (blood or saliva). [file 13058_2023_1730_MOESM14_ESM.xlsx]

## Sheet: sT KEGG SGBCC
Additional file 12. Gene set enrichment analysis of KEGG pathways using results from unadjusted and adjusted models, by specimen type (blood or saliva).
			Blood															Saliva
			Unadjusted (limma design matrix ~0+chemotherapy+set)							Adjusted (limma design matrix ~0+chemotherapy+set+immune cell content (LUMP)+cell types+year of breast cancer diagnosis+ethnicity)								Unadjusted (limma design matrix ~0+chemotherapy+set)							Adjusted (limma design matrix ~0+chemotherapy+set+immune cell content (LUMP)+cell types+year of breast cancer diagnosis+ethnicity)
ID	Description	Set Size	Enrichment Score	NES	P value	Q value	Rank	Leading Edge	Core Enrichment	Enrichment Score	NES	P value	Q value	Rank	Leading Edge	Core Enrichment	P-value from permutation test (iteration 500)	Enrichment Score	NES	P value	Q value	Rank	Leading Edge	Core Enrichment	Enrichment Score	NES	P value	Q value	Rank	Leading Edge	Core Enrichment	P-value from permutation test (iteration 500)
hsa04740	Olfactory transduction	357	-0.578502	-2.556	8.15665e-36	2.6273e-33	3934	tags=48%- list=18%- signal=40%	219873/81696/219464/338675/219956/120066/390154/219981/5592/391109/119772/120065/390148/219959/390036/2782/128367/409/26658/26532/390157/26692/390064/390155/26248/8387/390093/81050/26595/391195/390264/26534/441670/79473/390321/441639/81470/83988/127074/219437/390195/341276/162998/138881/255725/26212/119678/282763/347168/26189/390326/219952/391191/219479/390181/119679/390059/390078/219493/119694/2…	-0.483857	-1.86941	2.03235e-15	6.69607e-13	5877	tags=51%- list=27%- signal=38%	219968/347168/81470/219436/79345/138881/81285/219986/219959/341276/109/119679/390144/120793/219484/390649/283111/26737/120065/341418/119772/81448/403278/390148/390190/390059/219473/81050/441670/390154/120066/5997/391192/26189/403282/56656/3000/392390/5568/26692/126541/2782/135924/390264/81469/219479/343169/256148/390326/83988/390155/390064/219875/81168/219873/343171/163688/390892/2788/282763/1270…	0.0276008	-0.501148	-2.69018	8.76715e-28	2.3902e-25	6105	tags=57%- list=28%- signal=42%	26189/818/219479/340980/390064/390321/390157/128371/135946/125962/119694/219873/26246/254973/403278/817/127074/391195/126370/219960/81442/138804/81470/219437/119749/128368/120065/79317/26493/6546/128367/391109/219965/109/341418/341276/26686/79345/283297/390265/121130/390197/390190/387748/256144/219482/390155/390261/120796/392392/8392/219865/390327/284532/81697/442191/390439/138883/442361/26248/12…	-0.584428	-3.53597	7.52484e-56	1.65546e-53	5171	tags=64%- list=23%- signal=50%	119764/26740/391114/1262/219469/254973/391194/120776/8387/219968/120065/391109/390190/130075/134083/403278/26686/81341/219981/219482/219479/143503/401994/119749/441670/138881/219484/219464/144125/390064/81470/1261/26211/8392/390059/390157/219958/26659/81472/390433/283297/441639/5568/390201/128371/4992/126370/219437/392309/26532/284532/219960/390321/219417/390066/158131/81442/818/390037/346517/341…	0.00678733
hsa04742	Taste transduction	79	-0.464585	-1.75174	0.000213048	0.0343119	4606	tags=39%- list=21%- signal=31%	54429/2558/9033/954/775/285242/6335/6337/50831/259286/9177/50834/50839/259296/3354/353164/50835/5568/50832/259292/259294/1131/3355/259293/346562/50833/170572/50836/50837/259285/5136	-0.43464	-1.51513	0.00486001	0.133437	5930	tags=46%- list=27%- signal=33%	22953/285242/5332/6338/50834/3351/259296/259286/50835/50832/5568/3352/9033/50839/6335/2558/29850/259292/259294/346562/259293/3354/50836/3350/9177/954/259285/3355/50837/353164/170572/50833/196883/5136/1131/5330	0.006	-0.380656	-1.64974	0.0035791	0.0535948	5056	tags=38%- list=23%- signal=29%	5330/50837/6338/2559/775/2558/50832/23236/5726/259296/3350/285242/50838/353164/50836/3355/50835/5568/259293/50839/259286/54429/338398/259292/50833/3354/50831/2557/5136/170572	-0.361908	-1.75128	0.000489464	0.00414162	2284	tags=29%- list=10%- signal=26%	6335/285242/5024/6337/50833/50836/259293/346562/338398/3355/54429/50839/50837/2557/259285/259294/50831/259292/353164/5726/5136/170572/259286	0.074
hsa04080	Neuroactive ligand-receptor interaction	343	-0.326666	-1.43896	0.000672043	0.0721562	6761	tags=36%- list=31%- signal=26%	6866/2560/718/2555/3269/1137/100996758/1907/2834/1392/116443/2149/2898/1812/22953/2742/23620/51083/2566/1813/9568/2692/799/4887/1241/100169851/53829/5697/152/1816/6863/1910/10857/2890/2693/3350/1134/2567/2587/135/153/8484/1901/5745/2558/3827/1908/5737/160065/4160/2899/1909/9287/10886/4829/5733/2846/6750/4142/7434/1135/7067/185/4544/4852/113091/2150/10888/283869/23566/84109/57152/3001/3952/129521/…	-0.371383	-1.43316	0.000262235	0.0201663	8973	tags=54%- list=40%- signal=33%	1392/7067/2908/2898/5024/187/165829/151/1268/84539/5027/7253/130576/2492/2563/2742/4986/2691/2696/8811/1813/1815/4988/2562/6755/2555/2897/1134/4158/7200/56288/100996758/5697/1142/1137/1903/2695/2740/9287/2906/6863/3358/2911/2561/10911/2693/1812/9002/2149/116/2554/116443/2796/3827/2556/4543/9568/10857/706/6753/2690/552/2834/1901/147/5031/6915/4923/185/5737/22953/5020/113091/10022/4160/2915/2151/10…	0.012024	-0.163329	-0.873541	0.847606	0.752718	5126	tags=24%- list=23%- signal=19%	5032/1395/1903/2893/1142/146/387129/4829/2559/2149/4887/83551/1081/2558/9287/10316/4988/3375/7200/2741/797/1906/3350/8811/1134/187/57105/6755/10022/283869/140/10886/2913/2831/9002/2742/4922/4852/5367/2798/59340/100169851/5025/64111/2898/8001/5733/5731/6750/2688/2834/2641/2890/5741/6866/3355/1814/129521/1901/2796/594857/5179/136/10203/186/319100/4159/7425/134864/2908/10161/56923/3827/113091/3354/7…	0.202261	0.980014	0.533404	0.411668	6793	tags=32%- list=31%- signal=22%	339403/551/2901/553/9170/4886/5739/4987/1138/2797/57053/5029/2743/8620/1146/2912/4161/4986/347148/147/2550/2897/56413/2357/5443/3357/5368/56288/6915/2690/116443/5020/4157/5023/1394/2570/2905/154/1908/2560/84634/706/134/1511/3351/79924/5618/6343/2740/5173/5028/4923/2922/10874/7067/116/116444/2562/2837/7068/22953/2899/51738/2906/6754/4889/1132/4543/9934/64106/1129/2693/27334/5732/9568/6013/7349/114…	0.348
hsa04610	Complement and coagulation cascades	75	-0.438794	-1.64267	0.00235236	0.174607	2873	tags=44%- list=13%- signal=38%	5270/10747/718/11326/735/2149/7056/462/3075/713/1361/3827/7450/2157/2152/5345/3687/712/629/730/727/5627/1380/729/719/725/81494/731/5265/2244/2/2158/3426	-0.510106	-1.76816	4.91547e-05	0.00539839	4464	tags=36%- list=20%- signal=29%	714/629/5270/7056/5627/727/2/735/5345/729/2152/730/3684/712/1361/81494/719/731/2244/1380/2158/7450/725/2161/3687/3426/5265	0	-0.342225	-1.46716	0.0225063	0.119117	3099	tags=28%- list=14%- signal=24%	2165/9002/5627/2152/731/81494/629/2157/729/2244/2162/730/1361/3827/2/5265/719/725/727/3426/2158	-0.277973	-1.33262	0.050598	0.08433	3398	tags=27%- list=15%- signal=23%	5627/462/11326/2165/2162/1361/730/719/2244/5265/2266/729/727/81494/2/2158/3827/731/3426/725	0.22
hsa04142	Lysosome	123	0.306189	1.50301	0.00271041	0.174607	3876	tags=31%- list=17%- signal=26%	3073/23457/1212/23335/4669/4668/1509/9114/5538/1513/535/967/11154/164/1201/79158/3425/2629/23545/1200/10947/537/950/26985/9583/1176/2799/4074/1075/4758/1174/5476/8372/1508/54/2581/4891/8692	-0.212444	-0.773171	0.888763	0.969592	6303	tags=28%- list=28%- signal=20%	1777/84572/768239/1657/1521/1520/50617/6448/22901/8763/4864/3482/9179/5660/3916/1519/55353/2588/10312/26088/2717/3920/1522/10947/8906/2519/1514/23312/130340/6272/20/3373/1511/968	0.336	0.335435	1.61969	0.00157411	0.0357626	5663	tags=36%- list=26%- signal=27%	23457/4668/164/1212/8218/1509/8692/10312/5660/8906/4669/410/175/84572/527/9114/533/2588/8763/2629/1508/9516/8943/23335/9583/5538/1174/6272/6556/3988/3916/3425/4758/1515/1513/9741/5476/950/4891/2760/4125/1075/967/4074	0.457288	1.99343	7.45608e-07	4.1168e-05	4878	tags=43%- list=22%- signal=34%	4668/6556/164/23457/8692/1509/8763/8218/9114/8372/10947/1522/533/1212/950/23312/10312/3073/527/8943/175/23659/2760/1174/4074/8906/4669/1511/5538/967/1513/5660/4758/1508/1515/410/3988/1521/1211/2588/20/4125/2629/5476/6272/1176/3916/8905/84572/3425/1075/9179/10717	0
hsa04662	B cell receptor signaling pathway	75	0.350713	1.58072	0.00421112	0.210442	2522	tags=24%- list=11%- signal=21%	5291/5534/4794/5530/5777/6655/11026/3635/3551/4775/84433/5532/23547/5595/5296/975/8517/353514	0.291306	1.41374	0.0217055	0.354791	2251	tags=24%- list=10%- signal=22%	4794/29760/5291/5534/930/640/23547/5777/5530/3635/3551/6655/973/5296/11026/4775/84433/974	0.196	0.279599	1.23529	0.11893	0.284421	3520	tags=24%- list=16%- signal=20%	3551/6655/4893/5291/4794/5530/5534/975/5777/8517/5532/2885/353514/207/5594/930/3265/3845	0.390326	1.57859	0.00651507	0.0251459	4795	tags=36%- list=22%- signal=28%	6655/4893/5530/933/5777/4794/5291/3551/5880/5336/3635/23547/2885/5534/8915/974/3845/695/975/5532/4067/930/8517/5594/25780/4793/5296	0.046
hsa00140	Steroid hormone biosynthesis	51	-0.468633	-1.64178	0.00560115	0.210442	1560	tags=24%- list=7%- signal=22%	7363/220074/574537/1544/1645/1581/79799/10941/79644/54575/3284/3283	-0.364326	-1.19607	0.198499	0.965996	5117	tags=33%- list=23%- signal=26%	1543/6715/51478/1583/220074/1645/574537/7363/1581/3290/10941/79644/79799/54575/1544/3283/3284	0.074	-0.272867	-1.0836	0.316988	0.447271	3610	tags=24%- list=16%- signal=20%	10941/54658/1588/1109/1544/574537/79799/54600/3284/1645/3290/7363	-0.362125	-1.5962	0.00820313	0.029585	4300	tags=41%- list=19%- signal=33%	220074/7367/3283/79644/54575/1581/54600/574537/1577/1588/1109/10941/54658/6820/3284/1544/1545/1645/3290/79799/7363	0.078
hsa05322	Systemic lupus erythematosus	74	-0.422197	-1.57735	0.00570437	0.210442	2312	tags=24%- list=10%- signal=22%	3112/92815/712/730/6741/128312/727/942/729/440689/85235/8340/8970/3458/731/85236/8342/8348	-0.529026	-1.83147	1.49864e-05	0.00246882	4483	tags=38%- list=20%- signal=30%	81/714/6741/3018/9555/727/440689/92815/735/8369/729/730/712/128312/3458/3111/731/2212/85235/85236/8340/1991/8342/8970/8348/1511/3586/2214	0	-0.332231	-1.42343	0.0318939	0.139341	3831	tags=28%- list=17%- signal=24%	55766/221613/2212/8340/3118/940/731/92815/729/128312/6741/85236/3458/6738/958/730/8341/8348/3122/942/727	-0.212888	-1.01832	0.417164	0.343731	1583	tags=23%- list=7%- signal=21%	958/6741/6738/440093/3118/730/729/3122/255626/85236/3458/940/727/221613/8348/942/731	0.386
hsa05320	Autoimmune thyroid disease	40	-0.499602	-1.67313	0.00587999	0.210442	5474	tags=50%- list=25%- signal=38%	3586/355/3122/3440/3439/3133/3567/3111/5551/3112/7038/3443/942/3448/1081/3447/3558/7252/3449/3002	-0.416412	-1.31742	0.0986027	0.728467	5713	tags=40%- list=26%- signal=30%	7038/3133/3443/942/3567/1081/7252/3449/3447/3448/3558/5551/3111/355/3002/3586	0.074	-0.590985	-2.21494	9.57892e-06	0.00130576	2745	tags=42%- list=12%- signal=37%	3118/3565/940/3558/3449/3439/1493/5551/3448/958/3443/3447/7252/3122/942/7038/3002	-0.504882	-2.10745	4.50081e-05	0.0011002	3979	tags=50%- list=18%- signal=41%	3439/3449/958/3442/3448/3118/3558/3452/3565/3122/3443/7252/5551/1493/3447/940/1081/942/7038/3002	0.036
hsa04630	JAK-STAT signaling pathway	148	-0.357189	-1.46255	0.00769405	0.227738	4084	tags=30%- list=18%- signal=25%	3559/3467/53832/3561/116379/6773/3439/3567/5295/1026/2057/282617/5156/5293/3587/3569/149233/3952/58985/30837/10401/3592/9063/50616/3443/3595/59067/2273/133396/3718/3448/3447/3558/3449/53833/3458/5617/3456/56832/85480/3459/5008/6775/3575/1437	-0.417988	-1.54425	0.000415489	0.0228154	2972	tags=28%- list=13%- signal=24%	3561/9063/3449/1154/3447/53833/23529/1439/3569/2273/50615/3448/56832/1026/85480/58985/3458/30837/50616/3456/3558/3459/5156/5617/3559/59067/3592/3595/3952/5292/3460/29949/3575/3570/9021/6776/6775/5008/3586/3718/1437	0	-0.251962	-1.2109	0.114625	0.279022	3507	tags=26%- list=16%- signal=22%	11009/56832/30837/5290/894/116379/3593/59067/3565/3718/3558/9655/2273/6773/2688/3587/3449/3439/3559/3717/3977/3597/3561/3458/50616/3456/3448/282617/85480/3443/53833/3578/3447/149233/10000/6775/3569/1437	0.244384	1.09207	0.297753	0.271808	2278	tags=18%- list=10%- signal=16%	9466/6655/1441/6776/3590/1489/23529/3574/3588/5777/316/3562/5291/2033/8651/596/4352/50615/3596/2690/3460/1950/2885/6777/3570/4609	0.22
hsa04060	Cytokine-cytokine receptor interaction	269	-0.317071	-1.37307	0.0089153	0.227738	3801	tags=26%- list=17%- signal=22%	53832/3561/1436/58191/1236/6369/3439/3567/1234/23765/90865/84639/2057/282617/7133/10563/3587/3569/94/6364/149233/6352/3952/8743/3603/27178/58985/652/3579/26525/8600/6359/3592/1232/50616/3443/3604/9547/3595/59067/6358/133396/4283/6375/2661/3448/8995/6373/3447/943/3558/3449/56477/2660/112744/53833/8740/3458/5617/3456/56832/85480/3459/5008/658/1230/3575/27179/1437	-0.36251	-1.38463	0.00240746	0.0793196	5145	tags=35%- list=23%- signal=27%	84639/652/50604/1441/8792/6372/9173/8809/3443/4283/10344/53342/3567/2057/10563/3588/23765/943/132014/133396/6375/2919/4803/3587/149233/83729/657/8995/1236/90865/3561/27178/8600/112744/3604/3449/6355/6373/3447/26525/2660/7132/53833/1234/23529/6359/6358/1439/3569/1232/50615/3448/58191/7133/56832/85480/58985/9547/5473/3458/50616/2661/3456/3558/8740/3459/658/5617/3559/59067/3592/3595/9518/8743/6352/6…	0.01	-0.244037	-1.26898	0.0372242	0.144354	3863	tags=25%- list=17%- signal=21%	6358/7293/2660/1233/8718/64806/652/11009/4050/56832/8995/1235/84639/3553/3593/6364/8807/1230/59067/3565/2829/653/3558/23765/353500/656/2688/3587/3449/112744/3439/3559/10803/6373/4049/3977/3597/3561/8743/3458/50616/6387/3456/3448/6375/6355/958/3579/282617/85480/3443/5473/53833/3578/6366/8793/6352/658/3447/2658/149233/943/8797/3556/3569/1437	-0.214855	-1.26414	0.0152705	0.0436301	3755	tags=28%- list=17%- signal=24%	3459/84639/653/958/3442/3448/1232/2688/652/58985/27178/94/27190/1234/5473/85480/6364/3597/9235/8995/3605/282617/8807/6369/90865/3558/3604/55504/1270/943/3452/6373/282618/3565/8793/658/2829/26525/3977/3443/3456/112744/56832/9547/6355/53833/6375/2658/59067/3575/2660/10803/3578/4283/6362/3458/3447/8743/3569/6352/3559/56477/50616/133396/4049/3556/6366/6356/149233/6359/3579/6358/8797/11009/1437/27179	0.298
hsa05321	Inflammatory bowel disease	58	-0.439125	-1.5744	0.00908393	0.227738	5096	tags=41%- list=23%- signal=32%	3586/5970/3122/4772/3605/6097/3561/4790/3567/3111/30009/3569/149233/3112/3592/50616/3595/59067/3558/112744/3458/3459/6775/7097	-0.469173	-1.56989	0.00598542	0.14086	4421	tags=40%- list=20%- signal=32%	3567/30009/64127/149233/3561/2625/112744/3569/7097/50615/3458/50616/3558/3459/3111/59067/3592/3595/3460/3606/6097/6775/3586	0.002	-0.346809	-1.41462	0.0440022	0.155797	4499	tags=38%- list=20%- signal=30%	30009/6772/2625/7099/3553/3593/8807/59067/3118/3565/3558/4087/112744/5970/3561/3458/50616/149233/3122/7097/6775/3569	-0.246926	-1.12512	0.223881	0.223881	2850	tags=24%- list=13%- signal=21%	3118/3605/8807/3558/3565/3122/112744/59067/3458/3569/7097/50616/149233/6775	0.32
hsa05150	Staphylococcus aureus infection	72	-0.416281	-1.54891	0.0091914	0.227738	7150	tags=50%- list=32%- signal=34%	3875/10747/8689/3886/3866/718/353288/162605/3857/8688/3586/3884/3075/713/390792/3883/3122/2212/6404/1671/3111/1670/3112/8687/3858/712/629/5724/727/1828/2358/192666/6403/719/3859/3426	-0.430526	-1.48562	0.00980288	0.202867	1951	tags=26%- list=9%- signal=24%	1671/727/1670/192666/8687/3859/3684/712/3111/1828/719/6404/1669/2212/5724/6403/3586/2214/3426	0.028	-0.349725	-1.4873	0.0210659	0.114865	3560	tags=28%- list=16%- signal=23%	54474/3683/2212/3881/3383/3118/629/8689/3883/3884/3859/6403/719/3122/727/3426/1670/353288/8688/8687	-0.311007	-1.4848	0.0133929	0.0398166	4928	tags=36%- list=22%- signal=28%	125115/5724/713/629/25984/3683/2358/8689/3881/3866/3118/3884/192666/719/3859/3883/2266/3122/6403/1828/727/353288/3426/8687/1670/8688	0.15
hsa04660	T cell receptor signaling pathway	113	0.295943	1.43012	0.0121212	0.262894	2962	tags=22%- list=13%- signal=19%	5291/5534/4794/5530/920/5777/4690/56924/6655/3551/4775/10298/8440/84433/6300/5532/5525/7124/5595/5296/959/8517/5062/8915/3937	0.249198	1.30008	0.034414	0.453541	981	tags=14%- list=4%- signal=14%	4794/920/5291/5534/5133/56924/7124/6300/8440/5777/4690/3937/5530/3551/6655/5525	0.25	-0.207249	-0.954638	0.552398	0.625932	2739	tags=17%- list=12%- signal=15%	3565/940/3558/7006/7535/55844/1493/10892/5970/5529/3458/5516/5788/916/10000/915/919/1437/29851	0.249121	1.07296	0.341716	0.29752	4795	tags=27%- list=22%- signal=22%	56924/6655/4893/5530/5777/4794/6300/10298/5291/3551/1019/5523/4690/959/7124/2885/5534/8915/5588/3845/5526/5532/5522/8517/5594/2534/5602/5335/5599/4793/5296	0.272
hsa05235	PD-L1 expression and PD-1 checkpoint pathway in cancer	84	0.317611	1.4515	0.0122426	0.262894	2580	tags=21%- list=12%- signal=19%	5291/5534/4794/5530/920/5777/3716/3551/4775/6300/1950/6198/1460/5532/5595/5296/8517/114609	0.306423	1.52367	0.00224507	0.0793196	914	tags=15%- list=4%- signal=15%	4794/920/5291/5534/5133/6300/1950/1460/5777/3716/5530/114609/3551	0.106	0.215055	0.969035	0.515076	0.602687	3520	tags=23%- list=16%- signal=19%	3551/4893/7189/5291/4794/1950/3716/5530/5534/5777/3460/8517/5532/6300/114609/207/5594/3265/3845	0.269332	1.1089	0.287472	0.265833	4795	tags=29%- list=22%- signal=22%	7189/4893/5530/5777/4794/6300/5291/3551/3460/1950/114609/5534/4215/5588/5728/3845/238/5532/8517/5594/5335/55509/4793/5296	0.23
hsa04061	Viral protein interaction with cytokine and cytokine receptor	91	-0.377549	-1.45348	0.0177429	0.335185	4084	tags=34%- list=18%- signal=28%	7852/6355/3559/53832/3561/1436/1236/6369/1234/7133/10563/3587/3569/6364/6352/8743/27178/58985/3579/6359/1232/9547/6358/4283/6375/6373/3558/56477/53833/8740/1230	-0.454255	-1.60832	0.00168537	0.0694106	5019	tags=44%- list=23%- signal=34%	50604/6372/8809/4283/10344/10563/3588/6375/2919/3587/1236/3561/27178/6355/6373/7132/53833/1234/6359/6358/3569/1232/7133/58985/9547/5473/3558/8740/3559/8743/6352/6369/1230/56477/3579/29949/6364/3570/3606/3586	0.006	-0.391193	-1.73703	0.000566212	0.027949	5549	tags=38%- list=25%- signal=29%	6359/1236/729230/6356/7133/8740/1234/643/6358/1233/11009/1235/6364/8807/1230/2829/3558/3587/3559/10803/6373/4049/3561/8743/6387/6375/6355/3579/5473/53833/6366/8793/6352/8797/3569	-0.37471	-1.86825	6.94054e-05	0.00127243	4866	tags=45%- list=22%- signal=35%	8740/53832/1237/146433/3587/1524/7133/1235/6387/1232/58985/27178/1234/5473/6364/8807/6369/3558/6373/8793/2829/9547/6355/53833/6375/10803/4283/6362/8743/3569/6352/3559/56477/4049/6366/6356/6359/3579/6358/8797/11009	0.06
hsa00830	Retinol metabolism	54	-0.427454	-1.51519	0.0179912	0.335185	2497	tags=28%- list=11%- signal=25%	124/195814/10170/112724/127/7363/574537/145226/1558/1544/125/79799/130/10941/54575	-0.349951	-1.15965	0.235874	0.968394	5117	tags=33%- list=23%- signal=26%	1543/339761/145226/1558/126/127/574537/29785/7363/10941/112724/195814/124/79799/130/125/54575/1544	0.046	-0.313003	-1.25764	0.129412	0.290918	3610	tags=30%- list=16%- signal=25%	10941/54658/124/1559/1555/1544/127/574537/79799/54600/145226/1558/10170/51109/7363/130	-0.313198	-1.39865	0.0365169	0.07021	4300	tags=39%- list=19%- signal=31%	7367/195814/125/1555/54575/127/54600/574537/1577/1558/10941/54658/10170/124/145226/1559/51109/1544/79799/7363/130	0.114
hsa04976	Bile secretion	77	-0.388746	-1.4616	0.0192237	0.335185	2233	tags=22%- list=10%- signal=20%	480/6580/570/7363/574537/28234/5568/1581/79799/1080/10941/6822/3156/486/54575/3949/8647	-0.423797	-1.47295	0.00985169	0.202867	5687	tags=40%- list=26%- signal=30%	480/6523/9429/10599/109/8714/6550/111/5568/366/28234/574537/361/570/7363/1581/10941/9376/6580/3156/3949/1080/6554/79799/6822/1244/200931/54575/196883/486/8647	0.008	-0.208733	-0.901248	0.650751	0.674583	4957	tags=26%- list=22%- signal=20%	109/570/200931/1244/2052/10941/358/54658/3156/9971/480/574537/79799/54600/5568/10599/8647/6580/1080/7363	-0.28584	-1.37376	0.034434	0.0690869	3121	tags=30%- list=14%- signal=26%	1581/64241/2052/54600/574537/64240/358/10941/1244/54658/8431/9971/10599/480/3949/3156/8647/6580/6822/79799/1080/486/7363	0.176
hsa04370	VEGF signaling pathway	54	0.345912	1.46457	0.0197715	0.335185	2113	tags=20%- list=10%- signal=18%	5291/5534/5530/5829/3315/6300/5532/572/5578/5595/5296	0.230387	1.04483	0.357471	0.969592	1761	tags=17%- list=8%- signal=15%	5291/5534/6300/5829/5530/572/3315/5578/5296	0.336	0.331442	1.3684	0.0611574	0.193877	6079	tags=41%- list=27%- signal=30%	5829/4893/5291/5530/5534/8681/572/5532/6300/207/5594/3265/3845/6714/5743/998/8877/3315/7867/255189/8503/5879	0.399831	1.52045	0.0195739	0.0500954	5099	tags=37%- list=23%- signal=29%	5829/4893/5747/5530/6300/572/5291/5880/5336/8681/5534/7867/3845/5532/5582/5594/5335/5296/3315/5743	0.048
hsa00982	Drug metabolism - cytochrome P450	51	-0.423664	-1.48424	0.0247493	0.397825	2497	tags=25%- list=11%- signal=23%	124/2326/1557/127/7363/574537/1558/1544/125/79799/130/10941/54575	-0.401686	-1.31873	0.0883197	0.727476	3986	tags=31%- list=18%- signal=26%	1558/126/127/2940/574537/2326/7363/10941/124/79799/1557/130/125/27306/54575/1544	0.028	-0.308611	-1.22554	0.157576	0.311493	3610	tags=27%- list=16%- signal=23%	10941/54658/124/1559/1555/1544/127/574537/79799/54600/2326/1558/7363/130	-0.353344	-1.5575	0.0121094	0.0379172	3935	tags=41%- list=18%- signal=34%	7367/125/1555/54575/127/54600/574537/1577/1558/10941/2328/54658/2326/124/1557/1559/1544/79799/2327/7363/130	0.102
hsa00785	Lipoic acid metabolism	17	0.520477	1.63602	0.0259366	0.397825	4517	tags=47%- list=20%- signal=37%	5162/51601/55526/1738/387787/5161/4967/275	0.592795	2.00551	0.00134939	0.0635126	1636	tags=35%- list=7%- signal=33%	5162/387787/1737/51601/55526/1738	0.004	0.253572	0.781002	0.773713	0.719927	3511	tags=24%- list=16%- signal=20%	11019/55526/51601/4967	0.451267	1.32343	0.136577	0.155942	5074	tags=53%- list=23%- signal=41%	4967/55526/593/5162/55753/11019/2731/51601/387787	0.066
hsa05206	MicroRNAs in cancer	267	0.220855	1.20051	0.0292096	0.425255	2113	tags=16%- list=10%- signal=14%	406884/406883/5291/406915/406913/406900/407014/407016/442900/406925/8626/6655/3551/10298/406888/406886/11186/7431/10014/406943/9252/2033/442910/6659/407015/407017/6464/407007/472/574467/1944/1945/407040/1789/85414/406890/5578/23405/5595/406977/27165/5296	-0.249352	-0.952055	0.637978	0.969592	6383	tags=33%- list=29%- signal=24%	7143/2744/5604/407020/9759/1871/3190/1788/5295/494324/4851/406959/3162/2065/5293/406984/406954/399694/4855/442890/1943/574455/7430/1956/407053/5582/5579/57521/960/406894/387/406933/407031/1591/407033/89780/442903/23414/442904/5728/554213/619552/407035/574031/406981/407049/406950/406926/8091/7078/993/4193/1021/3236/406892/406997/406969/5743/3690/406985/648/407055/442902/3845/406885/406995/407029/4…	0.18	0.246471	1.32409	0.0150543	0.0918604	4333	tags=26%- list=20%- signal=21%	406884/407016/8434/442910/3551/6655/406913/4893/406943/406883/406925/1789/7042/406967/11186/5291/10298/406915/6659/4170/10014/406902/406957/574457/2033/2065/407015/406959/6768/406904/407017/2885/898/4854/3925/8651/7057/1944/1945/406889/407014/7148/596/5594/672/406900/406977/7078/25/5962/1387/3265/3845/407053/2064/406976/54541/4609/5743/1943/442898/407011/693187/407007/4233/995/619552/407019/113130	0.315943	1.50027	0.00123984	0.00803269	4795	tags=31%- list=22%- signal=25%	6655/11186/442910/406884/406913/407016/406943/406902/7042/4893/7431/406977/1789/8434/406883/7329/10298/5291/3551/406915/2033/8651/596/995/898/407017/5336/1944/1945/4325/3678/6659/406967/406925/2885/406978/2065/4609/10642/5155/5728/3236/54541/406957/3845/574457/406970/10014/1029/406894/113130/406948/1398/595/23405/407041/3925/4082/407042/399694/406918/7143/7057/1387/407014/1021/5582/5594/407030/48…	0.038
hsa04970	Salivary secretion	79	-0.376439	-1.41938	0.0305822	0.425255	8197	tags=46%- list=37%- signal=29%	1473/5330/2778/155/115/952/163688/55503/362/653247/483/2776/54831/6558/5542/5554/490/5582/279/3783/153/4842/109/3708/5592/5579/3347/480/148/4589/6779/3346/5568/1131/4069/486	-0.406542	-1.41718	0.0226096	0.354791	10002	tags=62%- list=45%- signal=34%	5566/3708/5593/483/1755/5554/5542/146/810/6558/108/477/279/683/115/2778/4586/6263/54831/147/362/55503/5332/480/109/1473/153/952/2776/4842/490/5582/5579/4589/148/111/3347/5568/3783/163688/6779/91860/5592/3346/4069/196883/486/1131/5330	0.012	-0.210031	-0.910259	0.632606	0.664872	2424	tags=37%- list=11%- signal=33%	486/483/1755/5593/3708/2983/6558/153/952/5330/146/109/5542/683/23236/3347/491/480/2776/6779/3783/4069/5592/5568/5554/3346/4842/148/1469	0.188855	0.770155	0.865957	0.57906	4822	tags=24%- list=22%- signal=19%	196883/91860/481/147/6263/2982/154/108/23439/112/3709/3778/5331/476/5582/493/3710/114/6522	0.458
hsa04144	Endocytosis	219	0.232089	1.23169	0.0316857	0.425255	4400	tags=27%- list=20%- signal=22%	60682/55040/1212/5869/116985/128866/2870/3799/29924/56904/27243/79643/7879/7046/89853/9744/7048/23527/116988/378/381/1173/3134/11311/157/92421/147179/57154/3577/29082/116986/653857/51699/118813/23325/57132/6643/9727/64411/23396/8853/3135/1175/58533/408/7251/10564/55680/2264/5662/8394/51100/57403/79720/50855/8729/859/9267/55738/4088	-0.216353	-0.818807	0.883241	0.969592	5540	tags=22%- list=25%- signal=17%	3133/9798/9266/30011/3482/5371/2350/6011/3800/8395/1956/84612/112936/11031/644150/387/84440/64145/10097/4193/3561/10565/29934/81873/5868/64750/10109/1234/22841/2263/8976/23362/3949/858/5156/51510/3559/27128/93343/867/9372/5337/3579/30845/91782/80223/160/55048/2060	0.292	0.273614	1.43651	0.00529483	0.0555206	3917	tags=26%- list=18%- signal=22%	116985/55040/79643/7189/1212/84552/29082/28964/3134/7046/2870/92421/8218/7048/9727/157/4734/89853/10094/84612/116988/27243/3799/23325/60682/155382/8411/55048/381/10092/5662/7456/408/9266/118813/51160/57180/27131/84249/644150/57132/1173/23327/26119/56904/27183/8853/3577/3265/30845/56288/6714/5371/5337/10095/1175/5878/1759	0.360782	1.68484	6.71614e-05	0.00127243	3382	tags=26%- list=15%- signal=23%	55040/56904/116985/408/7189/92421/60682/64411/128866/4734/84552/89853/7048/84612/7456/2870/8218/157/116988/9266/9897/57132/84364/9727/7046/9765/1212/57180/3134/79643/23325/9815/56288/8411/29082/5662/23327/10552/55048/27131/80223/51699/27243/51160/867/116986/6643/9265/10094/1173/5337/116987/5371/10938/10193/1211/8853/51100	0.026
hsa04950	Maturity onset diabetes of the young	25	-0.496355	-1.50298	0.0349131	0.431829	5649	tags=48%- list=25%- signal=36%	168620/5080/3651/3170/3630/222546/4825/4760/3110/4821/3375/2494	-0.523256	-1.52184	0.0226137	0.354791	6890	tags=60%- list=31%- signal=41%	3172/5078/168620/3170/5313/222546/4760/5080/3375/2494/3110/3630/3651/4825/4821	0.014	-0.259225	-0.863172	0.668918	0.685594	4765	tags=32%- list=22%- signal=25%	3280/3375/3175/6928/4760/4821/3630/2494	0.365402	1.17789	0.237516	0.235376	4269	tags=32%- list=19%- signal=26%	3651/5078/3174/3170/168620/5080/6927/50674	0.132
hsa04330	Notch signaling pathway	55	0.329674	1.40061	0.0364283	0.431829	5059	tags=38%- list=23%- signal=30%	83464/9253/196403/2033/8850/22938/4242/1856/7089/1840/1487/7091/26508/7090/23220/51107/23013/55534/23462/23493/10683	0.286495	1.30554	0.0623529	0.586962	1991	tags=18%- list=9%- signal=17%	83464/9253/196403/4242/1840/8850/171558/1487/22938/2033	0.228	0.285867	1.18419	0.183052	0.341821	5625	tags=40%- list=25%- signal=30%	9253/196403/5664/1840/2033/23220/83464/388585/4854/1856/22938/5986/1857/1387/1487/9612/2648/441478/23493/7089/23462/3065	0.353595	1.34903	0.0775369	0.105322	9118	tags=60%- list=41%- signal=35%	9253/196403/83464/1840/2033/388585/5664/51107/7089/23013/3714/1387/22938/4854/9612/10683/5986/23220/1487/1488/4851/23462/55534/1856/54567/23493/1857/7090/3955/441478/182/3280/2648	0.114
hsa05170	Human immunodeficiency virus 1 infection	190	0.243154	1.26768	0.0367568	0.431829	3170	tags=23%- list=14%- signal=20%	5291/10681/5534/637/5530/920/5829/56924/1642/3551/4775/10298/6300/8454/6198/2785/164/472/3984/2787/5532/3134/572/7124/1072/6892/5578/27350/5595/5296/8517/4776/5062/9978/2773/7188/1111/3135/1073/3710/2185/1174/3452	0.186115	1.03495	0.330189	0.969592	1963	tags=16%- list=9%- signal=15%	637/920/10681/5291/5534/56924/7124/6300/1642/5829/5530/572/3551/2784/27350/3135/6892/356/3134/2785/8454/2185/5578/10298/1111/3452/5296/4775/9616/1072/1174	0.408	0.231546	1.19522	0.096374	0.262746	3551	tags=22%- list=16%- signal=18%	56924/5829/3551/4893/164/7189/891/3134/200316/60489/2785/4776/5291/10298/1642/8906/5530/5534/55970/3984/572/94235/8517/5532/8717/2767/637/6300/3710/7188/207/596/5594/6892/1072/5599/7186/9978/3265/3845/1174	0.304104	1.40066	0.0146561	0.0424257	5107	tags=31%- list=23%- signal=24%	56924/5829/200316/60489/7189/10681/164/1642/91860/4893/2785/5747/5530/6300/10298/572/5291/4776/3551/596/891/995/5880/5336/3134/8717/6921/7186/7124/5534/1174/567/8906/94235/3845/29110/55970/1398/3709/1073/5532/3985/6892/8517/5582/5594/2773/3710/2787/8905/2786/5602/5335/5599/3984/5296/3440/7852/7188	0.048
hsa04512	ECM-receptor interaction	84	-0.363729	-1.38428	0.0375381	0.431829	8445	tags=50%- list=38%- signal=31%	22801/1293/3696/1291/7058/3688/3676/1101/7143/1282/3908/256076/3678/1280/1278/8515/10319/80144/341640/22987/3690/960/9900/7450/3909/255743/3339/1834/3912/284217/3695/158326/9899/7059/1297/3381/22798/1758/131873/8516/51206/3673	-0.405403	-1.42225	0.0193643	0.354791	6946	tags=43%- list=31%- signal=30%	1278/6385/5649/80144/3696/3674/7143/1291/284217/3908/1280/9900/256076/1834/960/9899/1282/255743/158326/10319/341640/7059/22987/3690/3912/131873/3381/3695/22798/8516/1297/1758/3678/7450/51206/3673	0.008	0.266943	1.20284	0.138064	0.291788	4609	tags=31%- list=21%- signal=25%	1285/3915/7060/1299/3679/1101/1292/1298/3680/1291/961/7057/3913/1288/7148/1277/3688/375790/1287/1311/3655/341640/3918/1282/3675/3910	0.325789	1.34134	0.0632689	0.0978111	7473	tags=49%- list=34%- signal=32%	2815/3679/1285/3915/3678/1299/375790/341640/2812/1282/1291/2811/1277/7060/1101/7143/7057/6382/2814/1298/6696/7148/961/1311/1280/3655/1288/1286/1287/3913/1292/3918/255743/3675/3676/3680/3672/3688/3674/3910/960	0.092
hsa04922	Glucagon signaling pathway	98	0.277246	1.30826	0.0411204	0.445129	5128	tags=32%- list=23%- signal=24%	32/5534/5530/5162/5562/5260/2033/5837/5532/126129/64764/5211/1375/5836/5834/5531/3710/5315/5161/57818/139420/208/1385/5465/5213/6513/84699/1386/817/816/200186	0.178407	0.901042	0.760204	0.969592	2209	tags=16%- list=10%- signal=15%	32/5534/5162/5530/5562/1385/126129/5211/5837/64764/817/1375/2033/5834/5140/84699	0.44	0.191757	0.891775	0.699705	0.691166	3455	tags=19%- list=16%- signal=16%	150094/5836/1375/51422/5530/5534/126129/2033/5224/5532/5837/32/816/3710/207/200186/5260/5531/1387	0.298448	1.25736	0.109068	0.137903	7396	tags=41%- list=33%- signal=27%	32/150094/91860/5836/5530/126129/2033/1375/92579/51422/5534/5563/108/3709/5106/5532/5837/5224/1387/5331/5261/5162/3710/5211/5562/10488/200186/55671/5566/2778/1386/2203/5533/5531/5332/5257/5256/5571/5140/207	0.164
hsa04940	Type I diabetes mellitus	33	-0.44844	-1.44839	0.0439038	0.445129	5171	tags=39%- list=23%- signal=30%	355/3122/5799/3630/3133/3111/5551/3112/3592/942/3558/3458/3002	-0.383845	-1.17539	0.237143	0.968394	1781	tags=24%- list=8%- signal=22%	3630/3458/3558/5551/3111/3592/355/3002	0.098	-0.457141	-1.64114	0.0139147	0.0903232	3124	tags=36%- list=14%- signal=31%	3553/3593/3118/940/3558/4049/3630/5551/3458/3122/942/3002	-0.352029	-1.39265	0.0652551	0.0978111	2850	tags=30%- list=13%- signal=26%	3118/3558/3122/3458/5551/940/4049/3630/942/3002	0.144
hsa04613	Neutrophil extracellular trap formation	130	-0.329974	-1.33151	0.04406	0.445129	6340	tags=46%- list=29%- signal=33%	440093/5330/2214/9555/6850/1535/255626/10000/1379/27180/7416/221613/718/317772/4688/5879/5604/8331/1184/8369/292/834/5582/5970/8841/9734/9759/2212/3018/23569/1432/8341/3690/6404/7450/4790/4353/3066/5295/5579/5293/7417/92815/10013/128312/727/2358/4689/8520/440689/6403/85235/8340/291/8970/85236/8342/2244/8348/7097	-0.436017	-1.59486	0.000306038	0.0201663	5384	tags=37%- list=24%- signal=28%	5293/317772/7416/2358/292/5582/5579/3018/366/5880/23569/8520/9555/727/440689/291/92815/8369/1432/3690/9734/10013/7417/7097/3684/128312/6404/2244/64581/6850/2212/85235/85236/8340/27180/6403/10533/7450/1991/8342/5330/8970/8348/4689/566/1511/2214/4353	0	-0.242146	-1.13967	0.198314	0.354145	6339	tags=34%- list=29%- signal=24%	8345/286436/2266/55869/5293/1182/8369/23569/3674/566/6404/3066/6850/5330/9555/255626/85235/23236/1432/3683/7099/5604/55766/221613/2212/4688/5290/51284/8340/92815/128312/8841/9759/2244/85236/5970/8341/291/8348/6403/10000/8520/7097/727	0.208813	0.91797	0.628777	0.456538	6219	tags=28%- list=28%- signal=20%	6300/5291/27180/79885/1378/5880/2357/5336/7416/1991/83933/1511/10533/2811/10014/8970/2214/3684/55506/1183/1379/5331/5582/5594/3015/3018/5335/5296/837/3146/8334/9734/4353/1535/6404/51311	0.376
hsa05210	Colorectal cancer	79	0.292725	1.32723	0.0451613	0.445129	4471	tags=30%- list=20%- signal=24%	5291/6655/6934/1950/7046/6198/7048/572/4089/5595/5296/8312/6932/51426/7040/5900/324/10297/26060/332/208/51176/4088/6199	0.143286	0.704918	0.985102	0.969592	3821	tags=22%- list=17%- signal=18%	5291/1950/572/8312/6655/6934/5296/6198/7046/26060/7040/4089/5594/51176/6199/10297/7048	0.478	0.312535	1.3935	0.0373811	0.144354	4653	tags=35%- list=21%- signal=28%	6655/4893/7046/7042/1643/7048/5291/1950/332/572/673/2885/5366/7043/207/596/5594/5599/3265/3845/4609/5898/5900/7040/4088/6934/8312/581	0.402448	1.64119	0.00316736	0.014826	7511	tags=51%- list=34%- signal=34%	6655/5900/7042/4893/6932/7048/572/5291/596/5880/7046/673/1643/1950/2885/4609/332/3845/6934/595/5594/26060/5602/5599/5296/5366/4089/7043/10297/5601/6199/4616/4088/369/3265/1630/6198/7040/207/5295	0.03
hsa00514	Other types of O-glycan biosynthesis	44	0.34254	1.39024	0.0456039	0.445129	1646	tags=16%- list=7%- signal=15%	2683/23127/2589/152002/4242/79695/283464	0.282909	1.24191	0.124643	0.821333	2313	tags=20%- list=10%- signal=18%	2683/23127/2589/152002/4242/2590/79695/283464/145173	0.244	0.371173	1.46348	0.0283348	0.13512	6090	tags=41%- list=27%- signal=30%	2683/145173/56983/55568/374378/8703/5986/79695/79709/23275/152002/6487/114805/57452/727936/100528030/11227/117248	0.417978	1.52697	0.0200382	0.0500954	6359	tags=45%- list=29%- signal=32%	2683/152002/23127/145173/56983/55568/57452/114805/2589/727936/8703/374378/79695/8985/29954/5986/23275/79709/2591/84620	0.05
hsa04659	Th17 cell differentiation	97	0.274334	1.29079	0.053012	0.462675	2412	tags=22%- list=11%- signal=19%	6256/5534/4794/5530/920/3716/3551/4775/6300/7046/51561/7048/3326/3108/5532/4089/3594/9466/5595/3320/8517	-0.304954	-1.08661	0.324243	0.969592	2972	tags=23%- list=13%- signal=20%	3561/2625/112744/1432/915/3569/6258/50615/3458/50616/3558/3459/3111/3559/59067/3460/5914/3554/3570/6776/6097/3718	0.102	-0.247796	-1.10984	0.26083	0.414713	2845	tags=23%- list=13%- signal=20%	59067/3118/3565/3662/3718/3558/4087/112744/7535/3559/3717/5970/3561/3458/50616/916/149233/3122/915/3556/3569/919	0.281098	1.18295	0.191187	0.199319	4750	tags=31%- list=21%- signal=24%	9466/6776/6256/5530/7048/4794/3326/3320/6300/3551/3554/7046/50615/3460/3108/6777/5534/3570/5588/196/5532/3594/8517/6778/5594/5602/5335/5599/3566/4793	0.174
hsa05332	Graft-versus-host disease	28	-0.462205	-1.43852	0.0547319	0.462675	5304	tags=43%- list=24%- signal=33%	115653/355/3122/3133/3111/3569/5551/3112/942/3558/3458/3002	-0.423706	-1.26347	0.158643	0.955391	1822	tags=25%- list=8%- signal=23%	3569/3458/3558/5551/3111/355/3002	0.082	-0.488163	-1.67691	0.0104225	0.0827726	3124	tags=36%- list=14%- signal=31%	3553/3118/940/3558/5551/3458/3122/942/3002/3569	-0.388003	-1.47774	0.0464807	0.0802116	2850	tags=54%- list=13%- signal=47%	3135/3112/3802/3133/356/3821/3118/3558/3122/3458/5551/940/3569/942/3002	0.142
hsa00410	beta-Alanine metabolism	31	0.378574	1.40303	0.0552893	0.462675	2464	tags=29%- list=11%- signal=26%	54498/314/217/35/3030/218/57571/223/51	0.293008	1.18291	0.195053	0.965996	2564	tags=29%- list=12%- signal=26%	217/54498/314/218/35/3030/8310/222/51	0.234	0.497641	1.8061	0.00446633	0.0535948	4292	tags=35%- list=19%- signal=29%	314/54498/501/222/57571/1806/221/51/218/84735/1962	0.531516	1.80082	0.00225658	0.0121085	7715	tags=61%- list=35%- signal=40%	54498/314/501/57571/222/221/4329/2572/223/1806/218/1962/26275/55748/51/35/224/339896/84735	0.006
hsa04623	Cytosolic DNA-sensing pathway	64	-0.376109	-1.36949	0.0563237	0.462675	5256	tags=45%- list=24%- signal=35%	8772/10623/8737/3606/834/5970/3440/340061/1687/29110/4790/3439/90865/840/23586/3569/3665/6352/1147/10622/3443/3448/3447/9641/4210/25939/3449/3456/81030	-0.393005	-1.33428	0.0664147	0.60783	3035	tags=27%- list=14%- signal=23%	8772/90865/114548/3449/3447/3569/3448/25939/29110/3456/661/6352/4210/3665/9641/3606/81030	0.014	-0.343544	-1.42934	0.0384823	0.144354	3277	tags=28%- list=15%- signal=24%	8737/8772/3553/103/3449/3439/5970/3456/3448/840/3443/1687/6352/3447/4210/115004/81030/3569	-0.231301	-1.07761	0.301911	0.273335	4932	tags=36%- list=22%- signal=28%	8772/25939/3661/103/10622/3439/3449/3442/3448/8737/115004/90865/3452/4210/3443/3456/11035/9641/3447/1687/3569/6352/81030	0.312
hsa04141	Protein processing in endoplasmic reticulum	149	0.24143	1.21998	0.0567498	0.462675	3020	tags=21%- list=14%- signal=19%	10970/3300/9601/51465/51619/51035/23471/8454/7326/1603/7095/3326/2081/1388/23193/22926/54788/79139/1649/3320/7353/10956/5887/10483/26232/4217/9978/91445/6746/56605/23190/9709	-0.159362	-0.589015	0.99511	0.969592	7984	tags=30%- list=36%- signal=19%	80267/55757/596/4780/57134/54431/3309/6048/6746/51726/10484/5071/9532/84061/5611/7186/5034/1650/29978/4121/10277/267/3310/6500/27248/1409/133022/7321/29927/22824/4287/10273/581/81567/7991/51360/1410/573/258010/79748/2923/85479/7841/7322/5886	0.466	-0.161237	-0.776305	0.940808	0.789114	5861	tags=26%- list=26%- signal=19%	4780/9695/55757/25956/23471/56681/811/3337/5886/10525/3305/6400/7321/468/1410/9373/55176/8720/9451/100506742/30001/2923/6185/9871/9532/91445/3309/4287/84061/5611/85479/11253/133022/10294/7991/6048/81567/258010/3310	0.25133	1.12373	0.246449	0.242048	6385	tags=32%- list=29%- signal=23%	10113/9601/3300/3326/3320/7326/6746/596/7466/51465/80331/56605/7186/7095/1649/23190/1388/7841/57134/7494/10970/9632/5602/92552/5599/823/1603/23640/9709/6238/10960/29979/22926/56893/4217/26232/51128/10299/5601/10961/8454/9978/11231/54788/4121/573/55666	0.25
hsa05146	Amoebiasis	99	-0.341835	-1.33061	0.0569203	0.462675	4072	tags=27%- list=18%- signal=22%	5747/81/909/3909/4790/5295/3912/284217/5579/5293/3569/5275/5273/9630/7414/3592/5568/929/6318/5868/22798/3458/731/5052/7097/912/1437	-0.415148	-1.48145	0.00572797	0.14086	5720	tags=39%- list=26%- signal=29%	5332/2767/284217/5293/3908/2776/5582/5579/81/5568/1282/10319/2919/6317/7414/735/5868/6318/909/3912/3569/22798/7097/3684/929/5747/383/3458/3592/731/9630/5275/912/3554/5330/5052/1511/3586/1437	0.008	-0.236234	-1.06372	0.331138	0.454491	5076	tags=29%- list=23%- signal=23%	7414/5330/5272/3912/1284/23236/7099/913/2335/929/5290/3553/3593/5273/909/6317/731/2776/5568/5970/3458/3908/911/5269/7097/912/5868/3569/1437	0.227934	0.963329	0.53696	0.411668	6416	tags=36%- list=29%- signal=26%	4583/7042/5747/733/1285/5291/3554/3915/87/7124/1282/1511/2921/1277/3684/384/5331/5582/7850/5296/3315/1288/1286/1287/5878/5869/383/81/7043/5566/735/2778/3913/3918/3586/2769	0.298
hsa04722	Neurotrophin signaling pathway	107	0.263711	1.26374	0.0574564	0.462675	2113	tags=15%- list=10%- signal=14%	5291/4804/4794/6655/6195/3551/6300/9252/5906/4145/6464/10603/572/3656/5595/5296	-0.176518	-0.634688	0.980376	0.969592	9546	tags=49%- list=43%- signal=28%	5605/5335/4215/27018/5290/4893/8503/7531/53358/810/5607/5664/4915/2549/5602/10019/5970/6197/596/818/25970/10000/4790/5879/5600/4908/627/51135/5604/673/4916/815/5295/5293/399694/27330/387/581/163688/4803/5908/91860/1432/814/5580/3654/3845/9500/25759/6272/11213/4914	0.45	0.311284	1.46723	0.0122232	0.0833111	5024	tags=34%- list=23%- signal=26%	4804/3551/6655/4893/7189/5291/4145/5664/4794/2889/6195/10818/572/673/2885/816/6300/207/596/5594/4217/5599/25/3265/3845/6272/7531/4793/998/5906/5580/51806/581/4215/4803/3656	0.409403	1.75126	0.000202332	0.00296754	4795	tags=35%- list=22%- signal=27%	4804/6655/4145/7189/91860/4893/10603/4794/6300/572/5291/3551/596/6195/5336/673/2889/2885/4215/5664/3845/7161/1398/6272/4916/399694/4803/5594/5607/5602/627/11213/5335/5599/6464/4793/5296	0.024
hsa05211	Renal cell carcinoma	66	0.297978	1.3106	0.0630111	0.495029	5277	tags=38%- list=24%- signal=29%	5291/56924/6655/10298/5906/2033/572/5595/5296/5062/9978/7040/3091/3082/201163/6923/208/2889/6513/1398/5894/998/112399/7042/7043	0.169179	0.803076	0.909732	0.969592	3533	tags=21%- list=16%- signal=18%	5291/56924/572/6655/5906/10298/5296/2033/6513/7040/2889/6923/5594/3091	0.46	0.404075	1.73329	0.000906152	0.0308807	5255	tags=42%- list=24%- signal=32%	56924/6655/4893/7042/5291/10298/2889/2033/572/673/2885/7043/207/5594/9978/1387/3265/3845/998/4233/7040/112399/5906/57144/3082/6921/6923/5781	0.415919	1.64284	0.00350923	0.0151378	7511	tags=52%- list=34%- signal=34%	56924/6655/7042/4893/10298/572/5291/2033/673/2889/6921/2885/5155/3845/112399/1398/1387/5594/5296/8453/112398/7043/9978/4233/369/2549/3265/3082/5062/57144/7040/5058/207/5295	0.028
hsa03250	Viral life cycle - HIV-1	53	0.31476	1.33033	0.0666086	0.510833	3250	tags=26%- list=15%- signal=23%	920/128866/79643/2033/8850/55201/4300/7514/27350/29082/11052/4599/5300/7251	0.223736	1.01222	0.438616	0.969592	2991	tags=23%- list=13%- signal=20%	920/128866/7514/27350/8850/11052/4300/2033/4599/6598/79643/29082	0.366	0.274072	1.12626	0.250772	0.406954	1467	tags=15%- list=7%- signal=14%	79643/55201/29082/200316/60489/9638/4599/2033	0.361433	1.36787	0.0695431	0.101321	5059	tags=28%- list=23%- signal=22%	200316/60489/128866/55201/2033/11168/79643/29082/7514/4599/256987/1387/9638/27183/7852	0.09
hsa00910	Nitrogen metabolism	13	-0.554047	-1.42303	0.0754943	0.558665	5280	tags=54%- list=24%- signal=41%	2747/766/767/759/768/1373/2752	-0.611617	-1.52896	0.0272031	0.389682	6518	tags=62%- list=29%- signal=43%	2747/762/1373/766/767/759/768/2752	0.008	-0.295928	-0.822935	0.702872	0.691643	448	tags=38%- list=2%- signal=38%	765/23632/2752/763/767	-0.277573	-0.839777	0.678798	0.484856	5856	tags=46%- list=26%- signal=34%	763/759/2752/767/766/768	0.382
hsa00980	Metabolism of xenobiotics by cytochrome P450	57	-0.374472	-1.33876	0.0778689	0.558665	1692	tags=23%- list=8%- signal=21%	3290/124/127/7363/574537/1544/125/1645/79799/130/10941/6822/54575	-0.3859	-1.28778	0.102816	0.728467	3645	tags=30%- list=16%- signal=25%	126/127/2940/1645/574537/29785/7363/3290/10941/124/79799/130/6822/125/27306/54575/1544	0.054	-0.309517	-1.25694	0.124175	0.28935	4581	tags=33%- list=21%- signal=27%	125/27306/2052/10941/54658/124/1559/1555/1544/127/574537/79799/54600/1553/1645/3290/22977/7363/130	-0.335027	-1.51707	0.012966	0.0390755	3935	tags=39%- list=18%- signal=32%	125/1555/54575/127/2052/54600/574537/1577/10941/54658/124/1559/1553/1544/1545/1645/3290/6822/79799/22977/7363/130	0.12
hsa03020	RNA polymerase	25	0.392721	1.37446	0.0780488	0.558665	5840	tags=52%- list=26%- signal=38%	84265/51082/5440/171568/5437/64425/10849/10621/55703/5438/5435/5432/11128	0.218949	0.830398	0.74875	0.969592	3158	tags=24%- list=14%- signal=21%	51082/84265/5440/10621/10849/27297	0.44	0.497666	1.70693	0.00834939	0.0784777	6541	tags=56%- list=30%- signal=40%	51082/11128/5437/84265/10849/5433/5438/5435/10621/9533/27297/5432/661/55703	0.472002	1.52152	0.0351715	0.0690869	7507	tags=56%- list=34%- signal=37%	51082/5437/10849/11128/84172/10621/84265/5438/661/5433/5435/10623/5440/5430	0.036
hsa04520	Adherens junction	91	0.267032	1.23691	0.0809552	0.566871	2839	tags=23%- list=13%- signal=20%	5777/83605/57493/9475/6934/5906/2033/7046/7048/5770/1460/4089/5797/5595/57154/9855/4301/6932/8936/6615/25945	-0.216654	-0.767077	0.876962	0.969592	4952	tags=23%- list=22%- signal=18%	1956/2260/1496/1495/58498/7454/81/387/5880/1457/7414/1499/5908/10458/5818/64750/8976/4008/5795/1003/5787	0.364	0.322765	1.47741	0.0149728	0.0918604	4473	tags=35%- list=20%- signal=28%	7046/7048/9855/6591/5797/6615/57493/5777/2033/87/2241/25945/8826/4636/60/81607/5770/5594/1387/56288/6714/2064/3643/4301/7082/998/4233/4088/54922/5906/6934/83605	0.369784	1.54091	0.00732919	0.0268737	5952	tags=42%- list=27%- signal=31%	6932/7048/5777/2033/57493/5797/6615/83605/5880/7046/87/9855/6591/56288/10458/3643/6934/2241/81607/4301/1387/51701/5594/5770/2534/64750/7082/889/4636/4089/8826/10810/10398/1003/81/54922/2064/55698	0.064
hsa04913	Ovarian steroidogenesis	49	-0.384922	-1.33908	0.0832462	0.570512	4966	tags=27%- list=22%- signal=21%	3480/51478/109/3630/283748/3973/1573/5568/1081/6770/3949/3284/3283	-0.413578	-1.34934	0.0709534	0.631819	7325	tags=43%- list=33%- signal=29%	115/2778/283748/1588/255189/109/1543/111/5568/51478/1583/1081/3973/5743/3630/3949/1573/196883/3283/3284/6770	0.004	0.200645	0.812425	0.816743	0.748808	6052	tags=31%- list=27%- signal=22%	641371/3479/122970/8681/10965/1583/5743/3643/113/3972/2488/51478/112/255189/114	0.227786	0.850104	0.715828	0.501403	6745	tags=39%- list=30%- signal=27%	196883/3479/641371/8681/3643/1583/108/112/122970/10965/114/654/5743/5566/2778/51478/3972/109/113	0.376
hsa00591	Linoleic acid metabolism	26	-0.444451	-1.35847	0.087163	0.571061	1861	tags=23%- list=8%- signal=21%	283748/1573/1557/1558/1544/5322	-0.293022	-0.85965	0.683065	0.969592	7723	tags=54%- list=35%- signal=35%	81579/151056/84647/50487/5319/1559/391013/283748/255189/1558/5322/1573/1557/1544	0.294	-0.322406	-1.08358	0.337989	0.456343	2844	tags=35%- list=13%- signal=30%	54979/1557/5322/1559/64600/1544/123745/1558/1573	-0.515127	-1.91557	0.00124441	0.00803269	4439	tags=46%- list=20%- signal=37%	283748/84647/8605/1573/1558/54979/5319/1557/1559/1544/123745/64600	0.034
hsa05330	Allograft rejection	28	-0.43579	-1.35631	0.0908965	0.571061	5474	tags=46%- list=25%- signal=35%	3586/355/3122/3133/3567/3111/5551/3112/3592/942/3558/3458/3002	-0.50373	-1.5021	0.0255989	0.383371	1446	tags=29%- list=7%- signal=27%	3458/3558/5551/3111/3592/355/3002/3586	0.022	-0.535051	-1.83797	0.00173035	0.0362883	3090	tags=39%- list=14%- signal=34%	3593/3118/3565/940/3558/5551/3458/958/3122/942/3002	-0.359775	-1.37023	0.0833333	0.111111	2850	tags=54%- list=13%- signal=47%	3135/3112/3133/3593/356/958/3118/3558/3565/3122/3458/5551/940/942/3002	0.176
hsa05223	Non-small cell lung cancer	66	0.286821	1.26153	0.0913901	0.571061	2113	tags=18%- list=10%- signal=16%	5291/6256/6789/6655/3799/11186/1950/572/5925/5578/5595/5296	0.192357	0.913102	0.688293	0.969592	1761	tags=15%- list=8%- signal=14%	6256/5291/11186/6789/1950/572/6655/3799/5578/5296	0.422	0.381631	1.63702	0.00404404	0.0535948	4680	tags=35%- list=21%- signal=28%	6256/6655/4893/1643/11186/5291/83593/1950/6789/3799/1019/572/673/2885/207/5594/3265/3845/2064/4233/3798/581/3082	0.433284	1.71143	0.0015912	0.00897601	6786	tags=50%- list=31%- signal=35%	6655/6776/11186/6256/83593/4893/572/5291/1019/5336/673/1643/1950/2885/6777/6789/3845/1029/595/238/1021/5582/5594/5335/5296/3799/2064/4616/4233/369/1871/2272/3265	0.02
hsa05215	Prostate cancer	87	0.267624	1.23128	0.0925186	0.571061	2494	tags=21%- list=11%- signal=18%	5291/2119/6655/6934/3551/2033/1950/3326/572/5925/64764/5595/5296/4824/3479/3320/8517/6932	-0.163883	-0.576906	0.992336	0.969592	6506	tags=28%- list=29%- signal=20%	6692/80310/5604/673/1871/5295/10488/2308/5293/1956/2260/3645/1147/5728/56034/4193/1499/3845/3630/2263/1026/148327/5156/4318	0.512	0.332083	1.50746	0.0113895	0.0827726	3635	tags=29%- list=16%- signal=24%	3551/6655/4893/3479/5291/1950/2078/6692/3320/3326/2033/572/673/8517/2885/898/207/7850/596/5594/3645/1387/3265/3845/2064	0.408019	1.68873	0.0011604	0.00803269	4893	tags=36%- list=22%- signal=28%	6655/6692/4893/6932/3326/3320/572/5291/3551/2033/596/3479/898/673/1950/2078/2885/5155/1017/4824/5728/3845/6934/2119/595/1387/8517/5594/7850/5296/10488	0.018
hsa04012	ErbB signaling pathway	83	0.270506	1.23376	0.0933702	0.571061	2113	tags=16%- list=10%- signal=14%	5291/4690/56924/6655/10298/8440/1950/6198/6464/572/5578/5595/5296	-0.193731	-0.678173	0.949974	0.969592	6367	tags=29%- list=29%- signal=21%	5604/673/815/5295/3084/9542/2065/1839/5293/399694/1956/5582/5579/6777/6416/57144/2002/1978/3845/5747/1026/867/25759/6776	0.456	0.317712	1.42808	0.023224	0.119117	3765	tags=27%- list=17%- signal=22%	56924/6655/4893/5291/10298/1950/2065/572/673/2885/816/207/5594/2066/5599/25/3265/3845/6714/2064/685/4609	0.426837	1.75588	0.000842926	0.00639461	7546	tags=55%- list=34%- signal=37%	56924/6655/6776/4893/5747/10298/572/5291/4690/5336/2066/673/1950/2885/6777/2065/4609/867/3845/1398/399694/5582/5594/5602/5335/5599/6464/5296/9542/5601/6199/2064/25/25759/369/2549/3265/6198/53358/5062/57144/5058/3084/207/5295/6714	0.02
hsa00450	Selenocompound metabolism	14	-0.528093	-1.38342	0.0939637	0.571061	3245	tags=29%- list=15%- signal=24%	4548/51540/11185/7296	-0.447774	-1.13829	0.302373	0.968394	9001	tags=50%- list=41%- signal=30%	883/4548/9060/9061/7296/51540/11185	0.108	-0.366906	-1.04465	0.400304	0.507608	7478	tags=71%- list=34%- signal=47%	51091/4548/22929/92935/883/7296/9061/22928/51540/11185	0.216859	0.603914	0.940266	0.61722	8580	tags=36%- list=39%- signal=22%	10587/92935/9060/9061/883	0.486
hsa00531	Glycosaminoglycan degradation	15	0.455629	1.37765	0.0969149	0.578089	4287	tags=53%- list=19%- signal=43%	3073/4669/10855/3425/2799/8372/8692/2990	0.346158	1.12925	0.286618	0.968394	1149	tags=27%- list=5%- signal=25%	3073/10855/3425/4669	0.26	0.440126	1.30978	0.149226	0.30136	2200	tags=27%- list=10%- signal=24%	8692/4669/10855/2588	0.482516	1.36684	0.1127	0.139292	5587	tags=60%- list=25%- signal=45%	8692/8372/3073/4669/10855/60495/2588/3425/2799	0.078
hsa04936	Alcoholic liver disease	130	-0.309388	-1.24844	0.101269	0.592231	5632	tags=36%- list=25%- signal=27%	51135/501/10454/2932/713/23175/355/5970/3440/1374/1432/3605/3929/5608/29110/4790/3439/23765/224/3654/6416/3569/1147/124/6720/79602/3592/712/23118/127/3443/10645/727/3448/125/719/3447/9641/929/3449/1499/130/51094/406999/23643/3456/2194	-0.344125	-1.25873	0.0745335	0.646232	4464	tags=31%- list=20%- signal=25%	714/1374/6416/23175/1147/23765/501/126/23118/2919/127/727/8772/1499/3449/1432/3447/7132/3929/406999/3654/3569/3448/712/929/124/37/29110/3456/130/125/3592/719/9641/23643/51094/355/2194/10645/6720	0.01	-0.252498	-1.18839	0.142631	0.299122	4581	tags=28%- list=21%- signal=23%	125/5465/1374/1432/7099/50507/51176/8737/3929/929/8772/124/3553/3593/51135/23765/6416/3449/127/3439/406999/1499/53632/5970/3456/3448/5565/3443/3447/719/10000/23643/727/3569/10454/130/5608	0.220531	0.969488	0.528919	0.411174	5340	tags=28%- list=24%- signal=21%	32/7189/717/501/6932/79966/126129/6300/3551/84818/1375/6720/6434/51422/8717/114609/7124/29110/5563/2921/6934/64900/34/595/37/223/8517/5602/5599/5562/128/3440/29896/714/4615/4217	0.3
hsa04120	Ubiquitin mediated proteolysis	127	0.239921	1.18132	0.102963	0.592231	4020	tags=26%- list=18%- signal=21%	26272/51465/1642/51433/8554/51619/55585/63893/7311/8454/7326/7320/7314/119504/9817/7328/22954/57154/329/26232/23295/9978/9039/7327/8697/65264/4281/27338/25906/79444/7334/6923/89910	0.195808	1.03838	0.329588	0.969592	3301	tags=25%- list=15%- signal=22%	51465/26272/51433/51619/8554/1642/9039/7320/7311/54926/9817/329/8454/7328/7314/7326/23295/9616/8697/119504/26232/27338/55585/4281/7327/63893/10054/65264/57154/26259/25847/6923	0.358	0.252255	1.22429	0.101351	0.269901	4506	tags=24%- list=20%- signal=20%	22954/8881/7189/119504/63893/9817/1643/79444/4734/1642/7311/55585/7325/329/55284/7326/8651/51465/23327/89910/26232/672/9978/8697/5371/326/22888/9021/29882/5071/7334	0.315505	1.38195	0.0339104	0.0690869	6076	tags=34%- list=27%- signal=25%	7189/1642/4734/119504/64326/7326/7329/63893/8651/9817/8881/22954/51343/51465/7311/55284/25847/1643/23327/6921/7325/867/79444/5371/26272/329/8554/27338/51434/55585/9886/8697/997/64750/9021/26232/8453/89910/134111/23291/4214/8454/9978	0.0961924
hsa04672	Intestinal immune network for IgA production	38	-0.395253	-1.31169	0.108474	0.612984	5474	tags=37%- list=25%- signal=28%	3586/608/3122/7852/3567/5284/3111/3695/3569/3112/942/3558/56477/29851	-0.407396	-1.27747	0.134264	0.867381	1822	tags=18%- list=8%- signal=17%	3569/3695/3558/3111/56477/3586/29851	0.048	-0.479828	-1.77359	0.00374953	0.0535948	2745	tags=32%- list=12%- signal=28%	3118/3565/940/3558/5284/10803/6387/958/3122/942/3569/29851	-0.342098	-1.40491	0.0555556	0.0902041	2850	tags=29%- list=13%- signal=25%	3118/3558/3565/3122/5284/10803/940/3569/56477/942/29851	0.108
hsa04920	Adipocytokine signaling pathway	64	0.28042	1.22798	0.111845	0.617766	1583	tags=14%- list=7%- signal=13%	32/6256/4794/51703/3551/5562/2181/126129/7124	0.258942	1.22322	0.102426	0.728467	951	tags=14%- list=4%- signal=13%	4794/6256/32/7124/51703/2181/5562/3551/126129	0.26	0.337103	1.43807	0.0301734	0.136817	4200	tags=28%- list=19%- signal=23%	51703/6256/3551/2181/4794/1375/51422/126129/5443/8517/8717/32/207/5599/7186/4793/5588/9021	0.475961	1.86836	0.000298003	0.00339992	4836	tags=41%- list=22%- signal=32%	51703/32/2181/6256/4794/126129/3551/5443/1375/92579/51422/8717/7186/7124/181/5588/5563/5106/2180/8517/5602/8660/5599/5562/4793/9021	0.002
hsa04380	Osteoclast differentiation	115	0.244816	1.18703	0.113156	0.617766	3243	tags=23%- list=15%- signal=19%	5291/5534/5530/3716/11026/3551/140885/1513/6300/3454/7046/7048/10379/5532/7124/23547/8061/5595/5296/8517/1435/353514/3937/7040/10990/3455	-0.302479	-1.09443	0.305966	0.968394	3004	tags=21%- list=14%- signal=18%	55423/8600/4791/1432/814/9846/3690/7132/1540/3458/3456/10859/3459/6688/6850/2212/3460/7305/11024/3554/9021/54209/4689/2214	0.114	0.2448	1.16949	0.158855	0.311574	3390	tags=24%- list=15%- signal=21%	3551/7189/7046/7042/7048/5291/3552/3716/3554/5530/5534/3460/8517/5532/2885/8651/6300/353514/207/140885/4791/3454/5594/3727/5599/7186/8878/8061	0.324219	1.40162	0.0299401	0.0645767	6234	tags=39%- list=28%- signal=28%	7189/8792/7042/5530/7048/7305/6300/5291/3551/8651/3554/7046/5336/140885/3552/3460/23547/7186/7124/2885/5534/4791/1513/2214/695/5532/8878/8517/5594/6688/2534/5602/5599/5296/9021/8061/9846/799/3727/10859/5601/3454/3716/1535/5533	0.098
hsa04620	Toll-like receptor signaling pathway	91	-0.324225	-1.24819	0.118045	0.628747	6399	tags=42%- list=29%- signal=30%	8772/5879/5604/8737/5601/51135/10454/5970/3440/1432/3929/5608/29110/4790/3439/5295/54472/5293/3654/6416/3569/3665/6352/1147/3592/23118/3443/4283/942/3448/6373/3447/9641/929/3449/23643/3456/7097	-0.299589	-1.06071	0.377276	0.969592	4897	tags=30%- list=22%- signal=23%	3443/942/54472/4283/6416/1147/23118/8772/3449/1432/6373/3447/3929/3654/3569/7097/3448/929/29110/3456/7096/10333/3592/6352/3665/9641/23643	0.1	-0.389171	-1.72805	0.000615093	0.027949	4560	tags=35%- list=21%- signal=28%	54472/6772/1432/7099/5604/8737/3929/929/5290/8772/51284/3553/3593/51135/6416/3449/3439/6373/5970/3456/3448/958/3443/6352/3447/10000/23643/942/7097/3569/10454/5608	-0.263424	-1.31339	0.0466189	0.0802116	4742	tags=34%- list=21%- signal=27%	3593/51284/3661/51135/3439/3449/958/3442/3448/5605/8737/6416/23118/1432/10000/3452/6373/929/3443/3456/9641/3929/4283/5608/3447/3569/6352/7097/942/10454/23643	0.198
hsa04931	Insulin resistance	99	0.251139	1.1891	0.120097	0.628747	2584	tags=16%- list=12%- signal=14%	5291/32/2673/90673/6195/3551/5562/6198/5837/5770/7124/64764/5296/1375/5836/5834	0.174489	0.88743	0.7975	0.969592	2230	tags=16%- list=10%- signal=15%	5291/32/7124/90673/5770/5562/1385/2673/3551/5837/64764/1375/5296/5834/84699/6198	0.466	0.291202	1.35446	0.0387685	0.144354	6775	tags=43%- list=31%- signal=30%	3551/11000/5291/5836/1375/6945/5507/51422/6195/2673/11001/376497/10998/5837/32/51085/207/200186/5770/6720/5599/28965/3643/5588/9021/5580/10062/57818/5499/6198/5563/5781/6199/5500/8503/79660/22877/5501/8660/5562/133522/90993/5105	0.398543	1.68438	0.00123202	0.00803269	5903	tags=40%- list=27%- signal=30%	32/11000/5836/6945/5291/3551/5507/6195/1375/92579/6720/51422/376497/2673/7124/51085/5588/5728/5563/28965/3643/5106/5837/11001/5524/5770/5602/8660/5599/5500/5562/5296/9021/10488/200186/10998/7376/5601/5501/6199	0.02
hsa04068	FoxO signaling pathway	117	0.242032	1.17785	0.121024	0.628747	2726	tags=20%- list=12%- signal=17%	5291/6789/6655/3551/5562/6300/7874/2033/1950/7046/114907/7048/472/1454/4089/5595/5296/116986/3479/5896/901/11337/11345	-0.198884	-0.720584	0.93529	0.969592	4091	tags=45%- list=18%- signal=37%	664/23411/4616/1263/5290/5565/8660/6794/10912/4893/8503/51701/595/1030/5602/5564/9454/4303/10000/92579/5600/2911/9133/1647/1901/5571/5604/673/5295/2308/5293/1956/8471/2538/10769/1147/10110/5728/891/4193/1432/3845/3569/2290/3630/10365/1026/8743/10733/5106/3575/604/3586	0.418838	0.309378	1.48387	0.00993072	0.0827726	3520	tags=27%- list=16%- signal=23%	11337/3551/6655/4893/9140/891/7046/7042/5896/3479/7048/5291/1950/6446/51422/114907/100132074/6789/2033/7874/23710/673/2885/6300/7043/207/5594/5934/5599/1387/3265/3845	0.394516	1.70826	0.000221903	0.00305117	4795	tags=38%- list=22%- signal=30%	6655/9140/11337/5896/7042/4893/7048/6300/5291/3551/2033/6446/3479/891/7046/92579/51422/673/1950/2885/100132074/6789/1017/116986/5934/5728/3845/5563/3643/595/5106/114907/1454/7874/1387/51701/5594/5602/8660/5599/4303/5562/9456/5296	0.012
hsa04014	Ras signaling pathway	220	0.213586	1.13469	0.132075	0.665611	2417	tags=15%- list=11%- signal=13%	5291/8315/10681/4804/56924/6789/5869/6655/51365/3551/10298/2322/11186/10235/5906/1950/8074/2785/6464/2787/3815/572/1944/1945/5578/5595/4301/5296/3479/8817/7423/8517/1435	-0.207801	-0.786754	0.919602	0.969592	5425	tags=25%- list=24%- signal=19%	285/5293/2247/399694/1943/1956/2260/253959/5582/26291/5579/2321/22800/25780/5568/387/2255/2782/2324/5880/1147/163688/56034/2788/4803/57144/51378/2002/5924/23179/5908/91860/5868/9846/22821/2114/5322/4254/3845/3630/2263/1969/8844/10125/29110/5156/2791/2246/25759/5337/2790/4914/10928/2113	0.334	0.268041	1.40692	0.00722892	0.0703868	5255	tags=32%- list=24%- signal=25%	56924/4804/3815/3551/6655/4893/8315/3479/11186/2785/5291/10298/83593/1950/8074/8817/7423/6789/55970/1969/8681/5922/572/94235/7074/2252/8517/2885/1944/1945/207/3481/8831/2322/5594/7010/5599/25/8036/3265/5863/3845/2277/5924/5337/1943/3643/4301/5898/5878/8398/5900/10681/998/4233/30814/5228/9771/5906/9846/57144/51806/3082/26291/4803/2784/2263/2114/51365/5781	0.344003	1.60715	0.000357672	0.00374704	8440	tags=50%- list=38%- signal=32%	56924/4804/10235/6655/3815/11186/10681/8315/7423/5900/91860/83593/4893/2785/10298/572/5291/3551/5863/3479/1969/8074/5880/5336/1944/1945/8681/2253/1950/5922/2885/6789/5155/94235/3845/29110/55970/3643/2322/8817/5337/5923/284/23179/8036/399694/5228/4301/7074/2252/8517/4803/5582/5594/2248/2787/2786/5602/627/5335/5599/4303/6464/25780/5296/8831/9771/2263/9846/5878/56034/2903/5869/81579/5566/5601/3363/2…	0.058
hsa00340	Histidine metabolism	22	0.379971	1.28583	0.1332	0.665611	2491	tags=27%- list=11%- signal=24%	217/26/218/57571/223/3176	0.33447	1.21656	0.173294	0.955391	2202	tags=23%- list=10%- signal=20%	217/218/26/3176/222	0.208	0.587722	1.94741	0.000866183	0.0308807	4124	tags=45%- list=19%- signal=37%	501/222/26/3176/57571/144193/221/218/10841/84735	0.427636	1.33692	0.112397	0.139292	5883	tags=45%- list=27%- signal=33%	501/57571/144193/222/221/26/223/218/3176/55748	0.082
hsa05171	Coronavirus disease - COVID-19	186	-0.283493	-1.18828	0.134318	0.665611	5495	tags=32%- list=25%- signal=24%	4314/8829/713/834/5582/6222/5970/4312/3440/6154/1956/2212/340061/1432/6210/29110/200916/4142/7450/6209/4790/6773/3439/185/5295/11224/5579/5293/23586/3654/3569/51187/1147/6201/6170/3592/6159/712/23118/1839/629/730/3443/6167/727/6141/729/3448/6403/719/3447/9641/3558/6203/3449/731/3456/2244/7097/1437	-0.244647	-0.917398	0.697092	0.969592	5404	tags=27%- list=24%- signal=20%	1839/5293/6209/4142/8829/1956/3443/23586/5582/5579/714/629/11224/6170/1147/6167/23118/727/114548/735/6201/3449/1432/3447/6141/7132/6159/6138/729/3654/3569/730/7097/3448/712/29110/3456/3558/3592/719/731/2244/6850/2212/6203/6403/9641/3570/7450/1437	0.188	-0.239769	-1.18799	0.116742	0.281659	3600	tags=21%- list=16%- signal=18%	4600/2212/2165/5290/6167/51284/3553/3593/6128/11224/51135/3558/103/731/629/6773/729/6228/3449/6146/3439/2244/2162/51187/5970/3456/3448/3443/730/6170/3447/6403/719/6159/115004/7097/727/3569/1437	0.163768	0.752069	0.942663	0.61722	5985	tags=26%- list=27%- signal=19%	7189/717/51121/6129/733/6300/5291/3551/4736/5336/7311/6223/1636/7124/6171/3570/6138/29110/4599/6168/715/3627/6235/6208/8517/5582/5594/6165/5602/5335/5599/4793/6132/5296/6232/5610/3440/114548/714/6133/4615/64135/6191/5601/735/3454/6160/3716	0.482
hsa03040	Spliceosome	123	0.233941	1.14836	0.136752	0.667403	3459	tags=27%- list=16%- signal=23%	25804/51340/84321/26831/22938/220988/51691/51729/9785/3178/26830/23450/26121/4809/153527/51639/57461/100534599/29896/3192/26834/6434/25949/26835/23658/22985/51362/84991/6635/22827/6629/6628/51690	-0.231683	-0.84319	0.797507	0.969592	6730	tags=27%- list=30%- signal=19%	9984/57819/6100/3190/3310/6626/23451/9343/26832/10262/10523/27258/57187/101954276/8896/10713/58517/10569/10084/7307/51503/9129/10929/24148/4686/10915/5093/23350/11157/101954269/55110/8175/151903	0.304609	-0.177248	-0.828157	0.841223	0.752718	5248	tags=27%- list=24%- signal=21%	10992/9716/6633/10569/25766/101954269/6636/10084/3305/6627/3183/55696/199746/5093/6625/26828/9416/10915/10189/1665/6631/11157/5356/3190/57187/51503/10594/9939/10262/101954276/9410/9129/3310	0.295562	1.28842	0.0775554	0.105322	8391	tags=41%- list=38%- signal=26%	83443/10713/51639/51729/4809/6434/11338/25804/84844/9128/57461/100534599/6430/1659/22985/220988/4670/3178/22916/6431/8175/25949/23658/6428/10907/22938/7307/23450/56259/29896/26121/9343/51691/6637/10946/10523/51362/84321/51645/26831/84991/23451/26834/10450/24148/84950/55660/4686/6628/26830/11017	0.190381
hsa04514	Cell adhesion molecules	140	-0.295613	-1.20242	0.139604	0.671152	4272	tags=24%- list=19%- signal=19%	201633/5818/100132463/6404/83692/94030/6383/3133/3111/9074/50848/9378/9073/3695/53842/26285/3112/23562/84189/914/6402/5788/942/83700/6403/9069/49861/29126/6401/1364/8516/9071/29851	-0.276156	-1.01611	0.462967	0.969592	7497	tags=38%- list=34%- signal=25%	925/53842/80380/1462/201633/5789/6385/3696/1366/84631/6402/100506658/100132463/8506/257194/3133/83692/9019/9074/942/114798/6900/4685/94030/644672/22854/6383/5817/9073/49861/6401/1002/9378/26285/23562/5788/5818/9069/83700/9071/3695/914/3684/84189/3111/8516/6404/1003/84628/29126/1364/6403/29851	0.134	-0.208064	-0.991935	0.468549	0.57541	2983	tags=17%- list=13%- signal=15%	3383/3897/84631/6401/3118/57689/1364/940/6402/8516/49861/1493/914/83700/9071/958/9378/5788/6403/3122/201633/942/83692/29851	0.216953	0.962849	0.547181	0.416539	2776	tags=17%- list=13%- signal=15%	24146/80381/57555/933/5797/23705/84628/9019/9080/959/965/3134/26050/5010/3108/214/58494/923/90952/149461/54413/257194/22871/22865	0.32
hsa05134	Legionellosis	46	-0.364636	-1.2556	0.146001	0.691583	7776	tags=46%- list=35%- signal=30%	836/1379/7100/4615/3593/718/3606/23786/4791/834/5970/3310/56681/3297/4790/840/3569/3592/54205/929/7097	-0.36964	-1.19529	0.206282	0.968394	3503	tags=24%- list=16%- signal=20%	2919/54205/4791/3569/7097/3684/929/3297/3592/3606/58484	0.054	-0.349166	-1.35628	0.0769656	0.228079	4707	tags=30%- list=21%- signal=24%	3305/10767/23786/7099/929/3553/3593/5970/840/5861/7097/54205/3310/3569	0.223716	0.824478	0.751223	0.517442	4534	tags=24%- list=20%- signal=19%	81876/3606/1378/7124/58484/4791/2921/29108/3684/1379/317	0.382
hsa05212	Pancreatic cancer	70	0.265535	1.18151	0.150225	0.692723	3205	tags=23%- list=14%- signal=20%	5291/3716/3551/1950/7046/6198/7048/572/4089/5925/5595/5296/8517/51426/7040/5900	-0.216379	-0.743782	0.88095	0.969592	7492	tags=47%- list=34%- signal=31%	7039/4616/5290/5899/2064/10912/8503/595/5602/5970/10000/4790/5879/9459/1643/1647/5604/673/6772/1871/5295/5888/5293/1956/5880/1147/581/1021/3845/1026/5337/10928/675	0.388	0.341867	1.48524	0.0173423	0.100597	4653	tags=37%- list=21%- signal=29%	3551/7046/7042/1643/7048/5291/1950/3716/9459/1019/572/673/8517/7043/207/5594/5599/3845/2064/5337/5898/5900/998/7040/4088/581	0.430717	1.71539	0.0011963	0.00803269	7511	tags=53%- list=34%- signal=35%	5900/7042/7048/572/5291/3551/1019/5880/7046/673/1643/1950/9459/3845/1029/5337/595/8517/1021/5594/5602/5599/5296/4089/7043/5601/6199/2064/3716/4616/4088/369/1871/6198/7040/207/5295	0.018
hsa05221	Acute myeloid leukemia	64	0.269971	1.18222	0.150543	0.692723	2494	tags=20%- list=11%- signal=18%	5291/6655/597/6934/3551/2322/6198/3815/572/5595/5296/8517/6932	-0.323692	-1.09895	0.32149	0.969592	7492	tags=41%- list=34%- signal=27%	10000/8900/4790/7704/1436/5604/673/5295/5293/1848/5371/6777/862/1147/11040/1978/3845/3684/1053/929/6688/5292/5914/6776/4353/1437	0.152	0.301543	1.28638	0.0918712	0.255582	5283	tags=38%- list=24%- signal=29%	3815/3551/6655/4893/5291/572/673/8517/2885/207/2322/1848/5594/3265/3845/5371/4609/3562/3728/8864/6934/6198/5914/6199	0.47084	1.84826	0.000402281	0.00384791	7511	tags=59%- list=34%- signal=39%	6655/3815/6776/4893/6932/1848/3562/572/5291/3551/673/2885/6777/1053/4609/3845/6934/2322/5371/595/3684/1050/8517/5594/6688/5296/597/8864/6199/4353/3728/5914/369/3265/6198/7704/207/5295	0.006
hsa05204	Chemical carcinogenesis - DNA adducts	48	-0.355358	-1.23084	0.162333	0.736453	1754	tags=19%- list=8%- signal=17%	1557/7363/574537/1558/1544/79799/10941/6822/54575	-0.347507	-1.1306	0.286316	0.968394	3986	tags=27%- list=18%- signal=22%	1558/2940/574537/5743/7363/3290/10941/79799/1557/6822/27306/54575/1544	0.092	-0.332268	-1.3027	0.102214	0.269901	3897	tags=27%- list=18%- signal=22%	2052/10941/54658/1559/64816/1544/574537/79799/54600/1558/1553/3290/7363	-0.419989	-1.83004	0.000764178	0.00600426	3013	tags=42%- list=14%- signal=36%	7367/10/54575/2052/54600/574537/1577/1558/10941/54658/1557/1559/1553/1544/1545/3290/6822/64816/79799/7363	0.03
hsa03018	RNA degradation	73	0.258541	1.15588	0.17134	0.751944	3847	tags=30%- list=17%- signal=25%	115752/25804/9337/5394/2026/80349/23644/7832/51691/219988/64282/5211/118460/23658/255967/246175/23517/387712/51690/694/5393/131870	0.210921	1.01977	0.434856	0.969592	1928	tags=21%- list=9%- signal=19%	5394/2026/23644/25804/115752/9337/7832/80349/5211/51691/219988/5393/694/387712/246175	0.38	0.270685	1.18937	0.160314	0.31219	4323	tags=29%- list=20%- signal=23%	387712/115752/2026/23644/23404/25804/84186/2023/9337/57472/23019/4850/694/131870/4848/5213/26986/219988/118460/9125/3313	0.367591	1.47836	0.0215689	0.0510232	7054	tags=44%- list=32%- signal=30%	387712/23644/115752/23404/2026/57472/23019/2023/25804/131870/5394/219988/9337/4850/84186/54766/23658/64282/22803/5211/9125/80349/4848/51691/694/7832/10766/3313/51013/26986/80153/255967	0.04
hsa05203	Viral carcinogenesis	166	0.216082	1.10825	0.172281	0.751944	2223	tags=17%- list=10%- signal=16%	5291/2967/5829/1642/2968/3716/9114/79885/10014/7187/7874/2033/8850/22938/10379/3134/572/5902/7534/5925/1388/4055/28973/64764/5423/2960/5595/5296/2958	-0.224493	-0.836527	0.834448	0.969592	4483	tags=19%- list=20%- signal=15%	81/6777/3018/5568/387/7534/983/581/440689/4193/1021/8369/4791/9734/1234/10013/3845/1232/128312/1026/148327/7532/85477/6850/85236/8340/3665/6776/8342/8970/8348/3718	0.284	0.273022	1.38049	0.0151623	0.0918604	3618	tags=27%- list=16%- signal=22%	5829/4893/3134/5291/5700/2967/1642/3716/10014/2968/1019/2033/7185/1388/5922/87/572/2957/7874/5423/8517/9114/8717/2885/898/8970/2960/5366/79885/7188/22938/4791/5594/5934/3018/5902/7186/1387/4055/3265/3845/7534/6714/23513	0.373092	1.69147	5.72441e-05	0.00125937	6048	tags=37%- list=27%- signal=27%	6776/5829/1642/4893/7534/572/5291/2033/9114/1019/79885/5423/898/87/3134/5700/8717/5922/7186/2885/6777/2967/3249/7185/2960/1017/83933/1388/5934/3845/4791/23513/10014/1029/8970/7533/2957/595/3665/4067/7874/1387/28973/8517/22938/1021/5594/2968/3018/4055/5296/10488/5610/7188/5366/81/9734/5566/5902/1386/3716/27044	0.016
hsa01524	Platinum drug resistance	56	0.273307	1.16396	0.175859	0.751944	2564	tags=21%- list=12%- signal=19%	5291/637/7507/4257/2946/472/4258/572/5595/5296/329/4217	0.194527	0.890273	0.723077	0.969592	1761	tags=14%- list=8%- signal=13%	637/5291/572/4257/4258/356/329/5296	0.432	0.224674	0.935009	0.577134	0.639432	3635	tags=25%- list=16%- signal=21%	5291/2946/332/572/329/5366/637/207/596/5594/672/4217/7507/2064	0.316427	1.21174	0.179422	0.19069	8031	tags=52%- list=36%- signal=33%	2940/572/5291/596/2946/540/332/1029/329/7153/4257/5594/317/5296/5366/4217/7507/119391/2064/2949/2948/637/207/5295/2950/472/672/581/4193	0.112
hsa05033	Nicotine addiction	33	-0.382735	-1.23618	0.176567	0.751944	8634	tags=64%- list=39%- signal=39%	2559/1141/2557/2563/2554/2556/2893/2561/2906/774/2560/2555/1137/116443/2566/2890/140679/2567/2558/2891/200959	-0.401843	-1.23051	0.179129	0.955391	10437	tags=70%- list=47%- signal=37%	2559/2905/2557/57030/774/2563/2562/2555/1137/2906/2561/2554/116443/2556/2890/2566/2560/200959/2891/2558/2893/2567/140679	0.086	-0.161792	-0.580837	0.98256	0.793734	261	tags=21%- list=1%- signal=21%	2893/2559/2558/774/2890/2557/200959	0.313951	1.07917	0.349389	0.30233	8133	tags=58%- list=37%- signal=37%	116443/2570/2905/2560/116444/2562/2906/57030/57084/246213/140679/2903/1137/2904/2563/2566/2554/2565/2893	0.198
hsa04146	Peroxisome	79	0.252618	1.14539	0.177419	0.751944	2464	tags=16%- list=11%- signal=15%	4358/51703/55825/1891/390916/6647/5194/2181/8800/196743/5190/225/51	0.164197	0.807791	0.908752	0.969592	2159	tags=15%- list=10%- signal=14%	4358/51703/2181/55825/390916/5194/8800/1891/225/196743/5190/8310	0.47	0.281103	1.25336	0.101495	0.269901	4833	tags=29%- list=22%- signal=23%	51703/2181/8309/5827/10005/5830/4358/11001/3418/5825/390916/55825/51/196743/1891/5195/6647/5828/1962/54511/5194/55711/1384	0.345061	1.40716	0.0395287	0.0724693	5532	tags=33%- list=25%- signal=25%	51703/2181/4358/5830/1610/9409/5827/10005/54511/5194/196743/11001/8309/283927/2180/5195/8800/390916/55711/5825/5190/10654/1962/30/1384/25824	0.04
hsa04360	Axon guidance	174	0.212847	1.10059	0.185866	0.773779	2113	tags=13%- list=10%- signal=12%	5291/5534/5530/4690/56924/10505/10154/9475/4775/10298/8440/8482/3984/85464/5532/1944/1945/1949/1072/5578/5595/5296	-0.208771	-0.779846	0.905529	0.969592	8997	tags=42%- list=41%- signal=25%	6586/2041/5921/3688/4233/2045/64218/6469/2044/57689/151449/7222/56288/7225/818/6237/84552/7224/1630/90249/5879/7474/9353/80031/1948/6093/7852/7223/56963/815/2050/84448/2770/5295/10627/5293/91584/5998/8829/1943/10509/84612/5365/3985/64221/387/3983/5880/22854/8633/2771/2043/57144/6585/137970/6091/5361/10371/2048/6092/3845/1947/1969/5747/658/27289/2049/23654/55558/84628/10501/5364/54961	0.34	0.301831	1.53576	0.00133839	0.0355308	4547	tags=29%- list=21%- signal=23%	56924/4893/59277/84552/4776/10154/5291/10298/1949/2046/84612/5530/285220/5534/1969/3984/5727/5364/6585/84448/5532/5365/9901/1944/1945/816/655/54961/4636/64101/3688/5594/6469/1072/25/3265/3845/56288/6714/56920/1943/54361/9353/1020/998/3983/4233/4756/57144/29984	0.406977	1.8558	2.02111e-06	7.89059e-05	8440	tags=57%- list=38%- signal=36%	56924/1949/8482/59277/4893/5747/84552/5530/84612/54434/285220/10298/5291/4776/1969/2042/2242/655/4690/5727/84628/5880/5336/1944/1945/5365/56288/2046/23365/5534/54961/5364/9353/3845/1948/10154/56896/64101/7224/6585/2044/1073/5532/3985/6586/5594/2773/9723/2534/5335/1808/3984/5296/6469/7220/7222/3611/1020/7852/137970/10505/4636/50855/1072/6608/8633/10398/4756/57715/85464/5533/25/84448/81029/4233/205…	0.00401606
hsa03022	Basal transcription factors	40	0.297069	1.18109	0.187376	0.773779	2411	tags=22%- list=11%- signal=20%	2967/2968/6881/6883/2969/6877/2960/2958/129685	0.191499	0.822975	0.808511	0.969592	2557	tags=22%- list=12%- signal=20%	2967/2958/2968/6883/2960/6877/2969/9519/6908	0.466	0.216964	0.837861	0.74573	0.70559	6293	tags=35%- list=28%- signal=25%	6883/2967/6881/2968/2957/2960/83860/6877/6874/4331/6878/2962/10629/54457	0.361485	1.29552	0.122087	0.145184	7907	tags=48%- list=36%- signal=31%	6881/6883/6874/83860/2967/2960/2071/2957/2962/10629/2968/54457/6877/404672/51616/9569/27097/6882/6878	0.092
hsa05143	African trypanosomiasis	33	-0.376139	-1.21487	0.19546	0.796946	7195	tags=55%- list=32%- signal=37%	4615/3593/2776/3606/7412/3586/355/5582/3827/3620/2150/5579/3569/3592/3043/6401/169355/3458	-0.456387	-1.39753	0.0577834	0.580885	2737	tags=33%- list=12%- signal=29%	6401/169355/3043/3569/3458/3592/2150/3606/355/5330/3586	0.016	-0.36324	-1.30404	0.122078	0.288205	6780	tags=52%- list=31%- signal=36%	2150/3586/3592/356/355/5330/23236/3620/3553/3593/3383/6401/2776/169355/3458/3827/3569	-0.23654	-0.935768	0.570288	0.426746	1017	tags=15%- list=5%- signal=14%	6401/3458/169355/3569/3827	0.384
hsa00330	Arginine and proline metabolism	44	0.286486	1.16274	0.19926	0.797037	2186	tags=18%- list=10%- signal=16%	54498/217/4953/2806/26/383/57571/223	0.167412	0.734906	0.921979	0.969592	1459	tags=9%- list=7%- signal=9%	217/54498/26/4953	0.468	0.403564	1.59119	0.00937228	0.0824251	4169	tags=27%- list=19%- signal=22%	54498/501/26/5832/1160/57571/58510/112483/4953/384/84735/2628	0.398577	1.4561	0.0376227	0.0707435	5883	tags=39%- list=27%- signal=28%	54498/501/57571/4953/1610/1160/58510/26/384/2628/223/283208/5832/112483/383/2806/55748	0.032
hsa04622	RIG-I-like receptor signaling pathway	64	-0.324106	-1.18014	0.200431	0.797037	5096	tags=34%- list=23%- signal=27%	5970/3440/340061/1432/7706/29110/3467/4790/3439/23586/3665/1147/80143/3592/3443/3448/3447/9641/3449/3456/56832/79671	-0.261135	-0.886568	0.684341	0.969592	8998	tags=53%- list=41%- signal=32%	3467/64343/3442/3440/5602/3439/64135/5970/4790/5600/55593/340061/7186/1654/5300/26007/80143/3443/23586/1147/843/8772/3449/1432/3447/3448/56832/1540/29110/3456/3592/79671/3665/9641	0.248	-0.227595	-0.946927	0.554756	0.625932	7179	tags=41%- list=32%- signal=28%	3442/80143/3627/3665/4792/3592/3661/3452/9636/9474/57506/1432/5300/8737/56832/8772/3593/103/54941/3449/3439/5970/3456/3448/3443/3447	0.221553	0.869695	0.691251	0.487421	5890	tags=31%- list=27%- signal=23%	9140/7189/6300/3551/8717/7186/7124/10010/29110/3665/3627/8517/5602/5599/4793/7706/3440/64135/4214/5601	0.372
hsa04926	Relaxin signaling pathway	124	0.224717	1.10385	0.204067	0.801597	2388	tags=15%- list=11%- signal=14%	5291/10681/339403/6655/6300/7046/2785/7048/6464/59/2787/6013/1388/5578/64764/5595/5296/2769/7423	-0.196184	-0.714585	0.941322	0.969592	8237	tags=35%- list=37%- signal=22%	108/59345/5970/55970/4322/10000/4790/115/5600/2778/1278/5604/409/2770/5295/10022/10488/5332/4312/5293/109/399694/1910/1956/4842/111/6416/5568/1282/2782/2771/2788/122042/1432/3845/148327/51289/2791/4318/25759/196883/2790/5330	0.438	0.246024	1.1895	0.130049	0.290918	4456	tags=25%- list=20%- signal=20%	339403/6655/4893/7046/2785/7048/5291/1285/7423/55970/1388/94235/408/2885/1288/6300/207/1277/5594/6013/1287/5599/3265/3845/2277/6714/10681/113/117579/7040/1282	0.34252	1.49483	0.0092824	0.0317732	7624	tags=46%- list=34%- signal=30%	339403/6655/408/10681/7423/196883/4893/2785/7048/1285/6300/5291/7046/2885/1388/1282/94235/3845/55970/1277/108/112/59/399694/5331/5594/2773/2787/2786/5602/5599/6464/114/5296/10488/6013/1288/1286/1287/5566/5601/2778/1386/25759/2769/2775/109/5332/113/3265/53358/7040/59345/207/5295/6714/4792	0.042
hsa04910	Insulin signaling pathway	127	0.223664	1.10128	0.20963	0.806547	2627	tags=15%- list=12%- signal=13%	5291/32/3991/90673/6655/3551/5562/5260/6198/5837/6464/10603/5770/572/5595/5296/5836/5834/80201	-0.247282	-0.902891	0.698716	0.969592	6378	tags=30%- list=29%- signal=21%	5571/5604/673/5576/7248/5295/3636/5256/2308/5293/10211/399694/5313/8471/3099/57521/5255/5568/2538/163688/2002/91860/1978/2203/3101/5577/9470/3845/3630/867/25759/5106/3098/3632/2319/9021/2194/6720	0.234	0.229652	1.11459	0.222507	0.386174	6775	tags=41%- list=31%- signal=29%	3551/6655/4893/5291/5836/2889/5507/51422/572/673/2885/3991/5837/32/8651/207/5260/5770/5594/6720/5599/5575/2872/3265/3845/3643/23433/9021/51806/8835/57818/5499/6198/7249/5563/6199/5257/5500/2319/810/5573/369/8503/79660/5501/163688/8660/91860/9322/6464/5562/5105	0.359862	1.57624	0.00248992	0.0127572	7597	tags=48%- list=34%- signal=32%	32/6655/91860/5836/4893/3991/10603/572/5291/3551/8651/5507/92579/6720/51422/673/2889/2885/867/3845/5563/3643/7249/1398/9322/5106/399694/5837/5261/5594/5770/5602/8660/5599/6464/5500/5562/5296/9021/2872/5566/5601/5501/6199/23433/2194/2203/5575/25759/369/3265/5257/6198/5256/53358/5571/5140/207/5295/79660/253314	0.0521042
hsa00983	Drug metabolism - other enzymes	60	-0.326037	-1.17495	0.211754	0.806547	1560	tags=20%- list=7%- signal=19%	7372/51733/7363/574537/1890/79799/54963/10941/54575/6241/10201/7378	-0.38463	-1.29319	0.0940282	0.728467	4302	tags=25%- list=19%- signal=20%	4832/1890/2940/574537/7363/1807/10941/79799/10201/54575/54963/51733/7378/6241/4353	0.01	-0.207982	-0.853863	0.732438	0.70559	7265	tags=42%- list=33%- signal=28%	29922/2990/4830/4353/54963/3704/54579/978/7367/8833/7378/10201/4832/7084/7172/10941/54658/51733/1890/574537/79799/54600/3251/6241/7363	0.202318	0.784155	0.830891	0.562449	2187	tags=12%- list=10%- signal=11%	4833/2940/83549/50484/2946/151531/3615	0.424
hsa00061	Fatty acid biosynthesis	15	0.398214	1.20405	0.212839	0.806547	973	tags=20%- list=4%- signal=19%	32/51703/2181	0.384443	1.25415	0.16837	0.955391	467	tags=20%- list=2%- signal=20%	32/51703/2181	0.154	0.620143	1.8455	0.00481373	0.0535948	2335	tags=33%- list=11%- signal=30%	51703/2181/51102/7923/32	0.572574	1.62195	0.0190652	0.0500954	2394	tags=40%- list=11%- signal=36%	51703/32/2181/7923/54995/51102	0.008
hsa04136	Autophagy - other	30	-0.379451	-1.19855	0.216848	0.809116	4971	tags=33%- list=22%- signal=26%	23130/3476/5289/5515/115201/9776/64422/8678/57521/26100	-0.380498	-1.14579	0.283164	0.968394	5817	tags=37%- list=26%- signal=27%	8678/64422/23130/5515/57521/3476/9776/115201/5516/26100/10533	0.084	0.25558	0.918804	0.590791	0.639432	4632	tags=27%- list=21%- signal=21%	11337/9140/23710/55102/84938/285973/5515/79065	0.386291	1.29931	0.133513	0.153785	6984	tags=43%- list=32%- signal=30%	9140/11337/55102/10533/23130/79065/30849/84938/83734/64223/115201/23710/5515	0.088
hsa05220	Chronic myeloid leukemia	72	0.249627	1.115	0.220912	0.809116	2617	tags=19%- list=12%- signal=17%	5291/6655/3551/7046/7048/6464/572/4089/5925/5595/1487/5296/8517/51426	-0.220751	-0.761751	0.864358	0.969592	7492	tags=33%- list=34%- signal=22%	10000/3065/4790/1643/1647/5604/673/1871/5295/2122/5293/399694/6777/1147/613/581/4193/1021/9846/3845/1026/867/25759/6776	0.402	0.36415	1.59373	0.00696942	0.0703735	4653	tags=35%- list=21%- signal=28%	3551/6655/4893/7046/7042/1643/7048/5291/1019/572/673/8517/2885/7043/207/5594/25/3265/3845/1487/4609/7040/4088/9846/581	0.462407	1.85359	0.000153368	0.00259547	7624	tags=61%- list=34%- signal=40%	6655/6776/7042/4893/7048/572/5291/3551/1019/7046/673/1643/2885/6777/4609/867/3845/1029/1398/595/399694/8517/1021/5594/6464/5296/9846/4089/7043/1487/25/25759/4616/4088/369/1871/3265/1488/53358/7040/207/5295/613/4792	0.004
hsa05225	Hepatocellular carcinoma	152	0.21552	1.09291	0.221053	0.809116	2139	tags=16%- list=10%- signal=15%	5291/6599/6655/6934/7046/6198/1856/7048/4257/6464/2946/9817/4258/572/4089/29117/23401/5925/4041/5578/7012/5595/5296/8312/6601	-0.156701	-0.579791	0.996026	0.969592	11043	tags=51%- list=50%- signal=26%	4040/2950/1019/10587/122011/55274/7483/2932/1869/196528/5605/5335/7039/4616/2948/8324/5290/8322/10912/4893/8503/7471/53358/11211/1857/595/2944/8325/7481/7855/4233/7472/2549/57492/2949/8321/2535/4780/10023/10000/8110/1643/7474/8289/7480/1647/8193/5604/673/1871/5295/55193/7296/3162/5293/23401/399694/1956/5582/5579/7479/7475/89780/581/5728/7015/2940/2002/1021/1452/1499/6603/3845/1728/1026/25759/8323…	0.51503	0.339239	1.69192	0.000217922	0.0148531	6167	tags=43%- list=28%- signal=32%	6605/6655/4893/7046/7042/9817/1643/7048/5291/23401/7483/6599/10587/6602/11211/1019/57492/80326/2946/572/4040/673/6604/2885/7477/7012/60/7043/1856/207/3481/5594/1857/7476/6595/3265/3845/7472/4609/54361/7481/2950/4233/7040/1452/4088/6934/51412/8312/8326/581/3082/6598/2535/6198/8110/6199/119391/4258/7484/369/8503/2948/7474/7482/4041	0.426782	1.91258	7.48508e-07	4.1168e-05	8034	tags=57%- list=36%- signal=36%	6655/6605/2940/7042/4893/6932/7048/572/5291/6595/7483/1019/9817/23401/7477/10587/6599/80326/7046/5336/2946/11211/673/1643/4040/2885/4609/7472/5728/3845/1029/6934/57492/595/7481/7475/55274/399694/4257/6602/2535/1021/5582/8321/5594/196528/5335/6464/5296/8110/6604/4089/7855/7043/10297/6199/119391/2949/25759/4616/4088/81029/4233/369/2549/1871/2948/3265/8324/54361/1856/6198/53358/3082/60/7040/7976/207…	0.004
hsa00511	Other glycan degradation	17	0.375953	1.18173	0.229267	0.827341	4740	tags=41%- list=21%- signal=32%	3073/64772/2629/4758/4123/175/4125	0.340796	1.15296	0.261586	0.968394	3965	tags=35%- list=18%- signal=29%	3073/64772/2629/175/23324/4125	0.226	0.37608	1.15833	0.263292	0.414713	5345	tags=47%- list=24%- signal=36%	129807/23324/175/2629/4123/64772/4758/4125	0.516007	1.51329	0.0447173	0.0793371	3581	tags=47%- list=16%- signal=39%	23324/3073/175/129807/4758/4125/4123/2629	0.02
hsa01232	Nucleotide metabolism	75	0.247014	1.11333	0.231169	0.827341	3238	tags=28%- list=15%- signal=24%	957/1635/3615/51020/50808/83549/1633/4833/100/1716/51816/151531/204/7083/9583/115024/7498/203/132/56474/978	-0.244007	-0.845793	0.752999	0.969592	1131	tags=11%- list=5%- signal=10%	158067/10201/54963/271/51251/22978/7378/6241	0.27	0.248759	1.09903	0.278777	0.422241	3208	tags=20%- list=14%- signal=17%	4833/957/1635/955/83549/377841/203/100/50808/3615/7083/51816/122622/131870/9583	0.329276	1.33169	0.074604	0.105322	7433	tags=41%- list=34%- signal=28%	4833/1635/83549/957/203/50484/151531/377841/3615/131870/122622/124583/26289/50808/284958/955/353/1503/51816/56474/271/100/51727/2766/8833/6240/158/9583/144811/158067/7084	0.102
hsa00515	Mannose type O-glycan biosynthesis	22	0.343616	1.16281	0.233766	0.827443	1444	tags=18%- list=7%- signal=17%	2683/2526/120071/146664	-0.406064	-1.15142	0.287243	0.968394	5050	tags=55%- list=23%- signal=42%	84197/2218/10329/79147/9486/29954/27087/10690/729920/11041/6487/8704	0.098	0.394417	1.30689	0.134636	0.290918	3119	tags=27%- list=14%- signal=23%	2683/120071/146664/84892/8703/729920	0.491194	1.53562	0.0348769	0.0690869	4050	tags=36%- list=18%- signal=30%	2683/120071/146664/84892/2526/55624/729920/8703	0.036
hsa05144	Malaria	46	-0.337136	-1.16091	0.244565	0.828265	3651	tags=22%- list=16%- signal=18%	6383/3569/3820/3592/7059/3043/6403/6401/3458/7097	-0.42609	-1.37783	0.0591446	0.580885	2896	tags=26%- list=13%- signal=23%	6383/7059/6401/3043/3569/7097/3458/3592/6403/3606/2995/3586	0.008	-0.288371	-1.12013	0.267722	0.414713	4051	tags=26%- list=18%- signal=21%	3683/7099/3553/3383/6401/22914/948/3458/958/6403/7097/3569	0.278611	1.02679	0.420745	0.345388	7190	tags=43%- list=32%- signal=29%	7042/3606/1378/959/4035/2995/7124/7060/975/7057/1379/6382/1311/4615/7043/3586/4233/3576/3082/7040	0.236
hsa04977	Vitamin digestion and absorption	21	0.346242	1.15778	0.24786	0.828265	1647	tags=14%- list=7%- signal=13%	9963/55788/949	0.404198	1.46026	0.0537939	0.580885	1399	tags=14%- list=6%- signal=13%	9963/55788/949	0.076	0.447392	1.46076	0.0601536	0.192938	2395	tags=29%- list=11%- signal=26%	335/55788/9963/113278/25974/80704	0.345709	1.06861	0.371332	0.313552	3145	tags=29%- list=14%- signal=25%	9963/55788/335/25974/10560/6948	0.188
hsa05160	Hepatitis C	149	-0.273365	-1.11977	0.249915	0.828265	5468	tags=33%- list=25%- signal=25%	9076/2932/1870/355/5970/9021/10971/440275/3440/1871/1956/7532/29110/100132463/4790/6773/91543/3439/5515/5295/1026/9074/5293/27102/9073/23586/53842/26285/3665/1147/1021/23562/3443/3448/9069/49861/54205/55844/3447/9641/3449/1499/439996/1364/3458/3456/3949/9071/8837	-0.253947	-0.938606	0.636984	0.969592	6573	tags=35%- list=30%- signal=25%	1366/7186/5604/673/6772/1871/27102/5295/100506658/100132463/5293/9074/1956/91543/3443/23586/5515/7534/1147/644672/581/5522/54205/8772/1021/9073/1499/49861/3449/26285/23562/3447/9069/7132/55844/9071/3845/3448/3949/1026/3458/29110/439996/3456/7532/5516/1364/3665/9641/9021/355/8837	0.222	0.194732	0.967295	0.540395	0.621556	5992	tags=33%- list=27%- signal=24%	6256/3551/6655/4893/7189/5291/9080/1950/24146/3716/975/4599/149461/1019/1366/572/673/8517/8717/2885/637/207/3454/5594/100506658/7186/3265/3845/7534/4609/7531/5521/1017/9021/5515/10062/581/5520/5522/7122/100288814/5518/23586/5610/9075/7533/7187/369/8503	0.247068	1.10467	0.274272	0.25897	5013	tags=28%- list=23%- signal=21%	24146/6655/7189/6256/4893/7534/572/5291/3551/1019/9080/5010/673/1950/8717/7186/7124/2885/4609/149461/1017/3845/29110/4599/7533/595/975/3665/3627/8554/5522/91543/8517/1021/5594/317/100506658/5296/9021/5610/3440	0.226
hsa00601	Glycosphingolipid biosynthesis - lacto and neolacto series	26	0.3258	1.14997	0.251143	0.828265	678	tags=12%- list=3%- signal=11%	2683/2526/2528	-0.436265	-1.27988	0.150544	0.953852	604	tags=19%- list=3%- signal=19%	6487/8704/10402/2529/6484	0.054	0.490435	1.70099	0.00863558	0.0784777	5881	tags=54%- list=27%- signal=40%	2683/53947/8708/10331/2528/8703/6489/8702/6487/2524/8707/28/8706/2525	0.478159	1.55649	0.0273618	0.0595999	4343	tags=38%- list=20%- signal=31%	2683/10678/10402/53947/2529/2526/8706/28/8703/2528	0.036
hsa05145	Toxoplasmosis	94	-0.292664	-1.13143	0.251777	0.828265	5934	tags=34%- list=27%- signal=25%	5601/10319/51135/3586/10454/4261/5970/3122/3310/1432/2771/5608/3909/4790/1234/3912/284217/3111/3587/3654/1147/3112/331/3592/23118/54205/22798/23643/3458/3949/3459/7097	-0.318905	-1.13298	0.248018	0.968394	8220	tags=45%- list=37%- signal=28%	3909/5970/3122/836/596/3112/10000/4790/5600/7099/10105/51135/6772/2770/3310/4261/284217/3908/3588/1147/10319/2771/23118/331/3587/54205/1432/7132/1234/3912/3654/22798/7097/3949/3458/3459/3111/3592/3460/23643/23533/3586	0.078	-0.23369	-1.04268	0.368646	0.480883	1585	tags=14%- list=7%- signal=13%	3717/5970/3458/3908/958/10000/3122/23643/7097/54205/3310/10454/5608	0.231725	0.970369	0.522197	0.407388	6513	tags=35%- list=29%- signal=25%	7189/7042/3588/6300/572/3551/8651/596/3915/146850/959/3460/3108/7124/79444/329/8517/5594/2773/5602/5599/4793/3655/4615/23533/7043/5601/3716/3913/3918/3115/3586/2775	0.3
hsa05162	Measles	119	-0.281756	-1.12492	0.251925	0.828265	6501	tags=37%- list=29%- signal=26%	6777/6776/8772/581/5601/898/51135/2932/355/5970/51209/440275/916/3440/3310/29110/3559/3561/4790/6773/3439/5295/5293/27102/23586/3654/3569/3665/1147/1021/3592/23118/3443/1457/3718/3448/54205/3447/9641/3558/3449/3456/7128/7097	-0.283119	-1.02755	0.435842	0.969592	4897	tags=26%- list=22%- signal=20%	3443/51209/23586/6777/1457/1147/581/23118/54205/8772/3561/1021/3449/3447/915/3654/3569/7097/3448/29110/3456/3558/3559/3592/3665/9641/4478/6776/355/7128/3718	0.134	-0.316132	-1.46782	0.0114276	0.0827726	6358	tags=44%- list=29%- signal=31%	4792/3592/283106/356/3661/836/355/5293/3725/3452/917/51209/57506/2932/3305/9367/6772/868/7099/6504/4600/9451/5290/8772/894/51284/3553/3593/51135/940/3718/3558/103/6773/10332/3449/1457/3439/3559/5970/3561/3456/3448/3443/916/3447/10000/7097/54205/3310/915/3569	-0.173247	-0.910983	0.717918	0.501403	4932	tags=29%- list=22%- signal=23%	8772/3718/9451/3593/51284/356/3661/103/51135/3439/3449/1457/3442/3448/6773/23118/6504/283106/3558/10000/10332/3452/916/3443/3456/9641/917/3447/940/54205/3569/3559/7097/3310/915	0.47
hsa00040	Pentose and glucuronate interconversions	30	-0.368644	-1.16442	0.254226	0.828265	1560	tags=17%- list=7%- signal=16%	7363/574537/79799/10941/54575	-0.32052	-0.96518	0.536227	0.969592	3184	tags=43%- list=14%- signal=37%	729020/7367/55277/6652/54657/9365/231/574537/729920/7363/10941/79799/54575	0.158	-0.279734	-0.979549	0.48518	0.5794	4260	tags=27%- list=19%- signal=22%	6120/10941/54658/574537/79799/54600/51181/7363	-0.336547	-1.30509	0.11519	0.14001	4300	tags=40%- list=19%- signal=32%	7367/231/54575/54600/574537/51181/441282/10941/54658/79799/57016/7363	0.106
hsa04925	Aldosterone synthesis and secretion	89	-0.294701	-1.13101	0.25457	0.828265	5376	tags=27%- list=24%- signal=21%	490/51305/3777/8536/5582/8913/466/109/3708/775/185/747/5579/814/8912/480/148327/5568/6770/5587/25865/3949/3284/3283	-0.337998	-1.19284	0.169795	0.955391	8237	tags=46%- list=37%- signal=29%	108/4158/477/818/4881/8911/115/2778/3164/815/185/84876/10488/5332/2767/480/221955/109/2776/490/5582/5579/111/5568/51305/1583/747/163688/8536/91860/814/8912/5587/3949/148327/196883/3283/25865/3284/5330/6770	0.048	0.191518	0.872126	0.739517	0.70559	2674	tags=15%- list=12%- signal=13%	778/481/776/3762/5443/1388/23439/3991/1583/816/2767/476/3710	0.322405	1.33843	0.0627104	0.0978111	6796	tags=40%- list=31%- signal=28%	196883/91860/776/3991/481/778/3762/5443/3164/4878/1388/1583/8912/108/23439/112/3709/5331/476/5582/493/3710/114/10488/747/3777/5566/2778/1386/57118/4881/8913/109/5332/113/51305	0.062
hsa00520	Amino sugar and nucleotide sugar metabolism	44	0.275596	1.11854	0.257601	0.829745	2903	tags=23%- list=13%- signal=20%	3073/80146/2673/5238/2582/2821/1118/5372/80201/55907	-0.203698	-0.654644	0.938331	0.969592	6880	tags=32%- list=31%- signal=22%	5373/2762/606495/5236/3099/51167/51700/140838/29926/54187/3101/91373/55577/3098	0.442	0.248775	0.98088	0.490846	0.5794	4374	tags=25%- list=20%- signal=20%	5236/5238/2673/80146/7358/2821/1118/6675/2582/2584/197258	0.275333	1.00586	0.452017	0.365602	4055	tags=25%- list=18%- signal=20%	5236/5238/3073/51706/2821/2673/80146/4351/7358/1118/6675	0.266
hsa04744	Phototransduction	24	-0.383739	-1.15092	0.2736	0.872553	4021	tags=21%- list=18%- signal=17%	2780/2782/3000/9626/6295	-0.532541	-1.53723	0.0207612	0.354791	5534	tags=38%- list=25%- signal=28%	5158/2780/6011/3000/2782/163688/91860/9626/6295	0.026	0.344205	1.16263	0.241528	0.398722	8455	tags=71%- list=38%- signal=44%	1258/2979/2986/1259/8787/5148/51806/131890/810/163688/2779/91860/6011/6010/5158/9187/2780	0.267398	0.852871	0.685326	0.487421	3310	tags=21%- list=15%- signal=18%	91860/1258/1259/9187/8787	0.38
hsa04217	Necroptosis	128	-0.273471	-1.10266	0.281001	0.883109	2480	tags=17%- list=11%- signal=15%	51510/8743/7417/92815/9131/331/3443/3718/3448/85235/3447/291/3449/2752/3458/3456/91782/7128/3459/6775/81030/8837	-0.352119	-1.28634	0.0571135	0.580885	3816	tags=26%- list=17%- signal=21%	9131/581/331/9555/291/92815/8772/90865/114548/3449/2512/3447/7132/7417/3448/10059/1540/3458/3456/3459/51510/8743/85235/3460/2752/91782/6776/355/7128/81030/6775/8837/3718	0.018	0.237956	1.15822	0.163379	0.315903	3701	tags=27%- list=17%- signal=22%	79643/81858/29082/92421/27005/5836/55506/54822/3552/3716/27243/3320/3326/8681/3460/329/7416/8717/6778/5837/816/57132/637/7188/596/29108/3454/27183/5599/7186/8878/8334/823/3014	0.264944	1.16183	0.198508	0.204073	5985	tags=36%- list=27%- signal=26%	6776/92421/27005/128866/5836/3326/3320/81858/54822/596/57132/79643/3552/29082/8681/3460/8717/7416/2495/7186/7124/6777/27243/29108/329/55506/8878/5837/6778/3015/5602/5599/823/25978/27183/2512/5610/3440/114548/7188/3146/8334/10616/5601/3454/3716	0.186
hsa04024	cAMP signaling pathway	208	-0.257514	-1.09096	0.282393	0.883109	6544	tags=32%- list=30%- signal=23%	10021/1907/1262/1392/673/116443/2770/5879/2149/5604/6237/1812/5142/1813/5601/9568/3776/1816/7410/490/84152/5970/2890/2693/3350/4772/5139/55811/135/153/1908/2771/109/1909/5733/6750/7434/4790/775/7137/5295/4852/64091/64208/5293/814/22800/480/5908/11069/2891/3973/54714/3354/148327/5568/1081/7432/3355/7252/1080/2641/170589/5141/1395/486	-0.316681	-1.19516	0.103917	0.728467	8653	tags=47%- list=39%- signal=29%	7253/2492/84152/5602/1258/2696/1813/6755/108/5970/4158/477/818/2695/6237/4881/2740/10021/10000/2906/4790/115/5879/2778/2693/1812/2149/116/116443/627/6093/9568/64091/5604/673/815/2770/7409/5295/84876/5020/10488/480/5293/3351/109/153/6750/3776/5732/490/5142/111/2890/22800/5568/387/1907/1909/3352/11069/5733/1129/5880/2771/2891/163688/64208/4852/1081/7252/5908/91860/1816/2893/54714/1908/3973/3354/814…	0.058	0.189561	0.987908	0.483817	0.5794	3934	tags=20%- list=18%- signal=17%	778/481/5348/5291/776/10021/1258/2550/2737/134/10846/1394/5727/5443/2033/116444/4886/23439/116443/572/139760/673/7074/3991/816/476/207/1128/51/1259/10411/5594/4878/1909/5599/1387/487/154/2905/5337/4301/488	0.290716	1.35222	0.0239902	0.0538555	4983	tags=31%- list=22%- signal=24%	5348/4886/64411/196883/91860/776/3991/481/778/572/5291/10846/2033/2550/5727/10021/5880/5443/673/116443/5020/4878/6662/1394/1258/2737/1259/2905/154/2735/1908/134/3351/11149/2740/5337/108/23439/112/116/116444/5139/4301/1387/51738/2906/7074/487/476/5594/2773/493/5602/1129/627/5599/2693/114/5500/5296/5732/9568/10488/139760	0.114
hsa03083	Polycomb repressive complex	80	0.237834	1.08011	0.285405	0.883948	4296	tags=30%- list=19%- signal=24%	26147/51619/22955/5252/7874/2033/22823/55777/1911/11091/1460/23466/8726/5928/9212/80012/11335/29915/8314/3720/85015/23512/54880/10238	-0.192573	-0.672155	0.951356	0.969592	7465	tags=32%- list=34%- signal=22%	63035/8535/3065/6045/4149/84733/84456/10389/221937/6500/83746/22992/1912/84108/7321/23269/8473/84458/26013/57666/54881/404281/648/57332/171023/7322	0.416	0.198477	0.887955	0.696792	0.691166	3549	tags=19%- list=16%- signal=16%	22955/1911/23429/7703/10138/2033/11091/7874/84678/26147/8314/55777/10336/1387/6015	0.377105	1.54052	0.00948287	0.0317732	5704	tags=41%- list=26%- signal=31%	84678/22955/23429/1911/2033/6015/7703/8314/57332/54880/11091/10138/26147/10336/84733/55777/5252/5928/1912/7874/1387/80816/22992/91133/57713/648/26053/11335/5931/9212/29915/85015/8726	0.05
hsa00603	Glycosphingolipid biosynthesis - globo and isoglobo series	16	0.362598	1.11529	0.29639	0.895841	4395	tags=38%- list=20%- signal=30%	3073/4668/6483/26301/6489/127550	-0.223972	-0.589045	0.951533	0.969592	4648	tags=25%- list=21%- signal=20%	2523/10690/2717/6482	0.422	0.544016	1.65636	0.0197958	0.110142	5241	tags=50%- list=24%- signal=38%	4668/53947/127550/6489/26301/2524/28/8706	0.489426	1.41016	0.0889533	0.115116	4458	tags=44%- list=20%- signal=35%	4668/26301/53947/3073/8706/28/127550	0.06
hsa04714	Thermogenesis	201	0.200194	1.0497	0.297329	0.895841	2739	tags=17%- list=12%- signal=15%	4723/4697/4725/51703/3991/6599/11343/6655/6195/10975/5562/6300/2181/123096/6198/4715/514/4698/4878/126129/64764/55818/4722/498/517/65260/6601/1375/84335/4709/4217/1329/285521/4695/9377	0.170177	0.947599	0.721519	0.969592	1757	tags=12%- list=8%- signal=12%	4723/4697/6599/84987/51703/6300/11343/3991/2181/4725/514/5562/4722/4698/10975/1385/9377/126129/6655/4878/123096/64764/4706/517/1375	0.456	0.246794	1.28262	0.035025	0.144354	5283	tags=30%- list=24%- signal=23%	514/51703/6605/123096/6655/4893/2181/63976/1375/57104/4725/6599/516/7381/4698/51422/6195/6602/84701/126129/57492/10818/4723/84335/10975/1346/6604/2885/3991/7385/498/6300/60/7350/4878/4217/125965/6595/3265/3845/10476/65260/4707/9658/113/6391/9377/84987/51412/10632/6598/26291/51079/513/6198/8110/7249/5563/6389/6199	0.316381	1.46604	0.00381123	0.0158202	6954	tags=38%- list=31%- signal=27%	51703/514/6655/2181/6605/123096/196883/4893/3991/63976/126129/6300/57104/6595/7381/6195/10632/10975/6599/4725/84335/1375/516/51422/1346/4878/2885/6391/9658/84701/4707/4698/3845/7350/5563/4695/7249/4723/108/57492/112/498/4709/125965/517/7385/2180/6602/1329/10476/9377/10063/114/5562/8110/10488/11343/513/4217/4711/6604/5566/6199/2778/1386/4881/10818/64223/522/109/1268/116228/113/3265/521/91942/6198	0.08
hsa04975	Fat digestion and absorption	42	-0.330259	-1.11563	0.297589	0.895841	1991	tags=14%- list=9%- signal=13%	8611/2169/5406/5322/10999/8513	-0.300345	-0.957757	0.55162	0.969592	3975	tags=21%- list=18%- signal=18%	1056/39/29881/2169/5322/8513/5406/8611/10999	0.282	-0.205895	-0.780837	0.833954	0.752718	2683	tags=24%- list=12%- signal=21%	8611/5322/2169/64600/948/1208/8513/29881/5406/10554	-0.331873	-1.40107	0.0473916	0.0804918	3724	tags=38%- list=17%- signal=32%	337/2168/64241/10999/10554/5407/8611/1208/948/64240/5319/2169/8513/29881/5406/64600	0.188
hsa04974	Protein digestion and absorption	92	-0.28447	-1.09677	0.306105	0.909999	5287	tags=27%- list=24%- signal=21%	1308/1294/1361/3783/1305/1303/6519/80781/7512/440387/136227/255631/7373/480/84570/1300/6546/1297/3769/1290/4224/340267/486/1358/131873	-0.328345	-1.1633	0.202304	0.965996	5099	tags=33%- list=23%- signal=25%	1280/1300/6550/1308/256076/7373/1282/3783/6510/6546/1305/136227/3769/80781/6547/1303/1358/4224/51032/6519/440387/131873/1290/340267/1361/10008/84570/486/1297/255631	0.066	0.326525	1.49861	0.0113225	0.0827726	3642	tags=30%- list=16%- signal=26%	1302/23428/481/6550/2006/1285/6547/1295/1307/1299/23439/1292/1298/1291/1289/1359/6510/1296/1506/1288/476/1277/1287/3784/91522/8645/136227/117247	0.278526	1.16239	0.213691	0.215652	5453	tags=34%- list=25%- signal=26%	1302/23428/1285/481/2006/136227/1295/1307/1299/6550/6510/1296/1289/6547/1359/1282/91522/1291/1277/54407/8645/23439/80781/1298/476/1280/1288/1286/3784/10008/1287	0.196
hsa02010	ABC transporters	41	-0.329541	-1.108	0.311257	0.909999	7152	tags=49%- list=32%- signal=33%	4363/64240/1244/6890/21/9429/5825/215/11194/24/8714/10060/26154/20/340273/10350/1080/10351/23460/8647	-0.376024	-1.19388	0.212036	0.968394	5507	tags=34%- list=25%- signal=26%	9429/8714/11194/10060/24/340273/26154/10350/1080/10351/1244/23460/20/8647	0.072	-0.228426	-0.860697	0.696981	0.691166	4426	tags=29%- list=20%- signal=23%	1244/22/225/6890/21/5826/340273/10350/9619/8647/6891/1080	-0.254672	-1.06619	0.338327	0.296541	4957	tags=39%- list=22%- signal=30%	11194/19/4363/5826/10351/9619/64241/64240/1244/24/340273/10350/8647/6891/1080/23460	0.31
hsa05034	Alcoholism	130	-0.268551	-1.08365	0.312226	0.909999	6933	tags=39%- list=31%- signal=27%	9555/4129/255626/163688/59345/2906/2791/7054/4915/221613/84254/317772/1392/673/116443/2770/5604/8331/1812/1813/8369/84152/1644/8841/9734/9759/135/3018/2771/8341/3066/4852/2782/814/25759/92815/10013/128312/10645/8520/148327/5568/440689/136/85235/8340/8970/85236/8342/8348/2790	-0.331377	-1.21211	0.123949	0.821333	8756	tags=54%- list=40%- signal=33%	2354/54331/2786/4893/2783/53358/5173/810/1392/3066/4915/84152/8290/1813/6570/221613/59345/55970/255626/6531/3065/2906/2778/1812/116443/627/5604/8341/673/9759/2770/10488/2030/317772/1644/399694/111/3018/7054/5568/2782/8520/2771/163688/2788/9555/440689/4852/92815/8369/91860/814/9734/10013/3845/136/128312/148327/2791/25759/2790/85235/85236/8340/135/8342/10645/8970/8348/84254	0.032	-0.159007	-0.748371	0.957843	0.789114	4887	tags=22%- list=22%- signal=17%	9555/255626/2790/2030/64764/85235/468/2782/5604/55766/221613/8340/4852/4915/92815/814/1644/128312/8841/9759/5568/85236/136/2793/2354/8341/8348/1392/8520	0.276386	1.21503	0.136804	0.155942	7049	tags=38%- list=32%- signal=26%	6655/10681/91860/4893/2785/79885/673/116443/2885/6571/2905/6531/83933/1388/94235/3845/55970/10014/8970/5173/116444/55506/399694/2906/5594/3015/2773/2787/2786/627/3018/6464/5500/10488/8334/2903/9734/5566/5501/2778/1386/25759/2775/369/1812/3265/5569/2904/53358	0.192
hsa01250	Biosynthesis of nucleotide sugars	34	0.283767	1.0756	0.31621	0.909999	2903	tags=26%- list=13%- signal=23%	80146/2673/5238/2582/2821/23483/5372/80201/55907	-0.263646	-0.812647	0.7605	0.969592	6880	tags=35%- list=31%- signal=24%	5373/2762/5236/3099/140838/29926/54187/3101/91373/55577/55586/3098	0.326	0.314202	1.16767	0.228051	0.386174	4374	tags=29%- list=20%- signal=24%	5236/5238/2673/80146/7358/2821/6675/2582/2584/197258	0.284955	0.985039	0.481528	0.382441	2831	tags=21%- list=13%- signal=18%	5236/5238/2821/2673/80146/4351/7358	0.304
hsa00240	Pyrimidine metabolism	53	-0.312559	-1.10287	0.316418	0.909999	2847	tags=21%- list=13%- signal=18%	7372/51733/22978/318/1890/790/51251/54963/6241/10201/7378	-0.31081	-1.02608	0.444762	0.969592	2184	tags=25%- list=10%- signal=22%	318/4832/1723/1890/790/1807/10201/54963/51251/51733/22978/7378/6241	0.134	0.250047	1.02753	0.397221	0.506051	1536	tags=13%- list=7%- signal=12%	4833/957/1635/955/83549/1806/377841	0.325533	1.23201	0.161329	0.177462	3331	tags=19%- list=15%- signal=16%	4833/1635/83549/957/50484/151531/377841/124583/284958/955	0.11
hsa05161	Hepatitis B	149	0.207686	1.04947	0.320722	0.914215	2620	tags=19%- list=12%- signal=17%	5291/637/1642/6655/3716/5111/3551/4775/6300/7187/3454/2033/7046/7048/572/4089/7124/7534/5925/1388/5578/64764/5595/537/5296/3576/8517/114609/4776	-0.22624	-0.836199	0.820988	0.969592	4897	tags=23%- list=22%- signal=18%	3443/23586/5582/5579/6777/6416/7534/1147/843/581/23118/2002/54205/8772/3449/1432/3447/3654/3845/3569/7097/3448/1026/148327/6554/29110/3456/4318/3665/9641/6776/355/6775/3718	0.294	0.228884	1.13694	0.178018	0.334712	3604	tags=24%- list=16%- signal=20%	3551/6655/4893/7189/7046/7042/1643/4776/7048/5291/1642/5111/3716/2033/1388/332/572/673/8517/2885/6778/898/637/6300/114609/7043/207/596/3454/5594/5599/1387/3265/3845/7534/6714	0.292715	1.30877	0.0557625	0.0902041	7624	tags=46%- list=34%- signal=30%	6655/6776/7189/1642/6554/7042/4893/7534/7048/6300/572/5291/4776/3551/2033/596/898/7046/5111/673/1643/114609/7124/2885/6777/4609/1017/1388/332/3845/29110/3665/1387/8517/5582/6778/5594/5602/317/5599/5296/10488/3440/4615/4089/64135/7043/4214/5601/1386/3454/3716/7529/4088/369/1871/637/3265/3576/4772/843/7040/7297/207/537/5295/6714/4792	0.108
hsa03410	Base excision repair	40	0.269413	1.07114	0.329893	0.91446	2506	tags=22%- list=11%- signal=20%	4968/54936/5111/7374/5423/5424/11232/328/10038	-0.262308	-0.829875	0.741379	0.969592	5626	tags=32%- list=25%- signal=24%	2237/5426/54840/8930/3978/56655/27343/5982/10039/5984/4350/55247/4595	0.264	0.183062	0.706941	0.920865	0.784843	8146	tags=45%- list=37%- signal=29%	4968/54936/5111/5423/5424/10039/7515/5426/23583/6996/10038/55775/5428/7374/27343/2237/11284/3980	0.424134	1.52005	0.022475	0.0515053	6202	tags=42%- list=28%- signal=31%	4968/4350/54936/5423/5424/5111/2237/10039/10038/5426/6996/7515/252969/3146/8930/23583/5428	0.038
hsa04260	Cardiac muscle contraction	75	-0.288699	-1.08077	0.335768	0.91446	5283	tags=28%- list=24%- signal=21%	9254/7139/1350/845/84679/10479/3270/775/7137/7384/59285/1537/480/9167/1337/6546/1347/341947/486/170712/10345	-0.29649	-1.02771	0.441991	0.969592	4638	tags=37%- list=21%- signal=30%	477/4625/1350/7168/7384/9254/1349/845/480/4634/10479/59285/84679/7139/27089/6546/6547/1537/1347/7137/9167/781/3270/341947/170712/486/1337/10345	0.166	0.310936	1.37374	0.0454137	0.158733	3474	tags=28%- list=16%- signal=24%	784/778/782/481/783/7169/776/7381/6547/84701/785/23439/10975/1346/7385/476/7171/125965/444/781/487	0.289642	1.1714	0.211165	0.214084	5828	tags=35%- list=26%- signal=26%	783/7169/776/481/778/782/7381/10975/784/7170/1346/6547/84701/785/23439/125965/7385/487/476/1329/9377/55799/781/7171/4635/59283	0.186
hsa04710	Circadian rhythm	31	0.286806	1.06293	0.336528	0.91446	3373	tags=23%- list=15%- signal=19%	9975/5562/8454/1454/9978/26224/406	0.1757	0.709321	0.926502	0.969592	1435	tags=13%- list=6%- signal=12%	9975/5562/1385/8454	0.44	0.317238	1.15136	0.244237	0.398722	6113	tags=48%- list=28%- signal=35%	1408/51422/1453/6097/9975/406/9978/26224/8864/9572/4783/5563/6095/1454/8945	0.427945	1.44991	0.0521468	0.0862579	7420	tags=61%- list=33%- signal=41%	406/9975/1453/1408/51422/1628/5563/26224/1454/5562/6095/8864/23291/8454/9978/6097/4862/5571/4783	0.076
hsa05202	Transcriptional misregulation in cancer	156	-0.259406	-1.06776	0.337123	0.91446	6414	tags=34%- list=29%- signal=24%	6929/581/7030/7403/9915/8091/2130/4314/64919/3195/4616/4291/1025/5970/8861/2530/3480/3398/5914/466/4149/7468/30012/4298/7490/4318/5747/1671/1436/4790/4353/3207/8148/3066/1026/5077/3695/6258/3569/1670/5218/7102/4193/2138/4208/942/4914/64332/929/604/3002/51384/1437	-0.38815	-1.43931	0.00355908	0.106602	7447	tags=45%- list=34%- signal=30%	8900/3065/4790/6929/1643/5327/3486/7704/4149/1436/1647/6692/1025/7030/4298/54738/3398/64919/2130/5218/5546/2308/7403/9915/8148/1848/7102/5371/942/8861/2321/3195/862/4211/581/1671/8091/7468/4291/1670/4193/648/3569/3695/6258/3684/30012/1053/7490/4208/929/5747/1026/221037/5077/6688/4318/3207/2138/1669/64332/5914/4005/51384/1991/3002/4914/604/4353/1437	0.00803213	-0.192834	-0.934228	0.616795	0.656866	3832	tags=19%- list=17%- signal=16%	1026/6495/3480/466/64332/4318/929/862/4211/894/171558/4298/8900/8938/79058/51513/51384/8148/5218/5970/3486/958/1647/64919/942/1670/3002/2138/3569/1437	0.299187	1.34527	0.0362941	0.07021	4754	tags=31%- list=21%- signal=24%	4804/6692/6256/5747/4086/7048/1848/8842/3562/3479/2313/6760/51274/1643/2078/25942/1649/1053/4609/4066/1991/3195/7185/6667/55589/8464/2322/5371/7709/2119/5077/3398/84444/329/3684/5079/4005/4291/1051/860/4297/1669/1050/7468/6688/648/7850/8861	0.136
hsa00010	Glycolysis / Gluconeogenesis	65	0.239861	1.05434	0.337435	0.91446	4351	tags=32%- list=20%- signal=26%	5162/217/7167/2026/128/84532/1738/2821/218/5211/223/80201/5315/387712/230/5161/57818/130589/222/10327/5213	-0.337344	-1.14769	0.247737	0.968394	4973	tags=32%- list=22%- signal=25%	5313/5232/219/3099/2538/501/126/127/2027/2203/3101/226/124/3945/130/125/3939/5106/3098/2023/2597	0.092	0.315758	1.34873	0.0577487	0.18743	3906	tags=28%- list=18%- signal=23%	501/5236/7167/222/387712/2026/84532/230/55902/2023/5224/221/2821/26330/218/128/5213/126	0.311839	1.2289	0.152655	0.171347	5134	tags=32%- list=23%- signal=25%	7167/387712/230/501/2026/5236/84532/222/55902/92579/2023/2821/221/2597/5106/5224/223/5162/5211/128/218	0.172
hsa00053	Ascorbate and aldarate metabolism	24	-0.365934	-1.09752	0.338366	0.91446	1560	tags=25%- list=7%- signal=23%	224/7363/574537/79799/10941/54575	-0.362455	-1.04626	0.41952	0.969592	7666	tags=50%- list=35%- signal=33%	9104/224/54657/9365/219/501/574537/7363/10941/55586/79799/54575	0.098	-0.270391	-0.891845	0.620972	0.657169	3610	tags=50%- list=16%- signal=42%	54657/224/2990/54579/7367/9365/10941/54658/574537/79799/54600/7363	-0.259819	-0.947879	0.520886	0.407388	4300	tags=50%- list=19%- signal=40%	54657/54578/54579/55586/7367/54575/54600/574537/10941/54658/79799/7363	0.304
hsa00071	Fatty acid degradation	42	0.264559	1.06444	0.340681	0.91446	4992	tags=45%- list=23%- signal=35%	51703/217/2181/35/128/126129/3030/223/1375/51/3033/2639/10449/8310/81616/3032/113612/131/10455	-0.254232	-0.810709	0.769196	0.969592	5709	tags=36%- list=26%- signal=27%	38/2180/219/1962/1374/501/126/39/127/1376/124/37/33/130/125	0.276	0.311695	1.21916	0.171706	0.32736	1238	tags=14%- list=6%- signal=14%	51703/2181/501/34/1375/126129	0.304082	1.10028	0.317582	0.285176	6998	tags=43%- list=32%- signal=29%	51703/2181/501/126129/1375/34/36/37/2180/223/128/1962/30/126/51/3032/35/224	0.218
hsa00052	Galactose metabolism	27	0.300046	1.07117	0.343706	0.914954	4351	tags=30%- list=20%- signal=24%	2683/2582/5211/80201/57818/130589/441282/5213	-0.237497	-0.70255	0.873394	0.969592	5691	tags=30%- list=26%- signal=22%	5236/231/3099/2538/2717/3101/8704/3098	0.398	0.324146	1.13509	0.266681	0.414713	4679	tags=26%- list=21%- signal=20%	2683/5236/2582/5213/2584/2595/57818	-0.285252	-1.07672	0.32276	0.287479	2691	tags=26%- list=12%- signal=23%	441282/2538/2548/8972/3906/57016/3098	0.33
hsa05010	Alzheimer disease	340	0.184824	1.02963	0.354271	0.927947	2739	tags=15%- list=12%- signal=14%	4723/5291/7277/5534/283375/637/5530/4697/4725/102/29986/83464/348/3799/5688/177/3551/10975/4715/55626/81027/1856/514/4698/30849/5685/221074/1460/5532/1454/572/7124/2081/23401/4041/22926/4722/5595/498/29982/517/5296/8312/1649/11047/8517/1435/4709/4217/1329/4695/9377	-0.178863	-0.690082	0.992495	0.969592	9385	tags=41%- list=42%- signal=24%	83447/7471/7386/1128/824/5704/5710/7979/810/7280/56901/347733/4714/55851/11211/1857/779/5700/8325/7481/60673/27121/7855/775/5664/84617/7472/5602/5692/3553/27173/8321/5970/7922/4719/836/50507/1350/2535/5693/23385/4712/10023/5707/317/10000/25825/2906/4790/5718/7474/22863/7384/5289/10105/8883/7480/5709/1349/5706/6263/7846/7186/5604/673/5295/10313/8678/4710/5332/2915/203068/4726/4023/5293/7416/539/84…	0.396	0.227142	1.2558	0.0277917	0.13512	6280	tags=39%- list=28%- signal=28%	514/7277/5688/3551/4893/778/10382/5717/5291/776/5700/5664/23401/7483/4725/516/348/7381/4698/81027/7922/3552/5530/84701/5534/3799/11211/27173/4723/80326/6263/102/83464/10975/572/1346/4040/673/10313/1649/8517/5685/5532/7416/7477/7385/498/10381/637/55630/3710/1856/207/1128/7280/8851/5594/55102/4217/1857/125965/5599/7476/7186/23516/29986/487/3265/4035/3845/7472/2905/823/177/5743/112714/54361/1133/364…	0.290002	1.40476	0.00341297	0.0151378	5369	tags=31%- list=24%- signal=24%	514/5688/7922/81027/7277/83464/91860/776/4893/10313/5530/10382/23516/778/572/5291/3551/283375/7483/348/7381/23401/7477/10975/6263/80326/4725/516/4035/11211/55102/3552/5700/102/673/1346/4040/5713/7416/7186/7124/6391/5534/1649/5664/2905/7280/51107/5691/84701/4707/4698/7472/27173/3845/3643/4695/23130/4723/7494/29986/498/4709/125965/517/2597/3709/55626/7481/7475/1454/5532/8851/7385/10381/2906/5331/25…	0.088
hsa04720	Long-term potentiation	63	0.239246	1.04238	0.355388	0.927947	1998	tags=14%- list=9%- signal=13%	5534/5530/6195/5906/2033/5532/5578/10411/5595	-0.246501	-0.835864	0.757373	0.969592	7825	tags=37%- list=35%- signal=24%	6197/818/2906/2911/5604/673/815/5332/2915/2776/5582/5579/2890/27330/5568/2891/163688/5502/5908/91860/814/3845/5330	0.296	0.285635	1.21413	0.149103	0.30136	6959	tags=48%- list=31%- signal=33%	4893/6195/5530/5534/2033/673/5532/816/3710/10411/5594/1387/3265/3845/2905/5906/51806/5499/5500/810/5331/369/114/5501/163688/91860/2911/2915/5578/5502	0.364238	1.42549	0.0393236	0.0724693	6919	tags=48%- list=31%- signal=33%	91860/4893/5530/2033/6195/5502/673/5534/2905/3845/3709/5532/1387/2906/5331/5582/5594/3710/114/5500/2903/5566/5501/5533/2911/369/2915/5332/3265/2904	0.072
hsa05213	Endometrial cancer	53	0.246938	1.04368	0.359599	0.927947	2617	tags=19%- list=12%- signal=17%	5291/6655/6934/1950/572/5595/5296/8312/6932/51426	0.184083	0.832822	0.822545	0.969592	1188	tags=11%- list=5%- signal=11%	5291/1950/572/8312/6655/6934	0.442	0.284516	1.16918	0.199824	0.354145	4653	tags=32%- list=21%- signal=25%	6655/4893/1643/5291/1950/572/673/2885/207/5594/3265/3845/2064/4609/6934/8312/581	0.352806	1.33523	0.0846844	0.111771	3302	tags=26%- list=15%- signal=23%	6655/4893/6932/572/5291/673/1643/1950/2885/4609/5728/3845/6934/595	0.12
hsa00250	Alanine- aspartate and glutamate metabolism	35	-0.32994	-1.07635	0.361164	0.927947	5566	tags=43%- list=25%- signal=32%	8659/2571/8528/284716/18/2747/137362/2805/2744/1373/64902/790/2752/159/5471	-0.391896	-1.21272	0.196796	0.965996	6518	tags=46%- list=29%- signal=32%	2747/2744/2571/18/284716/189/57494/1373/2805/137362/159/790/64902/8528/5471/2752	0.074	0.233616	0.873518	0.674806	0.686072	3447	tags=23%- list=16%- signal=19%	56954/2673/445/440/435/122622/57494/259307	0.251958	0.875935	0.658561	0.475027	5071	tags=31%- list=23%- signal=24%	56954/2673/122622/440/7915/2572/445/57494/84706/435/259307	0.35
hsa05120	Epithelial cell signaling in Helicobacter pylori infection	65	0.236534	1.03972	0.362991	0.927947	2581	tags=22%- list=12%- signal=19%	102/3551/9114/6300/535/2921/23545/537/3577/534/3576/8517/523/58494	-0.222439	-0.756762	0.864871	0.969592	5404	tags=28%- list=24%- signal=21%	50617/1839/51382/245973/1956/525/6416/1147/2919/127124/90423/10312/1432/83700/6352/3579/529/5803	0.324	0.286303	1.22291	0.137604	0.291788	4245	tags=31%- list=19%- signal=25%	3551/28964/155066/10312/102/58494/527/8517/9114/533/2921/6300/3577/5599/90423/6714/2920/7082/998/4233	0.31545	1.24313	0.140031	0.158798	4957	tags=32%- list=22%- signal=25%	6300/3551/9114/5336/533/10312/155066/102/527/90423/58494/529/2921/245973/4067/8517/5602/5335/5599/28964/7082	0.12
hsa04350	TGF-beta signaling pathway	100	0.217243	1.03116	0.366989	0.930781	2748	tags=22%- list=12%- signal=19%	4093/4086/8454/2033/130399/7046/6198/7036/25805/7048/4090/4089/7124/92/5595/57154/650/90/3077/3626/9978/2014	-0.233102	-0.832859	0.799688	0.969592	6389	tags=28%- list=29%- signal=20%	3624/4091/56963/4092/392255/3398/6500/2331/652/3400/375387/7018/5515/387/3547/83729/657/7050/64750/5308/1634/148738/3458/658/5516/3399/9372/6498	0.298	0.288957	1.34669	0.0417427	0.149742	5416	tags=36%- list=24%- signal=27%	4093/7046/7042/4086/7048/130399/2014/2033/6667/5308/9241/7036/7057/79875/655/7043/5594/6498/25805/9978/1387/57817/25942/4609/4090/8200/7040/4088/4756/5515/269/8646/6198/1874/6199/5518	0.430266	1.82256	0.000167871	0.00263797	7190	tags=52%- list=32%- signal=35%	60436/7042/4090/4086/7048/25805/2033/655/130399/7046/9765/6498/4093/7124/25942/375387/269/4609/3399/9241/6667/8200/10468/3398/2014/7036/7057/1387/5594/3625/654/64750/7018/90/285704/4089/83729/5308/4756/7043/6199/8454/79875/9978/2615/4088/26585/7027/6198/5515/57154/7040	0.006
hsa05166	Human T-cell leukemia virus 1 infection	202	0.195518	1.02417	0.376038	0.94628	2113	tags=15%- list=10%- signal=14%	5291/5534/5530/920/51433/3716/3551/4775/2033/8850/7046/7048/7538/119504/472/3108/5532/3134/4089/7124/5902/5925/7514/1388/8061/4055/64764/5423/7094/5595/5296	-0.221789	-0.835975	0.848479	0.969592	5785	tags=25%- list=26%- signal=18%	10488/6722/8379/3133/5293/7416/109/916/8829/292/111/6777/6416/29882/5568/11200/5901/1147/581/5728/7015/331/4085/291/2002/996/3561/4791/2114/7132/7417/915/3845/9232/3569/4487/1026/148327/3558/3111/3559/6688/196883/8295/3554/4316/6776/2113/3718/1437	0.282	0.202508	1.05281	0.322427	0.448488	3801	tags=22%- list=17%- signal=18%	3551/4893/8881/119504/3134/7046/7042/4776/7048/5291/3716/3554/5530/5534/1019/2033/1388/5423/8517/3108/5532/7416/898/706/7043/207/7850/200186/4791/5594/701/23373/5902/5599/8061/7094/1387/4055/7538/3265/3845/8697/4609/115650	0.274934	1.27478	0.0621501	0.0976644	7006	tags=40%- list=32%- signal=27%	6776/9700/196883/7042/4893/119504/5530/7048/5291/4776/3551/2033/1019/3554/8881/5423/898/7046/3134/25847/7416/3108/7124/7094/6777/5534/4215/4609/7514/706/567/1017/1388/5728/3845/4791/1029/108/112/595/4085/5532/1387/51434/8517/5594/6688/8697/5602/5599/114/7850/4055/5296/10488/23373/200186/8061/4488/4089/7043/4214/5566/5601/5902/1386/3716/545/7538/5533/3115/4088/109/2114/1871/113/3265/29882/4772/115…	0.132
hsa05168	Herpes simplex virus 1 infection	437	-0.230717	-1.03117	0.399078	0.950163	5957	tags=27%- list=27%- signal=20%	10224/7594/7539/92283/8890/55713/7569/51135/442319/126070/90592/284390/10454/57693/79898/7712/6432/355/5970/9021/1978/115196/440275/3122/3440/7549/6732/342908/340061/55659/10838/92285/285676/3690/5818/29110/7738/57209/10780/7592/84911/388558/4790/6773/3439/3133/388523/5295/80110/10929/7748/81931/83744/339318/3111/7771/90827/5293/27102/23586/126068/3654/7772/3569/3665/146434/51385/6352/10795/7556/…	-0.22206	-0.863748	0.883277	0.969592	8168	tags=35%- list=37%- signal=22%	64135/5970/3122/654254/126070/147658/836/79724/7733/6773/596/57209/3112/390980/284349/80110/163255/6732/57693/7738/317/10000/57615/84911/4790/342908/147741/79744/339559/169270/90649/339318/148198/7755/55659/7766/51135/340061/348327/155054/5452/55713/7186/81931/6772/7248/388523/27102/5295/285268/25833/342909/7748/7773/171392/442319/3133/10838/147694/51385/5293/7694/7743/7771/91975/5371/1967/115196…	0.216599	-0.194194	-1.06509	0.267077	0.414713	3526	tags=17%- list=16%- signal=15%	9451/7581/84449/10520/5290/8772/10189/3553/2923/3593/148206/7549/3118/7248/7772/51135/84671/92283/56242/6773/7569/388558/7733/140612/55713/84874/3449/7551/84503/7752/3439/7771/9422/29992/3717/4049/340252/171392/6009/5970/80110/3458/3456/353355/3448/90592/284390/1978/162972/7639/58500/3443/51427/6352/100287226/57693/3447/79230/84527/10000/3122/6891/79891/115004/65243/7097/57677/727/54205/219749/11…	0.214493	1.05573	0.332708	0.293959	7658	tags=36%- list=35%- signal=24%	7189/7568/10308/389114/342909/155061/121274/7643/56000/7694/374900/572/5291/158431/3551/596/163059/79973/285268/9534/136051/3134/27300/3678/90321/345462/390980/51276/3460/8717/3108/7186/7700/7124/285267/197320/80778/79744/163051/163050/284370/54925/567/346171/7678/6430/29110/7249/163131/91664/7553/148266/342926/5371/654254/340385/348327/81856/390927/92595/6431/3665/329/57615/344787/7561/90594/689…	0.283702
hsa03460	Fanconi anemia pathway	50	-0.297653	-1.03873	0.409239	0.950163	5144	tags=30%- list=23%- signal=23%	5888/55215/675/80010/2187/83990/11201/5429/2176/5980/2178/197342/5395/55120/6119	-0.267838	-0.876704	0.685834	0.969592	9529	tags=44%- list=43%- signal=25%	4292/91442/2189/29089/29935/84126/83990/2187/80010/11201/5429/5395/57599/5888/5980/55215/2176/197342/55120/2178/6119/675	0.238	-0.309529	-1.22292	0.157671	0.311493	5560	tags=44%- list=25%- signal=33%	675/5395/6119/51426/5429/2072/3280/6118/2178/2175/4292/2189/83990/8940/84464/80010/2187/55120/5980/197342/11201/5889	0.214077	0.801603	0.792565	0.539827	9106	tags=44%- list=41%- signal=26%	100526739/7156/80233/57599/57697/201254/80198/91442/545/2188/51455/29089/29935/2176/22909/672/6117/2178/675/9894/5888/3280	0.408
hsa04932	Non-alcoholic fatty liver disease	139	0.202395	1.01519	0.410055	0.950163	2739	tags=17%- list=12%- signal=15%	4723/5291/6256/637/4697/4725/3551/10975/5562/6300/4715/4698/7124/2081/4722/5296/3576/1649/4709/4217/1329/4695/9377	-0.192538	-0.707847	0.952221	0.969592	5434	tags=23%- list=25%- signal=17%	4726/5293/79602/840/4694/2931/4700/5313/4701/4704/581/54539/27089/54205/1432/1537/1347/7132/9167/4296/3569/3630/341947/170712/3952/1337/3570/51094/9021/355/6720/6392	0.396	0.165629	0.813956	0.900047	0.783965	4653	tags=24%- list=21%- signal=19%	6256/3551/5291/4725/6945/7381/4698/51422/3552/84701/4723/10975/1346/1649/7385/51085/637/6300/207/4217/6720/125965/5599/7186/3643/4707/9021/998/6391/7040/9377/10062/581	0.291577	1.29249	0.0711435	0.102971	4836	tags=28%- list=22%- signal=22%	6256/6945/6300/5291/3551/7381/10975/4725/6720/3552/51422/1346/7186/7124/6391/1649/51085/3570/2931/84701/4707/4698/5563/3643/4695/4723/7494/4709/125965/7385/1050/1329/5602/9377/8660/5599/5562/5296/9021	0.122
hsa04917	Prolactin signaling pathway	65	-0.282326	-1.03075	0.41691	0.950163	6501	tags=35%- list=29%- signal=25%	6777/6776/5604/9655/5601/2932/5970/9021/1432/3630/4790/5295/5293/2100/25759/30837/3659/8600/3973/2099/1447/1081/5617	-0.350198	-1.19142	0.192349	0.965996	6367	tags=37%- list=29%- signal=26%	5604/6772/5295/5293/399694/8792/6777/7054/2099/1081/8600/1432/3973/1154/2100/3659/3845/3630/30837/5617/25759/1447/9021/6776	0.07	0.208598	0.891004	0.67945	0.686072	4811	tags=29%- list=22%- signal=23%	6655/4893/5291/2885/8651/5618/6300/207/5594/2001/5599/3265/3845/6714/9306/9021/8835/3972/1154	0.324356	1.27822	0.1114	0.13925	4836	tags=31%- list=22%- signal=24%	6655/6776/8792/4893/6300/5291/8651/2885/6777/3845/5618/9306/595/399694/5594/5602/5599/6464/5296/9021	0.1
hsa05132	Salmonella infection	224	-0.24008	-1.02382	0.429206	0.950163	3989	tags=22%- list=18%- signal=18%	2316/10627/10376/5289/4790/6993/5216/6500/840/7846/10109/1785/5293/10540/3654/6416/3569/1781/1147/10097/8743/9844/10121/6281/9648/3800/5217/23118/838/5788/26084/391/10787/3836/27128/5288/81873/60412/54205/929/2597/5868/1499/1780/79861/23643/79026/7097/2318	-0.270194	-1.02413	0.438512	0.969592	5499	tags=29%- list=25%- signal=22%	6500/9266/10627/1781/5293/8677/840/10381/10121/3800/26263/51209/6281/9648/58498/2316/6416/387/6993/1147/5217/10097/581/838/23118/5216/5420/54205/8772/9844/7295/26084/51429/114548/1499/1432/81873/5788/5868/7132/10109/60412/3654/3569/7097/8976/391/10540/1780/929/27128/79861/10333/10787/8743/10376/3836/5288/3606/23643/79026/58484/2597/2318	0.128	-0.224346	-1.13928	0.171151	0.32736	4037	tags=24%- list=18%- signal=20%	7099/10376/5604/103910/388/10097/127829/51176/8737/23265/929/5290/8772/10627/3553/3800/3831/51135/6993/9267/6416/1785/9844/64837/3836/1499/1780/6990/83657/10540/9648/5970/5288/8743/203068/838/840/5788/79861/60412/26263/57381/10000/23643/7097/54205/10640/5868/2318/8797/3569/10454/5608	0.236104	1.10508	0.257556	0.247433	7082	tags=36%- list=32%- signal=25%	5286/7189/81027/7277/1434/6932/83547/10382/3326/3320/6300/5291/3551/29109/9266/596/3606/57180/257364/8717/10552/140735/114609/7186/7124/113146/8677/7295/4609/391/4074/58484/7280/345456/375189/10120/6934/8655/9265/10094/29108/329/2597/10381/10092/8517/5594/5602/5599/837/112714/3799/114548/10333/4615/4636/10810/79659/5878/5869/10398/79443/3840/5601/25828/55845/347733/51429/302/1778/10392/3265/5216/…	0.262
hsa04614	Renin-angiotensin system	21	0.302773	1.01243	0.431863	0.950163	118	tags=10%- list=1%- signal=9%	1636/1359	-0.265231	-0.741881	0.827101	0.969592	6013	tags=33%- list=27%- signal=24%	185/1215/4142/3816/116512/186/1511	0.348	-0.180346	-0.57328	0.976101	0.793734	4870	tags=43%- list=22%- signal=33%	1511/5547/59272/185/116512/290/57486/1215/186	0.257731	0.796663	0.751069	0.517442	4340	tags=29%- list=20%- signal=23%	5972/1636/1359/1511/5476/4012	0.374
hsa00670	One carbon pool by folate	16	-0.377146	-1.02507	0.436295	0.950163	7607	tags=50%- list=34%- signal=33%	10841/7298/4522/160428/10588/4548/4524/471	-0.358438	-0.942692	0.565537	0.969592	6458	tags=50%- list=29%- signal=35%	7298/4548/123263/4522/471/160428/10588/4524	0.19	-0.279422	-0.823182	0.709014	0.691643	4995	tags=31%- list=23%- signal=24%	10588/6472/275/1719/471	-0.146742	-0.472473	0.99739	0.647875	5278	tags=25%- list=24%- signal=19%	6472/10588/1719/471	0.49
hsa01521	EGFR tyrosine kinase inhibitor resistance	73	0.224466	1.00353	0.443406	0.950163	2204	tags=15%- list=10%- signal=14%	5291/6655/3716/1950/6198/6464/572/5578/5595/5296/3479	-0.268187	-0.926994	0.619169	0.969592	6426	tags=33%- list=29%- signal=23%	80310/5604/673/5295/3084/9542/2065/5293/2247/399694/1956/5582/5579/581/5728/56034/1978/9470/3845/3569/2263/5156/25759/3570	0.232	0.222826	0.97908	0.493049	0.5794	3635	tags=23%- list=16%- signal=20%	6655/4893/3479/5291/1950/3716/2065/572/673/2885/207/596/5594/3265/3845/6714/2064	0.374703	1.50696	0.0159199	0.0443339	8521	tags=63%- list=38%- signal=39%	6655/4893/572/5291/596/3479/5336/673/1950/2885/2065/3570/5155/5728/3845/399694/5582/5594/5335/6464/5296/2263/9542/56034/6199/2064/3716/25759/2247/4233/369/2549/3265/6198/53358/3082/3084/207/5295/6714/253314/5154/581/5578/5293/558	0.068
hsa00860	Porphyrin metabolism	37	-0.308212	-1.01738	0.446342	0.950163	3789	tags=32%- list=17%- signal=27%	3052/1355/124454/212/1352/1356/210/7363/574537/79799/10941/54575	-0.32093	-1.00152	0.485871	0.969592	4698	tags=30%- list=21%- signal=23%	7390/211/212/574537/1356/210/1352/7363/10941/79799/54575	0.134	-0.391892	-1.43849	0.0476012	0.16222	4619	tags=38%- list=21%- signal=30%	645/1355/210/10941/3052/7389/54658/574537/79799/54600/1356/3163/1352/7363	-0.373493	-1.52069	0.0248668	0.0551336	6733	tags=57%- list=30%- signal=40%	2058/7389/7390/54657/54578/54579/212/645/341208/7367/54575/3163/210/54600/574537/10941/54658/1352/79799/1356/7363	0.058
hsa05412	Arrhythmogenic right ventricular cardiomyopathy	73	-0.271073	-1.01183	0.449604	0.950163	4292	tags=47%- list=19%- signal=38%	1000/3680/489/22801/3696/27091/6444/1756/3688/3676/1496/10369/59284/3908/3678/8515/781/9254/1674/3690/6442/775/284217/3695/59285/6445/2010/1824/1832/6546/2697/1499/8516/3673	-0.337393	-1.16621	0.218468	0.968394	6739	tags=34%- list=30%- signal=24%	9254/3696/3674/1674/6445/284217/3908/1496/1495/59285/1832/2010/6444/6546/1499/6547/3690/781/3695/6442/8516/1824/2697/3678/3673	0.1	0.247617	1.08801	0.293274	0.436419	4466	tags=27%- list=20%- signal=22%	784/778/782/783/776/6547/785/3679/3680/60/3688/4000/781/487/89/488/3655/3728/3675/6934	0.238523	0.959277	0.537039	0.411668	7191	tags=40%- list=32%- signal=27%	3679/783/776/6932/778/782/784/3678/6547/785/6934/4000/487/3655/55799/781/1000/59283/6443/3728/89/3675/3676/3680/3672/60/59284/3688/3674	0.308
hsa05012	Parkinson disease	225	0.18906	1.00509	0.452412	0.950163	3032	tags=17%- list=14%- signal=15%	4723/7277/283375/4697/51465/4725/29986/6571/3799/5688/6647/10975/7311/7326/4715/81027/514/4698/7314/5685/221074/9817/25828/2081/22926/4722/498/517/1649/11047/4709/4217/1329/4695/9377/2773/1616/7385/3710	-0.171443	-0.650106	0.991658	0.969592	9385	tags=42%- list=42%- signal=24%	83447/7386/5704/5710/7979/810/7280/56901/347733/4714/5700/84617/5602/5692/27173/1813/6570/7922/4719/836/6531/1843/1350/5693/818/4780/4712/5707/317/2778/10131/1812/3309/5718/5071/7384/10105/7345/5709/1349/5706/6263/7846/815/7317/2770/4710/203068/4726/9246/7416/539/4694/4700/9627/10381/3800/292/9927/111/7054/5568/4701/4704/5687/2771/581/5702/163688/54539/291/27089/64116/54205/7295/91860/1537/1347/9…	0.428	0.199703	1.05195	0.311896	0.4471	6260	tags=35%- list=28%- signal=25%	514/7277/5688/9817/10382/5717/5700/4725/516/7381/4698/81027/7922/25828/7311/84701/3799/27173/4723/6263/10975/1346/6571/1649/5685/7295/7416/7326/7385/816/498/10381/51465/55669/55630/3710/7280/1616/4217/125965/5599/23516/29986/6647/112714/11047/10476/5718/4707/6391/5695/5071/3798/9377/51806/581/51079/9927/513/6389/4891/2774/4696/143471/4695/51807/2773/7419/7417/810/6233/5691/6531/5713/283375/2081/4…	0.25521	1.19441	0.126682	0.149839	5010	tags=26%- list=23%- signal=21%	514/5688/7922/81027/7277/91860/10382/23516/7326/283375/9817/7381/10975/6263/4725/51465/516/7311/5700/1346/5713/7416/6391/1649/6571/7295/7280/6531/5691/84701/4707/4698/27173/4695/4723/7494/29986/498/4709/125965/517/3709/55669/7385/10381/5683/1329/2773/3710/10476/5602/9377/5335/317/5599/5717/112714/3799/513	0.202
hsa05140	Leishmaniasis	63	-0.278031	-1.01047	0.452701	0.950163	7996	tags=44%- list=36%- signal=28%	2214/3688/1535/3676/1379/4615/3593/718/4688/51135/3586/10454/5970/3122/2212/1432/4790/3111/5579/3654/3112/3592/2002/23118/4689/3458/3459/7097	-0.389045	-1.31922	0.0781031	0.659818	3541	tags=25%- list=16%- signal=21%	23118/2002/1432/5743/3654/7097/3684/3458/3459/3111/3592/2212/3460/4689/3586/2214	0.038	-0.218767	-0.906713	0.634067	0.664872	4575	tags=27%- list=21%- signal=21%	2002/6772/1432/7099/2212/4688/3553/3593/3118/3565/51135/3717/5970/3458/3122/7097/10454	0.28597	1.11918	0.280902	0.261858	6583	tags=37%- list=30%- signal=26%	7189/7042/5777/6300/65108/1378/3552/3460/3108/7124/2214/3684/1379/5594/4793/5743/4615/7043/3716/1535/3115/3586/3676	0.202
hsa05142	Chagas disease	96	-0.260918	-1.01096	0.45273	0.950163	6709	tags=36%- list=30%- signal=26%	718/2776/8772/2770/5522/5601/51135/3586/713/355/5970/916/919/1432/3827/2771/4790/5515/5295/5293/3654/6416/3569/6352/1147/9630/3592/712/55844/3558/3458/3456/3459/7097/8837	-0.355369	-1.26445	0.0960075	0.728467	6098	tags=38%- list=28%- signal=27%	2770/5295/5332/2767/5293/916/2776/5515/714/6416/1147/2771/5522/8772/1432/7132/55844/915/3654/3569/7097/712/3458/3456/3558/3459/5516/10333/3592/6352/3460/9630/355/5330/8837/3586	0.028	-0.277088	-1.23941	0.114507	0.279022	3286	tags=24%- list=15%- signal=20%	5290/8772/3553/3593/51135/3558/8837/6416/4087/2776/55844/5970/3458/5516/3456/6352/916/3827/10000/7097/915/3569/919	-0.193999	-0.977696	0.507895	0.39906	2609	tags=18%- list=12%- signal=16%	5516/1432/3558/2770/10000/916/55844/3456/917/3458/8837/3569/6352/7097/3827/919/915	0.436
hsa05164	Influenza A	146	-0.246449	-1.00714	0.458916	0.950163	3678	tags=23%- list=17%- signal=19%	4790/6773/91543/3439/90865/5295/3111/5579/5293/23586/3569/3665/6352/1147/1021/8743/3112/5611/3592/3443/23430/3448/3836/54205/3447/9641/291/3449/3838/3458/3456/79671/3459	-0.272372	-1.00564	0.487015	0.969592	5384	tags=29%- list=24%- signal=22%	5293/7416/5371/390748/91543/3443/23586/292/5579/1147/11100/581/291/54205/8772/90865/114548/1021/3449/3447/7132/3569/3448/3838/3458/29110/3456/3459/3111/10482/3592/8743/6352/79671/23430/3836/3460/3665/9641/3606/9021/355	0.158317	-0.253865	-1.21811	0.106918	0.269901	4439	tags=26%- list=20%- signal=21%	23430/6772/4261/7099/5604/8106/4600/5290/8772/51284/3553/3593/3383/3118/51135/103/6773/3449/55916/3838/3439/3836/3717/5611/5970/8743/3458/3456/3448/3443/6352/291/3447/10000/3122/54205/8797/3569	-0.166235	-0.905707	0.752643	0.517442	4573	tags=27%- list=21%- signal=21%	51284/356/3661/103/3717/51135/3841/9230/3439/3449/3459/3442/83447/3448/7177/5605/6773/3118/402569/55916/90865/10000/3836/23430/3452/3122/3443/3456/3838/9641/79671/3458/3447/54205/8743/3569/6352/291/8797	0.484
hsa01240	Biosynthesis of cofactors	135	-0.248168	-1.00575	0.459308	0.950163	4026	tags=23%- list=18%- signal=19%	57026/3620/158067/212/29926/54995/5373/6999/224/1352/4337/51805/7372/195814/4338/10243/112724/210/7363/574537/145226/790/10229/79799/8942/10941/159/169355/54575/27010/10201	-0.255284	-0.936576	0.634291	0.969592	4857	tags=27%- list=22%- signal=21%	219/51805/7390/145226/211/4832/1723/57026/154807/4338/10229/29926/212/574537/79001/210/1352/169355/6999/159/7363/790/8942/4337/10941/10243/112724/195814/1728/79799/158067/10201/54575/6697/80025/27010	0.154	-0.220638	-1.04523	0.357005	0.470198	4689	tags=26%- list=21%- signal=21%	9054/1355/65220/80308/27235/3620/210/6472/6999/55163/586/10941/7389/54658/10243/29926/1719/5373/55191/204/790/169355/574537/79799/27430/54600/145226/51109/4338/8942/2729/10229/1352/57026/7363	0.17606	0.777776	0.888181	0.588554	3138	tags=15%- list=14%- signal=13%	2643/4833/8836/53630/23498/2937/203/9104/80347/93100/249/54995/1371/122622/4351/7358/80025/4144/26289/50808	0.476
hsa04530	Tight junction	159	-0.244271	-1.00727	0.462187	0.950163	4085	tags=19%- list=18%- signal=16%	100132463/55114/81/10627/909/10376/7454/5515/7846/51762/9074/10109/50848/9073/53842/26285/4627/10097/23562/58538/5568/83700/9069/49861/81873/55844/1080/1364/79861/9071/912	-0.268037	-0.995365	0.516204	0.969592	10138	tags=51%- list=46%- signal=28%	5519/913/5566/100288814/5010/55114/154796/5565/4633/2064/140465/6794/11149/23327/7122/10552/595/3688/10092/57826/5602/5564/5520/910/9076/56288/50848/91862/9223/9414/84552/53842/4627/5879/8777/5962/4734/3996/93643/6093/1366/7846/5571/4628/100506658/1741/100132463/11346/10627/9074/7430/84612/7454/5515/81/5568/387/644672/10097/5522/79778/9073/49861/58538/81873/26285/23562/9069/909/83700/51762/55844/…	0.138	0.315373	1.58427	0.00143358	0.0355308	5416	tags=40%- list=24%- signal=30%	7277/3993/93643/84552/4771/23370/776/9080/4734/123720/10094/84612/3308/51422/24146/51421/5111/9368/5872/149461/1019/1366/58494/87/10092/153562/9414/7074/27134/57180/4629/23327/154796/60/3688/4478/4217/100506658/5599/5962/56288/6714/23513/2064/10095/112714/4301/7082/91862/5521/998/5906/140465/5515/57530/5520/5522/10552/5563/7122/100288814/54566/5518	0.345405	1.55729	0.00271633	0.0133708	5943	tags=40%- list=27%- signal=30%	24146/3993/7277/23370/776/4734/84552/84612/93643/9414/4771/9368/1019/9080/3059/5872/87/5111/57180/5010/4629/56288/51421/123720/51422/23327/10552/153562/58494/149461/4478/5563/23513/11149/8189/10094/3308/27134/595/4628/154796/4301/7074/10092/5522/5602/5599/5962/100506658/2017/5562/1741/7082/112714/79778/1366/4217/50855/10398/81/4214/5566/5601/2064	0.03
hsa04930	Type II diabetes mellitus	41	0.247191	0.989048	0.470354	0.950163	3049	tags=20%- list=14%- signal=17%	5291/3551/7124/5595/5296/80201/8835/5315	-0.232217	-0.73729	0.860067	0.969592	2422	tags=27%- list=11%- signal=24%	5295/5293/5313/8471/3099/3101/5580/3630/3651/3098/9021	0.38	0.306056	1.19093	0.197584	0.354145	4875	tags=32%- list=22%- signal=25%	3551/5291/776/8651/3767/6833/5594/5599/3643/9021/5580/8835/389692	0.380731	1.37261	0.0769443	0.105322	4836	tags=34%- list=22%- signal=27%	776/5291/3551/8651/3651/7124/3643/3767/5594/5602/8660/5599/5296/9021	0.09
hsa04612	Antigen processing and presentation	51	0.237008	0.993483	0.470968	0.950163	2231	tags=22%- list=10%- signal=19%	920/3326/3108/972/4802/3134/7124/5720/6892/4800/3320	0.298477	1.34673	0.0508475	0.580885	2191	tags=24%- list=10%- signal=21%	920/7124/972/1385/3135/6892/3326/4802/3134/4800/3108/5720	0.184	0.212762	0.867875	0.710336	0.691643	2407	tags=16%- list=11%- signal=14%	4802/3134/3308/3320/3326/5720/3108/1508	0.276681	1.03977	0.39828	0.329405	3317	tags=22%- list=15%- signal=18%	4802/3326/3320/5720/3134/3108/7124/567/1508/3308/4800	0.24
hsa04927	Cortisol synthesis and secretion	63	-0.274952	-0.999282	0.472483	0.950163	5744	tags=27%- list=26%- signal=20%	3776/5151/3777/190/8913/109/3708/775/185/8912/148327/5568/6770/56246/3949/3284/3283	-0.351079	-1.19048	0.195204	0.965996	7584	tags=44%- list=34%- signal=29%	108/4158/8911/115/2778/190/5151/3164/185/84876/10488/5332/2767/109/3776/2776/111/5568/1583/56246/8912/3949/148327/196883/3283/3284/5330/6770	0.044	0.253481	1.07745	0.313229	0.4471	2674	tags=16%- list=12%- signal=14%	8622/778/776/2516/5443/6667/1388/1583/2767/3710	0.363507	1.42263	0.0401101	0.0728696	6745	tags=43%- list=30%- signal=30%	2516/8622/196883/776/778/5443/3164/3739/1388/6667/1583/8912/108/112/3709/5331/3710/114/10488/3777/5566/2778/1386/8913/109/5332/113	0.032
hsa01230	Biosynthesis of amino acids	68	-0.271621	-0.999977	0.472567	0.950163	4433	tags=26%- list=20%- signal=21%	84076/137362/5634/5723/3421/2805/4548/2027/3419/5091/1373/26227/5232/2597/2752/221823/875/113675	-0.287599	-0.984163	0.520241	0.969592	4973	tags=24%- list=22%- signal=18%	5313/5232/5723/26227/1373/2805/137362/2027/226/221823/383/875/2752/113675/2023/2597	0.172	0.252735	1.09108	0.294541	0.436419	1936	tags=16%- list=9%- signal=15%	7167/387712/2026/5832/230/48/2023/445/5224/440/3418	0.304838	1.20697	0.170318	0.185495	5053	tags=31%- list=23%- signal=24%	7167/387712/230/2026/48/2023/95/50/6888/440/4144/2597/384/445/5224/22934/5211/84706/5631/435/5832	0.164
hsa04934	Cushing syndrome	147	-0.24444	-0.999859	0.474592	0.950163	6397	tags=31%- list=29%- signal=22%	8321/1392/673/2770/5604/7471/898/1030/3776/8322/2932/5151/3777/1870/8913/1871/23746/1956/89780/2771/7475/109/51655/3708/7480/8085/775/185/1026/50940/1021/8912/5908/7479/148327/5568/6770/8323/56246/1499/1395/3949/3284/3283/51384	-0.303185	-1.11966	0.247198	0.968394	9010	tags=46%- list=41%- signal=27%	11211/1392/1857/779/595/8325/7481/7855/775/7472/1030/8321/108/4158/898/2535/818/8911/115/2778/7474/7480/5151/196/3164/5604/673/815/1871/2770/185/84876/10488/5332/2767/8085/109/1956/3776/2776/111/7479/7475/5568/79798/89780/1583/2771/51655/23746/50940/1021/1499/56246/5908/8912/3949/1026/148327/8323/196883/3283/3284/51384/1395/5330/6770	0.078	0.2133	1.05843	0.314992	0.447271	4573	tags=24%- list=21%- signal=20%	8622/778/776/7483/2516/11211/1019/1394/5443/11091/6667/80326/1388/673/7477/898/1583/816/2767/3710/1856/79798/5594/1857/7476/7472/54361/51655/7481/1017/113/5906/6934/196/8312/8326	0.311656	1.39127	0.0227193	0.0515284	4354	tags=29%- list=20%- signal=24%	2516/8622/196883/776/6932/778/7483/1019/79798/7477/898/80326/5443/11211/673/11091/3164/1394/3739/1017/7472/1388/6667/1029/6934/1583/8912/196/108/112/595/3709/7481/7475/9070/4297/5331/2535/1021/8321/5594/2773/3710	0.086
hsa00360	Phenylalanine metabolism	15	0.322587	0.97538	0.476472	0.950163	5327	tags=47%- list=24%- signal=35%	314/2806/218/222/3242/259307/4282	0.341131	1.11285	0.29927	0.968394	3233	tags=47%- list=15%- signal=40%	314/218/259307/222/3242/2806/4282	0.264	0.503787	1.49923	0.051486	0.173293	3447	tags=40%- list=16%- signal=34%	314/222/3242/221/218/259307	0.345119	0.977632	0.489852	0.386264	5842	tags=47%- list=26%- signal=34%	314/222/221/259307/218/3242/2806	0.284
hsa04924	Renin secretion	65	0.223955	0.984426	0.490298	0.950163	3362	tags=20%- list=15%- signal=17%	1636/5534/5530/5153/4878/5532/3759/154/2773/5137/3710/9635/1508	-0.231656	-0.788122	0.830496	0.969592	6098	tags=29%- list=28%- signal=21%	2770/185/84876/5332/153/2776/5732/111/5568/1907/1909/2771/163688/91860/1908/5139/5136/1179/5330	0.35	0.288348	1.23165	0.13219	0.290918	6969	tags=43%- list=31%- signal=30%	778/776/1636/5153/5530/134/5534/3759/5532/1508/3710/4878/1909/154/5137/51806/2982/2773/5139/112/810/5331/163688/3778/91860/117/155/116	0.382777	1.50845	0.0174388	0.0479568	6744	tags=49%- list=30%- signal=34%	5972/91860/776/5530/778/1636/2982/5153/4878/5534/154/1908/134/3759/1508/112/116/3709/5532/5139/3778/5331/2773/3710/5732/5137/5566/2778/4881/5533/5734/5332	0.04
hsa00350	Tyrosine metabolism	36	-0.300239	-0.985725	0.493117	0.950163	5383	tags=36%- list=24%- signal=27%	5409/1644/137362/7306/2805/124/2954/1621/127/220074/125/130/7299	-0.428086	-1.32963	0.095679	0.728467	5315	tags=44%- list=24%- signal=34%	1644/8639/5409/7054/220074/126/127/2954/2805/137362/7299/124/130/125/1621/3081	0.032	0.347768	1.31102	0.105047	0.269901	4721	tags=42%- list=21%- signal=33%	314/222/316/1312/3242/221/2184/1638/218/128/259307/126/1621/131/4282	0.285537	1.00025	0.461388	0.369213	6695	tags=44%- list=30%- signal=31%	314/316/1312/222/5409/221/2184/1638/81889/128/259307/218/3242/2806/126/2954	0.282
hsa00260	Glycine- serine and threonine metabolism	36	-0.299776	-0.984207	0.495816	0.950163	5795	tags=28%- list=26%- signal=21%	51268/501/63826/635/5723/212/26227/64902/875/113675	-0.461363	-1.43299	0.0409236	0.518587	5297	tags=39%- list=24%- signal=30%	8639/635/2593/189/63826/211/5723/132158/26227/501/212/64902/875/113675	0.012	0.252135	0.950497	0.539474	0.621556	2681	tags=17%- list=12%- signal=15%	314/501/132158/5224/27232/23464	0.341328	1.19569	0.20831	0.212168	1151	tags=14%- list=5%- signal=13%	314/501/132158/23464/1610	0.16
hsa00900	Terpenoid backbone biosynthesis	20	-0.340996	-0.978531	0.49928	0.950163	7108	tags=40%- list=32%- signal=27%	79947/23463/10654/38/51449/39/91734/3156	-0.317923	-0.880384	0.652099	0.969592	10506	tags=55%- list=47%- signal=29%	9453/2224/4598/57107/4597/51449/38/39/10654/91734/3156	0.23	0.235644	0.757215	0.814673	0.748808	5436	tags=40%- list=25%- signal=30%	57107/116150/23590/10269/51449/4597/10654/3158	-0.206156	-0.711262	0.88431	0.587759	2499	tags=20%- list=11%- signal=18%	23463/3422/91734/3156	0.468
hsa04961	Endocrine and other factor-regulated calcium reabsorption	49	-0.28138	-0.978877	0.500131	0.950163	5376	tags=41%- list=24%- signal=31%	5330/2778/115/483/160/9365/2776/490/5582/5745/3816/1785/5579/480/793/2099/6546/5568/5741/486	-0.425231	-1.38736	0.0517738	0.580885	5720	tags=37%- list=26%- signal=27%	5332/480/9365/2776/490/5582/5579/5568/2099/793/5745/6546/3816/6547/5741/486/5330/160	0.006	0.207416	0.839838	0.767296	0.719712	4095	tags=22%- list=18%- signal=18%	481/1212/8218/6547/23439/5745/1173/476/1175/1759/477	0.252854	0.943656	0.553636	0.42	4411	tags=29%- list=20%- signal=23%	481/8218/1212/6547/1173/23439/112/1211/5331/476/5582/160/493/1175	0.26
hsa00280	Valine- leucine and isoleucine degradation	45	0.238483	0.97538	0.505911	0.950163	4401	tags=31%- list=20%- signal=25%	549/217/11112/35/5019/3030/1738/223/3033/84693/10449/5096/3032/3157	0.208656	0.921803	0.619638	0.969592	2098	tags=20%- list=9%- signal=18%	217/549/11112/5019/1738/35/10449/3030/259307	0.396	0.29698	1.17677	0.200044	0.354145	5436	tags=27%- list=25%- signal=20%	501/34/5095/11112/316/5019/259307/84693/1962/54511/35/3158	0.400231	1.46891	0.0344124	0.0690869	6998	tags=44%- list=32%- signal=30%	501/5095/316/11112/593/4329/34/54511/36/27034/223/259307/1962/30/26275/5019/84693/3032/35/224	0.032
hsa04137	Mitophagy - animal	64	0.222752	0.975448	0.509202	0.950163	4284	tags=25%- list=19%- signal=20%	10241/7311/7879/55626/7314/1460/89941/440738/11337/11345/3091/6667/79065/22808/55288/81631	0.209493	0.989628	0.477089	0.969592	1591	tags=14%- list=7%- signal=13%	7879/10241/1460/55626/7311/22808/89941/81631/7314	0.41	0.232981	0.993892	0.462283	0.570285	6222	tags=41%- list=28%- signal=29%	11337/4893/7311/6667/23710/10241/55669/440738/139341/5599/8878/3265/3845/6714/285973/81631/5071/79065/8408/8887/9927/6233/1459/89941/4077/55288	0.224508	0.881296	0.672813	0.483722	7546	tags=38%- list=34%- signal=25%	11337/4893/7311/6667/3845/29110/55288/79065/55626/55669/8878/139341/5602/5599/10370/10241/5601/192111/23710/3265/6233/4077/8408/6714	0.372
hsa05205	Proteoglycans in cancer	190	-0.234262	-0.984076	0.515479	0.950163	7893	tags=39%- list=36%- signal=25%	3688/29102/815/836/4313/10000/81029/2535/6469/8325/7409/5781/3593/117581/4478/3678/8321/673/5879/2064/5604/6237/1278/7291/7471/7078/858/3236/8322/7410/2817/355/2260/5582/3480/79923/1956/1432/89780/3690/4318/7475/960/3708/2719/5747/2316/7480/6383/60495/3339/5295/1026/1514/5579/5293/22800/406991/4193/287/4060/2002/1839/2099/7479/5568/8323/1499/4660/1634/7097/51384/2318/3673	-0.29071	-1.09118	0.284964	0.968394	9010	tags=47%- list=41%- signal=28%	11211/595/3688/8325/7481/7855/4233/7472/2549/6469/3339/857/8321/836/2535/818/406902/6237/10000/2066/5879/5600/3791/5962/7474/7099/1278/7480/6385/6093/2719/5604/673/815/7409/5295/5329/2065/1839/5293/79923/2247/117581/7430/1956/2260/84309/5582/2817/5579/2316/960/22800/7479/7475/5568/387/7291/2099/89780/287/6383/2002/60495/7078/4193/1499/1432/3236/3690/7410/4660/3845/7097/1634/5747/1026/858/1514/867…	0.128	0.252432	1.30303	0.0300573	0.136817	6150	tags=38%- list=28%- signal=28%	5829/6655/4893/7042/3479/5291/7483/84309/5329/406902/11211/5727/10818/5777/80326/2065/673/7074/10855/2885/7477/7057/816/8826/6300/3710/60/207/3481/1975/1277/3688/4478/5594/6469/2066/7476/7078/5962/3265/3845/7472/6714/2064/4609/54361/7481/998/4233/7040/8326/3082/288/5499/2535/23365/6198/960/5781/6199/5500/967/3685/859/7484/3316/369/8503/6608/7474/5879/5501/7482	0.326151	1.5022	0.00281849	0.0134797	8422	tags=54%- list=38%- signal=34%	6655/5829/406902/7042/4893/5747/5777/6300/5291/7483/3479/7477/5727/3059/80326/84309/5336/2066/11211/3678/23365/673/7124/2885/7291/2065/4609/867/7472/3236/3845/4478/967/1277/10855/1975/60495/595/3709/5329/7481/7475/7057/7074/286/6382/2535/5582/8321/5594/3710/5335/5962/5500/2017/5296/6469/7855/6608/8826/5566/10451/5501/6199/2064/10818/2247/81029/4233/369/117581/2549/3265/8324/54361/6198/3082/60/368…	0.062
hsa04371	Apelin signaling pathway	125	0.197796	0.973984	0.526662	0.950163	3383	tags=18%- list=15%- signal=16%	10681/85366/3991/5562/5294/10014/7046/6198/2785/30849/59/2787/4089/4209/440738/5595/7019/2773/5054/10672/3710/8877/4635	-0.195793	-0.713641	0.94269	0.969592	10279	tags=50%- list=46%- signal=27%	999/5605/8862/55811/5566/3708/5565/4633/54331/340156/2786/4893/2783/810/595/187/5564/108/59345/56848/55970/6261/6237/182/10000/115/5327/5289/4854/6263/5571/5604/9759/2770/185/8678/5332/4634/109/2776/4842/111/22800/5568/5346/2782/2771/163688/2788/6546/1490/6547/91860/814/3845/10365/643246/4208/2791/196883/2790/5330/23533	0.402	0.182137	0.88278	0.746629	0.70559	6787	tags=35%- list=31%- signal=25%	4893/85366/7046/2785/6547/51422/10014/55970/4205/6263/94235/3991/4854/3710/440738/207/7350/5594/91807/3265/3845/81631/10681/113/4088/8877/51806/10672/6198/2784/5563/6199/2773/112/810/5331/5327/114/163688/91860/59/5346/5562/595	0.351151	1.53361	0.00475907	0.0193888	7396	tags=46%- list=33%- signal=31%	10681/85366/196883/91860/4893/3991/2785/4205/146850/6263/7046/51422/6547/94235/3845/7350/5563/55970/10014/108/112/595/7019/59/3709/5331/6696/5594/2773/4854/3710/2787/2786/114/5562/340156/30849/4089/23533/4635/91807/5566/8862/6199/4209/4088/109/5332/113/3265/4638/10672/6198/5571/59345/5140/207	0.042
hsa00770	Pantothenate and CoA biosynthesis	20	0.286541	0.944911	0.532723	0.950163	1411	tags=15%- list=6%- signal=14%	217/80347/79646	-0.330892	-0.916298	0.604358	0.969592	2077	tags=20%- list=9%- signal=18%	1807/8876/80025/51733	0.228	0.258446	0.830487	0.714651	0.693368	3481	tags=20%- list=16%- signal=17%	80347/1806/80025/79646	0.465082	1.41885	0.0730003	0.104286	8475	tags=50%- list=38%- signal=31%	80347/80025/8875/1806/224/79646/339896/53354/79717/60490	0.058
hsa01210	2-Oxocarboxylic acid metabolism	16	0.306345	0.942268	0.533249	0.950163	1964	tags=25%- list=9%- signal=23%	95/2806/48/1431	-0.205455	-0.540347	0.973835	0.969592	9878	tags=50%- list=45%- signal=28%	586/3420/162417/2875/3421/3419/2805/137362	0.484	0.350299	1.06655	0.361325	0.473599	4613	tags=31%- list=21%- signal=25%	48/3418/95/50/1431	0.383535	1.10506	0.33552	0.295258	8650	tags=56%- list=39%- signal=34%	48/95/50/84706/2806/2805/3418/162417/3419	0.188
hsa00640	Propanoate metabolism	32	0.254881	0.952631	0.534368	0.950163	2464	tags=19%- list=11%- signal=17%	32/35/84532/3030/1738/51	-0.197921	-0.603052	0.95705	0.969592	8155	tags=41%- list=37%- signal=26%	55902/5095/594/4594/55862/8801/18/1629/1962/26275/8802/3945/3939	0.464	0.227272	0.833431	0.740366	0.70559	5017	tags=25%- list=23%- signal=19%	5095/84532/55902/32/51/84693/1962/35	0.385726	1.31713	0.119125	0.14321	6895	tags=41%- list=31%- signal=28%	32/5095/84532/55902/79611/593/4329/8801/1962/26275/84693/51/35	0.076
hsa04650	Natural killer cell mediated cytotoxicity	110	0.200478	0.966542	0.535294	0.950163	2143	tags=15%- list=10%- signal=13%	5291/5534/637/5530/5777/6655/9437/3454/9436/6464/5532/7124/5578/5595/5296/135250	-0.317168	-1.14298	0.225091	0.968394	2687	tags=20%- list=12%- signal=18%	3449/6452/10870/3447/7410/3845/3448/3458/3456/5551/3459/8743/2207/25759/6850/3460/7305/51744/355/3002/2214/1437	0.062	-0.245911	-1.12853	0.231327	0.389303	2103	tags=15%- list=9%- signal=13%	3449/7535/3439/4277/5551/8743/3458/3456/3448/3443/3447/3002/259197/8797/919/1437	0.243593	1.04531	0.386551	0.32091	2940	tags=20%- list=13%- signal=17%	10870/6655/80328/4893/5530/5777/7305/5291/5880/5336/135250/673/3460/7124/2885/5534/9436/2207/6452/353091/3845/2214	0.2
hsa04062	Chemokine signaling pathway	181	0.186946	0.968803	0.547304	0.950163	2180	tags=14%- list=10%- signal=13%	5291/10681/5829/643/6655/10663/2870/9475/3551/6346/5294/10235/5906/2785/6363/6464/2921/2787/572/157/6367/5595/3577/5296/3576	-0.295329	-1.1053	0.26163	0.968394	6367	tags=35%- list=29%- signal=25%	5604/673/6772/409/2770/7409/5295/1794/5332/5293/109/399694/2931/6011/2776/6372/5579/4283/10344/111/7454/6777/5568/387/57580/10563/2782/5880/3055/1147/2771/2788/6375/2919/1236/9844/5908/6355/6373/7410/1234/5580/6359/6358/3845/1232/58191/5747/2268/9547/5473/2791/6352/6369/25759/196883/1230/2790/56477/3579/6364/5330/23533/3718	0.094	0.165483	0.848312	0.867974	0.763491	4283	tags=20%- list=19%- signal=16%	5829/3551/6655/4893/2870/2785/5291/157/6374/58191/6363/55970/572/94235/673/7074/8517/408/2885/2921/10663/207/5594/3577/3265/2826/3845/56288/6714/6360/2920/4793/10850/10681/998/113	0.301247	1.38049	0.0204082	0.0502272	4910	tags=30%- list=22%- signal=23%	10235/6655/5829/408/10681/6346/6367/196883/6363/4893/2785/5747/2870/572/5291/3551/157/6374/146850/5880/5336/58191/56288/673/2885/6777/2931/94235/3845/55970/2921/108/1398/112/3627/57580/3055/4067/399694/7074/5331/8517/5594/2773/2787/2786/5335/6464/10663/114/4793/2826/5296/6372	0.078
hsa04130	SNARE interactions in vesicular transport	30	0.258687	0.947017	0.547523	0.950163	1484	tags=17%- list=7%- signal=16%	6811/10228/8674/2054/662	-0.287936	-0.867058	0.682534	0.969592	3128	tags=20%- list=14%- signal=17%	143187/8675/9342/6843/8417/415117	0.236	-0.191172	-0.669429	0.931456	0.784843	5249	tags=40%- list=24%- signal=31%	8417/9342/9482/6810/10228/8673/9341/143187/10282/10791/9527/8675	-0.13069	-0.506802	0.998316	0.647875	4675	tags=30%- list=21%- signal=24%	8675/10282/6810/6809/10228/8417/143187/415117/8673	0.49
hsa04730	Long-term depression	57	-0.266036	-0.951095	0.551486	0.950163	9723	tags=56%- list=44%- signal=32%	2911/4893/255189/5605/5332/2775/2977/3845/5519/5330/2778/2767/10842/2776/6261/1392/673/2770/5604/5582/2890/3480/4842/2771/3708/2781/5592/283748/5515/5579/2891/2895	-0.356479	-1.1896	0.199629	0.965996	7975	tags=60%- list=36%- signal=38%	2982/3709/5605/5519/3708/5593/4893/1392/2768/6261/10842/2911/2778/283748/5604/673/2770/5332/2767/255189/2776/4842/5582/5579/2890/5515/2771/2891/5592/2781/3845/2895/5516/5330	0.066	0.175643	0.733837	0.921758	0.784843	5988	tags=33%- list=27%- signal=24%	4893/3479/2768/1394/8681/673/2767/3710/5594/3265/3845/5515/2982/10672/5518/2773/255189/5331/369	0.274373	1.05394	0.375896	0.315638	6984	tags=40%- list=32%- signal=28%	4893/2768/3479/2982/673/8681/1394/3845/3709/4067/5331/5582/5594/2773/3710/2778/2911/2775/369/5332/3265/10672/5515	0.228
hsa00650	Butanoate metabolism	22	0.274277	0.928158	0.561772	0.950163	3581	tags=32%- list=16%- signal=27%	79944/35/5019/3030/7915/3033/54988	0.191324	0.695896	0.910979	0.969592	3225	tags=27%- list=15%- signal=23%	79944/5019/35/3030/54988/3033	0.462	-0.1885	-0.605183	0.958058	0.789114	6540	tags=32%- list=30%- signal=22%	38/39/3030/64064/142827/18/116285	-0.237089	-0.840673	0.707678	0.497409	3895	tags=27%- list=18%- signal=23%	341392/3033/142827/622/116285/54988	0.392
hsa01200	Carbon metabolism	108	-0.241578	-0.952802	0.56298	0.950163	5879	tags=31%- list=27%- signal=23%	5631/6389/38/226/2747/4594/9563/84076/137362/5634/5226/5723/3421/2805/39/4191/26275/2027/3419/2539/83440/5091/1373/26227/54363/8802/5232/2597/51179/221823/3098/113675/6392	-0.312884	-1.12617	0.251815	0.968394	8155	tags=44%- list=37%- signal=28%	55902/2875/3421/25796/5634/9104/5095/4594/5091/84076/8789/3419/5226/83440/2747/8801/38/26007/4191/189/5313/5232/3099/5723/132158/26227/2539/1373/26275/39/8802/10873/2805/137362/2027/2203/3101/226/54363/221823/51179/3098/113675/9563/2023/2597/6392	0.066	0.22374	1.05632	0.33341	0.454491	4313	tags=22%- list=19%- signal=18%	7167/387712/2026/5095/84532/9104/230/48/132158/55902/2023/5224/3418/2821/414328/51/128/4967/5213/50/84693/2098/6391/22934	0.287964	1.23222	0.129115	0.151726	5092	tags=29%- list=23%- signal=22%	7167/387712/230/2026/132158/5095/84532/48/4967/9104/55902/414328/2023/2821/6391/2098/50/6888/4329/2597/5224/22934/5162/55753/5211/84706/8801/5631/2731/128/9563	0.154
hsa05207	Chemical carcinogenesis - receptor activation	183	0.186557	0.9667	0.567398	0.950163	2231	tags=14%- list=10%- signal=12%	406884/406883/5291/6256/6655/164091/6195/406888/406886/1950/6198/4257/2946/3326/4258/572/54659/5925/1388/406890/5578/64764/5595/5296/3320	-0.177415	-0.664627	0.981605	0.969592	8952	tags=39%- list=40%- signal=24%	779/595/10728/2944/990/775/2052/2949/108/5970/2254/27006/6197/596/1137/2251/182/10000/4790/115/2778/2248/28514/54657/406887/196/5604/409/2770/5295/10488/5293/109/2247/153/1543/1956/5582/5579/111/27330/6777/5568/406933/2255/2099/2771/331/2940/574537/23746/993/8600/1978/2100/5241/7363/3845/10941/6258/3838/148327/79799/85315/406882/54575/1544/196883/3836/9641/6776/604	0.478	0.205011	1.05313	0.325548	0.450532	3821	tags=18%- list=17%- signal=15%	6256/406884/6655/4893/406883/778/5291/776/1950/6195/8817/3320/3326/164091/2946/1388/332/572/2252/408/2885/54659/1576/406889/207/596/5594/3265/3845/154/6714/4609/1137	0.261534	1.19967	0.132903	0.153785	7547	tags=37%- list=34%- signal=25%	6655/6776/408/6256/406884/164091/196883/2940/776/4893/3326/406883/3320/778/572/5291/596/6195/2946/2253/1950/2885/6777/4609/154/1388/332/3845/8817/196/108/112/595/9314/4257/2252/5582/5594/2248/2773/114/5296/10488/10683/54852/3840/5566/6199/2778/1386/119391/1137/2949/2247/8822/109/2948/10728/113/3265/6198/79852/406889/207/54567/5295/6714/779	0.188
hsa04668	TNF signaling pathway	106	-0.241448	-0.949658	0.568556	0.950163	6399	tags=32%- list=29%- signal=23%	8772/5604/8737/7412/5601/4314/10454/10059/355/5970/9021/8986/1432/5608/4318/4790/5295/840/7133/5293/6416/3569/6364/6352/1147/3659/331/23118/148327/6401/3456/7128/8837/1437	-0.328219	-1.17905	0.175151	0.955391	4300	tags=26%- list=19%- signal=21%	6416/8986/1147/843/64127/23118/331/2919/8772/6401/1432/5743/7132/3659/3569/10059/7133/1540/148327/3456/4318/6352/6364/9021/355/7128/8837/1437	0.054	-0.23868	-1.08865	0.28872	0.432495	4490	tags=25%- list=20%- signal=20%	64764/468/1432/5604/1906/8737/4318/5290/8772/3553/6364/3383/6401/8837/6416/4049/3726/5970/3456/3659/840/6352/10000/3569/10454/5608/1437	-0.183726	-0.944735	0.604132	0.44303	3404	tags=20%- list=15%- signal=17%	10059/8737/6364/6416/1385/23118/4314/7412/1432/10000/3456/3659/11035/6401/5608/8837/3569/6352/4049/10454/1437	0.444
hsa04814	Motor proteins	181	-0.229871	-0.960571	0.569908	0.950163	5786	tags=25%- list=26%- signal=19%	83657/55860/8701/24137/8735/3833/58498/1767/84376/7139/6990/58/4648/11127/10627/10376/146439/6993/7137/1770/7846/23303/10540/9585/4627/1781/4622/10121/55083/4632/84643/3800/4645/53904/4619/285643/4626/79819/1780/9928/22920/79861/22989/4620/64005/343521	-0.231326	-0.865767	0.792476	0.969592	7908	tags=33%- list=36%- signal=21%	4625/83657/7168/830/56992/10749/4651/81930/6990/4627/23026/3833/4643/127602/4430/1767/9585/7846/4628/23303/547/4645/203068/4634/55930/10627/1781/10381/10121/3800/58498/8701/6993/4622/7139/55605/4626/55083/146439/4632/7137/11127/58/4619/285643/4648/64005/10540/1780/22989/22920/53904/4620/84643/79861/1770/10376/79819/9928/343521	0.276	-0.162329	-0.80164	0.92129	0.784843	4987	tags=25%- list=23%- signal=20%	829/4642/4643/8701/84617/22920/7135/347240/23026/84643/53904/10376/103910/4637/9928/55930/7283/547/10627/7168/3800/3831/8735/79819/24137/64005/6993/9585/832/4626/23095/64837/285643/1780/6990/83657/10540/4619/4627/22989/203068/79861/4622/4620/3833/4632	0.221809	1.01646	0.442177	0.358963	5772	tags=29%- list=26%- signal=21%	221458/81027/7277/7169/57519/146754/10382/55567/1769/4649/63971/7170/4629/4644/51168/140735/7138/55605/4641/80022/7280/3835/126820/10120/8655/1062/59/58/56992/3801/4628/10381/64446/7802/64147/3797/57576/8632/10749/7125/3796/1770/112714/51174/3799/4636/79659/26153/10398/7171/4635/200132	0.324
hsa05169	Epstein-Barr virus infection	180	-0.22863	-0.954731	0.580903	0.950163	5189	tags=27%- list=23%- signal=21%	1870/355/4616/5970/3122/916/3440/1871/919/1432/5608/960/29110/4790/6773/3439/3133/3066/5295/1026/3111/5293/23586/3654/6416/5707/3569/3665/5706/1147/1021/5702/3112/4193/23118/3443/10213/3718/1380/3448/54205/9541/3447/9641/2923/3449/3456/7128/7097	-0.187829	-0.702734	0.967109	0.969592	3097	tags=16%- list=14%- signal=13%	54205/4193/8772/1021/3449/4791/1432/3447/9541/915/3654/10213/3569/7097/3448/5705/1026/29110/3456/3111/2923/6850/1380/3665/9641/355/7128/3718	0.402	-0.267207	-1.31856	0.0306122	0.136817	5968	tags=37%- list=27%- signal=27%	3661/836/355/5293/3725/3109/3452/5719/3066/9636/917/811/6850/57506/51426/5702/5704/1870/3280/6502/6772/1432/10213/5705/3683/6890/1026/8737/3516/1869/10018/5290/8772/894/2923/3383/8900/3118/51135/3718/79685/6416/6773/3449/3439/11317/5707/5970/3456/3448/958/1647/3443/916/3447/10000/9541/3122/6891/7097/54205/5709/915/3569/10454/919/5608	0.207677	0.95162	0.581011	0.430581	5107	tags=27%- list=23%- signal=21%	7189/7431/4734/4794/6300/5291/3551/596/1019/898/965/5336/3134/5700/1643/8717/5713/3108/7186/7124/25942/377841/4609/567/1017/29110/4791/595/695/3665/3627/4067/930/7874/6892/8517/22938/1021/5602/317/5599/9612/4793/5296/5610/5717/3440/7188	0.326
hsa04611	Platelet activation	117	0.195649	0.952122	0.581604	0.950163	3032	tags=16%- list=14%- signal=14%	5291/85366/9475/5294/6300/10235/5906/2815/5739/6786/7094/5595/5296/64805/2773/5742/3937/10672/3710	-0.278534	-1.00917	0.477879	0.969592	7629	tags=36%- list=34%- signal=24%	54518/10000/115/5600/2778/9002/2149/1278/6093/283748/3674/6915/2770/5295/84876/5332/255189/10627/5293/109/2776/111/5568/387/2771/5908/1432/5592/3690/83706/10125/2207/196883/2244/6850/2212/5023/7450/5330/23533/51206/3673	0.19	-0.161696	-0.749448	0.94658	0.789114	7463	tags=36%- list=34%- signal=24%	5590/5584/1278/83706/4638/340156/5593/5295/3708/2983/6093/2266/3937/5293/3674/5294/10125/6850/23533/5330/109/5742/3673/54518/2149/9475/23236/1432/8673/103910/2212/5290/10627/9002/2776/5592/2244/5568/123745/5908/10000/51206	0.329214	1.4255	0.0223343	0.0515053	8515	tags=53%- list=38%- signal=33%	2815/10235/85366/5739/196883/83706/6300/5291/146850/5336/2982/23365/6915/8681/5023/2812/7094/2207/2811/1277/108/5028/112/695/3709/4067/5331/2814/5594/2773/3710/2534/114/5500/5296/340156/23533/91807/5566/5501/2778/109/7408/5332/113/4638/10672/60/3688/3674/207/5295/6714/4659/5593/5590/2983/387/5293/64805/8773/115	0.106
hsa00563	Glycosylphosphatidylinositol (GPI)-anchor biosynthesis	26	-0.302031	-0.923157	0.585696	0.950163	2193	tags=42%- list=10%- signal=38%	5279/284098/9488/51227/55650/54965/51604/54872/5277/5281/5283	-0.277517	-0.814159	0.740303	0.969592	6007	tags=35%- list=27%- signal=25%	55650/5279/54965/9488/54872/5283/5277/5281/51604	0.306	0.442427	1.53448	0.0330311	0.140708	1129	tags=23%- list=5%- signal=22%	94005/80235/128869/93183/80055/65258	0.426111	1.38706	0.0810772	0.109123	2813	tags=31%- list=13%- signal=27%	94005/80055/93183/80235/65258/128869/54965/55650	0.082
hsa00533	Glycosaminoglycan biosynthesis - keratan sulfate	14	0.306405	0.905935	0.587607	0.950163	10	tags=7%- list=0%- signal=7%	2683	-0.374807	-0.952798	0.550311	0.969592	810	tags=21%- list=4%- signal=21%	6482/6487/8704	0.25	0.533935	1.55232	0.0389802	0.144354	5892	tags=43%- list=27%- signal=31%	2683/8534/8703/8702/6487/93010	0.454094	1.26458	0.183844	0.192598	1397	tags=21%- list=6%- signal=20%	2683/10678/8534	0.176
hsa04670	Leukocyte transendothelial migration	109	-0.237769	-0.93883	0.589959	0.950163	6340	tags=35%- list=29%- signal=25%	4688/2770/5879/7412/644672/58498/9076/7410/5582/7852/394/1432/2771/4318/100132463/5747/83692/81/10627/5295/9074/50848/5579/5293/9073/53842/26285/23562/5908/7414/11069/4689/83700/9069/49861/1499/1364/9071	-0.28121	-1.01265	0.468873	0.969592	7436	tags=45%- list=34%- signal=30%	53842/5879/5600/83593/1500/6093/7852/1366/394/2770/7409/5295/100506658/100132463/83692/10627/5293/9074/7430/1496/1495/5582/5579/58498/81/387/11069/5880/644672/2771/7414/9073/1499/5908/49861/1432/26285/23562/9069/83700/7410/9071/3684/5747/4318/1003/1364/4478/4689	0.14	0.194641	0.921704	0.641709	0.667748	3100	tags=17%- list=14%- signal=15%	5829/5291/9080/83593/24146/149461/7070/90952/1366/58494/87/6494/4636/6300/60/10411/3688/4478/100506658	0.220182	0.944159	0.574561	0.428486	5896	tags=28%- list=27%- signal=21%	24146/5829/83593/5747/6300/5291/9080/5880/5336/87/5010/58494/90952/149461/4478/6494/3684/4301/5582/2773/5335/100506658/7070/5296/7852/1366/4636/10398/1003/81/10451	0.35
hsa04210	Apoptosis	120	0.19503	0.953634	0.592151	0.950163	3088	tags=19%- list=14%- signal=17%	5291/7277/637/1676/597/3551/1509/1513/472/572/7124/2081/5595/5296/1649/329/8517/10038/4217/7185/1616/3710/1075	-0.238188	-0.865052	0.761354	0.969592	3996	tags=21%- list=18%- signal=17%	1147/843/9131/581/331/4803/54205/8772/839/10039/7132/6709/1522/1439/3845/1514/55367/5551/79861/8743/10376/355/3002/4914/8837	0.248	0.245549	1.18029	0.145984	0.300193	3796	tags=28%- list=17%- signal=24%	7277/3551/4893/1676/5291/1509/4170/7185/332/572/329/1649/8517/839/8717/1508/5366/637/3710/60/207/596/5594/1616/4217/4000/10039/5599/7186/3265/3845/6709/823/112714	0.302244	1.31289	0.0656209	0.0978111	8565	tags=53%- list=39%- signal=33%	7277/4893/1509/1676/3562/572/5291/3551/596/1522/839/8717/7186/7124/1649/7185/332/3845/1513/10039/4000/1508/10038/1515/1521/329/3709/8517/4803/5594/3710/5602/317/5599/823/1075/5296/112714/5366/4217/597/4170/5601/1616/4616/637/3265/51807/1965/60/6709/843/207/5295/4792/472/581/8739/1514/5783/1677/5293/1439/468	0.094
hsa00051	Fructose and mannose metabolism	32	0.246967	0.923051	0.595344	0.950163	3310	tags=22%- list=15%- signal=19%	3795/7167/5211/5208/5372/80201/230	-0.248843	-0.758208	0.828201	0.969592	7045	tags=38%- list=32%- signal=26%	8789/5373/2762/26007/231/3099/29926/2203/3101/226/5209/3098	0.382	0.285356	1.04643	0.37395	0.483817	734	tags=9%- list=3%- signal=9%	3795/7167/230	-0.274884	-1.07992	0.317449	0.285176	1111	tags=16%- list=5%- signal=15%	5373/57016/229/226/3098	0.296
hsa04145	Phagosome	123	-0.233794	-0.936939	0.601419	0.950163	4706	tags=24%- list=21%- signal=19%	2212/51382/4842/90423/3690/10376/5289/4353/3133/3916/50617/1514/7846/3111/8417/1781/3920/3112/81035/1520/7059/4689/127124/929/5868/1780/79861/7097/3673	-0.352773	-1.28388	0.0599444	0.580885	3397	tags=33%- list=15%- signal=28%	50617/203068/3133/1781/51382/4481/245973/10381/4842/525/3916/29927/127124/90423/22925/10312/7059/5868/3690/3920/8417/81035/7097/3684/1780/929/1514/3111/4973/79861/10333/10376/64581/2212/529/3678/8685/4689/2214/3673/4353	0.016	0.174954	0.844791	0.828852	0.750735	3901	tags=21%- list=18%- signal=18%	7277/3134/10382/155066/10312/81027/7060/8411/527/83547/3108/9114/533/7057/10381/715/60/7280/3688/4153/90423/1311/51143/3916/112714/5878	0.230575	1.00513	0.459495	0.369213	6327	tags=30%- list=29%- signal=22%	81027/7277/83547/10382/9114/533/3134/10312/155066/3678/8411/527/3108/90423/4074/7280/529/2214/245973/7060/715/3684/10381/7057/9902/3916/1311/8685/112714/10333/79659/5878/5869/4353/1535/347733/3115	0.318
hsa04640	Hematopoietic cell lineage	84	-0.24365	-0.927284	0.605606	0.950163	4226	tags=21%- list=19%- signal=17%	3690/960/3559/909/4254/1436/3567/2057/3111/3569/3112/914/1380/929/3575/3673/912/1437	-0.357519	-1.25427	0.110503	0.758497	2587	tags=24%- list=12%- signal=21%	928/909/3690/4254/915/3569/914/3684/929/3111/3559/1380/912/3575/3678/3554/3570/945/3673/1437	0.092	-0.224488	-0.982774	0.484529	0.5794	5867	tags=33%- list=26%- signal=25%	3676/952/3674/3109/947/924/917/4254/3673/951/290/2323/913/929/3553/909/3118/3565/948/3559/914/911/916/3122/912/915/3569/1437	0.293765	1.2095	0.162817	0.178208	5047	tags=35%- list=23%- signal=27%	2815/1441/3815/3590/966/3574/933/3562/3554/1378/1791/3678/3552/3108/2812/7124/945/3570/2811/2322/3684/921/930/1379/2814/7850/3566/3655/3568	0.17
hsa05323	Rheumatoid arthritis	80	-0.24431	-0.922875	0.609544	0.950163	5076	tags=24%- list=23%- signal=18%	4312/3122/51382/90423/3605/50617/1514/3111/3569/6364/6352/3112/8600/942/127124/5741/3458/7097/1437	-0.310596	-1.0841	0.342302	0.969592	5820	tags=34%- list=26%- signal=25%	50617/7010/4312/51382/3605/245973/8792/6372/942/525/2321/2919/127124/90423/10312/8600/5741/3569/7097/1514/3458/3111/6352/529/6364/3606/1437	0.094	-0.263864	-1.14409	0.22561	0.386174	3124	tags=25%- list=14%- signal=22%	3683/7099/4050/3553/6364/3383/3118/940/523/5741/1493/3458/6387/9550/6352/3122/942/7097/3569/1437	0.273493	1.11725	0.273739	0.25897	2960	tags=22%- list=13%- signal=20%	8741/8792/7042/9114/6374/3606/533/10312/155066/3552/527/3108/7124/90423/529/2921/1513/245973	0.162
hsa00220	Arginine biosynthesis	20	-0.315489	-0.905333	0.610999	0.950163	5813	tags=40%- list=26%- signal=30%	162417/2747/4842/137362/2805/2744/1373/2752	-0.358745	-0.99343	0.495899	0.969592	8093	tags=55%- list=37%- signal=35%	162417/2875/445/2747/2744/4842/1373/2805/137362/383/2752	0.19	0.190753	0.612964	0.951162	0.789114	4104	tags=20%- list=19%- signal=16%	445/435/95/384	0.253191	0.772423	0.789771	0.539595	5842	tags=35%- list=26%- signal=26%	95/384/445/84706/435/383/2806	0.386
hsa04918	Thyroid hormone synthesis	70	-0.248518	-0.919356	0.614116	0.950163	4383	tags=23%- list=20%- signal=18%	5172/109/3708/257202/5579/2880/389434/480/213/7038/148327/5568/1081/7252/2876/486	-0.350576	-1.20507	0.171997	0.955391	6121	tags=36%- list=28%- signal=26%	53905/10488/5332/7038/480/109/213/405753/2776/5582/432/5579/111/5568/1081/7252/2880/148327/389434/196883/486/433/257202/5330/2876	0.054	0.207969	0.903518	0.654054	0.675439	2845	tags=17%- list=13%- signal=15%	6528/481/493869/9601/2878/7270/1388/23439/2877/476/3710/53905	0.286278	1.14015	0.248993	0.24346	5905	tags=37%- list=27%- signal=27%	9601/196883/481/2878/493869/6528/2877/1388/108/7270/2882/23439/112/3709/405753/53905/5331/476/5582/3710/114/10488/7849/5566/2778/1386	0.196
hsa04664	Fc epsilon RI signaling pathway	61	0.212879	0.923819	0.628585	0.950163	2113	tags=15%- list=10%- signal=13%	5291/6655/3635/6300/7124/5578/241/5595/5296	-0.239387	-0.807163	0.798873	0.969592	7816	tags=38%- list=35%- signal=24%	3562/3596/10000/5879/5600/283748/5604/7409/5295/2206/255189/5293/3567/6416/5880/2205/1432/9846/7410/3845/2207/6850/1437	0.344	-0.184351	-0.760342	0.885343	0.776118	4306	tags=21%- list=19%- signal=17%	7409/1432/5604/241/5290/3565/6416/2205/2206/123745/10000/5608/1437	0.346552	1.34831	0.0716917	0.103086	4795	tags=36%- list=22%- signal=28%	6655/4893/3562/6300/5291/5880/5336/3635/3596/8681/7124/2885/2207/3845/695/4067/5594/2534/5602/5335/5599/5296	0.088
hsa04911	Insulin secretion	82	-0.240459	-0.911733	0.63035	0.950163	8350	tags=37%- list=38%- signal=23%	6804/5330/2778/2864/815/116/27345/2767/115/9699/483/3781/2776/6616/5582/3651/3783/54795/109/3630/775/5579/480/11069/10242/148327/5568/1131/2641/486	-0.327668	-1.14585	0.23916	0.968394	8952	tags=49%- list=40%- signal=29%	779/3782/775/6514/3781/108/477/6804/818/2695/2740/9699/54795/115/2778/2864/116/815/10488/5332/2767/480/6616/109/2776/5582/5579/111/5568/3783/11069/2641/3630/3651/148327/196883/486/10242/1131/5330	0.082	0.230656	1.03479	0.380077	0.488778	2683	tags=18%- list=12%- signal=16%	778/481/776/2864/6844/1388/23439/139760/6616/816/3767/2767/476/3710/6833	0.269299	1.1044	0.293095	0.269794	5996	tags=38%- list=27%- signal=28%	196883/776/6616/481/778/3651/54795/1388/9699/2740/108/23439/112/116/3767/3778/5331/476/5582/3710/3780/114/27345/10488/139760/27445/2864/5566/2778/1386/6844	0.238
hsa01212	Fatty acid metabolism	52	0.217413	0.915907	0.631055	0.950163	3034	tags=23%- list=14%- signal=20%	51703/5538/2181/83401/35/126129/3030/1375/51/27349/3033/79966	-0.207599	-0.683711	0.924119	0.969592	7215	tags=33%- list=33%- signal=22%	197322/9415/2182/54995/38/2180/51102/54898/1962/1374/39/6785/1376/37/33/79071/2194	0.44	0.388429	1.5899	0.0103936	0.0827726	4292	tags=29%- list=19%- signal=23%	51703/2181/79966/34/1375/51102/126129/7923/79071/51495/51/5538/9524/54995/1962	0.407142	1.53597	0.018233	0.0495217	8634	tags=60%- list=39%- signal=36%	51703/2181/79966/126129/79071/1375/7923/54995/51102/9415/5538/34/36/37/2180/51495/1962/30/83401/2194/401494/51/3032/35/51144/9524/9200/1376/2182/23305/84869	0.016
hsa00620	Pyruvate metabolism	45	0.223067	0.91233	0.631472	0.950163	2186	tags=16%- list=10%- signal=14%	32/5162/217/128/84532/1738/223	-0.28098	-0.906	0.639897	0.969592	5709	tags=33%- list=26%- signal=25%	38/4191/5313/219/501/126/39/127/10873/124/3945/130/125/3939/5106	0.198	-0.275375	-1.06444	0.344295	0.460126	4821	tags=31%- list=22%- signal=24%	10873/5160/125/160287/3948/3939/124/2739/92483/4190/127/3945/5161/130	0.219593	0.805941	0.781692	0.535739	5821	tags=27%- list=26%- signal=20%	32/501/84532/55902/134526/5106/223/5162/128/97/4191/10327	0.412
hsa03450	Non-homologous end-joining	13	-0.340966	-0.87575	0.639754	0.950163	3732	tags=31%- list=17%- signal=26%	2237/27434/2547/10111	0.320598	0.99965	0.441529	0.969592	7	tags=8%- list=0%- signal=8%	1791	0.302	-0.391075	-1.08753	0.348488	0.463457	5090	tags=46%- list=23%- signal=36%	4361/5591/2547/7518/10111/27434	-0.265547	-0.803393	0.730356	0.508475	2594	tags=23%- list=12%- signal=20%	10111/2547/27434	0.41
hsa04392	Hippo signaling pathway - multiple species	28	0.247194	0.892097	0.643806	0.950163	5119	tags=32%- list=23%- signal=25%	11186/4771/1454/8994/8642/55233/7004/26524/9770	0.147988	0.580013	0.987887	0.969592	1221	tags=11%- list=6%- signal=10%	11186/55233/4771	0.476	0.444911	1.57349	0.0233312	0.119117	4111	tags=32%- list=19%- signal=26%	4771/11186/60485/7004/126374/9770/79981/8994/92597	0.447249	1.48074	0.0457797	0.0802116	9170	tags=64%- list=41%- signal=38%	9770/11186/126374/4771/60485/7004/1454/79633/92597/10413/8994/5058/7003/6788/26524/9113/7005/25937	0.042
hsa04966	Collecting duct acid secretion	26	0.249059	0.879097	0.647204	0.950163	3115	tags=23%- list=14%- signal=20%	9114/535/23545/534/523/155066	-0.32949	-0.966637	0.533113	0.969592	5820	tags=38%- list=26%- signal=28%	50617/51382/1188/245973/525/127124/90423/10312/529/10723	0.176	0.283048	0.981699	0.477547	0.578642	2138	tags=19%- list=10%- signal=17%	155066/10312/527/10723/9114	0.437702	1.42479	0.0652362	0.0978111	2990	tags=31%- list=13%- signal=27%	9114/10312/155066/527/90423/529/245973/760	0.024
hsa00500	Starch and sucrose metabolism	27	0.24804	0.885509	0.647808	0.950163	2627	tags=22%- list=12%- signal=20%	178/5837/2821/5836/5834/80201	-0.347426	-1.02773	0.44713	0.969592	7998	tags=56%- list=36%- signal=36%	8972/279/92579/2632/2998/5169/8908/11181/5236/3099/2538/57733/3101/3098/2992	0.17	0.322807	1.1304	0.271432	0.415735	4679	tags=30%- list=21%- signal=23%	5236/5836/2632/2821/5837/8908/2595/57818	0.334693	1.09782	0.329349	0.292165	2840	tags=26%- list=13%- signal=23%	5836/5236/283209/92579/2632/2821/2992	0.2
hsa03030	DNA replication	34	-0.273016	-0.886975	0.647817	0.950163	5710	tags=35%- list=26%- signal=26%	6118/4171/5985/5984/2237/4175/246243/5982/5426/5422/56655/6119	-0.198786	-0.612726	0.956048	0.969592	9616	tags=47%- list=43%- signal=27%	4172/29935/4176/5985/5427/4173/2237/5426/246243/3978/56655/6742/5982/5422/5984/6119	0.436	-0.301904	-1.09044	0.319911	0.447271	5733	tags=41%- list=26%- signal=31%	4174/5981/10714/6119/4172/5557/6118/5982/5984/5427/56655/4175/5983/246243	0.261898	0.905335	0.611041	0.445609	8928	tags=44%- list=40%- signal=26%	5424/5111/2237/23649/5426/79621/4176/29935/1763/54107/10535/6117/10714/84153/6742	0.304
hsa04216	Ferroptosis	37	-0.268165	-0.885191	0.648736	0.950163	6037	tags=35%- list=27%- signal=26%	112483/2512/2182/7018/6303/55240/23657/5093/1356/7417/643246/2879/64116	-0.365646	-1.14107	0.279512	0.968394	6801	tags=41%- list=31%- signal=28%	6520/6303/2182/2180/3162/7018/55240/64116/1356/2512/5093/7417/643246/2879/10533	0.088	0.263117	0.998954	0.455422	0.564375	3929	tags=24%- list=18%- signal=20%	51703/2181/2937/112483/440738/10162/23516/5621/81631	0.331914	1.17076	0.235982	0.234914	5287	tags=32%- list=24%- signal=25%	51703/2181/23516/2937/2495/10533/8031/2180/55240/2512/7018/112483	0.164
hsa00513	Various types of N-glycan biosynthesis	35	0.234162	0.894815	0.65068	0.950163	1031	tags=9%- list=5%- signal=8%	2683/3073/1603	-0.242177	-0.749414	0.83833	0.969592	8083	tags=49%- list=36%- signal=31%	11320/79796/57134/440138/84061/64377/79087/25834/1650/83539/4121/338707/284004/7991/4245/6487/8704	0.346	0.305932	1.14392	0.255618	0.412364	2757	tags=20%- list=12%- signal=18%	2683/10195/64377/79796/85365/4124/8703	0.374442	1.30175	0.121872	0.145184	4616	tags=37%- list=21%- signal=29%	2683/4124/10195/3073/440138/4245/199857/57134/64377/11282/85365/8703/1603	0.092
hsa04727	GABAergic synapse	81	-0.237596	-0.899027	0.653771	0.950163	7611	tags=38%- list=34%- signal=25%	115/2561/59345/2791/2571/774/2560/2555/2770/2566/9568/18/5582/140679/2567/6538/2558/2771/109/3763/81539/775/2782/2744/6529/5579/10243/200959/5568/2752/2790	-0.315133	-1.10101	0.311557	0.968394	9750	tags=62%- list=44%- signal=35%	2557/5566/54331/2550/774/2786/2783/779/775/2563/2562/108/59345/2555/55970/115/2561/2554/2556/9568/57468/92745/2744/2571/2770/3763/18/109/5582/5579/111/5568/2566/2782/2771/2560/200959/2788/81539/66008/2558/6538/2567/10243/6529/140679/2791/196883/2790/2752	0.116	0.192785	0.862492	0.747953	0.70559	1943	tags=11%- list=9%- signal=10%	11337/778/2785/776/2562/2550/55970/94235/23710	0.326864	1.33755	0.0668939	0.0987694	7707	tags=47%- list=35%- signal=31%	11337/10681/196883/6539/776/2785/778/2550/2570/2560/94235/55970/6538/108/54407/112/2572/2562/5582/2773/2787/2786/114/9568/6529/140679/5566/2775/109/92745/23710/113/2563/2566/59345/6714/779/2554	0.094
hsa00730	Thiamine metabolism	14	-0.326419	-0.855104	0.665626	0.950163	6946	tags=43%- list=31%- signal=29%	9054/250/248/79178/158067/27010	-0.352384	-0.895797	0.630377	0.969592	6023	tags=36%- list=27%- signal=26%	122481/79178/248/158067/27010	0.274	-0.223696	-0.636905	0.913432	0.784843	5720	tags=29%- list=26%- signal=21%	27010/9054/204/79178	-0.290072	-0.895642	0.589266	0.433573	3574	tags=36%- list=16%- signal=30%	84284/204/9054/79178/250	0.362
hsa00532	Glycosaminoglycan biosynthesis - chondroitin sulfate / dermatan sulfate	19	0.265055	0.860862	0.671573	0.950163	5165	tags=32%- list=23%- signal=24%	92126/113189/166012/64132/64131/55454	-0.217291	-0.596649	0.94874	0.969592	313	tags=47%- list=1%- signal=47%	56548/9469/10090/26229/51363/337876/55501/29940/55790	0.406	0.412344	1.30713	0.144709	0.300193	5658	tags=42%- list=26%- signal=31%	166012/92126/51363/9469/113189/64132/54480/29940	0.418952	1.26213	0.173588	0.187203	6192	tags=47%- list=28%- signal=34%	166012/113189/51363/92126/337876/29940/56548/64132/64131	0.104
hsa00310	Lysine degradation	59	-0.244855	-0.880102	0.672757	0.950163	5795	tags=36%- list=26%- signal=26%	23067/58508/51268/38/501/1962/8985/56950/29072/7468/93166/8085/39/150572/224/5352/79723/55217/10157/387893/85007	-0.25728	-0.863512	0.713758	0.969592	6916	tags=34%- list=31%- signal=23%	5352/58508/8985/23067/2122/38/8085/93166/219/1962/55217/79723/501/39/10157/7468/29072/150572/387893/85007	0.260521	0.202941	0.852649	0.746385	0.70559	1908	tags=14%- list=9%- signal=12%	501/63976/64324/64754/9869/55904/55526/9739	0.330584	1.27661	0.114752	0.14001	7124	tags=42%- list=32%- signal=29%	23127/501/55904/63976/64324/64754/55526/5351/58508/84444/4297/223/9869/7468/1962/8985/10919/9739/7799/84787/79709/55870/56950/224/51111	0.126
hsa04915	Estrogen signaling pathway	125	-0.224781	-0.903106	0.673578	0.950163	7611	tags=36%- list=34%- signal=24%	115/4313/163688/10000/3875/8689/3886/3866/5580/2776/353288/162605/2770/5604/3857/9568/8688/3884/390792/3883/3310/1956/5914/2771/4318/109/3708/3763/5295/10499/5293/2100/25759/9166/8687/3858/1839/8202/2099/5241/192666/148327/5568/2289/3859	-0.293983	-1.07153	0.347052	0.969592	10004	tags=51%- list=45%- signal=28%	7039/5566/3708/5290/8689/2550/5443/4893/8503/3762/53358/3875/810/2852/4988/3866/108/9166/596/10000/115/2911/2778/3883/9568/3886/390792/5604/2770/3763/5295/10488/3310/5332/3884/1839/5293/3858/109/399694/1956/2776/111/5568/2099/2771/163688/192666/91860/2100/5241/5580/8687/3859/3845/148327/4318/25759/196883/10499/5914/8202/5330/2289	0.11	0.197952	0.95943	0.555788	0.625932	6757	tags=40%- list=30%- signal=28%	6655/4893/5291/1509/8648/2550/3762/3320/3326/5443/6667/1388/390792/2885/3710/207/596/5594/3265/3845/6714/3872/3860/10499/7031/113/3765/5580/51806/3875/3886/5914/147183/3861/3882/2773/112/125115/810/5331/8503/3880/114/9568/163688/91860/2911/1386/6464/90993	0.274949	1.20081	0.15467	0.171855	7546	tags=42%- list=34%- signal=28%	6655/196883/91860/4893/1509/3872/3326/3320/5291/596/2550/3762/5443/8648/2885/10499/1388/6667/3845/108/112/3709/399694/5331/5594/2773/3710/6464/114/3760/5296/9568/10488/390792/5566/2778/1386/2288/5914/2911/25759/2775/109/5332/113/3265/162605/53358/3765/207/3875/5295/6714	0.172
hsa04972	Pancreatic secretion	87	-0.232756	-0.890871	0.67507	0.950163	979	tags=21%- list=4%- signal=20%	490/5582/1361/279/109/3708/440387/5579/480/5908/1811/1131/1080/5406/5322/486/1358/1179	-0.297673	-1.04788	0.40126	0.969592	5720	tags=43%- list=26%- signal=32%	6558/3784/5319/9545/108/477/279/683/391013/115/5879/2778/5332/480/109/952/2776/490/5582/5579/111/387/1056/1811/5908/1358/5322/51032/440387/5406/1080/1361/196883/486/1179/1131/5330	0.108	-0.179585	-0.792517	0.86814	0.763491	5056	tags=22%- list=23%- signal=17%	5330/109/5874/683/23236/5322/4218/491/1504/64600/480/2776/1358/5908/1361/5406/489/1179/1080	0.189375	0.783794	0.85322	0.572282	6745	tags=33%- list=30%- signal=23%	196883/481/9545/1359/760/6343/108/23439/112/3709/219931/3778/5331/487/476/5582/493/3710/114/6522/7220/3784/81579/6344/2778/109/8671/5332/113	0.428
hsa05208	Chemical carcinogenesis - reactive oxygen species	182	0.180463	0.935666	0.675258	0.950163	2739	tags=16%- list=12%- signal=15%	4723/5291/4697/4725/6655/6647/3551/10975/6300/1950/4715/514/4698/4257/2946/5770/9817/4258/572/4722/5595/498/517/5296/8517/4709/4217/1329/4695/9377	-0.184335	-0.690148	0.971689	0.969592	7627	tags=31%- list=34%- signal=21%	4780/4712/10861/10000/4790/5879/5600/7384/10105/1349/196/5604/673/1572/5295/4710/3162/4726/5293/7416/539/4694/4700/1543/57412/1956/292/6416/4701/4704/1147/5728/54539/2940/291/1645/27089/1432/1537/1347/9167/5580/7417/3845/518/5587/1728/5747/341947/170712/1544/5337/5795/1337/515/25865/6392	0.42	0.215813	1.10766	0.213544	0.375606	6079	tags=32%- list=27%- signal=24%	514/3551/6655/4893/9817/5291/4725/1950/516/7381/4698/84701/4723/2946/10975/572/1346/673/8517/7416/2885/7385/498/6300/207/5770/5594/4217/125965/5599/25/3265/3845/6714/6647/5337/10476/4707/10861/4233/6391/9377/196/5580/3082/51079/513/5781/6389/4696/4695/119391/4258/7419/7417/369/8503/2948/5879	0.276053	1.26548	0.075153	0.105322	4541	tags=24%- list=20%- signal=19%	514/6655/2940/4893/5747/6300/572/5291/3551/9817/7381/10975/4725/2946/516/673/1346/1950/7416/2885/6391/84701/4707/4698/5728/3845/4695/196/5337/4723/498/4709/125965/517/7385/4257/8517/1329/5594/5770/10476/5602/9377/5599	0.138
hsa00920	Sulfur metabolism	10	-0.349951	-0.836979	0.68965	0.950163	209	tags=20%- list=1%- signal=20%	7263/8991	-0.292205	-0.681629	0.873389	0.969592	3057	tags=50%- list=14%- signal=43%	58472/9060/9061/7263/8991	0.392	0.307496	0.801884	0.723593	0.699554	2648	tags=20%- list=12%- signal=18%	6821/4357	0.370598	0.93891	0.545411	0.416539	3325	tags=20%- list=15%- signal=17%	6821/4357	0.286
hsa05417	Lipid and atherosclerosis	185	-0.215656	-0.903878	0.694037	0.950163	6378	tags=32%- list=29%- signal=23%	581/1543/4688/5879/3606/7412/5601/51135/7436/4314/10454/2932/7410/5533/834/355/5970/4312/3440/4772/3310/1432/3929/5608/4318/3708/29110/5747/4790/3439/5295/840/5293/3654/6258/6416/3569/3665/6352/1147/8743/5908/3592/1573/23118/3443/4689/1558/3448/6403/54205/3447/9641/929/3449/6401/23643/3456/3949/7097	-0.288987	-1.0832	0.306659	0.968394	4300	tags=25%- list=19%- signal=21%	6416/387/1147/1558/581/163688/23118/2919/54205/114548/839/5908/91860/6401/7436/3449/1432/3447/7132/7410/3929/3654/3845/3569/6258/7097/3448/3949/929/5747/29110/3456/1573/4973/10333/4318/3592/8743/6352/6403/3665/9641/3606/23643/355/5330/4689	0.066	-0.268986	-1.33161	0.0268631	0.133159	3526	tags=23%- list=16%- signal=20%	9451/4688/4318/3929/929/5290/30001/3553/3593/3383/1559/6401/51135/3309/6416/1555/3449/948/3439/3717/1558/5970/8743/3456/3448/5908/958/840/3443/9619/6352/3447/6403/1573/10000/23643/7097/54205/3310/8797/3569/10454/5608	0.191275	0.878168	0.735447	0.510405	5340	tags=26%- list=24%- signal=20%	7189/6256/91860/4893/5747/5530/3326/3320/6300/572/5291/3551/335/596/3606/959/839/114609/7186/7124/5534/1649/142678/10010/3845/29110/2921/3308/7494/3665/29108/5532/4067/5331/8517/5594/5602/5335/317/5599/5296/3440/114548/10333/5452/4615/22926/4217	0.394
hsa04621	NOD-like receptor signaling pathway	163	-0.217626	-0.899448	0.694351	0.950163	5716	tags=27%- list=26%- signal=20%	2633/51135/10454/10059/834/114769/5970/3440/51393/340061/1432/55914/3708/29110/1671/24145/4790/6773/3439/171389/59082/3569/3665/6352/1147/56919/1670/7417/331/643246/23118/388646/838/3443/2634/3448/3447/9641/4210/3449/222545/3456/79671/7128	-0.290925	-1.08188	0.317614	0.969592	4935	tags=26%- list=22%- signal=20%	7226/3443/2634/9927/51393/387/1147/388646/838/1671/64127/23118/331/2919/1670/8772/7295/114548/3449/1432/222545/3447/5580/7417/3569/3448/10059/643246/29110/3456/171389/6352/79671/1669/9051/4210/3665/9641/3606/5330/7128/58484	0.078	0.193285	0.975169	0.524853	0.6089	4055	tags=24%- list=18%- signal=20%	11337/3551/9140/81858/7189/837/54822/64127/25828/199713/3716/3320/3326/329/23710/8517/7295/7416/1508/2921/55669/6300/3710/440738/260434/7188/596/29108/3454/5594/2635/5599/7186/7226/2920/81631/140609/7531/4793	0.220275	0.996185	0.483547	0.382663	5107	tags=26%- list=23%- signal=20%	9140/11337/7189/3326/3320/81858/6300/54822/3551/596/3606/9051/64127/7416/10628/7186/7124/7295/10010/58484/29110/2921/7226/1508/3665/260434/29108/329/3709/55669/1669/5331/8517/5594/3710/5602/5599/4793/837/3440/114548/199713/7188	0.306
hsa05133	Pertussis	67	-0.237312	-0.871139	0.698539	0.950163	8449	tags=48%- list=38%- signal=30%	810/729238/714/3684/3394/3688/836/163688/4615/3593/718/3678/2770/5601/51135/3586/713/834/5970/1432/2771/4790/840/3654/3569/3659/3592/712/727/725/929/23643	-0.333254	-1.13801	0.260019	0.968394	4464	tags=28%- list=20%- signal=23%	714/387/2771/163688/727/114548/91860/1432/3659/3654/3569/3684/712/929/3592/3678/23643/725/3586	0.098	-0.187835	-0.789308	0.853575	0.755557	1346	tags=21%- list=6%- signal=20%	3394/1432/7099/929/3553/3593/51135/5970/3659/840/23643/725/727/3569	0.303524	1.20056	0.178525	0.190658	5468	tags=36%- list=25%- signal=27%	7189/717/91860/6300/6374/3678/3552/114609/7124/722/710/715/29108/3684/1073/5594/2773/5602/5599/6372/114548/714/4615/1072	0.17
hsa05310	Asthma	24	-0.280598	-0.84158	0.700296	0.950163	8941	tags=58%- list=40%- signal=35%	3118/3113/3596/6037/8288/6356/3586/3122/3578/3567/3111/2205/3112/2206	-0.397581	-1.14766	0.287675	0.968394	1251	tags=54%- list=6%- signal=51%	6356/8288/3122/3562/3596/3112/2206/3567/2205/3111/2207/6037/3586	0.128	-0.471945	-1.55664	0.0344571	0.144354	2745	tags=33%- list=12%- signal=29%	3118/3565/5553/2205/2206/958/3578/3122	0.269273	0.858852	0.676849	0.484856	2411	tags=25%- list=11%- signal=22%	3562/959/3596/3108/7124/2207	0.322
hsa05340	Primary immunodeficiency	35	-0.261069	-0.851677	0.700843	0.950163	2180	tags=14%- list=10%- signal=13%	5994/5788/3718/3575/29851	0.267402	1.10573	0.287639	0.968394	283	tags=11%- list=1%- signal=11%	29760/920/23495/930	0.304	-0.449835	-1.6355	0.011537	0.0827726	3017	tags=34%- list=14%- signal=30%	5994/3718/7535/3561/958/5788/916/6891/973/5897/915/29851	-0.392542	-1.57791	0.0186981	0.0500954	2400	tags=29%- list=11%- signal=26%	7535/916/84876/5788/973/3575/6891/5897/915/29851	0.106
hsa05031	Amphetamine addiction	64	0.203629	0.891707	0.70269	0.950163	2085	tags=12%- list=9%- signal=11%	5534/5530/6571/5532/1388/5578/64764/23237	-0.202221	-0.686551	0.928186	0.969592	10536	tags=55%- list=48%- signal=29%	4129/5533/2905/5566/23411/2354/5173/810/775/3066/84152/6570/6804/6531/818/3065/2906/2778/1812/116443/815/10488/1644/5582/5579/111/2890/7054/5568/2891/163688/91860/2893/814/148327	0.41	0.231649	0.988211	0.472191	0.577283	6880	tags=41%- list=31%- signal=28%	776/5530/5173/5534/116444/1388/116443/6571/5532/23237/816/2905/51806/5499/23411/5500/3065/810/6531/5501/163688/7054/91860/1386/90993/5578	0.271242	1.06475	0.367595	0.312243	6234	tags=36%- list=28%- signal=26%	91860/776/5530/23237/116443/5534/6571/2905/6531/1388/5173/116444/5532/2906/5582/5500/10488/2903/5566/5501/2778/1386/5533	0.26
hsa04923	Regulation of lipolysis in adipocytes	54	-0.243146	-0.861875	0.703598	0.950163	4686	tags=26%- list=21%- signal=20%	153/2771/109/3630/5733/5592/5295/4852/5293/5346/5568/1081/7252/2167	-0.265425	-0.879554	0.684406	0.969592	6098	tags=37%- list=28%- signal=27%	2770/5295/5293/109/153/8471/111/5568/5346/5733/2771/4852/1081/7252/2167/5592/5743/3630/196883/57104	0.234	-0.176076	-0.707468	0.932721	0.784843	6743	tags=35%- list=30%- signal=25%	5593/7253/5295/153/5293/54979/2167/109/5742/51099/1081/5290/4852/5733/5592/5568/3630/7252/10000	0.297375	1.13084	0.266578	0.253884	8515	tags=54%- list=38%- signal=33%	4886/196883/3991/57104/5291/4878/154/134/3643/108/112/2773/8660/114/5296/11343/5743/5566/2778/4881/109/113/5140/207/5295/5593/155/5293/115	0.188
hsa03420	Nucleotide excision repair	51	0.210124	0.88079	0.707957	0.950163	2650	tags=20%- list=12%- signal=17%	2967/1642/2968/5111/7507/6117/5440/5424/5887/9978	-0.272303	-0.893962	0.661956	0.969592	576	tags=41%- list=3%- signal=40%	1069/29935/5985/5427/902/404672/2073/5436/1643/5426/8450/57654/3978/56655/5982/7508/5984/8451/2071/6119/5886	0.232	0.224158	0.91436	0.6219	0.657169	4300	tags=25%- list=19%- signal=21%	1643/5437/2967/1642/5111/2968/5424/7507/9978/5433/29935/5438/5435	0.28475	1.0701	0.354743	0.304858	8218	tags=45%- list=37%- signal=28%	1642/5437/5424/5111/1643/2967/2071/5438/5426/2968/7507/9978/5433/2074/5435/404672/29935/5440/7508/5430/1069/54107/6117	0.21
hsa04928	Parathyroid hormone synthesis- secretion and action	98	-0.224678	-0.873425	0.717203	0.950163	5199	tags=34%- list=23%- signal=26%	9365/2625/1591/2776/673/2770/5604/5142/9935/2260/5582/4322/1956/10893/5745/632/2771/109/3708/4324/1026/409/5579/6258/9247/8600/1839/4208/148327/5568/8521/5741/5141	-0.372071	-1.32725	0.0505723	0.580885	6367	tags=41%- list=29%- signal=29%	5604/673/409/2770/10488/5332/2767/6569/9365/1839/142680/109/1956/2260/2776/5582/5579/5142/111/5568/387/1591/9247/2771/5745/2625/8600/8521/632/5741/6258/4208/1026/148327/10893/5141/5337/196883/4324/5330	0.016	0.197801	0.919882	0.636879	0.665262	3094	tags=18%- list=14%- signal=16%	6256/2768/8074/9368/6667/4205/1388/4040/673/408/5745/4323/2767/3710/596/632/5594/3727	0.302411	1.27406	0.0961135	0.122225	6745	tags=39%- list=30%- signal=27%	408/6256/196883/4205/2768/9368/596/8074/4325/673/4040/9826/1388/6667/4323/5337/108/632/112/3709/860/5331/5582/5594/2773/3710/114/10488/3727/5566/2778/1386/4209/109/369/10568/5332/113	0.122
hsa04979	Cholesterol metabolism	49	-0.244525	-0.850665	0.719942	0.950163	3649	tags=20%- list=16%- signal=17%	4864/1071/4018/27329/7417/6770/1581/9217/3949/8647	-0.347951	-1.13523	0.279601	0.968394	5460	tags=33%- list=25%- signal=25%	4864/4023/7416/114879/4018/27141/9217/55908/1581/7417/9388/3949/1071/6272/6770/8647	0.102	0.269337	1.09056	0.303622	0.441583	3666	tags=27%- list=17%- signal=22%	10948/335/348/345/7416/706/26119/29116/341/3931/4035/6272/3988	0.281329	1.04993	0.382674	0.318895	3809	tags=29%- list=17%- signal=24%	10948/335/348/4035/7416/6646/706/51129/341/3988/29116/6272/55908/5360	0.272
hsa05163	Human cytomegalovirus infection	201	-0.21178	-0.894217	0.72049	0.950163	5400	tags=27%- list=24%- signal=21%	2932/5533/1870/355/5582/5970/1978/3440/1871/4772/1956/7852/340061/1432/2771/3690/5608/109/3708/29110/5747/5733/4790/3439/3133/1234/5295/2782/1026/5156/5579/5293/3587/3569/6352/1147/1021/4193/3579/2002/1232/3443/148327/5568/3448/54205/3447/2923/3449/1499/3456/5731/1230/2790	-0.266963	-1.00593	0.485942	0.969592	4952	tags=28%- list=22%- signal=22%	1956/2776/5732/3443/5582/5579/111/5568/387/3588/2782/5733/5880/1147/2771/581/163688/2788/3587/2002/54205/4193/8772/1021/1499/91860/3449/1432/1978/5743/3447/3690/7132/1234/3845/3569/1232/3448/5747/1026/148327/29110/3456/5156/2791/6352/196883/1230/2790/2923/3579/3554/3570/355/5330/5731	0.144	-0.189948	-0.950553	0.591042	0.639432	5065	tags=26%- list=23%- signal=20%	2932/5330/109/1870/2790/2002/9475/64764/1234/468/23236/5156/1432/2782/5604/6890/1026/1399/8737/1869/5290/8772/3553/2923/1230/7248/11214/5733/5731/2776/3587/3449/3439/1499/5568/6009/5970/2793/6387/3456/3448/3579/1978/3443/6352/3447/10000/6891/115004/54205/3569/5608	0.284092	1.31642	0.0392333	0.0724693	5107	tags=30%- list=23%- signal=24%	6655/5829/10681/196883/91860/3588/4893/2785/5747/5530/2768/6300/5291/4776/3551/1019/3554/5880/3134/23365/8717/7186/7124/2885/5534/3570/4609/567/9826/1388/94235/6667/3845/29110/55970/7249/1029/108/1398/112/595/3709/5532/6892/5331/8517/1021/5582/5594/2773/3710/2787/2786/114/5296/5732/10488/3440/7852/5743/7188	0.104
hsa05217	Basal cell carcinoma	59	-0.236823	-0.851233	0.72553	0.950163	8389	tags=47%- list=38%- signal=30%	7474/7481/2736/7855/10912/2737/81029/2535/6469/8325/1643/8643/8321/581/7471/8322/2932/4616/89780/7475/7480/51684/1026/652/7479/8323/1499/51384	-0.226254	-0.75938	0.852861	0.969592	10786	tags=61%- list=49%- signal=31%	8326/8313/2736/6608/2737/7483/2932/4616/8324/8322/10912/7471/11211/1857/8325/7481/7855/7472/6469/8321/51684/2535/1643/7474/7480/1647/652/7479/7475/8643/89780/581/1499/1026/8323/51384	0.354	0.258567	1.08636	0.303448	0.441583	6150	tags=41%- list=28%- signal=29%	1643/7483/2737/11211/5727/80326/7477/1856/6469/1857/7476/7472/54361/7481/6934/8312/8326/581/2535/374654/7484/6608/7474/7482	0.33026	1.27536	0.115017	0.14001	8034	tags=53%- list=36%- signal=34%	6932/7483/7477/5727/80326/11211/1643/2737/2735/7472/6934/7481/7475/2535/8321/6469/7855/6608/10297/4616/81029/8324/54361/1856/51684/7976/8326/1857/8325/581/8322	0.138
hsa00510	N-Glycan biosynthesis	44	0.211609	0.858838	0.735004	0.950163	2771	tags=18%- list=13%- signal=16%	2683/4248/1603/146664/23193/29880/84920/4249	-0.229034	-0.736068	0.862697	0.969592	6824	tags=43%- list=31%- signal=30%	11320/79796/57134/440138/1798/84061/79087/54344/25834/1650/4121/7991/57171/84620/4245/79644/22845/8704/7841	0.37	0.290115	1.14388	0.243461	0.398722	4579	tags=27%- list=21%- signal=22%	2683/10195/146664/79796/85365/4124/8703/23193/4248/57134/8813/8818	0.296043	1.08152	0.342148	0.29752	7517	tags=48%- list=34%- signal=32%	2683/4124/10195/146664/440138/7841/4245/199857/57134/11282/85365/8703/1603/11320/4248/4121/84620/8813/4249/201595/84920	0.17
hsa04978	Mineral absorption	56	-0.235463	-0.839572	0.736072	0.950163	7649	tags=36%- list=35%- signal=23%	4490/55503/6550/483/3163/538/2512/490/1317/7018/4494/6523/140803/4502/480/795/4493/6546/1811/486	-0.36945	-1.23047	0.156492	0.955391	7238	tags=41%- list=33%- signal=28%	538/4490/540/1317/55503/795/480/6523/6569/3162/142680/6550/490/4499/7018/1811/6546/6547/2512/4493/486/4502/140803	0.03	0.314041	1.30692	0.0840465	0.243763	2654	tags=21%- list=12%- signal=19%	4496/481/4495/6550/6547/54822/79901/7779/23439/9843/476/55630	0.316081	1.21042	0.180886	0.191322	5162	tags=32%- list=23%- signal=25%	79901/481/54822/4496/6550/4495/2495/540/7779/475/6547/23439/476/493/4499/6523/2512/7018	0.13
hsa04215	Apoptosis - multiple species	26	0.234381	0.827289	0.737953	0.950163	143	tags=8%- list=1%- signal=8%	4804/637	0.252792	0.97002	0.516171	0.969592	1400	tags=15%- list=6%- signal=14%	637/4804/56616/329	0.368	-0.278354	-0.935522	0.559963	0.625932	1224	tags=19%- list=6%- signal=18%	27429/840/57448/8678/54205	0.328721	1.07004	0.364343	0.31068	5890	tags=38%- list=27%- signal=28%	4804/596/332/79444/329/5602/317/5599/5366/5601	0.19
hsa05226	Gastric cancer	142	0.181336	0.909328	0.738884	0.950163	3898	tags=22%- list=18%- signal=18%	5291/6256/6655/6934/1950/7046/6198/8074/1856/7048/6464/4089/23401/5925/4041/7012/5595/5296/8312/8817/6932/51426/7040/6257/324/10297/1027/80326/54361/3082/7482	-0.219937	-0.810101	0.854037	0.969592	10690	tags=56%- list=48%- signal=29%	122011/5915/29119/7483/2932/1869/999/5605/2249/2250/4616/8324/5290/8322/2064/10912/4893/4292/8503/2253/7471/3728/53358/11211/1857/595/8325/7481/7855/4233/7472/1030/2549/6469/8321/9965/2254/27006/898/2535/596/2251/10023/10000/2248/1643/7474/7480/1647/5604/673/1871/5295/1015/5293/2247/23401/399694/1045/1956/1496/1495/26291/7479/7475/2255/89780/581/7015/83998/1452/1499/3845/6258/2263/1026/2246/25759…	0.346	0.317602	1.5652	0.00230937	0.0393504	6235	tags=44%- list=28%- signal=32%	6256/4583/6655/4893/7046/7042/1643/7048/5291/23401/7483/1950/8074/8817/11211/80326/4040/673/2252/2885/7477/898/7012/7043/1856/207/596/5594/6469/1857/7476/3265/3845/7472/2064/4609/54361/7481/1017/3728/4233/7040/1452/4088/6934/8312/8326/581/3082/26291/2535/6198/2263/6199/26281/7484/1495/369/8503/7474/7482/4041/27006	0.374802	1.66501	0.000296179	0.00339992	8034	tags=55%- list=36%- signal=35%	6655/4583/6256/7042/4893/6932/7048/5291/7483/596/8074/23401/7477/898/80326/7046/11211/673/2253/1643/1950/4040/2885/4609/1017/7472/3845/6934/8817/595/7481/7475/399694/2252/2535/8321/5594/2248/6464/1045/5296/6469/2263/4089/7855/7043/10297/6199/2064/3728/25759/4616/2247/8822/4088/81029/9965/4233/369/2549/1871/3265/8324/54361/1856/6198/53358/3082/7040/7976/207/5295/2255/8326/1857/8325/581/8322	0.028
hsa00790	Folate biosynthesis	26	0.233329	0.823576	0.742174	0.950163	759	tags=12%- list=3%- signal=11%	2643/2356/84105	-0.257935	-0.756713	0.812914	0.969592	6339	tags=38%- list=29%- signal=27%	8836/248/231/7054/121278/4338/4337/10243/6697/5860	0.364	0.245584	0.851763	0.696459	0.691166	3656	tags=19%- list=16%- signal=16%	8836/2643/84105/2356/248	0.286268	0.931851	0.568548	0.426746	2036	tags=15%- list=9%- signal=14%	2643/8836/84105/249	0.284
hsa05110	Vibrio cholerae infection	47	0.209484	0.862348	0.744254	0.950163	2504	tags=17%- list=11%- signal=15%	9601/9114/535/23545/5578/537/534/523	-0.225333	-0.731022	0.871394	0.969592	5820	tags=38%- list=26%- signal=28%	11015/9414/115/2778/50617/11014/51382/109/245973/525/5568/29927/127124/90423/10312/1080/529/10945	0.376	0.255701	1.02368	0.418875	0.52626	3972	tags=26%- list=18%- signal=21%	9601/155066/10312/11015/527/9414/9114/533/60/3784/90423/7082	0.373376	1.38199	0.0658002	0.0978111	2960	tags=26%- list=13%- signal=22%	9601/9414/9114/5336/533/10312/155066/527/11015/90423/529/245973	0.052
hsa04723	Retrograde endocannabinoid signaling	131	0.182418	0.90359	0.748862	0.950163	1998	tags=11%- list=9%- signal=10%	4723/10681/4697/4725/11343/2570/6300/4715/2785/4698/2787/5578/4722/5595	-0.199248	-0.729327	0.934591	0.969592	10101	tags=52%- list=46%- signal=28%	2557/5566/3708/4716/57030/54331/774/2786/4705/3762/2783/56901/4714/779/775/1268/2563/5602/2562/108/59345/4719/2555/55970/4712/115/5600/2911/2561/2554/2556/2770/3763/4710/5332/2915/221955/4726/109/4694/4700/2776/5582/5579/111/2890/5568/2566/2782/4701/4704/2771/2560/747/200959/2891/54539/2788/2558/2893/1432/5743/2567/140679/2791/196883/2790/5330	0.386	0.155845	0.760897	0.954103	0.789114	6928	tags=32%- list=31%- signal=22%	778/2785/776/4725/2562/4698/3762/55970/4723/94235/6300/3710/5594/57406/5599/5743/4707/2560/10681/113/3765/246213/51079/2784/2166/57084/57030/4696/4695/2773/140679/112/5331/22999/114/4724/2567/2911/2915/11343/5578/2570	0.312104	1.3725	0.0334792	0.0690869	7996	tags=47%- list=36%- signal=30%	10681/196883/776/2785/778/6300/4725/3762/2570/2560/4707/4698/94235/55970/4695/4723/108/112/4709/3709/2562/22999/5331/5582/5594/57030/2773/3710/2787/2786/5602/5599/57084/114/3760/11343/747/5743/246213/4711/140679/57406/5566/5601/2911/2775/109/1268/2915/5332/113/2563/2166/2566/3765/59345/779/4724/2554/4694/100532726/2565	0.096
hsa00020	Citrate cycle (TCA cycle)	28	-0.260775	-0.811609	0.751143	0.950163	3716	tags=46%- list=17%- signal=39%	8801/47/4190/6390/5106/3420/6389/3421/4191/3419/5091/8802/6392	-0.277928	-0.82877	0.725928	0.969592	525	tags=29%- list=2%- signal=28%	3421/5091/3419/8801/4191/8802/5106/6392	0.292	-0.193745	-0.665542	0.928904	0.784843	2748	tags=14%- list=12%- signal=13%	3421/4190/5161/6392	0.301789	0.999153	0.461516	0.369213	4802	tags=32%- list=22%- signal=25%	48/4967/47/6391/50/5106/5162/55753/8801	0.234
hsa00270	Cysteine and methionine metabolism	46	-0.239221	-0.823741	0.751482	0.950163	4559	tags=22%- list=21%- signal=17%	635/137362/2805/4191/4548/26227/64902/3945/875/113675	-0.290867	-0.940566	0.585542	0.969592	5346	tags=26%- list=24%- signal=20%	4191/635/10768/26227/2805/7263/137362/64902/3945/3939/875/113675	0.196	-0.324621	-1.26094	0.135518	0.290918	4466	tags=33%- list=20%- signal=26%	160287/3948/1036/3939/586/92483/4190/113675/3945/26227/27430/6898/64902/2729/875	0.177137	0.652817	0.955682	0.623888	5928	tags=28%- list=27%- signal=21%	1789/2937/23382/4144/4357/191/51074/259307/27232/4507/4191/2806/10768	0.456
hsa05167	Kaposi sarcoma-associated herpesvirus infection	175	-0.209887	-0.873213	0.753538	0.950163	5400	tags=27%- list=24%- signal=20%	2932/5533/1870/355/5970/3440/1871/4772/1432/5608/3708/29110/5289/4790/6773/3439/3133/1234/5295/2782/1026/5293/4277/6416/3569/3665/1147/64422/344807/1021/8678/643246/1232/3443/942/3448/54205/3447/9641/3449/1499/3456/9976/3459/1230/2790/1437	-0.249146	-0.930992	0.664439	0.969592	4300	tags=23%- list=19%- signal=19%	6416/57580/2782/3055/1147/581/163688/2788/2919/54205/8772/1021/1499/91860/344807/3449/1432/5743/3447/7132/1234/3845/3569/1232/3448/643246/1026/29110/3456/3459/9976/2791/1230/2790/6850/3665/9641/355/23533/1437	0.198	-0.171487	-0.843812	0.847177	0.752718	4364	tags=21%- list=20%- signal=17%	64422/6772/1234/1432/2782/5604/643246/1026/1233/51176/1869/5290/8772/3383/9976/1230/6416/6773/3449/3439/1499/3717/4277/5970/2793/3456/3448/3443/3447/10000/942/8678/54205/3569/5608/1437	0.23891	1.08979	0.296567	0.271808	5099	tags=28%- list=23%- signal=22%	10681/91860/4893/2785/6932/5530/6300/5291/4776/3551/2033/1019/146850/5336/1827/3134/7311/8717/7186/5534/4609/5155/94235/3845/29110/55970/2921/6934/595/3665/57580/3709/3055/5532/4067/1387/8517/1021/5594/3710/2787/2786/5602/5335/5599/5296/5610/3440/5743	0.256
hsa04658	Th1 and Th2 cell differentiation	81	-0.22263	-0.842397	0.755387	0.950163	5295	tags=30%- list=24%- signal=23%	5533/5970/3122/916/4772/919/1432/3559/4851/3561/4790/3567/3111/30009/1147/3112/28514/3592/3595/3718/3558/3458/3459/6775	-0.266488	-0.931049	0.618786	0.969592	2972	tags=19%- list=13%- signal=16%	3561/2625/1432/915/3458/3558/3459/3111/3559/3592/3595/3460/6776/6775/3718	0.2	-0.268226	-1.16782	0.193186	0.351248	6382	tags=41%- list=29%- signal=29%	28514/4792/3592/54567/3725/3109/917/3595/3932/27040/30009/6772/2625/1432/3516/3593/3118/3565/3718/3558/84441/7535/11317/3559/3717/5970/3561/3458/916/3122/6775/915/919	0.23181	0.948585	0.557743	0.421662	5006	tags=30%- list=23%- signal=23%	6776/5530/4794/6300/3551/3596/3460/3108/6777/5534/5588/5532/3594/3714/8517/6778/5594/4854/5602/5335/5599/3566/4793/10683	0.296
hsa00430	Taurine and hypotaurine metabolism	14	-0.3004	-0.786943	0.759292	0.950163	7749	tags=57%- list=35%- signal=37%	51380/339896/2329/1036/2571/2327/2326/570	-0.457431	-1.16284	0.274584	0.968394	10741	tags=79%- list=48%- signal=41%	2328/1036/2572/51380/2329/339896/2571/2327/570/2326/124975	0.086	-0.185725	-0.528795	0.979452	0.793734	4905	tags=43%- list=22%- signal=33%	84890/2328/2327/570/1036/2326	-0.300332	-0.92732	0.536441	0.411668	5570	tags=43%- list=25%- signal=32%	1036/124975/570/2328/2326/2327	0.33
hsa04070	Phosphatidylinositol signaling system	89	0.192181	0.886829	0.759334	0.950163	3032	tags=17%- list=14%- signal=15%	5291/9807/3635/23262/3628/3612/8760/8526/8525/5578/5296/1608/8821/23396/3710	-0.281895	-0.994843	0.500472	0.969592	6865	tags=37%- list=31%- signal=26%	5289/160851/5333/55529/64768/3707/1609/5295/3636/5332/10423/5293/4952/9108/8395/5582/9107/5579/1040/5298/163688/5728/253430/8897/91860/3613/3631/22908/8871/5288/3632/3633/5330	0.19	0.23233	1.05797	0.33979	0.456343	3313	tags=18%- list=15%- signal=15%	5286/3705/5291/3628/8527/9807/117283/8526/8760/8396/3612/55529/84812/3710/51447/1609	0.360185	1.49527	0.0155841	0.0439551	8422	tags=46%- list=38%- signal=29%	8867/5286/91860/3628/8527/5291/3705/5336/8526/3635/8525/9807/8396/8760/5728/3709/5331/3612/117283/5582/3710/5335/5296/51447/1609/84812/23262/8395/8821/5333/5332/1606/23396/9162/5295/3706/55529/51196/253430/5578/5293	0.058
hsa04933	AGE-RAGE signaling pathway in diabetic complications	95	0.189759	0.888914	0.763282	0.950163	2388	tags=14%- list=11%- signal=12%	5291/177/6300/7046/7048/4089/7124/5578/5595/2335/5296/3576/7423	-0.213712	-0.759696	0.886087	0.969592	10134	tags=44%- list=46%- signal=24%	5335/1288/5290/113026/4893/8503/1287/595/5602/7412/3553/5970/836/50507/596/10000/4790/5879/5600/1278/5333/6772/185/5295/1729/5332/2308/5293/5579/6777/1282/7056/581/6401/1432/5580/2152/3845/3569/5292/6776/5330	0.384	0.281495	1.30008	0.0620596	0.194476	4653	tags=32%- list=21%- signal=25%	4893/7046/7042/7048/5291/1285/3552/7423/1019/84812/1288/6300/7043/207/596/1277/5594/1287/5599/3265/3845/2277/177/998/7040/5333/4088/1282/5580/581	0.394254	1.65385	0.00149056	0.00892483	7997	tags=49%- list=36%- signal=32%	6776/7423/7042/4893/7048/1285/6300/5291/596/1019/7046/5336/3552/7124/6777/7056/1282/3845/1277/595/5331/5594/5602/5335/5599/5296/1288/1286/84812/1729/4089/1287/7043/5601/5333/4088/5332/3265/3576/4772/7040/207/5295/2277/51196/5590/581	0.01
hsa03013	Nucleocytoplasmic transport	96	-0.218755	-0.847598	0.763772	0.950163	7091	tags=34%- list=32%- signal=23%	94026/8021/80145/8480/11260/11097/9670/6612/26019/79023/51808/3843/9818/9972/5901/64901/23225/53371/387082/9984/7175/4686/348995/57187/10762/7341/84305/3836/3838/79228/55110/57122/23214	-0.262489	-0.933968	0.622225	0.969592	6740	tags=32%- list=30%- signal=23%	387082/9984/7175/64901/9688/6612/8021/55705/53371/7341/10762/55161/57187/5901/23225/94026/3843/9972/4686/348995/3838/9670/57122/55110/79023/10482/10073/3836/23214/79228/84305	0.214	0.254874	1.18123	0.157017	0.311493	3899	tags=25%- list=18%- signal=21%	10073/23279/6612/23039/55746/22916/29107/8563/10921/10526/51068/51194/56000/23165/9631/9688/10527/8021/23636/65110/64328/4928/5976/1434	0.310621	1.30555	0.0766477	0.105322	3225	tags=24%- list=15%- signal=21%	10073/1434/23279/56000/30000/7329/10921/23039/94026/10526/9688/55746/9631/51068/8563/7514/55161/51194/8086/22985/4927/22916/64328	0.122
hsa04964	Proximal tubule bicarbonate reclamation	19	-0.277775	-0.788997	0.764579	0.950163	8815	tags=53%- list=40%- signal=32%	477/762/4190/5106/6550/483/2747/2744/480/486	-0.385429	-1.05833	0.404575	0.969592	6518	tags=37%- list=29%- signal=26%	2747/2744/480/762/6550/486/5106	0.128	0.285881	0.906246	0.587123	0.639432	4221	tags=32%- list=19%- signal=26%	481/6550/23439/476/477/760	0.341342	1.02832	0.425157	0.347712	4377	tags=37%- list=20%- signal=30%	481/6550/760/23439/5106/476/762	0.196
hsa04151	PI3K-Akt signaling pathway	328	-0.202828	-0.890726	0.767182	0.950163	6450	tags=29%- list=29%- signal=21%	2069/9223/7248/1280/2248/5522/1977/5879/2149/2064/5604/5728/1278/2251/57121/118788/8515/4908/898/10319/2255/2932/2260/5970/1978/10971/5526/3480/3440/5527/1956/11140/2263/3690/3630/7532/3559/5747/23035/2846/4254/51378/3561/7450/3909/1436/4790/3439/5515/5295/2324/2782/3912/1026/2057/284217/2998/5156/5293/23566/3695/2246/5979/3569/80310/1147/1021/117145/9470/4193/7059/3443/57521/10161/1297/3381/3718…	-0.27841	-1.07278	0.287888	0.968394	7352	tags=37%- list=33%- signal=25%	4790/2066/5879/8515/4908/3791/2248/2149/7099/2998/1278/1436/627/5228/5649/3696/3674/2690/3164/80310/7143/5604/1291/7248/5295/5527/7010/10488/2668/2065/285/284217/5293/2247/3908/1280/1943/1441/1956/2260/3443/5526/26291/2321/256076/5515/57521/2057/10161/1282/2255/118788/7534/2782/2538/2324/1129/1147/23035/10319/10110/5728/56034/2788/4803/5522/51378/4193/3561/1021/7059/3449/1978/2846/3447/3690/9470/…	0.118	0.258606	1.42521	0.00222103	0.0393504	5159	tags=33%- list=23%- signal=26%	6256/4804/3815/3551/9170/6655/4893/3479/2785/9863/5291/1950/3566/1285/6446/2690/4170/8074/9623/8817/7423/3716/3915/7060/3320/5523/55970/1969/1019/3326/2689/1299/3679/8115/1388/2065/1101/1292/572/94235/1298/3680/3574/2252/8517/1291/2885/9048/898/7057/1944/1945/3913/5618/1288/207/7148/3481/1128/596/1975/1277/200186/2322/3688/3454/5594/930/672/9180/7010/5934/1287/2066/3265/3845/7534/2277/1311/2064/5…	0.315038	1.52243	0.000309084	0.00339992	6603	tags=39%- list=30%- signal=28%	4804/6655/9170/1441/3815/10681/3679/6256/9863/7423/3574/4893/2785/5747/7534/1285/3326/3320/3562/572/5291/3551/9048/6446/596/3479/1969/1019/5523/8074/3915/146850/898/1944/1945/2066/92579/3678/1299/2690/2253/1950/3164/2885/8115/2065/3570/4609/5155/1017/1388/1282/94235/5934/5728/54541/3845/5563/1291/55970/1277/3643/7249/2322/8817/5618/7060/5526/1975/1101/7533/595/284/5106/930/5228/7143/7057/2252/552…	0.0480962
hsa01522	Endocrine resistance	89	-0.219002	-0.84049	0.769035	0.950163	6383	tags=29%- list=29%- signal=21%	673/581/2064/5604/5601/1870/3480/1871/1956/1432/4318/109/5747/4851/5295/1026/5293/2100/25759/28514/4193/1839/8202/2099/5568/8647	-0.302413	-1.06725	0.365076	0.969592	7789	tags=38%- list=35%- signal=25%	596/182/10000/115/5600/2778/28514/4854/5604/673/1871/5295/4851/1839/5293/109/399694/4855/1956/111/5568/2099/581/4193/1432/2100/3845/5747/1026/4318/25759/196883/8202/8647	0.158	0.252666	1.15058	0.193254	0.351248	3635	tags=21%- list=16%- signal=18%	6655/4893/3479/5291/1019/6667/572/673/2885/4854/6300/207/596/5594/5599/3265/3845/6714/2064	0.391139	1.62377	0.00249345	0.0127572	7546	tags=53%- list=34%- signal=35%	6655/196883/4893/5747/6300/572/5291/596/3479/1019/10498/673/2885/6667/3845/1029/108/112/595/399694/3714/5594/4854/5602/5599/6464/114/5296/10683/5566/5601/6199/2778/2064/25759/109/369/1871/113/3265/4851/6198/53358/207/54567/5295/6714	0.046
hsa04657	IL-17 signaling pathway	85	-0.219713	-0.8377	0.769558	0.950163	6542	tags=33%- list=30%- signal=23%	6361/132014/8772/6356/5601/5596/4314/2932/5970/4312/4322/53342/1432/3605/4318/29110/4790/3567/23765/3569/6364/1147/23118/9641/112744/3458/7128/1437	-0.32269	-1.13324	0.255131	0.968394	4930	tags=28%- list=22%- signal=22%	6372/338324/53342/3567/1147/23765/132014/23118/2919/8772/112744/1432/5743/3934/3569/3458/29110/6279/4318/6364/9641/7128/6280/1437	0.096	0.239131	1.08188	0.301895	0.441583	3981	tags=27%- list=18%- signal=22%	3551/7189/6374/1051/84818/3320/3326/3596/10758/8517/8717/27189/2921/6300/7188/5594/3727/5599/7186/8061/5743/2920/9618	0.263172	1.08449	0.32224	0.287479	5245	tags=32%- list=24%- signal=24%	10758/7189/3326/3320/6300/3551/84818/6374/3596/8717/7186/7124/29110/2921/3627/1051/27189/8517/3934/5594/5602/5599/6372/5743/7188/9618/8061	0.244
hsa03015	mRNA surveillance pathway	80	0.192367	0.873624	0.775135	0.950163	2634	tags=16%- list=12%- signal=14%	51692/23293/642843/5411/5525/11269/10914/29107/65110/26528/11052/64895/22985	-0.173166	-0.604418	0.983961	0.969592	8971	tags=39%- list=40%- signal=23%	5523/23381/22985/2107/26986/140886/132430/5520/1479/8106/8731/65109/26019/11051/80336/5527/8732/390748/4440/5526/5515/5522/10978/4686/55844/1478/55110/5516/10482/1477/84305	0.456	0.180506	0.807558	0.846814	0.752718	6114	tags=39%- list=28%- signal=28%	64895/22916/51692/5523/29107/10921/56000/10898/65110/5976/26986/124540/53981/10978/5521/23381/642843/5515/26528/2935/5499/5520/5522/5518/5500/80335/23435/5411/22985/29101/5501	0.278809	1.13896	0.241876	0.238622	7465	tags=40%- list=34%- signal=27%	23293/56000/10921/5523/64895/51692/53981/22985/8189/5526/22916/124540/10978/10898/5522/80335/5500/23283/29107/23435/5528/5527/5501/2733/53918/26986/5515/26528/11269/5518/5976/2935	0.184
hsa04921	Oxytocin signaling pathway	143	0.178656	0.894878	0.778878	0.950163	4313	tags=20%- list=19%- signal=16%	85366/5534/5530/9475/4775/5562/5294/785/4878/5532/784/5578/5595/3759/3770/4882/4776/2773/3710/3765/93589/5500/10398/1827/340156/778/8605/2982	-0.223397	-0.823149	0.838726	0.969592	6755	tags=29%- list=30%- signal=20%	6093/9254/283748/6263/5571/5604/815/2770/3763/5020/5332/255189/109/952/1956/2776/7226/5582/5579/111/5997/59285/5568/387/2771/3761/163688/2002/8536/91860/5743/814/4660/781/3845/4208/1026/196883/10645/5330/23533	0.308	0.308064	1.52044	0.00491458	0.0535948	6114	tags=36%- list=28%- signal=26%	4882/4893/784/778/782/783/85366/4776/776/3770/51422/5530/3762/5534/3759/8681/785/6263/1938/5532/1827/816/3710/60/5594/4878/91807/781/3265/3845/6714/5743/7226/113/3765/140465/51806/2982/59283/5499/57118/5563/5500/2773/5020/112/810/255189/5331/114/5501	0.374126	1.66354	0.000397338	0.00384791	7201	tags=49%- list=32%- signal=33%	4882/783/85366/196883/91860/776/4893/5530/778/782/4776/1938/146850/3770/6263/3762/1827/784/2982/51422/8681/5020/4878/5534/3845/785/3759/5563/7226/108/112/595/3709/5532/5331/5582/5594/5607/2773/3710/114/5500/5562/3760/340156/5743/55799/781/23533/10398/91807/59283/5566/5501/2778/57118/4881/3761/5533/2775/109/5332/113/3265/4638/4772/60/59284/3765/5571	0.03
hsa00562	Inositol phosphate metabolism	70	0.193316	0.860165	0.780671	0.950163	823	tags=9%- list=4%- signal=8%	5291/7167/3635/3628/5294/3612	-0.312595	-1.07451	0.361429	0.969592	7247	tags=40%- list=33%- signal=27%	27124/9562/5289/5333/64768/3707/3636/5332/10423/5293/4952/9108/8395/9107/5298/5728/23007/253430/8897/3613/3631/55586/22908/8871/5288/3632/3633/5330	0.116	0.269262	1.16981	0.184685	0.342523	1437	tags=13%- list=6%- signal=12%	5286/7167/3705/5291/27124/3628/51763/9651/8396	0.338253	1.34714	0.0677063	0.0993026	2996	tags=19%- list=14%- signal=16%	7167/8867/5286/3628/5291/3705/27124/5336/3635/8396/51763/5728/4329	0.106
hsa04713	Circadian entrainment	91	-0.216347	-0.832887	0.782861	0.950163	8186	tags=44%- list=37%- signal=28%	8911/5332/2775/2977/810/55970/4543/5330/2778/2893/815/116/115/163688/59345/2906/2791/2776/6261/2770/5582/8913/2890/55811/4842/2771/109/51655/3708/3763/5592/775/4544/2782/5579/8912/2891/9722/5568/2790	-0.285944	-1.0124	0.468927	0.969592	8237	tags=44%- list=37%- signal=28%	108/59345/55970/6261/818/8911/2906/115/2778/116/4543/6263/9722/815/2770/3763/5332/109/2776/4842/5582/5579/111/2890/5568/2782/2771/2891/163688/2788/51655/91860/2893/5592/8912/4544/2791/196883/2790/5330	0.178	0.141175	0.646206	0.990472	0.79656	6969	tags=33%- list=31%- signal=23%	2785/776/3762/55970/6263/94235/816/3710/5594/2905/51655/10681/113/8864/3765/51806/2982/2784/2773/112/810/5331/114/163688/91860/8912/117/4543/5578/116	0.311381	1.29754	0.0848447	0.111771	8616	tags=53%- list=39%- signal=32%	10681/196883/91860/776/2785/6263/3762/2982/2905/94235/55970/8912/108/112/116/2906/5331/5582/5594/2773/4543/3710/2787/2786/114/3760/51655/2903/8864/5566/2778/8913/9252/2775/109/5332/113/2904/3765/59345/5593/816/2893/4544/2983/5578/115/117	0.138
hsa00062	Fatty acid elongation	25	0.22849	0.799678	0.784669	0.950163	5126	tags=36%- list=23%- signal=28%	5538/11332/83401/3030/3033/10449/3032/9200/51495	-0.213035	-0.619592	0.941919	0.969592	4946	tags=20%- list=22%- signal=16%	51102/54898/6785/79071/117145	0.46	0.401346	1.37657	0.0884179	0.251099	3581	tags=36%- list=16%- signal=30%	641371/11332/51102/122970/10965/79071/51495/5538/9524	0.393368	1.26804	0.156897	0.173454	8314	tags=60%- list=38%- signal=38%	11332/79071/641371/51102/5538/122970/10965/51495/83401/401494/3032/51144/9524/284486/9200	0.096
hsa04510	Focal adhesion	194	-0.204258	-0.860248	0.784766	0.950163	6407	tags=28%- list=29%- signal=20%	1280/673/5879/2064/5604/5728/1278/57144/8515/5601/10319/858/58498/2932/7410/5582/3480/1956/824/394/1729/3690/5747/2316/81/10627/7450/3909/5295/2324/3912/284217/8395/5156/5579/5293/3695/80310/25759/2012/5908/7414/331/2002/7059/1297/3381/1499/4660/22798/131873/8516/7791/2318/3673	-0.298414	-1.12165	0.220977	0.968394	7302	tags=36%- list=33%- signal=24%	5879/55742/8515/3791/1278/5228/6093/5649/3696/3674/80310/7143/5604/673/1291/394/7409/5295/1729/10627/284217/5293/399694/3908/1280/8395/1956/64098/5582/5579/2321/256076/58498/2316/81/387/1282/2013/2324/5880/10319/5728/56034/331/57144/2002/7414/7059/1499/5908/3690/7410/4660/3912/131873/3381/3695/22798/5747/858/5156/8516/25759/1297/2012/3678/7450/7791/2318/3673	0.102204	0.293802	1.51964	0.00195423	0.0380561	4680	tags=30%- list=21%- signal=24%	56924/5829/6655/85366/3479/5291/10298/1950/1285/2889/55742/7423/3915/7060/1299/3679/1101/1292/87/572/329/1298/3680/673/1291/2885/7057/3913/1288/4636/60/207/7148/596/1277/3688/5594/91807/1287/5599/7094/2013/3265/2277/1311/6714/2064/824/998/3655/4233/5228/5906/3918/1282/3675/57144/3910/3082	0.393764	1.81767	4.08145e-06	0.00011224	7862	tags=53%- list=35%- signal=34%	56924/6655/5829/3679/85366/7423/5747/1285/10298/572/5291/55742/596/3479/3915/5880/87/3678/1299/64098/673/1950/2889/2885/7094/5155/1282/5728/1291/1277/7060/1101/5923/1398/595/329/399694/5228/7143/7057/1298/5582/6696/5594/2534/5602/7148/5599/1311/6464/5500/1793/1280/5296/3655/3611/340156/1288/1286/4636/1729/1287/56034/10398/8395/81/91807/5601/10451/5501/2064/3913/1292/3918/25759/3675/3676/4233/7408…	0.00601202
hsa04064	NF-kappa B signaling pathway	95	-0.21549	-0.833894	0.785869	0.950163	3111	tags=28%- list=14%- signal=25%	8737/3554/7412/51135/4791/10454/4616/5970/6366/7706/3929/4790/5579/23586/3654/1147/8600/331/23118/1457/929/8740/23643/55367/7128/8837/10892	-0.276002	-0.981125	0.530276	0.969592	4020	tags=22%- list=18%- signal=18%	1457/1147/23118/331/2919/8600/4791/5743/7132/3929/3654/929/1540/55367/8740/6850/3554/23643/7128/8837/10892	0.178	-0.20758	-0.927754	0.603248	0.647498	3676	tags=21%- list=17%- signal=18%	8737/4050/3929/929/3553/3383/51135/8837/1457/7535/142/10892/4049/5970/6387/958/1647/6366/23643/10454	0.283127	1.18769	0.182324	0.19192	5366	tags=33%- list=24%- signal=25%	7189/23085/8792/6363/10913/7329/3551/596/3554/959/5336/8717/114609/7186/7124/8915/7185/5588/4791/2921/695/329/4067/8517/5335/4055/7706/5743/7188/4615/597	0.17
hsa00604	Glycosphingolipid biosynthesis - ganglio series	14	0.26058	0.770445	0.787241	0.950163	6387	tags=57%- list=29%- signal=41%	3073/6483/27090/6489/8869/8705/30815/3074	-0.279219	-0.709804	0.855602	0.969592	5217	tags=29%- list=24%- signal=22%	2583/9197/256435/6482	0.382	0.218826	0.636196	0.930468	0.784843	489	tags=7%- list=2%- signal=7%	30815	0.418367	1.16508	0.279635	0.261786	1679	tags=29%- list=8%- signal=26%	27090/9197/2583/3073	0.182
hsa05416	Viral myocarditis	44	-0.233943	-0.798637	0.789773	0.950163	3798	tags=48%- list=17%- signal=40%	3118/3113/3383/595/6444/1756/836/27/3908/4625/5879/3122/6442/3133/284217/3111/6445/5551/3112/942/54205	-0.214684	-0.68995	0.907161	0.969592	8475	tags=43%- list=38%- signal=27%	595/857/8672/3122/836/4625/3112/5879/6445/3133/284217/3908/942/5880/6444/54205/5551/3111/6442	0.374	-0.368996	-1.41926	0.0550425	0.180799	2983	tags=25%- list=13%- signal=22%	3383/3118/940/1756/6444/5551/3908/958/3122/942/54205	-0.27548	-1.17415	0.204051	0.208796	3701	tags=30%- list=17%- signal=25%	4625/958/6445/3118/6444/1756/1605/3908/3122/5551/940/54205/942	0.248
hsa04724	Glutamatergic synapse	109	0.182105	0.877187	0.78985	0.950163	2370	tags=12%- list=11%- signal=11%	10681/5534/5530/1742/2785/2787/5532/2901/5578/157/5595/27165/54407	-0.203121	-0.73145	0.920938	0.969592	8329	tags=35%- list=38%- signal=22%	9454/22941/108/59345/2897/55970/2906/115/2911/2778/85358/116443/283748/2744/2770/5332/2915/255189/109/2776/5582/5579/111/2890/5568/2782/2771/2891/2788/81539/2899/2893/2791/5337/196883/2790/2752/5330	0.374	0.278209	1.31744	0.0470831	0.16222	6052	tags=34%- list=27%- signal=25%	1742/2785/2912/157/776/9762/5530/5534/55970/116444/8681/116443/94235/5532/3710/6511/5594/2905/2914/5337/2916/2897/10681/113/246213/54407/2784/156/57084/57030/2900/2773/9454/112/255189/5331/114	0.403144	1.72871	0.000460983	0.00405665	7112	tags=50%- list=32%- signal=34%	2901/10681/1742/196883/776/2785/5530/2912/157/2897/8681/116443/5534/2905/94235/55970/5337/9762/108/54407/112/6506/3709/116444/5532/2899/2906/5331/5582/5594/57030/2773/3710/2787/2786/57084/114/9456/3760/7220/246213/6507/2903/5566/2778/5533/2911/2775/109/2915/5332/113/2904/9229/22941	0.002
hsa00970	Aminoacyl-tRNA biosynthesis	37	-0.239572	-0.790806	0.790075	0.950163	7254	tags=41%- list=33%- signal=27%	6301/7453/4677/57038/2617/124454/55157/23395/1615/51067/57505/3735/55699/5917/833	-0.318219	-0.993063	0.497721	0.969592	6537	tags=49%- list=29%- signal=34%	10056/123283/2058/6301/124454/4677/1615/123263/51067/23395/55157/2617/55699/5917/3735/7453/57505/833	0.146	-0.250417	-0.91919	0.581334	0.639432	4130	tags=24%- list=19%- signal=20%	57038/4677/10056/2617/1615/55699/6301/283459/23395	0.199201	0.70264	0.90622	0.598704	8225	tags=49%- list=37%- signal=31%	10352/5188/57176/55157/8565/3735/124454/54938/25973/6897/2193/16/57505/3376/123263/92935/23438/7453	0.442
hsa05231	Choline metabolism in cancer	92	0.188285	0.874726	0.796383	0.950163	4233	tags=23%- list=19%- signal=19%	5291/80736/6655/1950/6198/8526/8525/5578/5595/5296/57153/8936/1608/23396/5900/3091/6667/8394/5159/208/8605	-0.215026	-0.761821	0.886387	0.969592	6859	tags=30%- list=31%- signal=21%	160851/283748/80310/5604/1609/7248/5295/56261/255189/5293/8395/1956/5582/5579/6581/7454/126969/5880/56034/1119/60482/23446/1978/3845/6580/8611/5156/5337	0.368	0.204633	0.939181	0.582428	0.639432	5283	tags=27%- list=24%- signal=21%	80736/6655/4893/5291/1950/8527/8526/6667/8681/2885/207/5594/5599/1609/3265/3845/5337/5900/8613/9162/6198/23396/1120/7249/6199	0.333663	1.39249	0.0375202	0.0707435	7511	tags=45%- list=34%- signal=30%	6655/80736/5900/4893/8527/5291/5880/8526/8681/1950/8525/2885/8613/5155/6667/3845/7249/1119/5337/5582/5594/5602/5335/5599/5296/1609/10434/10810/6581/56034/8395/5601/6199/8936/3265/1606/6198/23396/207/9162/5295	0.078
hsa05414	Dilated cardiomyopathy	91	-0.214278	-0.824925	0.796741	0.950163	8690	tags=43%- list=39%- signal=26%	3680/489/22801/3696/27091/2778/6444/1756/3688/3676/115/10369/59284/4634/3908/4625/7168/3678/8515/781/9254/7139/153/1674/3690/109/7273/6442/775/7137/284217/3695/59285/6445/2010/6546/5568/8516/3673	-0.286753	-1.01527	0.4638	0.969592	7325	tags=55%- list=33%- signal=37%	70/113/59283/59284/22801/3680/10368/4000/5566/4633/3676/10369/779/3688/775/3691/108/4625/7168/115/8515/2778/9254/3696/3674/1674/6445/4634/284217/109/153/3908/111/59285/7273/5568/2010/6444/7139/6546/6547/3690/7137/781/3695/6442/8516/196883/3678/3673	0.17	0.310549	1.42149	0.0235935	0.119117	4461	tags=27%- list=20%- signal=22%	4607/784/778/782/783/7169/7042/3479/776/6547/785/3679/3680/60/7043/7171/3688/4000/781/487/488/3655/113/7040/3675	0.324567	1.35249	0.0546584	0.0897376	7191	tags=45%- list=32%- signal=31%	4607/3679/783/7169/196883/776/7042/778/782/3479/784/3678/7170/7124/6547/785/4000/108/112/487/114/3655/55799/781/7171/7043/59283/5566/2778/6443/3675/3676/109/113/3680/3672/60/59284/3688/7040/3674	0.106
hsa00230	Purine metabolism	116	-0.208319	-0.829882	0.801076	0.950163	6055	tags=27%- list=27%- signal=20%	5146/5142/3251/5631/2766/6240/5151/5139/55811/4860/4832/10606/109/5149/5634/954/158067/2987/50940/22978/3000/318/471/270/159/221823/5141/5136/6241/5471/10201	-0.262092	-0.94852	0.608421	0.969592	6563	tags=30%- list=30%- signal=21%	5151/5169/5146/2987/284958/5152/122481/5236/5158/58497/109/5142/5149/111/318/4832/3000/2766/471/270/50940/159/374659/954/221823/158067/10201/5141/5139/196883/271/5136/5471/22978/6241	0.166	0.223083	1.06727	0.30659	0.442254	6052	tags=33%- list=27%- signal=24%	8622/4882/5236/4833/957/955/27115/5153/10846/377841/2986/203/100/50808/3615/51816/122622/131870/58497/5147/9583/2618/1633/5137/51020/5148/113/2982/5152/1716/124583/9060/5139/2272/112/646625/26289/114	0.299483	1.29531	0.0766647	0.105322	7650	tags=45%- list=35%- signal=30%	4882/8622/4833/196883/27115/5236/957/203/10846/50484/2982/22875/5153/2618/377841/3615/131870/58497/122622/124583/108/26289/50808/5147/284958/112/955/5139/353/114/5631/51816/5137/271/100/4881/2766/8833/109/5148/6240/158/2272/113/9583/144811/158067/2986/5140/5151/5634/5152	0.142
hsa03008	Ribosome biogenesis in eukaryotes	67	0.191942	0.846639	0.805233	0.950163	2381	tags=18%- list=11%- signal=16%	2091/55813/92856/1460/55131/7514/29107/4809/55272/55651/55226/84128	-0.160124	-0.5468	0.992479	0.969592	8940	tags=36%- list=40%- signal=21%	27341/3692/51602/51367/51068/29889/6023/54433/51096/10813/84916/55341/51077/5901/1457/9724/10607/10940/54464/81691/54552/10775/134430/10482	0.46	0.295686	1.27097	0.104599	0.269901	4997	tags=40%- list=23%- signal=31%	2091/54913/10199/55651/29107/4809/9790/51068/56000/55127/55272/4931/55813/92856/55226/23560/10248/6949/6023/55131/55781/10557/51602/27341/7514/138716/10556	0.346836	1.37188	0.0574668	0.0917903	5583	tags=39%- list=25%- signal=29%	10199/54913/2091/56000/55272/6023/4809/4931/51068/7514/55813/55651/10556/9790/81691/55131/10557/138716/55781/22803/55341/55505/29107/51096/10248/55127	0.07
hsa05152	Tuberculosis	156	-0.204376	-0.841244	0.806168	0.950163	3766	tags=19%- list=17%- signal=16%	5289/4790/3439/3916/50617/3111/3587/3654/3569/3687/3920/3112/5994/26253/3592/1520/3443/3448/8844/54205/3447/929/3449/5868/3458/3456/3459/7097/10892	-0.311826	-1.1563	0.179784	0.955391	4252	tags=28%- list=19%- signal=23%	387/3588/26253/843/581/163688/64127/3587/22925/10312/54205/8772/91860/3449/1432/5868/3447/7132/3920/3929/3654/3569/7097/3684/3448/929/3458/8844/3456/3459/3111/7096/10333/3592/2207/64581/6850/2212/3460/3606/3687/3586/2214/10892	0.076	-0.185522	-0.898805	0.709846	0.691643	3366	tags=19%- list=15%- signal=16%	3929/929/8772/3553/3593/5994/3118/1054/51135/3587/10332/3449/3439/10892/3717/5970/3458/3456/3448/3443/3447/8844/10000/3122/26253/7097/54205/5868/3569	0.278507	1.25228	0.091257	0.117108	6388	tags=37%- list=29%- signal=27%	7189/4802/91860/7042/3588/5530/1509/6300/572/2033/9114/596/3606/1378/533/10312/3552/64127/8411/23365/527/3460/8717/114609/3108/7124/5534/8915/2207/2214/4800/3684/5532/1051/1387/9902/1379/3916/4046/5594/5602/317/5599/3440/7096/10333/4615/8625/5878/5869/1263/7043/5601/3716/3313/5533/3115/3586	0.14
hsa03430	Mismatch repair	22	0.229583	0.776914	0.812188	0.950163	1927	tags=18%- list=9%- signal=17%	27030/5111/6117/5424	-0.287657	-0.815667	0.737285	0.969592	4495	tags=23%- list=20%- signal=18%	3978/6742/5982/5984/6119	0.322	-0.356465	-1.14444	0.267712	0.414713	5609	tags=50%- list=25%- signal=37%	5981/10714/5395/6119/6118/4292/5982/5984/9156/5983/4437	-0.210434	-0.746159	0.844556	0.569946	5106	tags=36%- list=23%- signal=28%	2956/3978/5395/4437/6119/9156/4292/5983	0.43
hsa01523	Antifolate resistance	27	-0.247573	-0.763978	0.812239	0.950163	5096	tags=30%- list=23%- signal=23%	5970/8714/2350/4790/3569/1147/4524/471	-0.245032	-0.724838	0.847695	0.969592	8983	tags=48%- list=41%- signal=29%	7298/3553/5970/4790/8836/9429/8714/2350/1147/471/3569/4524/1244	0.354	-0.268634	-0.911997	0.596351	0.642625	4886	tags=33%- list=22%- signal=26%	2350/1244/6472/113235/3553/1719/5970/471/3569	0.217591	0.713718	0.879176	0.586118	5554	tags=30%- list=25%- signal=22%	8836/3551/7124/2618/8517/239/8714/2356	0.472
hsa00380	Tryptophan metabolism	39	-0.233071	-0.777068	0.813228	0.950163	5735	tags=49%- list=26%- signal=36%	219/4129/883/130013/1543/38/501/1962/1644/64577/121278/3620/39/6999/224/11185/1544/8942/169355	-0.318187	-1.00227	0.481804	0.969592	5709	tags=38%- list=26%- signal=29%	38/130013/1644/1543/219/1962/121278/501/39/169355/6999/64577/8942/1544/11185	0.12	0.279349	1.07379	0.332471	0.454491	1920	tags=18%- list=9%- signal=16%	501/26/23498/15/316/55526/125061	-0.271789	-1.12502	0.260543	0.249215	3537	tags=31%- list=16%- signal=26%	3033/3620/130013/64577/11185/7166/2639/1544/1545/8942/169355/1644	0.22
hsa00130	Ubiquinone and other terpenoid-quinone biosynthesis	11	-0.299508	-0.736769	0.814129	0.950163	9006	tags=55%- list=41%- signal=32%	6898/27235/51004/154807/51805/10229	-0.432549	-1.03662	0.438483	0.969592	4828	tags=45%- list=22%- signal=36%	51805/154807/10229/79001/1728	0.14	-0.349932	-0.925858	0.553633	0.625932	5157	tags=36%- list=23%- signal=28%	1728/27235/6898/10229	-0.405793	-1.1609	0.2546	0.246748	732	tags=18%- list=3%- signal=18%	6898/10229	0.148
hsa00030	Pentose phosphate pathway	29	-0.243133	-0.761803	0.817225	0.950163	6131	tags=34%- list=28%- signal=25%	25796/5631/226/51071/9563/84076/5634/5226/2539/221823	-0.378221	-1.13342	0.297488	0.968394	7873	tags=48%- list=36%- signal=31%	25796/5634/9104/84076/8789/5226/5236/132158/2539/2203/226/221823/51071/9563	0.1	0.264751	0.943183	0.542602	0.621556	2541	tags=21%- list=11%- signal=18%	5236/9104/230/132158/2821/414328	0.374995	1.25335	0.172713	0.187177	6201	tags=45%- list=28%- signal=32%	230/132158/5236/9104/414328/2821/6888/22934/5211/5631/9563/64080/2203	0.13
hsa00190	Oxidative phosphorylation	111	-0.206546	-0.818199	0.817775	0.950163	5037	tags=24%- list=23%- signal=19%	4713/1350/51382/90423/4701/4708/4712/7384/4700/50617/4726/1352/4710/54539/1537/539/9167/1337/515/4704/1347/127124/54205/341947/518/170712/6392	-0.212382	-0.766167	0.88959	0.969592	5820	tags=26%- list=26%- signal=19%	50617/4710/4726/51382/539/4694/4700/245973/5464/525/4701/4704/54539/127124/90423/27089/10312/54205/1352/1537/1347/9167/518/341947/170712/1337/515/529/6392	0.358	0.18342	0.870264	0.768203	0.719712	2454	tags=14%- list=11%- signal=13%	514/4725/516/7381/155066/4698/10312/84701/4723/10975/1346/527/9114/533/7385/498	0.306253	1.31679	0.0648271	0.0978111	4499	tags=28%- list=20%- signal=22%	514/9114/7381/10632/10975/4725/533/516/10312/155066/527/1346/90423/6391/84701/4707/4698/529/4695/245973/4723/498/4709/125965/517/5464/7385/1329/10476/9377/10063	0.108
hsa03060	Protein export	23	0.225035	0.771737	0.821416	0.950163	6154	tags=48%- list=28%- signal=35%	23478/7095/6734/196294/6729/11231/6730/10952/23480/55176/58477	-0.229988	-0.657069	0.911803	0.969592	8046	tags=30%- list=36%- signal=19%	6727/83943/3309/6726/29927/6728/28972	0.396	-0.166919	-0.544136	0.984047	0.793734	8220	tags=52%- list=37%- signal=33%	6728/6731/6727/6726/6729/9789/5018/58477/28972/55176/3309/90701	-0.212362	-0.764741	0.825362	0.560431	2459	tags=17%- list=11%- signal=15%	90701/6729/28972/3309	0.48
hsa04912	GnRH signaling pathway	85	-0.210748	-0.803518	0.822157	0.950163	8186	tags=33%- list=37%- signal=21%	5330/2778/815/2767/115/4313/163688/10746/2796/5580/2776/5604/5601/1956/1432/5608/109/3708/283748/775/5579/6416/2002/1839/5568/1081/2798/4216	-0.31673	-1.11231	0.290601	0.968394	10249	tags=53%- list=46%- signal=29%	5605/4215/2488/5566/3708/4893/5608/810/779/775/5602/108/4323/818/115/5600/2778/10746/2796/283748/5604/815/5332/2767/255189/1839/109/1956/2776/5579/111/6416/5568/163688/2002/1081/91860/1432/2798/5580/3845/4216/5337/196883/5330	0.088	0.240962	1.09016	0.287455	0.432495	6052	tags=36%- list=27%- signal=27%	6655/4893/2797/778/776/8681/2885/10746/4323/816/2767/6300/3710/5594/5599/3265/3845/6714/5337/998/113/5580/51806/3972/4215/2488/112/810/255189/5331/114	0.295789	1.2189	0.152204	0.171347	6786	tags=39%- list=31%- signal=27%	6655/196883/91860/2797/776/4893/778/6300/8681/2885/4215/3845/4323/5337/108/112/3709/5331/5594/3710/5602/5599/114/4214/5566/5601/2778/3972/10746/109/5332/113/3265	0.138
hsa05135	Yersinia infection	126	-0.204424	-0.821996	0.823195	0.950163	7195	tags=36%- list=32%- signal=24%	4615/7409/644150/10163/3678/5586/2776/5879/5604/3606/5601/51135/3586/10454/2932/7410/834/5970/4772/2212/1432/6197/5608/29110/5747/4790/7454/5295/10458/10109/8395/27330/5293/3654/6416/3569/1147/10097/9844/23118/391/81873/4210/3558/3456	-0.259188	-0.945758	0.612413	0.969592	4497	tags=24%- list=20%- signal=19%	7454/27330/6416/644150/387/5880/1147/10097/23118/9844/114548/1432/81873/10458/7410/10109/3654/3569/8976/391/5747/29110/3456/3558/2212/4210/3678/3606/58484/3586	0.208	-0.180508	-0.845838	0.809532	0.748149	6724	tags=34%- list=30%- signal=24%	3586/5295/8935/5585/4792/6093/114548/3661/3937/5293/3676/3725/382/3932/8874/2932/27040/9475/81873/7409/1432/7099/5604/10097/1399/2212/2335/5290/3553/51135/3558/6416/2776/9844/7535/5586/5970/3456/10000/4210/3569/10454/5608	0.282333	1.23436	0.118892	0.14321	7624	tags=40%- list=34%- signal=27%	5829/7189/5747/7456/6300/5291/3551/6195/3606/5880/57180/3678/9815/23365/10458/10552/7186/7124/391/58484/29110/10094/1398/29108/10092/8517/5594/5602/5335/5599/1793/3984/5296/114548/644150/4615/8395/5601/10451/3586/3676/3576/4772/60/3688/23396/207/64283/5295/6714/4792	0.194
hsa05020	Prion disease	234	-0.198205	-0.848249	0.825148	0.950163	3911	tags=31%- list=18%- signal=26%	774/203068/5580/735/10963/6261/581/116443/4688/5719/5879/27089/5601/6389/858/4694/292/5692/2932/713/5533/4713/3310/1350/5693/1432/4701/4708/3708/4712/4851/10376/775/7384/4700/5295/4726/7846/5293/4710/54539/5707/3569/1537/6352/5706/5702/539/7417/9167/3800/712/1337/730/515/10213/727/4704/1457/4689/148327/729/5568/1347/5687/54205/291/341947/518/79861/731/170712/6392	-0.181942	-0.691081	0.982127	0.969592	5805	tags=24%- list=26%- signal=18%	4710/4851/10488/3310/203068/4726/5293/7416/539/4694/4700/10381/3800/292/714/4685/5568/5880/4701/1457/4704/5687/581/5702/54539/727/291/10963/27089/54205/735/1432/1537/1347/729/9167/5580/7417/10213/3569/730/518/712/5705/858/148327/341947/170712/79861/6352/731/10376/1337/515/4689/6392	0.394	0.190494	1.00813	0.422528	0.528416	2674	tags=16%- list=12%- signal=14%	514/7277/5688/778/10382/5717/5291/776/5700/4725/516/7381/4698/81027/733/3552/5530/84701/3915/5534/3799/116444/4723/6263/1388/116443/10975/572/1346/1649/5685/5532/7416/7385/498/10381/6300/3710	0.265327	1.2463	0.0754466	0.105322	5908	tags=32%- list=27%- signal=23%	514/5688/81027/7277/776/5530/733/10382/778/6300/572/5291/7381/3915/10975/6263/5880/4725/516/3552/5700/1346/116443/5713/7416/7124/6391/5534/1649/2905/7280/5691/84701/4707/4698/1388/4695/4723/498/4709/125965/517/3709/116444/5532/7385/10381/2906/5683/1329/5594/3710/2534/10476/5602/9377/317/5599/5296/10488/5717/112714/3799/513/714/4684/4711/143471/2903/5566/5601/735/1386/5701	0.17
hsa03010	Ribosome	99	0.181005	0.857026	0.828002	0.950163	4260	tags=24%- list=19%- signal=20%	4736/51069/7311/6229/51023/6135/51264/6168/124995/6175/64981/64963/6232/6150/2197/6165/6217/6223/28998/65003/65005/51116/10573/11222	0.165062	0.839487	0.88	0.969592	1754	tags=12%- list=8%- signal=11%	4736/6175/7311/51069/6135/6168/124995/51264/6229/6217/64981/51023	0.46	0.202023	0.939664	0.58951	0.639432	5915	tags=31%- list=27%- signal=23%	10573/6150/51121/6129/219927/7311/51069/11222/4736/6171/6133/28998/6223/6191/51116/6152/140801/6165/6208/6183/2197/64928/6132/6160/6188/51264/6232/64968/65003/51023/6233	0.278982	1.17907	0.195604	0.202032	7874	tags=40%- list=36%- signal=26%	51121/6129/6150/11222/51069/10573/4736/51023/7311/6223/219927/6171/6138/64981/64968/6168/28998/65003/6183/6235/6208/64983/6165/6132/6232/6133/6191/51264/6160/64963/51116/51065/9045/6233/124995/6222/9553/6229/6152/6206	0.162
hsa00512	Mucin type O-glycan biosynthesis	32	0.210469	0.786638	0.833333	0.950163	3508	tags=22%- list=16%- signal=18%	2589/51301/79695/6483/2590/100528030/27090	0.20997	0.848888	0.73827	0.969592	1640	tags=16%- list=7%- signal=14%	2589/51301/27090/2590/79695	0.44	0.23523	0.862614	0.684822	0.688945	6090	tags=34%- list=27%- signal=25%	10610/55568/374378/9245/10331/79695/114805/57452/100528030/11227/117248	0.216297	0.738585	0.84813	0.570607	9288	tags=53%- list=42%- signal=31%	27090/55568/10610/57452/114805/2589/374378/79695/10331/2591/51809/100528030/50614/2590/9245/6483/6482	0.442
hsa04114	Oocyte meiosis	111	-0.202805	-0.803377	0.840024	0.950163	5328	tags=26%- list=24%- signal=20%	64506/5533/132864/4085/10971/5526/3480/5527/1432/6197/109/3630/7532/3708/5515/6500/8379/891/27330/10744/9133/996/983/4342/5241/245711/5568/9232/699	-0.212918	-0.768099	0.887728	0.969592	7978	tags=35%- list=36%- signal=23%	246184/898/6197/818/132864/115/5600/9133/5604/10744/815/5527/8379/6500/109/64506/5526/111/5515/27330/29882/5568/7534/983/163688/891/4085/245711/996/91860/1432/4342/5241/9232/3630/699/7532/5516/196883	0.33	0.20516	0.973411	0.517512	0.602949	6601	tags=34%- list=30%- signal=24%	8881/119504/891/3479/6195/5530/5534/80315/5532/898/816/6300/3710/5594/9978/7534/8697/7531/1017/995/113/29882/5515/51806/5499/9088/5518/5500/7533/112/810/114/8945/5501/163688/151648/91860/51433	0.322656	1.38732	0.034703	0.0690869	6984	tags=42%- list=32%- signal=29%	9700/196883/91860/119504/5530/7534/6300/3479/891/6195/8881/995/898/25847/5534/1017/5526/108/7533/112/4085/3709/151648/5532/9088/51434/5594/3710/8697/22849/114/80315/5500/5528/23291/5527/5566/5501/8454/9978/7529/5533/10459/109/113/29882/5515	0.108
hsa05100	Bacterial invasion of epithelial cells	76	-0.210293	-0.788527	0.842822	0.950163	4072	tags=21%- list=18%- signal=17%	5747/79658/4735/5295/10109/1785/23607/5293/25759/10097/9844/7414/26084/391/81873/1499	-0.2797	-0.971205	0.543402	0.969592	5384	tags=29%- list=24%- signal=22%	5293/399694/1496/1495/387/10097/23607/7414/9844/26084/1499/81873/10109/4735/8976/391/5747/858/867/25759/3678/10801	0.174	0.221117	0.977973	0.491948	0.5794	4245	tags=21%- list=19%- signal=17%	5829/1212/8218/5291/10094/1731/10092/79767/57180/60/3688/6714/10095/1759/998/4233	0.341452	1.38361	0.0502039	0.0843118	4929	tags=33%- list=22%- signal=26%	5829/5747/1731/5291/8218/3059/1212/57180/3678/79767/10552/867/391/10094/1398/1211/55752/399694/10092/6464/4735/2017/1793/5296/3611	0.094
hsa05415	Diabetic cardiomyopathy	174	-0.197541	-0.821315	0.845133	0.950163	6340	tags=32%- list=29%- signal=23%	4688/51660/25874/5166/5879/5728/27089/1278/5601/1281/6389/4694/292/2932/5582/5970/4713/1350/1432/4701/4318/4708/3630/4712/4790/7137/7384/4700/185/1376/5295/4726/2998/5579/5293/1215/4710/54539/2539/1537/539/7417/9167/5165/1337/515/4704/4689/1347/291/2597/341947/518/170712/6392	-0.202905	-0.757932	0.925678	0.969592	6013	tags=25%- list=27%- signal=19%	185/5295/4710/5332/1215/4726/5293/7416/539/4694/4700/292/5582/5579/5524/5880/4701/4704/2539/5165/5728/54539/291/27089/1432/1537/1347/7137/9167/5580/7417/1376/3630/518/5166/341947/170712/4318/1337/515/5330/4689/2597/6392	0.336	0.170638	0.868231	0.818484	0.748808	4552	tags=22%- list=21%- signal=18%	514/7046/7042/7048/5291/1509/1375/4725/516/7381/1636/4698/84701/2673/6667/4723/10975/1346/7416/7385/816/498/6300/7043/207/1277/125965/5599/487/177/3643/10476/488/4707/6391/7040/4088/9377/5580	0.275523	1.25637	0.0813463	0.109123	4795	tags=26%- list=22%- signal=21%	514/5972/7042/7048/1509/6300/5291/7381/10975/5880/4725/7046/1375/516/1636/1346/7416/2673/6391/84701/4707/4698/6667/5728/1277/3643/4695/4723/498/4709/125965/517/2597/7385/5524/5331/487/5582/1329/5162/10476/5602/9377/5599/5500/5296	0.134
hsa04020	Calcium signaling pathway	242	-0.195583	-0.839082	0.845724	0.950163	8393	tags=40%- list=38%- signal=25%	2250/2249/5333/5023/3791/5330/2778/3274/8822/155/56034/815/4803/2767/115/952/2668/163688/2906/7416/3358/2915/80271/113026/4915/4916/844/774/27006/3269/9965/2776/255231/6261/2248/116443/2149/2064/2251/1812/22953/2255/53373/292/1816/490/1910/5256/5533/8536/2260/5582/8913/4772/56848/135/1956/55283/153/7852/845/4842/5737/2263/109/1909/3708/3270/5733/5255/775/3707/185/2324/5156/5579/2246/5979/80310/81…	-0.300233	-1.14192	0.168357	0.955391	8809	tags=47%- list=40%- signal=28%	775/5024/55283/4233/4915/5027/5261/9965/108/5257/56848/2254/27006/53373/6261/818/2251/8911/2906/115/2066/3358/2911/2778/3791/2248/1812/2149/116443/10105/5333/7852/6263/552/80310/3707/4916/815/147/6915/4923/185/84876/845/5737/22953/5332/2767/2915/5256/2668/2065/7416/109/2247/153/952/1910/3269/1956/2260/2776/57105/4842/292/490/5582/26291/5579/2321/148/5255/5568/2255/1909/2324/5733/1129/163688/56034…	0.106	0.210468	1.11755	0.176228	0.333647	7523	tags=40%- list=34%- signal=27%	93129/553/778/85366/147/4776/776/56413/1950/3357/5153/6547/8074/8817/7201/7423/5530/5534/116444/6263/2065/116443/2252/5532/7416/6865/816/255231/2767/84812/3710/1128/100130933/5260/91807/2066/1909/444/487/2277/154/2905/2064/1133/5137/488/22953/7125/4233/113/5333/4486/8877/51806/3082/2769/26291/57118/4803/2263/2774/5257/3356/26281/7419/7417/810/5331/114/7134/27006/163688/5724/6588/91860/8912/2911/2…	0.283111	1.33435	0.0250607	0.0551336	7071	tags=38%- list=32%- signal=26%	93129/553/100130933/85366/7423/196883/91860/776/5530/778/4776/147/8074/56413/6263/5336/255231/3357/2066/6915/5153/2253/1950/116443/7416/5023/5534/2065/6547/2905/154/5155/8817/8912/108/4923/3709/219931/116444/5532/22953/4916/2906/2252/5331/487/5261/4803/5582/2248/7125/493/3710/1129/5335/114/340156/7852/84812/2263/5137/56034/2903/7201/91807/4486/10800/5566/2778/57118/2064/3363/8913/5533/2911/2769/2…	0.15
hsa04721	Synaptic vesicle cycle	74	0.184257	0.828211	0.848297	0.950163	3246	tags=18%- list=15%- signal=15%	1212/6571/9114/535/2054/23545/1173/534/523/1175/155066/6539/6812	-0.217427	-0.752726	0.875146	0.969592	5820	tags=23%- list=26%- signal=17%	50617/6616/51382/245973/525/6534/127124/90423/10312/6538/6529/140679/6572/339302/440279/529/160	0.368	0.29351	1.29112	0.0816557	0.239376	3917	tags=27%- list=18%- signal=22%	1212/8218/6530/155066/6812/10312/6857/6844/527/6571/9114/533/6616/6538/1173/6511/90423/2054/1175/1759	0.393799	1.58871	0.0058801	0.0235204	5557	tags=42%- list=25%- signal=31%	6530/6539/6857/6616/8218/9114/533/1212/10312/155066/527/6812/90423/6571/6531/529/245973/6538/1173/1211/6506/22999/57030/160/1175/57084/6529/23025/246213/140679/6507	0.008
hsa04973	Carbohydrate digestion and absorption	38	-0.225387	-0.747974	0.851167	0.950163	3474	tags=24%- list=16%- signal=20%	279/6523/5295/5579/5293/480/346562/3098/486	-0.326829	-1.02484	0.44592	0.969592	8045	tags=47%- list=36%- signal=30%	477/8972/279/10000/92579/5295/5332/480/6523/5293/3099/5579/2538/346562/3101/486/3098/5330	0.12	0.245087	0.936734	0.560197	0.625932	2780	tags=18%- list=13%- signal=16%	481/5291/776/2542/23439/476/207	0.241739	0.857899	0.68849	0.487421	4814	tags=26%- list=22%- signal=21%	776/481/5291/92579/2542/23439/5331/476/5296/6523	0.338
hsa04726	Serotonergic synapse	107	-0.202206	-0.796326	0.85307	0.950163	7787	tags=36%- list=35%- signal=24%	4129/836/200909/2561/59345/3358/2791/1559/774/3781/2560/260293/2776/240/673/2770/5604/1644/5582/3350/2771/121278/3708/3763/283748/775/2782/285242/5579/9177/1843/1573/1557/3354/1558/5568/3355/170572/2790	-0.281255	-1.01128	0.471394	0.969592	10002	tags=56%- list=45%- signal=31%	5566/3708/3751/200909/240/54331/774/2786/4893/3762/2783/779/775/3359/3781/260293/6570/2562/59345/55970/836/1843/1559/3358/2778/2561/283748/5604/673/2770/3763/285242/5332/255189/3351/1644/2776/5582/5579/111/5568/3352/2782/121278/1558/2771/2560/2788/3354/5743/3350/9177/3845/3355/1573/1557/2791/170572/2790/5330	0.13	0.208686	0.983637	0.488007	0.5794	4138	tags=22%- list=19%- signal=18%	4893/247/778/2785/776/2562/3357/3762/55970/239/8681/94235/6571/673/3359/1562/3710/10411/5594/3265/3845/5743/2560/10681	0.248449	1.06277	0.356562	0.305228	5147	tags=29%- list=23%- signal=22%	10681/247/776/4893/2785/778/3762/3357/673/8681/3751/6571/2560/94235/3351/3845/55970/3709/2562/5331/5582/5594/2773/3710/2787/2786/239/3760/7220/5743/3359	0.272
hsa00561	Glycerolipid metabolism	59	-0.212545	-0.763968	0.857271	0.950163	4725	tags=24%- list=21%- signal=19%	2710/4023/84803/231/1607/224/2717/154141/8611/84513/2712/5406/8513/119548	-0.280935	-0.942907	0.587686	0.969592	7439	tags=42%- list=34%- signal=28%	84803/224/10554/160851/196051/1609/2710/26007/231/4023/219/132158/154141/23175/1056/501/84513/2717/2712/9388/8513/5406/8611/119548/57104	0.202	0.295431	1.24124	0.12525	0.289383	5004	tags=32%- list=23%- signal=25%	8694/501/129642/57104/132158/8527/137964/80339/8526/10555/64900/23175/1609/1056/55326/80168/346606/8613/9162	0.27283	1.05358	0.379942	0.317822	5052	tags=31%- list=23%- signal=24%	8694/501/129642/132158/8527/57104/8526/8525/8613/80339/64900/137964/10555/223/346606/1609/11343/84803	0.27
hsa04625	C-type lectin receptor signaling pathway	96	-0.203051	-0.78675	0.85795	0.950163	5517	tags=27%- list=25%- signal=20%	4791/3586/5533/834/5970/4772/53342/1432/3708/4790/6773/5295/5293/3569/1147/22800/4193/3659/26253/3592/93978/51266/8844/9641/3558/10892	-0.307884	-1.09549	0.307099	0.968394	4430	tags=28%- list=20%- signal=23%	53342/22800/387/93978/1147/26253/163688/4193/114548/91860/4791/1432/5743/5580/3659/3845/3569/1540/8844/3558/3592/2207/64581/6850/9641/3586/10892	0.13	-0.174436	-0.780244	0.898077	0.783965	6724	tags=35%- list=30%- signal=25%	3586/5295/6361/3708/9261/51561/4792/3592/114548/5293/6237/3725/4046/6850/1960/6772/1432/868/93978/5290/3553/3593/3558/22800/6773/10332/10892/5970/3659/8844/51266/10000/26253/3569	0.263656	1.10815	0.287583	0.265833	5099	tags=29%- list=23%- signal=23%	6367/91860/4893/5530/6300/5291/4776/3551/5336/23365/7124/5534/8915/2207/3845/4791/29108/3709/5532/8517/4046/5594/3710/5602/5599/5296/114548/5743	0.236
hsa00564	Glycerophospholipid metabolism	88	0.182251	0.838795	0.858209	0.950163	5163	tags=30%- list=23%- signal=23%	51365/137964/10162/8760/8526/122618/8525/10400/23646/10908/2820/1608/3931/10555/129642/54979/8398/23171/55224/8605/30814/9489/2819/57678/56895/8527	-0.161602	-0.569462	0.994122	0.969592	10080	tags=42%- list=45%- signal=23%	56985/84647/50487/1607/5833/64900/55500/1120/10390/9468/5319/64850/162466/391013/84803/10554/160851/283748/196051/1609/56261/43/10423/255189/6901/1040/375775/154141/23175/84513/9926/1119/5322/8611/5337/11313/54947	0.484	0.305127	1.38742	0.0321991	0.139341	5675	tags=38%- list=26%- signal=28%	55224/129642/8527/137964/8526/8760/8681/10908/2819/10555/64900/2820/23175/9791/10162/9489/3931/1609/5337/8398/81490/55326/23171/30814/23646/5833/8613/43/9162/1120/51365/50487/8525	0.338476	1.4033	0.0367007	0.07021	5052	tags=32%- list=23%- signal=25%	122618/55224/129642/8527/10400/2820/8526/8681/8525/23659/10908/8613/23646/8760/1119/5337/64900/375775/5833/137964/43/2819/10555/9489/79143/1609/10434/84803	0.074
hsa04115	p53 signaling pathway	65	-0.210803	-0.769622	0.85841	0.950163	3327	tags=40%- list=15%- signal=34%	836/64065/10912/25898/894/1643/581/56475/5728/898/355/4616/55240/5268/1026/891/2810/9133/1021/4193/983/11200/54205/92344/55367/6241	-0.254589	-0.866143	0.714978	0.969592	4478	tags=43%- list=20%- signal=34%	836/898/596/317/1643/3486/575/9133/1647/64065/9540/55240/11200/983/581/56475/5728/891/51246/54205/4193/1021/1026/55367/92344/2810/355/6241	0.27	0.190739	0.814723	0.824949	0.750735	6515	tags=37%- list=29%- signal=26%	891/1643/3479/1019/898/7057/5366/637/596/575/84883/51246/1017/3732/581/7249/4194/25946/63970/545/901/55240/2810/51512	0.28502	1.12321	0.278891	0.261786	6419	tags=40%- list=29%- signal=28%	64326/596/3479/50484/1019/891/898/1643/84883/1017/5728/7249/1029/7161/595/51246/7057/55240/1021/317/5366/575/143686/545/9540/4616	0.224
hsa03440	Homologous recombination	38	-0.223743	-0.742517	0.858675	0.950163	5710	tags=26%- list=26%- signal=20%	6118/5888/675/83990/11073/5892/50511/84142/10111/6119	-0.234401	-0.735011	0.85677	0.969592	6073	tags=24%- list=27%- signal=17%	5892/5888/50511/84142/6742/5890/10111/6119/675	0.39	-0.304244	-1.12458	0.277653	0.422241	6364	tags=45%- list=29%- signal=32%	51720/11073/675/10714/6119/4361/6118/29086/83990/8940/8438/50511/7517/84142/10111/79184/5889	0.241451	0.856877	0.690158	0.487421	1419	tags=13%- list=6%- signal=12%	5893/7156/5890/5424/580	0.342
hsa04916	Melanogenesis	96	-0.202545	-0.784792	0.860837	0.950163	8389	tags=38%- list=38%- signal=23%	7474/7481/7855/5330/2778/815/115/163688/81029/2535/8325/2776/8321/2770/5604/7471/8322/2932/1910/5582/434/89780/2771/7306/7475/109/7480/4254/5579/7479/148327/5568/8323/1499/7299/51384	-0.288659	-1.02709	0.439279	0.969592	10002	tags=52%- list=45%- signal=29%	5566/8324/8322/5443/4893/7471/810/11211/1857/8325/7481/7855/7472/8321/108/2535/818/7306/115/2778/7474/7480/5604/815/2770/10488/5332/434/109/1910/2776/5582/5579/111/7479/7475/5568/89780/2771/163688/1499/91860/4254/3845/7299/148327/8323/196883/51384/5330	0.156	0.242861	1.12556	0.227078	0.386174	6260	tags=36%- list=28%- signal=26%	3815/4893/4157/7483/11211/5443/2033/80326/7477/816/1856/1638/5594/1857/7476/1387/3265/3845/7472/54361/7481/113/6934/51806/8326/2535/2773/7484/112/810/5331/7474/114/7482/163688	0.344554	1.44817	0.0214762	0.0510232	6924	tags=43%- list=31%- signal=29%	3815/196883/91860/4893/6932/2033/7483/7477/80326/5443/11211/4157/7472/3845/6934/108/1638/112/7481/7475/1387/5331/2535/5582/8321/5594/2773/114/10488/7855/5566/2778/2775/81029/109/5332/113/3265/8324/54361/1856	0.068
hsa05032	Morphine addiction	82	-0.204614	-0.775822	0.863903	0.950163	7611	tags=37%- list=34%- signal=24%	115/2561/59345/2791/774/2560/2555/2770/1812/2566/5142/9568/5151/5582/5139/140679/2567/2558/2771/109/3763/2782/409/5579/50940/200959/5568/5141/5136/2790	-0.278042	-0.972313	0.543623	0.969592	8349	tags=48%- list=38%- signal=30%	4988/2562/108/59345/2555/55970/115/2778/2561/1812/2554/2556/9568/5151/409/2770/3763/109/5582/5579/5142/111/5568/2566/2782/2771/2560/200959/2788/2558/50940/2567/140679/2791/5141/5139/196883/2790/5136	0.196	0.277503	1.24496	0.104379	0.269901	2118	tags=17%- list=10%- signal=15%	8622/2870/2785/157/27115/2562/2550/5153/3762/134/55970/10846/94235/408	0.35905	1.47247	0.0196573	0.0500954	8004	tags=55%- list=36%- signal=35%	408/10681/8622/196883/2785/27115/2870/10846/157/2550/3762/5153/2570/2560/134/94235/55970/108/112/2562/5139/5582/2773/2787/2786/114/3760/9568/140679/5137/5566/2778/2775/109/1812/113/2563/2566/3765/59345/5140/5151/2554/2565/2869	0.07
hsa04971	Gastric acid secretion	68	-0.208186	-0.766438	0.864783	0.950163	8186	tags=37%- list=37%- signal=23%	5330/2778/3274/815/115/163688/3758/483/2776/2770/9992/3776/5582/2771/3772/109/3708/6750/5579/480/3773/5568/1131/1080/2520	-0.340077	-1.16374	0.224095	0.968394	6200	tags=37%- list=28%- signal=27%	815/2770/5332/480/3773/3772/109/6750/7430/3776/2776/5582/5579/111/5568/2771/163688/9992/91860/1080/3274/196883/2520/1131/5330	0.082	0.206651	0.892131	0.677151	0.686072	6880	tags=38%- list=31%- signal=26%	481/85366/3759/23439/54207/816/476/3710/60/91807/6522/3784/477/760/113/51806/2773/112/810/5331/114/163688/91860/9992/7430/5578	0.252847	1.00111	0.466615	0.371939	7082	tags=41%- list=32%- signal=28%	85366/196883/91860/481/3759/54207/760/108/23439/112/3709/5331/476/5582/2773/3710/114/6522/340156/3784/91807/5566/2778/109/5332/113/4638/60	0.296
hsa04022	cGMP-PKG signaling pathway	156	0.169725	0.862262	0.864937	0.950163	3032	tags=15%- list=14%- signal=13%	10335/85366/5534/5530/9475/4775/5294/2969/4878/5532/572/4209/1388/64764/476/5595/4882/154/4776/2773/150/10672/3710	-0.19494	-0.722865	0.948037	0.969592	6367	tags=26%- list=29%- signal=19%	5604/147/2770/185/10488/5332/2767/6722/480/7416/109/153/1910/2776/8471/292/490/148/111/5997/387/1909/2771/163688/291/6546/140/6547/91860/5592/7417/3630/4208/148327/3764/5139/196883/486/10242/5330/23533	0.376	0.237534	1.19153	0.114413	0.279022	6757	tags=38%- list=30%- signal=26%	10335/4882/778/481/85366/147/4776/776/1258/2768/6547/5530/134/5534/4205/1388/23439/572/5532/7416/2767/476/3710/207/1259/5594/4878/91807/1909/487/154/3643/488/477/113/51806/2982/10672/5499/3779/5500/2773/5139/112/7419/7417/810/5331/114/5501/163688/8660/3778/151/91860/1386/5997/155/90993	0.288044	1.29517	0.059833	0.0946998	6976	tags=39%- list=31%- signal=27%	4882/10335/85366/196883/91860/776/5530/4205/481/2768/778/572/4776/147/146850/2982/7416/4878/5534/1258/6547/1259/154/134/1388/3643/108/23439/112/3709/5532/5139/3778/5331/487/476/5594/2773/493/3710/8660/114/5500/27345/10488/340156/23533/10398/91807/5501/1386/4881/4209/5533/109/7408/5332/113/4638/10672/4772	0.14
hsa04914	Progesterone-mediated oocyte maturation	87	-0.202869	-0.776478	0.866077	0.950163	5328	tags=38%- list=24%- signal=29%	115/10000/8900/246184/29882/993/673/2770/5604/5601/64506/132864/4085/3480/1432/6197/2771/109/3630/5295/8379/891/27330/5293/9133/996/6793/983/4342/5241/245711/5568/699	-0.284386	-1.00111	0.492493	0.969592	7991	tags=43%- list=36%- signal=27%	994/246184/6197/132864/10000/8900/115/5600/9133/5604/673/2770/5295/8379/5293/109/64506/111/27330/29882/5568/983/2771/891/4085/245711/993/996/1432/4342/5241/6793/3845/3630/699/196883/51343	0.17	0.231631	1.05147	0.350569	0.463963	4315	tags=23%- list=19%- signal=19%	8881/119504/891/3479/5291/6195/3320/80315/3326/673/6300/207/5594/5599/3845/8697/1017/995/113/29882	0.38995	1.61394	0.00349476	0.0151378	4795	tags=36%- list=22%- signal=28%	196883/119504/3326/3320/6300/5291/3479/891/6195/8881/995/51343/25847/673/3835/1017/3845/108/112/4085/9088/51434/5594/2773/8697/5602/22849/5599/114/80315/5296	0.016
hsa00534	Glycosaminoglycan biosynthesis - heparan sulfate / heparin	23	0.214029	0.733993	0.870891	0.950163	4279	tags=30%- list=19%- signal=25%	2131/9953/64132/2134/26035/64131/90161	-0.247826	-0.708031	0.862073	0.969592	9497	tags=48%- list=43%- signal=27%	9956/9394/266722/2135/3340/9348/9653/222537/9957/64579/9955	0.362	0.269479	0.901416	0.606333	0.648257	1126	tags=13%- list=5%- signal=12%	2132/2131/2135	0.324349	1.02301	0.432005	0.352004	675	tags=13%- list=3%- signal=13%	2131/2135/2132	0.252
hsa04213	Longevity regulating pathway - multiple species	55	0.18711	0.794932	0.873834	0.950163	2461	tags=13%- list=11%- signal=11%	5291/6647/5562/6198/5296/3479/84335	-0.24583	-0.816893	0.777426	0.969592	10002	tags=51%- list=45%- signal=28%	5566/23411/5290/5565/8660/4893/8503/3066/5564/108/10000/3065/115/5571/5295/3310/2308/5293/109/3170/8471/111/57521/5568/1410/3845/3630/196883	0.302	0.21202	0.878282	0.697394	0.691166	6280	tags=40%- list=28%- signal=29%	4893/3479/5291/51422/84335/207/3265/3845/6647/3643/113/6198/5563/6199/23411/3065/112/81570/8503/114/1979/8660	0.338674	1.29211	0.111318	0.13925	8515	tags=56%- list=38%- signal=35%	196883/4893/5291/3479/84335/51422/1979/3170/3845/5563/3643/108/112/8660/114/5562/5296/81570/5566/6199/109/113/3265/6198/5571/207/5295/6647/23411/5293/115	0.104
hsa04962	Vasopressin-regulated water reabsorption	41	-0.217803	-0.732309	0.876218	0.950163	3047	tags=17%- list=14%- signal=15%	10540/1781/554/148327/5568/5868/1780	0.21084	0.912096	0.641187	0.969592	3443	tags=27%- list=16%- signal=23%	5869/551/1385/360/140735/64764/84699/51164/1778/51143/1639	0.452	-0.231603	-0.872669	0.675922	0.686072	1720	tags=12%- list=8%- signal=11%	1780/10540/5568/397/5868	0.251163	0.905492	0.6117	0.445609	8911	tags=46%- list=40%- signal=28%	551/140735/8655/112/10488/79659/5878/5869/5566/2778/6844/109/1778/360/396/51143/115/359/5567	0.324
hsa04140	Autophagy - animal	132	-0.19486	-0.787928	0.877687	0.950163	4971	tags=25%- list=22%- signal=20%	7405/23130/3480/440275/3476/10325/116442/140775/3630/3708/29110/5289/3916/5515/5295/1514/9821/115201/5293/9776/64422/22800/3920/8678/8897/643246/10645/57521/9342/89849/5568/26100/8837	-0.223629	-0.819135	0.83487	0.969592	4871	tags=23%- list=22%- signal=18%	8471/23130/3916/5515/57521/8408/22800/3476/5568/9821/1612/140775/5728/9776/115201/8897/9342/3920/5580/3845/3630/643246/1514/29110/5516/26100/89849/10533/10645/8837	0.296	0.208604	1.01932	0.407485	0.514321	5283	tags=30%- list=24%- signal=23%	11337/4893/9140/7189/5291/1509/10670/118471/84335/572/58528/23710/1508/440738/207/596/5594/55102/84938/5599/8878/3265/3845/64798/3916/285973/54541/81631/5588/5580/5515/79065/8408/22863/6198/83452/7249/5563/6199	0.320407	1.41123	0.0224268	0.0515053	7009	tags=41%- list=32%- signal=28%	9140/11337/7189/4893/1509/572/5291/596/58528/84335/83452/55102/10670/10010/5588/118471/5728/54541/3845/10533/29110/5563/7249/23130/1508/51100/79065/140775/55626/8878/89849/3916/5594/5602/8660/5599/5562/64798/5296/30849/3146/84938/83734/5566/5601/6199/64223/115201/53349/23710/3265/6198/5515/1965	0.096
hsa00480	Glutathione metabolism	41	-0.216993	-0.729586	0.878488	0.950163	4642	tags=24%- list=21%- signal=19%	79094/5226/26873/257202/2880/2539/2879/2876/51060/6241	-0.457344	-1.45207	0.0329584	0.452455	3721	tags=29%- list=17%- signal=24%	2539/2940/79094/26873/124975/2880/27306/51060/2879/257202/2876/6241	0.008	0.279504	1.08761	0.318594	0.447271	6019	tags=37%- list=27%- signal=27%	493869/2937/2878/2946/2687/3418/2877/4953/2950/2686/2882/26873/119391/4258/2948	0.375791	1.3548	0.0864418	0.112528	8141	tags=51%- list=37%- signal=32%	2940/4953/2937/2878/493869/50484/2946/2877/2882/4257/2687/119391/2949/2686/6240/2948/494143/257202/2950/3418/6611	0.082
hsa04728	Dopaminergic synapse	123	-0.194667	-0.780136	0.882298	0.950163	8517	tags=41%- list=38%- signal=25%	6570/6531/5523/5519/5330/2778/2893/815/4129/163688/10000/59345/2791/7054/774/2776/2770/5522/1812/2931/1813/5601/1816/2932/5533/84152/1644/5582/2890/5526/5527/1432/2771/3708/3763/775/5515/2782/409/5579/9575/6323/2891/3800/220074/148327/5568/55844/1814/2790	-0.24865	-0.904938	0.691626	0.969592	10558	tags=56%- list=48%- signal=30%	3709/4129/2932/5533/5519/3798/5566/3708/54331/774/2786/3762/2783/810/5523/775/84152/5602/1813/1815/6570/5520/59345/55970/6531/818/10000/5600/2778/1812/815/409/2770/3763/5527/10488/5332/1644/2931/3800/2776/5526/5582/5579/111/2890/5515/7054/5568/2782/2771/6323/220074/2891/163688/2788/5522/91860/9575/1816/2893/1432/55844/1814/148327/2791/5516/2790/5330	0.228	0.174963	0.844833	0.828852	0.750735	6880	tags=37%- list=31%- signal=25%	2785/776/5530/3762/5523/55970/1312/3799/1388/94235/6571/408/5532/816/6300/3710/207/406/5599/5521/10681/3798/3765/5515/51806/1815/5499/5520/5522/2784/2774/5518/5500/2773/2931/810/5331/6531/5501/163688/7054/91860/1386/90993/5578	0.293139	1.27786	0.0855373	0.112013	7396	tags=42%- list=33%- signal=28%	408/10681/91860/776/2785/5530/6300/406/5523/1312/3762/6571/6531/2931/1388/94235/55970/5526/3709/5532/5331/5522/5582/2773/3710/2787/2786/5602/5599/5500/3760/10488/3799/2903/5528/1815/5527/5566/5601/5501/2778/1386/5533/2775/1812/5332/2904/5515/3765/59345/5518/207	0.144
hsa00120	Primary bile acid biosynthesis	16	-0.249817	-0.678997	0.886616	0.950163	2963	tags=19%- list=13%- signal=16%	1109/570/1581	-0.298287	-0.784493	0.77224	0.969592	10625	tags=62%- list=48%- signal=33%	3295/1109/10858/9420/1582/9023/8309/51302/570/1581	0.336	0.459837	1.40006	0.0948114	0.261097	2684	tags=31%- list=12%- signal=27%	80270/8309/10005/10998/9023	0.373209	1.07531	0.371987	0.313552	3943	tags=25%- list=18%- signal=21%	80270/9023/10005/8309	0.19
hsa04960	Aldosterone-regulated sodium reabsorption	32	-0.219832	-0.70415	0.889117	0.950163	5234	tags=31%- list=24%- signal=24%	6338/5582/3630/5295/5579/6337/5293/2810/480/486	-0.229897	-0.70048	0.885737	0.969592	5996	tags=56%- list=27%- signal=41%	53828/3758/483/5290/8503/23327/477/6337/5295/480/6338/5293/5582/5579/3845/3630/486/2810	0.414	0.400747	1.46958	0.0391819	0.144354	4095	tags=38%- list=18%- signal=31%	481/3479/5291/6446/9351/23439/23327/476/5594/3845/3643/477	0.371545	1.26871	0.153564	0.171493	4795	tags=41%- list=22%- signal=32%	481/5291/6446/3479/23327/3845/3643/23439/476/9351/5582/5594/5296	0.11
hsa04310	Wnt signaling pathway	162	0.166455	0.853844	0.890926	0.950163	2650	tags=16%- list=12%- signal=14%	5534/5530/9475/6934/8840/4775/8454/2033/1856/25805/1460/5532/1454/4089/23401/8061/4041/7089/5578/1487/8312/7091/6932/84445/4776/9978	-0.201755	-0.750123	0.928071	0.969592	10507	tags=50%- list=47%- signal=26%	7483/4920/2932/23002/5533/27101/4773/22943/5566/6423/8324/8322/5467/51701/84870/7471/7088/147111/11211/1857/595/8325/7481/27121/7855/7472/5602/6425/23500/6477/8321/2487/166336/27130/2239/2535/818/56998/10023/5879/7474/11197/7480/79816/815/4919/1501/5332/6422/8607/6500/5176/64840/23401/8549/5582/5579/85407/340419/79718/7479/7475/5568/387/5880/1457/89780/64321/4007/85409/1452/1499/6424/54894/164284…	0.362	0.245217	1.23597	0.0724876	0.217169	7447	tags=45%- list=34%- signal=30%	166336/4776/23401/7483/84133/5530/5534/11211/2033/80326/55366/4040/5532/7477/6907/816/340419/1856/147495/25805/1857/5599/7476/9978/8061/147111/1387/7472/1487/4609/54361/7481/84870/27121/8840/1452/4088/6934/8312/8326/2535/57216/144165/27101/7089/25776/7484/59343/5331/1459/7474/5879/1454/8945/7482/4041/51701/80319/4007/284654/595/164284/85409/5578/8549/4089/387/6885/84445/5601/5467/8607/5663	0.34508	1.55879	0.00150099	0.00892483	8405	tags=56%- list=38%- signal=35%	166336/6932/5530/25805/4776/2033/84133/7483/55366/23401/7477/6907/80326/5880/11211/4040/5534/4609/7472/440193/6934/7089/79718/164284/595/144165/2487/7481/7475/1454/5532/8549/1387/51701/5331/2535/5582/8321/6423/1501/5602/5599/56998/64321/8061/4007/4089/7855/23291/340419/10297/5566/5601/8454/147495/9978/1487/5533/27121/4088/81029/5332/22943/8324/1488/54361/84445/8840/1856/4772/6422/25776/284654/848…	0.05
hsa05418	Fluid shear stress and atherosclerosis	118	-0.191347	-0.763483	0.903384	0.950163	6702	tags=30%- list=30%- signal=21%	657/59341/2948/4688/5879/6612/3554/7412/5601/7056/858/2817/5970/1432/3690/5608/4318/5747/387082/4790/6383/5295/1514/10365/5293/6416/1147/652/1843/7341/4208/1499/6401/3458/658	-0.278196	-1.00913	0.47708	0.969592	8614	tags=47%- list=39%- signal=29%	5602/7412/3553/857/2949/5970/1843/596/406902/4780/10000/4790/5879/445/5600/3791/5327/6385/387082/3674/6612/5295/7341/3162/5293/652/2817/59341/6416/387/7056/5880/1147/163688/6383/2940/657/7295/1499/91860/6401/1432/3690/7132/10365/4208/1728/5747/858/1514/3458/658/4318/1003/3554	0.148297	0.198958	0.954259	0.565661	0.629458	3343	tags=19%- list=15%- signal=17%	3551/9817/5291/6612/3552/25828/3554/3320/406902/3326/445/4205/2946/8517/7295/6300/60/207/7850/596/4217/5599/8878	0.329772	1.42843	0.0207758	0.0502272	6326	tags=35%- list=29%- signal=25%	406902/91860/2940/5747/4205/3326/3320/6300/5291/3551/596/9817/3554/5880/2946/3552/7124/7295/7056/5155/5563/8878/445/4257/6382/6612/8517/5607/5602/5599/7850/5562/5296/90/4217/1003/5601/119391/25828/1535/2949	0.08
hsa00630	Glyoxylate and dicarboxylate metabolism	27	-0.222965	-0.688042	0.903541	0.950163	3469	tags=19%- list=16%- signal=16%	39/4191/54363/2752/51179	-0.287484	-0.850416	0.694448	0.969592	8155	tags=41%- list=37%- signal=26%	55902/5095/4594/38/4191/189/132158/39/54363/51179/2752	0.256	0.378637	1.32591	0.106456	0.269901	1920	tags=22%- list=9%- signal=20%	5095/84532/48/132158/55902/125061	0.363685	1.19292	0.22379	0.223881	2147	tags=22%- list=10%- signal=20%	132158/5095/84532/48/55902/50	0.122
hsa05224	Breast cancer	140	-0.189735	-0.771758	0.90571	0.950163	8393	tags=43%- list=38%- signal=27%	2250/7474/4855/7481/2249/388585/7855/8822/10912/10000/81029/2535/182/8325/1643/27006/9965/8321/2248/673/581/2064/5604/5728/2251/7471/2255/8322/4791/2932/1870/4616/2260/3480/1871/10023/1956/675/89780/7475/7480/4851/5295/2324/1026/5293/2246/2100/25759/1021/28514/8600/8202/2099/5241/7479/1452/8323/1499/51384	-0.265569	-0.977151	0.55152	0.969592	9907	tags=51%- list=45%- signal=29%	2250/4616/8324/5290/8322/2064/10912/4893/8503/2253/7471/53358/11211/1857/595/8325/7481/7855/7472/8321/9965/2254/27006/2535/388585/2251/182/10023/10000/2248/1643/7474/28514/7480/4854/1647/5604/673/1871/5295/4851/5293/2247/23401/399694/4855/1956/2260/26291/7479/7475/2255/2324/2099/89780/581/5728/1021/1452/1499/8600/4791/2100/5241/3845/1026/2246/25759/8323/8202/51384/675	0.200401	0.288662	1.41866	0.0136054	0.0903232	6235	tags=40%- list=28%- signal=29%	3815/6655/4893/1643/3479/5291/8648/23401/7483/1950/8074/8817/11211/1019/6667/80326/4040/388585/673/2252/2885/7477/4854/1856/207/4791/5594/672/1857/7476/3265/3845/7472/2064/4609/54361/7481/1452/6934/8312/8326/581/26291/2535/6198/6199/23493/23462/26281/7484/369/8503/7474/7482/4041/27006	0.37617	1.66947	0.000435385	0.00399103	8034	tags=54%- list=36%- signal=35%	6655/3815/4893/6932/5291/7483/3479/1019/8074/23401/7477/80326/388585/11211/8648/673/2253/1643/1950/4040/2885/4609/7472/6667/5728/3845/4791/6934/8817/595/7481/7475/399694/3714/2252/2535/1021/8321/5594/2248/4854/6464/5296/10683/7855/10297/6199/2064/25759/4616/2247/8822/81029/9965/369/1871/3265/8324/4851/54361/23462/1856/6198/53358/7976/207/54567/5295/23493/2255/8326/1857/672/8325/581/8322	0.034
hsa05216	Thyroid cancer	35	0.191474	0.731688	0.909366	0.950163	3172	tags=20%- list=14%- signal=17%	6256/8030/6934/5595/6932/51426/6257	-0.240945	-0.745602	0.842449	0.969592	10279	tags=57%- list=46%- signal=31%	999/5605/4616/10912/4893/5468/10342/595/1643/1647/7175/5604/673/581/1499/5979/3845/6258/1026/4914	0.378	0.338839	1.26696	0.135264	0.290918	4653	tags=31%- list=21%- signal=25%	6256/4893/1643/8030/673/5594/3265/3845/4609/6934/581	0.418036	1.45331	0.0466685	0.0802116	4242	tags=37%- list=19%- signal=30%	6256/4893/6932/7170/8030/673/1643/4609/3845/6934/595/8031/5594	0.066
hsa04550	Signaling pathways regulating pluripotency of stem cells	132	-0.188707	-0.763045	0.913438	0.950163	7541	tags=37%- list=34%- signal=25%	10000/81029/2535/8325/64211/3175/657/80712/3624/3231/3670/6929/8321/5604/7471/9421/2103/8322/3400/2932/84108/6657/2260/5080/3480/3398/79923/1432/89780/2263/7475/4762/7547/84759/7480/1749/5295/3198/5293/5013/652/5462/3718/7479/8323/1499/658/51384/6498	-0.276767	-1.01377	0.470395	0.969592	5384	tags=28%- list=24%- signal=21%	5293/79923/2247/2103/6926/7547/652/84108/2260/3400/7479/7475/3198/3670/4211/5462/89780/5080/3231/83729/657/1499/4762/1432/6657/9421/648/5013/1749/3845/2263/658/3399/8323/51384/6498/3718	0.190381	0.243621	1.19043	0.12808	0.290918	4573	tags=27%- list=21%- signal=21%	4893/4093/3479/4086/5291/5978/7703/7483/130399/3716/9869/11211/80326/2885/7477/6300/1856/207/5594/6498/1857/10336/7476/3265/3845/7472/4609/4090/54361/5013/7481/3211/4088/8312/8326	0.353721	1.55796	0.003305	0.0151378	8034	tags=51%- list=36%- signal=33%	4893/4090/6932/4086/6300/5291/7483/3479/7477/5978/130399/80326/7703/6498/4093/11211/5013/2885/4609/3399/7472/3845/10336/6657/3231/9421/3398/9314/7481/7475/5080/2535/9869/8321/5594/8820/648/3625/5296/90/3670/2263/4089/7855/1749/83729/10297/3716/64211/3976/2247/4088/81029/4762/3265/8324/54361/1856/7976/207/5295/84333/7547/8326/1857/8325/8322	0.0701403
hsa05214	Glioma	70	0.17473	0.777465	0.914372	0.950163	2204	tags=13%- list=10%- signal=12%	5291/6655/1950/6464/5925/5578/5595/5296/3479	-0.25146	-0.864368	0.721574	0.969592	10369	tags=54%- list=47%- signal=29%	1869/5605/5335/7039/4616/5290/10912/4893/8503/53358/810/595/818/10000/1643/1647/5604/673/815/1871/5295/5293/399694/1956/5582/5579/581/163688/5728/8536/4193/1021/91860/814/3845/1026/5156/25759	0.314	0.249399	1.08351	0.304505	0.441583	3520	tags=20%- list=16%- signal=17%	6655/4893/1643/3479/5291/1950/1019/673/2885/816/207/5594/3265/3845	0.373634	1.48805	0.0194932	0.0500954	8422	tags=54%- list=38%- signal=34%	6655/91860/4893/5291/3479/1019/5336/673/1643/1950/2885/5155/5728/3845/1029/595/399694/1021/5582/5594/5335/6464/5296/57118/25759/4616/369/1871/3265/53358/207/5295/5154/581/816/4193/5578/5293	0.084
hsa04211	Longevity regulating pathway	82	-0.193345	-0.733096	0.919173	0.950163	7975	tags=37%- list=36%- signal=24%	6794/2308/8408/115/10000/5564/9365/5565/7248/581/1977/8471/5970/1978/3480/109/3630/4790/5295/9821/5293/9776/814/9470/79602/10645/57521/148327/5568/51094	-0.252134	-0.881711	0.705876	0.969592	6378	tags=32%- list=29%- signal=23%	5571/7248/5295/10488/2308/9365/5293/109/79602/8471/111/57521/8408/5568/9821/581/9776/1978/814/9470/3845/3630/148327/196883/51094/10645	0.224	-0.225645	-0.983698	0.477391	0.578642	6011	tags=32%- list=27%- signal=23%	5571/5293/2308/57521/9365/9474/143686/109/9821/64764/468/79813/3480/5290/7248/814/53632/5568/3630/6009/5970/5565/1978/1977/10000/9470	0.259521	1.0643	0.350428	0.30233	8565	tags=50%- list=39%- signal=31%	196883/4893/5291/3479/84335/51422/1388/3845/5563/3643/7249/108/112/26060/8660/114/5562/5296/10488/10919/143686/5566/6199/1386/109/113/3265/6198/5571/8408/207/5295/253314/581/9365/23411/5293/9370/83667/115/468	0.25
hsa04666	Fc gamma R-mediated phagocytosis	89	0.172874	0.797738	0.921884	0.950163	4928	tags=28%- list=22%- signal=22%	5291/3635/6198/3984/1072/5578/5595/5296/653857/8936/23396/8853/1073/65108/8877/8398/8394/208/8605/6199/27040/1398/5894/5336/998	-0.26544	-0.936771	0.614473	0.969592	6816	tags=35%- list=31%- signal=24%	4651/10000/5879/4082/283748/5604/7409/5295/3636/255189/5293/8395/5582/5579/3985/7454/5880/3055/10097/81873/5788/9846/7410/10109/5580/8611/5337/85477/6850/2212/2214	0.23	0.167652	0.763446	0.925934	0.784843	6079	tags=30%- list=27%- signal=22%	5291/10094/3984/8681/10092/57180/207/65108/5594/1072/8853/5337/10095/8398/998/9846/8877/5580/8613/10552/6198/23396/6199/4082/255189/8503/5879	0.351853	1.46068	0.0199476	0.0500954	5903	tags=38%- list=27%- signal=28%	5291/65108/5880/5336/57180/3635/8681/10552/8613/2214/10094/5337/1398/8853/4082/3055/1073/4067/3985/10092/5582/5594/5335/274/1793/3984/5296/55616/9846/1072/10810/8395/10451/6199	0.056
hsa05222	Small cell lung cancer	86	-0.190236	-0.72669	0.926758	0.950163	6378	tags=38%- list=29%- signal=27%	1164/3688/836/10912/10000/1282/3908/1643/581/5728/898/10319/1030/1870/4616/5970/1871/4149/5747/3909/4790/5295/3912/1026/284217/5293/6258/1147/1021/331/54205/22798/3673	-0.236445	-0.831128	0.788749	0.969592	10130	tags=55%- list=46%- signal=30%	5915/3918/1869/3910/1288/4616/5290/10912/8503/1287/595/3688/1030/3909/5970/836/898/1164/596/317/10000/4790/1643/4149/1647/3674/7186/1871/5295/284217/5293/3908/1282/1147/10319/581/5728/331/54205/1021/5743/3912/22798/6258/5747/1026/3673	0.334	0.353881	1.60537	0.00402393	0.0535948	4653	tags=38%- list=21%- signal=30%	6256/3551/7189/1643/79444/5291/1285/3915/1019/7185/7709/329/8517/898/3913/1288/7188/207/596/3688/1287/7186/4609/5743/9618/1017/3655/3918/1282/3675/1163/3910/581	0.380029	1.56965	0.00625391	0.0245689	7624	tags=52%- list=34%- signal=34%	7189/6256/5747/1285/5291/3551/596/1019/3915/898/1643/7186/4609/7185/1017/1282/5728/79444/7709/595/329/8517/1021/317/5296/3655/5743/7188/1288/1286/9618/1287/1163/3913/3918/4616/3675/1871/2272/3688/3674/207/3910/5295/4792	0.034
hsa05130	Pathogenic Escherichia coli infection	180	-0.183538	-0.766435	0.927581	0.950163	6427	tags=28%- list=29%- signal=20%	4643/8772/581/5879/2149/8737/3606/57121/3554/5601/644672/51135/9076/10454/834/355/5970/2212/1432/100132463/2846/10376/4790/840/7846/10458/9074/10109/9073/53842/3654/26285/3569/4627/1147/10097/8743/23562/4645/23118/10787/27128/9069/49861/81873/54205/2597/1364/79861/9071/64005	-0.252845	-0.945982	0.635968	0.969592	7436	tags=35%- list=34%- signal=23%	53842/4790/4627/5879/5600/2149/7099/4643/4430/7456/6093/51135/1366/7846/7186/4628/100506658/100132463/4645/203068/55930/9266/840/9074/10381/7430/644150/387/1147/644672/10097/581/23118/54205/8772/114548/9073/49861/1432/81873/26285/10458/2846/23562/9069/7132/10109/9071/3654/3569/64005/8976/27128/79861/10787/8743/10376/2212/1364/3554/3606/355/2597	0.178	0.225277	1.15318	0.146445	0.300193	4055	tags=25%- list=18%- signal=21%	7277/3551/9170/7189/837/10382/9080/2768/10094/81027/24146/9368/3554/149461/5777/1366/10092/8517/7456/8717/9266/57180/4629/10381/644150/6300/114609/60/7280/29108/3688/5594/100506658/4644/5599/7186/10427/25/10061/6714/4430/10095/112714/7082/4793	0.309828	1.41969	0.0125765	0.0384281	5304	tags=32%- list=24%- signal=24%	24146/9170/7189/81027/7277/5777/10382/7456/2768/6300/3551/9266/9368/3554/4690/3606/9080/3059/57180/5010/4629/4644/23365/8717/10458/10552/114609/7186/7124/4641/7280/149461/9826/9265/10094/55971/29108/2597/4628/10381/10092/9632/8517/5594/2534/5602/5599/100506658/2017/4793/837/7082/112714/114548/1366/644150/4615	0.09
hsa04150	mTOR signaling pathway	145	0.164747	0.824612	0.933277	0.950163	2898	tags=16%- list=13%- signal=14%	5291/58528/6655/6195/3551/5562/96459/6198/1856/51719/7124/9894/4041/5578/5595/5296/534/3479/84335/523/64798/10542/1975	-0.225549	-0.832289	0.825471	0.969592	6827	tags=30%- list=31%- signal=21%	7480/6520/54468/10325/2887/5604/79109/673/7248/5295/51256/220441/153129/51382/5293/245973/525/5582/5579/27330/57521/8408/7479/389541/7475/387/23175/1147/89780/5728/127124/90423/1978/10641/7132/9470/3845/3630/8140/8323/529/51384/79726	0.278	0.280004	1.38498	0.0180539	0.102543	3965	tags=27%- list=18%- signal=22%	3551/6655/4893/6249/3479/5291/7483/9681/10670/6446/6195/55004/11211/57600/80326/84335/4040/58528/673/96459/2885/7477/64900/23175/1856/207/1975/5594/1857/7476/90423/3265/3845/64798/7472/54541/54361/3643/7481	0.343164	1.52915	0.00361643	0.0153003	8642	tags=53%- list=39%- signal=33%	6655/55437/9681/6249/4893/5291/3551/6446/7483/3479/6195/7477/58528/80326/84335/11211/10670/673/4040/7124/2885/90423/55004/57600/7472/5728/54541/3845/529/5563/3643/7249/245973/1975/64900/7481/7475/2535/5582/8321/5594/96459/5562/64798/5296/253260/2887/7855/6199/64223/81029/3265/8324/28956/54361/1856/6198/23175/51719/8408/7976/207/5295/253314/220441/8326/1857/8325/8322/387/5578/7476/5293/64121/83667…	0.04
hsa05030	Cocaine addiction	48	-0.195848	-0.678355	0.936433	0.950163	8517	tags=42%- list=38%- signal=26%	6570/6531/2778/8851/4129/2906/7054/116443/2770/1812/1813/26086/84152/1644/5970/2771/4790/2891/148327/5568	-0.254144	-0.826848	0.756487	0.969592	8622	tags=54%- list=39%- signal=33%	4129/2905/5566/2354/5173/84152/1813/6570/5970/6531/2906/4790/2778/1812/116443/627/2770/10488/1644/111/7054/5568/2771/2891/26086/148327	0.274	0.258327	1.03987	0.38935	0.498352	4188	tags=23%- list=19%- signal=19%	1742/2912/5173/116444/1388/116443/6571/8851/2905/8787/1020	0.388807	1.44427	0.0420282	0.0751724	5905	tags=44%- list=27%- signal=32%	1742/26086/2912/116443/6571/2905/6531/1388/5173/8787/116444/8851/2906/2773/627/10488/1020/2903/5566/2778/1386	0.054
hsa03050	Proteasome	44	-0.196728	-0.671594	0.936575	0.950163	5507	tags=23%- list=25%- signal=17%	5692/5698/5696/5693/5707/5706/5702/10213/5687/3458	-0.174364	-0.560369	0.984583	0.969592	9682	tags=43%- list=44%- signal=24%	5719/5704/5710/7979/5696/5700/5692/10197/5693/5707/5718/5709/5706/5698/5687/5702/10213/5705/3458	0.442	-0.230376	-0.88609	0.657739	0.676681	7079	tags=48%- list=32%- signal=33%	5694/5682/5706/5692/5708/5696/5719/5684/5702/5704/9491/5699/5689/5698/10213/5705/5693/5707/3458/5687/5709	-0.172471	-0.735106	0.915979	0.603339	4976	tags=32%- list=22%- signal=25%	5693/9491/122706/5705/5694/5692/5704/10213/5707/5699/5698/5687/5709/3458	0.428
hsa04340	Hedgehog signaling pathway	54	-0.193696	-0.68659	0.936578	0.950163	4143	tags=26%- list=19%- signal=21%	23432/84976/2932/11127/57467/51684/409/50937/50846/57758/64750/8452/5568/1452	-0.171223	-0.567392	0.987297	0.969592	4270	tags=24%- list=19%- signal=19%	409/23432/1453/5568/50846/8643/50937/1452/57467/64750/57758/11127/8452	0.48	0.307269	1.2686	0.110697	0.276876	6840	tags=44%- list=31%- signal=31%	157/2737/5727/1453/408/596/6469/2121/55733/1954/1452/23288/1455/1456/156/132884/374654/64750/6608/1454/8945/339745/595/2735	0.41831	1.59072	0.00865513	0.0307117	6014	tags=44%- list=27%- signal=32%	408/157/596/1453/5727/1455/23288/2737/2735/1954/595/1454/84455/55733/2121/339745/64750/6469/8405/6608/132884/23291/5566/8454	0.032
hsa03082	ATP-dependent chromatin remodeling	100	-0.185377	-0.722354	0.938908	0.950163	3630	tags=15%- list=16%- signal=13%	8295/3066/10467/6603/8607/8289/84295/92815/2186/57504/605/404281/85235/8932/57459	-0.197987	-0.707396	0.93711	0.969592	7415	tags=26%- list=33%- signal=17%	8110/3065/9643/8289/8193/10445/55193/29994/8607/317772/10933/51377/283899/9555/92815/6603/57504/8932/404281/84295/2186/85235/8295/605/10467/57459	0.414	0.282521	1.3167	0.0542883	0.180496	5921	tags=36%- list=27%- signal=27%	6605/6760/29994/6599/55506/6602/9275/57492/9112/23506/53615/6604/125476/9274/60/26122/8099/8334/605/6595/3014/29844/6594/55257/51412/6598/9643/5928/11177/8110/1107/3065/317772/83444/55929/5931	0.351689	1.48972	0.0122369	0.0379172	5488	tags=32%- list=25%- signal=24%	6605/29994/9274/6595/6599/9275/55257/53615/6760/9112/125476/11177/23506/51773/83444/57492/5928/55506/55274/6594/6602/10467/10933/3015/196528/26122/8110/5977/5931/10847/6604/8334	0.096
hsa04750	Inflammatory mediator regulation of TRP channels	89	-0.185183	-0.7107	0.940443	0.950163	8382	tags=35%- list=38%- signal=22%	5583/5330/2778/815/4803/115/163688/3358/5580/59341/3269/2776/3554/5601/5582/51393/1432/3827/5608/109/3708/283748/5295/2150/5579/5293/1573/79054/5568/4914/51802	-0.306586	-1.08198	0.337493	0.969592	7325	tags=56%- list=33%- signal=38%	5335/3556/5566/3708/5290/5583/8503/5608/810/55515/5602/3553/108/9311/818/115/5600/3358/2778/3827/283748/815/5295/5332/255189/5293/109/3269/2776/5732/5582/5579/79054/111/51393/59341/5568/163688/4803/91860/1432/5029/5580/1573/51802/196883/2150/3554/5330/4914	0.122	0.159401	0.725873	0.963765	0.791424	6260	tags=34%- list=28%- signal=24%	3479/5291/5029/3357/3554/239/8681/816/6300/3710/5599/9311/6714/8398/5588/113/5580/51806/5499/4803/5500/3356/112/810/255189/5331/8503/114/5501/163688	0.272514	1.13132	0.256826	0.247433	4819	tags=31%- list=22%- signal=25%	196883/91860/5029/6300/5291/3479/3554/5336/3357/8681/5588/108/112/3709/5331/41/4803/5582/3710/5602/9311/5335/5599/114/5500/239/5296/5732	0.226
hsa05131	Shigellosis	214	-0.178784	-0.759717	0.942795	0.950163	4740	tags=29%- list=21%- signal=23%	5580/718/3678/9265/10801/581/5879/8737/3606/3554/2931/5601/199746/7321/58498/10454/2932/834/5970/1956/824/340061/1432/10325/1729/960/3708/29110/5747/81/10627/5289/4790/5216/4735/6500/5295/10109/7307/5293/6352/1147/10097/9844/4193/8678/7414/5217/643246/23118/57521/27128/7322/81873/54205/929/3098/3456/26100/10318/10892/1437	-0.270206	-1.02108	0.450262	0.969592	5817	tags=27%- list=26%- signal=20%	8678/1729/5332/2308/6500/9266/10627/5293/7416/2931/1956/3099/58498/7321/81/57521/960/387/1147/5217/10097/581/23118/7307/5216/7414/54205/4193/9844/114548/1432/81873/3101/7132/10109/5580/4735/8976/643246/929/5747/29110/3456/27128/6352/26100/3678/3098/3554/3606/5330/10801/10318/58484/7322/10892/1437	0.142	0.227928	1.19364	0.0881792	0.251099	4202	tags=24%- list=19%- signal=20%	5829/3551/9140/81858/7189/837/54874/5291/23048/10670/10094/100132074/3554/7311/345456/25851/84335/87/10092/58528/8517/7416/8717/9266/57180/10241/84812/4636/6300/3710/440738/60/7188/207/596/29108/3688/5594/5599/7186/8878/9978/7094/6714/823/10095/81631/11146/4793/5588/824/998	0.300509	1.40033	0.0110368	0.0357073	7082	tags=43%- list=32%- signal=30%	9140/5829/7189/54874/23048/5747/81858/6300/5291/3551/9266/596/3554/3606/58528/3059/5336/87/84335/57180/7311/3678/10670/8717/10552/7416/7186/7124/7094/8915/100132074/58484/345456/2931/5588/375189/29110/9265/10094/1398/55752/29108/3709/8878/25851/10092/5331/8517/5594/7307/3710/5602/5335/5599/4303/823/4735/2017/1793/4793/5296/837/3611/114548/7188/11335/30849/84812/4615/4636/1729/10616/10398/23291/81…	0.124
hsa03320	PPAR signaling pathway	70	-0.187131	-0.692264	0.945034	0.950163	5350	tags=23%- list=24%- signal=17%	2182/1962/4312/2710/1374/4023/9415/1376/6258/5346/2712/2169/1581/33/10999/2167	-0.249763	-0.858535	0.731308	0.969592	5958	tags=30%- list=27%- signal=22%	2710/8309/2170/2180/4312/4023/123/1962/1374/5346/10873/2169/2167/1581/2712/1376/6258/33/4973/5106/10999	0.31	0.399691	1.73645	0.00133065	0.0355308	2866	tags=24%- list=13%- signal=21%	51703/6256/2181/335/79966/34/1375/8309/126129/2170/11001/376497/10998/345/1622/51/7350	0.349979	1.39385	0.0475634	0.0804918	5638	tags=39%- list=25%- signal=29%	51703/2181/6256/79966/126129/335/1375/376497/1622/9415/2171/7350/28965/51129/34/5106/5360/11001/8309/2180/2170/3611/1962/30/10998/2172/345	0.064
hsa05219	Bladder cancer	38	-0.197512	-0.655468	0.94583	0.950163	6920	tags=53%- list=31%- signal=36%	2261/4893/5605/999/3845/595/4313/1612/673/2064/5604/1870/4312/1871/1956/4318/1026/4193/1839/1890	-0.243711	-0.764205	0.822722	0.969592	6367	tags=32%- list=29%- signal=23%	5604/673/1871/4312/1839/1956/1612/1890/4193/3845/1026/4318	0.386	0.35846	1.37005	0.069623	0.210905	3765	tags=32%- list=17%- signal=26%	4893/11186/1950/1019/673/7057/5594/3265/3845/6714/2064/4609	0.32467	1.15221	0.252155	0.24546	6886	tags=45%- list=31%- signal=31%	11186/4893/1019/673/1950/4609/3845/1029/595/7057/5594/2064/9252/369/1871/3265/3576	0.178
hsa04919	Thyroid hormone signaling pathway	111	-0.181459	-0.718821	0.946675	0.950163	4226	tags=18%- list=19%- signal=15%	3690/10025/4851/7067/3066/5295/10499/5579/5293/6258/9969/652/480/4193/9440/8202/2099/5568/1499/486	-0.199385	-0.719281	0.929636	0.969592	10249	tags=49%- list=46%- signal=26%	51196/8841/117247/2932/5605/6567/5335/5566/483/5290/113026/10025/4893/1734/8503/7067/595/3066/1735/477/4625/10000/9282/3065/53919/5333/4854/5604/6772/5295/4851/5332/480/2308/5293/4855/652/5582/5579/5568/2099/9440/9969/4193/1733/1499/3690/3845/6258/23389/10499/486/8202/5330	0.39	0.234728	1.1137	0.226728	0.386174	4366	tags=29%- list=20%- signal=23%	6256/4893/481/5291/8648/2033/23439/572/1827/4854/84812/476/60/207/7067/5594/1387/487/3265/3845/6714/117247/25942/4609/5213/54361/488/9282/10499/477/5333/9968	0.27342	1.17562	0.192071	0.199319	4531	tags=26%- list=20%- signal=21%	6256/4893/481/572/5291/2033/23389/5336/1827/8648/25942/4609/10499/3845/7249/23439/595/7067/7068/1387/1735/5331/487/476/5582/5594/4854/5211/5335	0.174
hsa04810	Regulation of actin cytoskeleton	216	-0.177802	-0.75617	0.947631	0.950163	6778	tags=30%- list=31%- signal=21%	27006/4478/3678/3681/735/9965/1730/2248/673/5879/2149/5604/6237/2251/57121/57144/8515/2255/58498/7410/89846/2260/1956/7852/28984/1729/3827/2263/3690/2245/3630/5747/81/10627/2846/5216/5295/10458/10109/8395/5156/5293/3695/2246/3687/80310/4627/85477/10097/22800/7414/5217/730/4342/727/10787/221178/729/81873/1131/4660/731/8516/3673	-0.278646	-1.05382	0.365603	0.969592	7307	tags=35%- list=33%- signal=24%	4627/5879/8515/2248/5962/2149/9459/3827/6093/7852/3696/3674/80310/5604/673/4628/7409/5295/1729/10627/2245/5293/2247/7430/8395/1956/2260/26291/3985/58498/81/22800/387/2255/3645/1129/5880/5217/10097/56034/727/5216/57144/7414/735/81873/10458/4342/2846/1133/3690/7410/10109/729/4660/221178/3845/730/3630/3695/2263/8976/3684/5747/5156/8516/10787/2246/731/85477/3678/4478/1131/54961/3687/3673	0.136	0.255125	1.33843	0.0167025	0.0989917	3820	tags=23%- list=17%- signal=19%	56924/5829/9170/6655/4893/85366/28964/5291/10298/1950/2768/10094/733/8074/8817/9459/345456/55970/3984/8396/1132/3679/87/10092/3680/673/7074/2252/57180/1730/4629/8826/54961/4636/60/207/1128/3688/4478/5594/1072/91807/5962/3645/3265/3845/6714/10095/1133	0.348463	1.62429	0.000297587	0.00339992	7862	tags=51%- list=35%- signal=33%	56924/6655/9170/5829/3679/3682/85366/4893/5747/733/54434/2768/10298/5291/8074/5880/87/57180/3678/4629/23365/10152/673/2253/1950/10458/10552/8396/54961/9459/345456/5155/3845/375189/4478/55970/8817/10094/1398/3684/1073/1730/3985/4628/7074/10092/2252/1132/7114/10788/5594/2248/1129/5962/5500/1793/28964/3984/5296/3655/340156/7852/2263/4636/1729/1072/8826/56034/10398/8395/81/3645/85464/91807/10297/735/…	0.0340681
hsa00600	Sphingolipid metabolism	50	0.172427	0.718557	0.947841	0.950163	3809	tags=20%- list=17%- signal=17%	3073/7357/2629/8879/7368/4758/259230/8877/2581/55331	-0.241489	-0.790458	0.803937	0.969592	8568	tags=38%- list=39%- signal=23%	339221/56848/81537/9517/340485/768239/8560/10825/123099/55627/2583/5660/125981/9334/2531/2717/56624/55512/8611	0.33	0.3579	1.45595	0.0287456	0.13512	4753	tags=38%- list=21%- signal=30%	7357/339221/129807/9514/5660/410/259230/6610/8560/166929/2629/253782/130367/79603/204219/123099/8877/8613/4758	0.385258	1.44259	0.0404095	0.0728696	4939	tags=36%- list=22%- signal=28%	7357/259230/9514/2583/3073/8613/129807/6610/5660/4758/253782/410/204219/2629/339221/8560/166929/130367	0.016
hsa04110	Cell cycle	148	-0.179122	-0.733437	0.949084	0.950163	7876	tags=37%- list=36%- signal=24%	990/8243/1875/701/9319/4173/90381/10912/894/4172/9126/8900/246184/25836/5001/29882/546/993/991/7465/494551/898/1030/2932/157570/1870/4171/4616/4085/10971/5526/1871/5527/902/7532/10735/4175/3066/5515/6500/8379/1026/891/10744/2810/9133/1021/996/4193/983/11200/5000/23595/9232/699	-0.182928	-0.675822	0.972599	0.969592	9637	tags=41%- list=43%- signal=23%	2932/4175/10459/1869/5519/81620/4616/991/90381/4172/10912/7531/8243/595/4176/990/25836/3066/1030/1874/902/994/246184/898/4173/8900/3065/9133/1647/10744/1871/5001/7465/5527/5000/8379/6500/5526/5515/546/29882/10735/11200/7534/983/9319/891/4085/23595/993/996/4193/1021/9232/699/1026/7532/5516/157570/2810/51343	0.420842	0.148391	0.736782	0.979668	0.793734	4554	tags=20%- list=21%- signal=16%	8881/119504/891/7042/8555/5111/1019/2033/7709/898/4176/7043/701/5934/4999/9978/7029/25/1387/7534/8697/4609/7531/1017/995/7040/29882/113130/4088/5515	0.334723	1.49576	0.00686765	0.0260497	8031	tags=47%- list=36%- signal=30%	8556/9700/7042/119504/7534/2033/1019/891/8881/995/51343/898/5111/81620/25847/8555/4609/1017/5934/1029/113130/5526/7533/7709/595/4085/151648/9088/1387/23047/51434/1021/8697/27085/10403/9212/1028/4089/5528/7043/5527/5885/8454/9978/4176/545/7529/23063/25/7465/4616/10459/4088/7027/1871/157570/29882/5515/7040/7029/57082/5518/23383/7532/4998/8318/472/9587/4193	0.068
hsa05230	Central carbon metabolism in cancer	66	0.168174	0.739684	0.950457	0.950163	4753	tags=26%- list=21%- signal=20%	5291/5162/2322/3815/5595/27165/5296/5211/80201/5315/3091/5161/5159/208/5213/6513/5894	-0.288702	-0.984514	0.52093	0.969592	6375	tags=33%- list=29%- signal=24%	2744/5604/9997/4916/5295/5293/1956/2260/3099/6510/2539/5728/3101/5979/3845/2263/3945/5156/8140/3939/3098/4914	0.184	0.193632	0.830592	0.793979	0.736271	3812	tags=21%- list=17%- signal=18%	3815/4893/5291/5224/3418/6510/207/2322/5594/3265/3845/2064/4609/5213	0.236562	0.934396	0.583052	0.430581	4795	tags=23%- list=22%- signal=18%	3815/4893/5291/9997/6510/4609/5728/3845/2322/4916/5224/5594/5162/5211/5296	0.33
hsa00100	Steroid biosynthesis	19	0.188624	0.612626	0.952895	0.950163	2112	tags=16%- list=10%- signal=14%	6309/2222/7108	-0.369881	-1.01564	0.46183	0.969592	4209	tags=32%- list=19%- signal=26%	51478/1591/1056/120227/6713/3930	0.158	-0.217955	-0.673544	0.904456	0.784843	2079	tags=32%- list=9%- signal=29%	1717/1718/50814/1591/6713/120227	0.478054	1.44018	0.0655811	0.0978111	6165	tags=47%- list=28%- signal=34%	7108/6646/4047/3930/3988/10682/8435/6309/51478	0.056
hsa00565	Ether lipid metabolism	42	-0.190533	-0.643629	0.955641	0.950163	3687	tags=14%- list=17%- signal=12%	283748/7941/5049/54947/8611/5322	-0.236864	-0.755325	0.840601	0.969592	5571	tags=24%- list=25%- signal=18%	255189/5049/8540/133121/79153/7941/5322/8611/5337/54947	0.362	0.287662	1.12516	0.269546	0.41518	6342	tags=38%- list=29%- signal=27%	9514/255043/8681/5051/5048/5337/8398/5168/30814/23646/8613/5050/79153/50487/255189/284161	0.25526	0.923625	0.583242	0.430581	3170	tags=17%- list=14%- signal=14%	122618/9514/8681/8613/23646/5337/5048	0.33
hsa04218	Cellular senescence	142	-0.177693	-0.72384	0.955961	0.950163	7549	tags=37%- list=34%- signal=24%	10912/163688/10000/894/4361/8900/7416/2305/59341/993/7248/5604/5728/6237/898/1030/292/3805/5533/1870/4616/5970/1978/147746/1871/4772/4605/824/1432/5608/3708/286826/4790/3133/5295/1026/891/5293/3569/678/9133/1021/22800/3364/4193/7417/983/11200/55957/291/10111/2113	-0.209847	-0.772936	0.897111	0.969592	7645	tags=32%- list=34%- signal=21%	6237/10000/8900/4790/5600/3805/3486/83593/9133/1647/5604/1871/7248/5295/2308/3133/5293/7416/292/22800/59341/11200/983/163688/5728/891/291/993/4193/1021/4605/3364/91860/1432/1978/678/147746/10111/7417/3845/3569/1026/55957/10114/286826/2113	0.35	0.24143	1.18981	0.122626	0.288205	6260	tags=37%- list=28%- signal=27%	4893/891/3134/7046/7042/4776/7048/5291/776/83593/54822/3552/5530/5534/1019/10758/5532/7416/898/6300/3710/7043/207/5594/5934/8878/3265/3845/823/4609/1017/824/7040/10114/4088/51806/5499/5928/286826/1874/7249/23411/677/5500/7419/7417/545/810/8503/8945/5501/890/163688	0.327568	1.45518	0.0115925	0.0369616	4795	tags=30%- list=22%- signal=24%	10758/91860/776/7042/83593/4893/5530/7048/6300/5291/54822/4776/1019/891/898/7046/3134/3552/7416/5534/4609/204851/1017/5934/5728/3845/7249/1029/91750/5928/595/3709/2305/5532/8878/1021/28996/5594/3710/823/5500/147746/5296	0.096
hsa04152	AMPK signaling pathway	110	-0.177283	-0.70088	0.96152	0.950163	5008	tags=21%- list=23%- signal=16%	1978/5526/3480/5527/1374/3630/5862/5515/5295/2998/5293/3952/6720/79602/148/10645/57521/148327/55844/1080/51094/3156/2194	-0.261415	-0.942065	0.614826	0.969592	6105	tags=36%- list=28%- signal=26%	10000/8900/92579/8789/2998/3172/5571/7248/5295/5527/10488/2308/5293/79602/5862/8471/5526/148/5515/57521/1374/8408/2538/5522/1149/1978/2203/55844/3630/3156/1080/148327/5516/3952/5209/5106/51094/2194/10645/6720	0.176	-0.167809	-0.770107	0.91469	0.784843	4490	tags=21%- list=20%- signal=17%	64764/1374/55012/4218/6517/3480/5207/5290/3156/8900/7248/948/55844/53632/3630/6009/5529/5516/5565/1978/10000/1080/148	0.287012	1.23163	0.129657	0.151726	7511	tags=40%- list=34%- signal=27%	32/55437/3991/79966/126129/5291/1938/3479/5523/84335/1375/92579/6720/51422/1149/5563/3643/7249/5526/595/5106/5522/5862/8660/5211/5562/5296/10488/200186/5528/5527/6199/2194/51552/2203/23216/6198/5515/51719/5571/8408/5518/207/5295	0.144
hsa05016	Huntington disease	262	-0.172969	-0.747437	0.962083	0.950163	3776	tags=17%- list=17%- signal=14%	10376/5289/7384/4700/3066/1770/257202/4726/9821/7846/10540/4710/54539/5707/2880/9776/1537/5436/5706/23186/5702/10121/8678/539/7417/2891/9167/3800/1337/515/10213/4704/148327/1347/5687/54205/291/341947/518/2876/79861/170712/26100/6392	-0.189655	-0.72373	0.974006	0.969592	7257	tags=28%- list=33%- signal=19%	1211/5436/5718/22863/7384/127602/5289/10105/627/1767/5709/1349/5706/7846/7186/8678/4710/10488/5332/2915/203068/4726/7416/539/4694/4700/10381/10121/3800/2776/292/23130/2890/8408/9821/8701/23186/4701/4704/5687/581/5702/2891/9776/54539/291/7052/27089/54205/2893/1537/1347/55081/9167/7417/2880/10213/518/5705/10540/148327/341947/170712/79861/1770/10376/26100/1337/515/257202/5330/160/2876/6392	0.356	0.224685	1.20423	0.0679348	0.208103	6125	tags=35%- list=28%- signal=25%	514/7277/5688/1742/146754/493869/1212/8218/10382/5717/5437/5978/5700/4725/516/7381/3064/4698/81027/2878/84701/55567/25981/3799/2033/6667/4723/10975/1346/5685/64446/7416/2877/7385/498/7802/10381/1173/7280/7350/55102/4217/125965/5599/4294/7186/1387/5433/6647/25942/112714/1175/5438/11047/10476/5718/11258/4707/6391/5435/5695/10120/3798/9377/27019/2882/581/8408/22863/51079/83544/513/8632/6874/6389/469…	0.303972	1.44245	0.00273493	0.0133708	5010	tags=29%- list=23%- signal=23%	514/5688/1742/81027/7277/146754/10382/5437/2878/8218/2033/493869/7381/5978/10975/55567/1769/4725/1212/516/55102/3064/5700/6874/1346/5713/7416/2877/7186/6391/25942/7280/5691/84701/4707/4698/6667/7350/10120/4695/23130/1173/5438/4723/2882/498/4709/1211/7019/6506/125965/517/55626/7385/10381/1387/64446/5331/5683/7802/1329/55081/8632/160/1175/10476/5602/9377/627/317/5599/10488/1770/5717/112714/3799/513	0.058
hsa04261	Adrenergic signaling in cardiomyocytes	143	-0.175161	-0.71463	0.962116	0.950163	8309	tags=34%- list=37%- signal=22%	5523/5519/27091/5330/2778/815/115/163688/10000/10369/483/59284/4634/1390/5502/4625/7168/2776/2770/5522/3776/781/6331/490/9254/7139/5526/5527/153/1432/2771/109/775/7137/5515/185/64091/64208/59285/480/11069/148/6546/148327/5568/55844/186/3753/486	-0.287423	-1.05907	0.371746	0.969592	6200	tags=30%- list=28%- signal=22%	815/147/2770/185/5527/10488/5332/480/6331/4634/109/153/3776/2776/5526/490/148/111/5515/59285/5568/11069/2771/163688/5502/7139/5522/64208/6546/6547/91860/1432/55844/7137/781/186/148327/5516/196883/486/5330/23533/3753	0.136	0.208949	1.03126	0.374444	0.483817	6994	tags=39%- list=32%- signal=27%	784/778/782/481/783/7169/147/776/6547/5523/785/1388/23439/816/476/6300/7171/207/596/10411/5594/3784/781/487/154/488/477/5521/113/5515/51806/59283/5499/5520/5522/70/5518/5500/2773/6332/112/11149/810/5331/114/7134/5501/163688/7137/91860/1386/90993/492/5578/5502/7139	0.295269	1.31291	0.0575775	0.0917903	5905	tags=34%- list=27%- signal=25%	783/7169/196883/91860/776/481/778/6300/782/596/147/5523/146850/5502/784/7170/6547/154/1388/785/11149/5526/108/23439/112/5331/487/5522/476/5594/2773/493/114/5500/10488/3784/55799/781/23533/5528/7171/4635/5527/59283/5566/5501/2778/1386	0.158
hsa05014	Amyotrophic lateral sclerosis	321	-0.173724	-0.761825	0.962831	0.950163	5781	tags=25%- list=26%- signal=19%	6389/4694/55860/8701/4741/5692/1767/3181/5533/834/6432/2890/4713/23130/1350/5693/4842/9818/1432/116442/4701/9972/140775/5608/4708/29110/4712/23225/10376/5289/53371/5216/7384/4700/7175/4686/1770/257202/4726/9821/7846/7133/10540/4710/54539/5707/2880/9776/348995/1537/5706/5702/10121/11273/8678/539/2891/10762/9167/3800/5217/643246/65018/10013/1337/515/10213/4704/1347/5687/54205/9217/5868/341947/518/2…	-0.183354	-0.705941	0.987183	0.969592	7863	tags=32%- list=35%- signal=21%	91181/1350/596/5693/4712/5707/317/2906/2066/5879/5600/3309/5718/22863/5071/7384/127602/5289/1767/7175/5709/1349/5706/9688/7846/7186/8021/53371/29978/3084/9542/8678/4710/4744/203068/5630/10762/84134/4726/7416/539/4694/4700/10381/10121/3800/4842/23130/2890/8408/9821/8701/23225/140775/4701/4704/5217/5687/581/5702/2891/94026/9776/54539/9217/5216/27089/54205/9972/4686/1432/1537/5868/1347/7132/10013/91…	0.392	0.194951	1.07238	0.242896	0.398722	4444	tags=24%- list=20%- signal=20%	514/7277/5688/146754/493869/10382/5717/5700/4725/516/23279/7381/4698/81027/55746/2878/5530/84701/55567/345456/5534/25981/3799/29107/4723/56000/23165/10975/572/1346/1649/5685/64446/5532/7416/9631/9688/311/2877/7385/498/7802/10381/637/6300/3710/440738/60/596/7280/8021/23636/1616/400916/55102/4217/283/125965/2066/7186/8878/2905/4928/6647/112714/11047/10476/81631/5718/310/11258/4707/6391/5695/10120/5…	0.284684	1.37336	0.0071796	0.0267714	5599	tags=31%- list=25%- signal=24%	514/5688/81027/7277/23279/5530/56000/146754/10382/6300/572/2878/596/493869/7381/94026/10975/55567/1769/4725/9688/2066/516/55102/5700/1346/55746/5713/7416/2877/7186/9631/311/7124/6391/5534/1649/283/2905/10010/7280/345456/5691/84701/4707/4698/375189/29110/10120/4695/220988/23130/4927/4723/3178/2882/7494/498/4709/400916/6506/125965/517/140775/55626/4744/5532/8878/7385/10381/2906/64446/6428/5683/7802…	0.104
hsa04066	HIF-1 signaling pathway	105	-0.17427	-0.684597	0.967382	0.950163	5292	tags=23%- list=24%- signal=17%	226/5582/5970/1978/3480/7018/1956/54583/3630/51378/4790/5295/1026/2027/5579/5293/3569/9470/5232/2597/3945/3098/3458/3459	-0.29314	-1.05234	0.390193	0.969592	6367	tags=33%- list=29%- signal=24%	5604/54583/815/5295/7010/7076/3162/285/5293/5232/1956/3099/5582/5579/2321/7018/51378/2027/1978/3101/226/9470/3569/3630/1026/3458/3945/3459/3939/5209/3460/3098/3570/2023/2597	0.128	-0.220699	-1.00477	0.436893	0.543885	4819	tags=27%- list=22%- signal=21%	3101/5160/160287/3948/54583/815/7099/5604/1906/3939/1026/3480/5290/92483/5163/3945/5232/226/3630/5970/3458/1978/5161/1977/7428/10000/3569/9470	0.212335	0.904161	0.649639	0.470134	6076	tags=32%- list=27%- signal=24%	387712/230/2026/5291/2033/596/3479/5336/2023/3460/1950/6921/4878/3570/3643/112399/284/2597/1387/5582/5594/5162/5211/5335/7076/4055/5296/7018/2872/8453/112398/6199/2064/9978	0.35
hsa05410	Hypertrophic cardiomyopathy	86	-0.173197	-0.661602	0.974736	0.950163	8690	tags=43%- list=39%- signal=26%	3680/489/22801/3696/27091/6444/1756/3688/3676/10369/5564/59284/4634/3908/4625/7168/5565/3678/8515/781/9254/7139/1674/3690/7273/6442/775/7137/284217/3695/3569/59285/6445/2010/6546/8516/3673	-0.231861	-0.815017	0.811882	0.969592	6739	tags=29%- list=30%- signal=20%	9254/3696/3674/5571/1674/6445/4634/284217/3908/59285/7273/2010/6444/7139/6546/6547/3690/7137/781/3569/3695/6442/8516/3678/3673	0.326	0.301607	1.36824	0.0405436	0.14738	3474	tags=26%- list=16%- signal=22%	4607/784/778/782/783/7169/7042/3479/776/1636/6547/51422/785/3679/3680/60/7043/7171/3688/4000/781/487	0.31329	1.294	0.0915572	0.117108	7201	tags=44%- list=32%- signal=30%	4607/3679/783/7169/776/7042/778/782/3479/784/3678/1636/7170/51422/7124/6547/785/5563/4000/487/5562/3655/55799/781/7171/7043/59283/6443/3675/3676/3680/3672/60/59284/3688/7040/3674/5571	0.132
hsa05017	Spinocerebellar ataxia	138	-0.170888	-0.69365	0.974765	0.950163	6551	tags=28%- list=30%- signal=20%	2776/6261/116443/5719/6315/5601/292/7436/4976/5692/4654/5582/2890/23130/10939/5693/6712/3708/146227/5289/5295/9821/5579/5293/5707/9776/5706/5702/11273/8678/7417/2891/342371/10213/4287/5687/54205/291/26100	-0.218664	-0.803659	0.857785	0.969592	9849	tags=48%- list=44%- signal=27%	6310/5290/5719/8503/83447/5173/5704/5710/10524/7979/5700/60673/5602/5692/7222/6261/5693/5707/10000/2906/2911/5718/22863/116443/146227/5289/10105/6095/5649/5709/5706/7186/4654/10939/6712/5295/4976/8678/5332/342371/5293/7416/2776/56652/292/23130/5582/5579/2890/8408/9821/4287/6315/5687/5702/2891/9776/291/54205/7436/7417/10213/5705/11273/26100/5330	0.302	0.173188	0.850185	0.839027	0.752718	3937	tags=21%- list=18%- signal=17%	5688/25814/115209/1600/5717/5291/5700/5173/3752/116444/6667/116443/2259/5685/7416/23152/3710/6511/207/55102/4217/5599/7186/92552/487/2905/11047/488/5718	0.27451	1.21561	0.132118	0.153785	5908	tags=33%- list=27%- signal=24%	5688/25814/115209/1600/3752/5291/55102/5700/116443/5713/7416/7186/2905/5691/6667/23130/5173/7494/4800/3709/116444/55626/2906/3748/5331/5683/487/5582/3710/5602/92552/5599/5296/7222/5717/2259/56652/30849/4217/6095/143471/2903/23152/5601/5701	0.18
hsa05218	Melanoma	69	-0.173115	-0.639168	0.976887	0.950163	9179	tags=54%- list=41%- signal=32%	4893/5605/2253/2254/999/3845/595/2250/2249/8822/56034/10912/10000/1643/27006/9965/2248/673/581/5604/5728/2251/2255/1870/4616/2260/3480/1871/1956/5295/1026/5156/5293/2246/80310/1021/4193	-0.264232	-0.906395	0.652561	0.969592	10369	tags=59%- list=47%- signal=32%	1869/999/5605/2249/2250/4616/5290/10912/4893/8503/2253/595/4233/9965/2254/27006/2251/10000/2248/1643/1647/80310/5604/673/1871/5295/5293/2247/1956/2260/26291/2255/581/5728/56034/4193/1021/3845/1026/5156/2246	0.286	0.256744	1.11025	0.265674	0.414713	4792	tags=28%- list=22%- signal=22%	4893/1643/3479/5291/1950/8074/8817/1019/572/673/2252/207/5594/3265/3845/4233/581/3082/26291	0.373375	1.48315	0.0205488	0.0502272	8031	tags=54%- list=36%- signal=34%	4893/572/5291/3479/1019/8074/673/2253/1643/1950/5155/5728/3845/1029/8817/595/2252/1021/5594/2248/5296/56034/4616/2247/8822/9965/4233/369/1871/3265/3082/207/5295/2255/5154/581/4193	0.074
hsa00590	Arachidonic acid metabolism	53	-0.175894	-0.620648	0.977158	0.950163	1861	tags=13%- list=8%- signal=12%	283748/127281/1573/1557/2879/1558/5322	-0.22463	-0.741575	0.866901	0.969592	2440	tags=13%- list=11%- signal=12%	5743/5322/1573/1557/27306/2879/4051	0.39	0.204163	0.838979	0.771504	0.719927	4750	tags=25%- list=21%- signal=19%	874/247/5730/239/8681/2687/145482/5743/8398/30814/3248/80142/22949	0.247753	0.937644	0.569744	0.426746	1825	tags=11%- list=8%- signal=10%	5730/874/247/4056/145482/8681	0.316
hsa04390	Hippo signaling pathway	149	0.153144	0.773857	0.980224	0.950163	4400	tags=26%- list=20%- signal=21%	3993/4086/6934/11186/4771/7046/1742/1856/7048/1454/4089/7534/8994/650/8312/329/6932/5054/7040/7529/324/10297/23418/5500/80326/54361/7482/55233/332/7533/659/6591/50855/896/7159/51176/7004/4088	-0.216111	-0.798762	0.874376	0.969592	10640	tags=48%- list=48%- signal=25%	92597/29119/656/7483/60485/2932/999/5519/26524/8324/154796/8322/7531/7471/122786/11211/1857/595/8325/7481/9113/7005/7855/7003/7472/8321/5520/10413/151449/56288/2535/84552/653/7474/3996/7480/23286/1741/4092/392255/3398/1453/652/1496/84612/6788/1495/25937/85407/5515/7479/7475/166824/7534/89780/5522/657/1490/85409/9231/1499/6657/55844/286204/658/7532/5516/2246/8323/174/51384	0.296	0.307614	1.52802	0.00422734	0.0535948	6159	tags=42%- list=28%- signal=31%	3993/1742/84552/4771/7046/7042/11186/4086/7048/60485/6591/7483/84612/11211/7004/1453/80326/126374/332/329/7477/655/154796/60/7043/1856/7159/79981/1857/7476/7534/56288/8994/7472/23513/4609/54361/7481/7531/92597/5521/8200/7040/4088/6934/5515/8312/8326/5499/2535/5520/5522/5518/5500/7533/7484/1495/7474/1454/8945/5501/7482/1741	0.372503	1.66551	0.000522586	0.00425811	8461	tags=54%- list=38%- signal=33%	3993/11186/1742/7042/6932/84552/4086/7534/7048/84612/126374/4771/7483/7477/655/1453/80326/7046/6591/11211/56288/60485/7004/4609/7472/332/8200/23513/6934/7161/6657/7533/595/3398/329/7481/7475/1454/154796/2535/5522/23418/8321/654/5500/1741/92597/10413/50855/4089/7855/23291/7043/10297/5501/7529/4088/81029/8324/54361/1856/5515/60/7040/8994/7976/5518/7532/7003/8326/1857/8325/5590/6788/8322/85409/8945/…	0.016
hsa00592	alpha-Linolenic acid metabolism	22	-0.184376	-0.53985	0.981569	0.950163	3733	tags=14%- list=17%- signal=11%	9415/283748/5322	0.13353	0.485684	0.997626	0.969592	16593	tags=95%- list=75%- signal=24%	54979/8310/51/5320/30814/8605/8398/26279/123745/8681/64600/81579/151056/30/84647/50487/5319/391013/9415/283748/255189	0.492	0.167844	0.556148	0.981525	0.793734	8292	tags=45%- list=37%- signal=28%	8681/51/8398/30814/50487/255189/8310/283748/9415/391013	-0.312023	-1.10637	0.300189	0.272899	4439	tags=41%- list=20%- signal=33%	5322/5320/283748/84647/8605/54979/5319/123745/64600	0.31
hsa04010	MAPK signaling pathway	277	-0.163795	-0.710983	0.985503	0.950163	6450	tags=29%- list=29%- signal=20%	2069/2248/673/5879/2064/5604/6237/2251/3554/4908/5601/2255/781/51135/4791/10454/5533/9254/355/4616/2260/5582/8913/10125/5970/6788/3480/4772/3310/23542/8986/1956/1432/5924/6197/5495/4149/2263/5608/3630/9175/2316/4254/7786/51378/1436/283748/4790/9344/775/5536/2324/409/5156/27330/5579/6722/2246/5979/3654/6416/59285/80310/1147/22800/8912/5908/1843/2002/23118/4208/5568/4914/929/4296/5778/4216/2318/7867	-0.256073	-0.979781	0.562274	0.969592	8078	tags=38%- list=36%- signal=25%	2254/4293/27006/994/55970/836/1843/6197/51776/2251/6237/8911/10000/4790/2066/5879/5600/4908/3791/2248/10746/5536/9344/4149/1436/627/5228/9254/1647/51135/283748/7186/3164/80310/5604/673/409/2122/7010/3310/6722/2668/255189/2065/285/5801/2247/1848/5495/1943/1956/2260/6788/5582/26291/5579/2321/2316/23542/27330/59285/22800/25780/6416/5568/2255/8986/2324/5880/1147/7786/9175/56034/23118/4803/51378/2002/…	0.190381	0.312432	1.68737	1.82342e-05	0.00165707	3843	tags=30%- list=17%- signal=25%	4804/3815/3551/6655/4893/784/778/782/51776/783/7189/7046/7042/3479/7048/776/1950/2768/84451/6195/3552/8074/8817/7423/3554/6789/5530/5534/55970/1969/8681/785/80824/5922/2065/1847/673/2252/1649/8517/408/5532/8717/2885/9048/3925/10746/1944/1945/51347/23162/6300/7043/207/3481/2322/1848/4791/5594/1616/7010/4217/3727/5871/2066/5599/4294/7186/2872/781/1849/3265/9448/3845/2277/84867/5924/2064/9064/4609/1…	0.362702	1.72872	2.15198e-06	7.89059e-05	6645	tags=43%- list=30%- signal=30%	4804/10235/6655/3815/408/7189/783/51776/7423/776/7042/4893/5530/84451/7048/1848/2768/778/6300/782/3551/9048/1844/3479/1969/8074/3554/6195/5880/7046/1944/1945/2066/784/5778/3552/673/8681/2253/1950/8717/5922/3164/7186/7124/2885/5534/1649/5871/2065/4215/80824/4609/6789/5155/7867/9448/3845/785/55970/4791/3643/2322/8817/8912/5923/1398/3925/284/51347/1849/1847/5532/5228/51701/2252/8517/4803/5582/5594/5…	0.0260521
hsa04072	Phospholipase D signaling pathway	141	0.150882	0.756858	0.9856	0.950163	5163	tags=27%- list=23%- signal=21%	5291/553/6655/5294/1950/8526/551/6464/8525/3815/5578/10411/5595/3577/5296/3576/1608/23396/10672/2185/5900/8877/10555/2913/8394/22808/5159/208/8605/9267/2914/9170/146850/5894/5336/56895/382/8527	-0.263288	-0.969107	0.568906	0.969592	7325	tags=35%- list=33%- signal=24%	115/2911/2778/2149/10554/160851/283748/552/80310/5604/1609/7248/185/5295/5737/2206/5332/2915/255189/9266/5293/109/399694/8395/1956/111/22800/10161/387/11069/2205/56034/554/2846/9846/4254/23566/3845/3630/8611/5156/27128/2207/25759/5337/196883/6850/3579/5330/23533	0.174	0.223457	1.10075	0.237649	0.397489	5255	tags=28%- list=24%- signal=22%	553/3815/9170/6655/4893/5291/2912/1950/2768/8527/551/8526/8681/10555/2885/9266/207/10411/5594/3577/1609/3265/3845/2914/5337/2916/3643/5898/1759/55326/5900/113/9846/8877/10672/8613/9162/23396/7249/5781	0.330477	1.4673	0.0105423	0.0346167	9013	tags=56%- list=41%- signal=33%	551/553/6655/9170/3815/5900/196883/4893/2912/2768/8527/5291/9266/146850/5336/8526/8681/1950/8525/2885/8613/2207/5155/3845/3643/7249/9265/5337/108/112/399694/10555/5331/5594/2534/5335/6464/114/5296/1609/9846/23533/56034/8395/2778/2911/25759/109/2549/2915/5332/113/3265/1606/3576/10672/53358/23396/207/9162/5295/5154/55326/2916/552/26052/387/5578/5293/1902/3577/115/10411/5898/2914/56848/1608/6237/6850	0.072
hsa01040	Biosynthesis of unsaturated fatty acids	25	-0.176469	-0.534355	0.986119	0.950163	3733	tags=36%- list=17%- signal=30%	201562/122970/30/51144/79071/9415/6785/570/54898	-0.154442	-0.449181	0.995953	0.969592	3095	tags=48%- list=14%- signal=41%	6319/641371/122970/3295/30/51144/79993/9415/54898/6785/570/79071	0.486	0.445834	1.52916	0.0357525	0.144354	3581	tags=36%- list=16%- signal=30%	641371/79966/11332/122970/10965/79071/51495/51/9524	0.47387	1.52754	0.0343031	0.0690869	8314	tags=60%- list=38%- signal=38%	11332/79966/79071/641371/9415/122970/10965/51495/30/83401/401494/51/51144/9524/9200	0.018
hsa04725	Cholinergic synapse	104	0.148801	0.709521	0.986792	0.950163	2398	tags=12%- list=11%- signal=10%	5291/10681/5294/2785/2787/3786/5578/64764/5595/5296/3759/3770	-0.255301	-0.91535	0.661607	0.969592	6367	tags=55%- list=29%- signal=39%	56479/5566/3708/5290/54331/774/2786/4893/8503/2783/3785/1128/779/775/3784/108/59345/55970/596/818/1137/10000/115/5604/815/2770/3763/5295/10488/5332/2767/43/5293/109/2776/9132/5582/5579/111/5568/2782/1129/2771/3761/2788/60482/1133/814/3845/148327/6572/2791/196883/2790/1131/5330/23533	0.236	0.239009	1.12136	0.22299	0.386174	4283	tags=24%- list=19%- signal=19%	4893/778/2785/5291/776/3770/55970/3759/1132/3786/94235/816/2767/3710/207/1128/596/5594/3784/3265/3845/1133/1137/10681/113	0.354949	1.51058	0.00953196	0.0317732	7719	tags=47%- list=35%- signal=31%	10681/196883/776/4893/2785/778/5291/596/146850/3770/3786/94235/3845/3759/55970/108/112/43/3709/5331/1132/5582/5594/2773/3710/2787/2534/2786/1129/114/3760/5296/10488/3784/23533/5566/1137/3761/2775/109/5332/113/3265/59345/207/5295/779/56479/1128	0.04
hsa05165	Human papillomavirus infection	308	-0.164428	-0.719395	0.987325	0.950163	8450	tags=38%- list=38%- signal=24%	64398/1293/3696/7474/4855/7481/1291/5523/7058/388585/5519/7855/2778/390992/7337/3688/2308/836/3442/3676/1101/10000/526/81029/894/7143/2535/1282/8900/182/8325/10134/3908/256076/84667/3678/55502/9223/7248/1280/8772/8321/581/5522/5604/5728/1278/8515/7471/898/10319/84552/8322/2932/355/5970/1741/1978/3996/5526/3440/5527/1956/51382/90423/89780/7015/3690/7475/57801/29110/5747/7480/4851/7450/3909/4790/67…	-0.224304	-0.86206	0.850791	0.969592	9010	tags=41%- list=41%- signal=25%	11211/5523/7337/1857/3442/595/5700/3688/3440/8325/7481/7855/3066/7472/10134/3691/3439/8321/5520/3909/5970/390992/836/56288/898/6773/1293/2535/388585/182/9223/84552/10000/8900/3065/4790/8515/2778/7474/3996/1278/7480/4854/5649/3696/3674/7143/5604/1291/6772/7248/5295/1741/5527/50617/4851/10488/2308/3133/284217/51382/5293/4855/3908/245973/1280/1956/84612/3443/525/5526/256076/5515/54626/7479/7475/5568…	0.258	0.227695	1.24546	0.0382704	0.144354	4653	tags=27%- list=21%- signal=22%	5829/3993/3551/6655/4893/84552/3134/5291/5700/7483/1950/155066/1285/84612/10312/3716/9368/3915/7060/4599/5523/11211/1019/2033/1299/80326/3679/1101/1292/572/527/1298/3680/388585/8517/1291/9114/8717/2885/533/7477/898/4854/7057/3913/1288/1856/207/7148/1277/3688/3454/5594/5986/5934/1857/1287/7476/1387/90423/3265/3845/1311/56288/7472/23513/5743/54361/7481/55502/5521/1017/998/3655/1452/3918/1282/3675/6…	0.302631	1.45606	0.00127793	0.00803269	8034	tags=44%- list=36%- signal=29%	3993/6655/5829/3679/4893/5747/6932/84552/84612/1285/572/5291/3551/2033/9114/7483/9368/1019/5523/7477/3915/898/80326/533/3134/388585/10312/11211/155066/3678/1299/5700/56288/527/1950/8717/7124/2885/90423/55502/1017/7472/1282/5934/5728/3845/529/29110/1291/23513/1277/7249/4599/6934/245973/7060/5526/1101/595/7481/7475/7143/7057/1387/2535/5522/8517/1298/1021/6696/8321/5594/4854/7148/1311/1280/5296/1741…	0.0661323
hsa04540	Gap junction	84	-0.163896	-0.623755	0.987325	0.950163	8186	tags=46%- list=37%- signal=29%	4893/5605/5332/347733/2977/10381/3845/1453/5330/2778/56034/2767/115/84617/10746/3358/2915/203068/2776/2770/5604/1812/1813/5582/1956/153/2771/109/3708/10376/5592/7846/5156/5579/80310/983/5568/2697/79861	-0.313993	-1.10156	0.308672	0.968394	7325	tags=42%- list=33%- signal=28%	115/3358/2911/2778/1812/10746/7846/80310/5604/2770/5332/2767/2915/203068/109/1453/153/10381/1956/2776/5582/5579/111/5568/983/2771/56034/5592/3845/5156/79861/10376/196883/2697/5330	0.14	0.292215	1.31672	0.0643845	0.199469	3972	tags=25%- list=18%- signal=21%	7277/6655/4893/10382/1950/3357/81027/1453/2885/10746/10381/2767/3710/57369/7280/5594/3265/3845/6714/112714/7082	0.408898	1.68352	0.00155998	0.00897601	6904	tags=49%- list=31%- signal=34%	6655/81027/7277/196883/4893/10382/1453/3357/2982/1950/2885/57369/7280/5155/3845/108/112/3709/10381/5331/5582/5594/5607/2773/3710/114/7082/112714/56034/5566/2778/347733/2911/10746/109/1812/2915/5332/113/3265/51807	0.014
hsa05200	Pathways in cancer	490	-0.163118	-0.732592	0.991543	0.950163	6559	tags=27%- list=30%- signal=20%	9965/2776/6777/8643/6776/8772/8321/2248/673/581/2770/10342/5879/2149/2064/5604/5728/2251/57121/9915/7471/1439/5601/898/10319/1030/2255/8322/4791/2932/1910/1870/355/4616/2260/5582/5888/10125/5970/4312/3480/3440/1871/10023/1956/675/7852/5914/54583/89780/7015/3827/2771/4149/2263/4318/7475/109/1909/3559/5747/5733/7480/2846/4851/4254/3561/3909/1436/4790/6773/3439/3567/7175/3066/51684/185/11040/6500/52…	-0.265806	-1.03699	0.372	0.969592	8011	tags=38%- list=36%- signal=25%	27006/51684/55970/836/898/6773/1164/3562/2535/596/388585/3596/818/2251/4780/182/10023/317/10000/7428/8900/3065/4790/115/1630/5879/2778/2248/9002/2149/1643/7474/83593/7704/4149/3827/1436/28514/7480/5228/4854/6093/1647/7175/7852/3674/7186/5604/673/54583/6772/815/1871/2770/185/5295/5888/2122/4851/7296/5332/2767/2308/3162/4312/9915/6500/284217/5293/109/2247/840/23401/4855/5371/3908/652/1441/1910/1956…	0.150301	0.231114	1.32209	0.00478978	0.0535948	4680	tags=27%- list=21%- signal=22%	6256/3815/3551/9170/6655/4893/7189/7046/7042/9817/1643/3479/79444/11186/2785/7048/5291/8648/23401/83593/7483/1950/8030/2768/3566/10587/1285/8074/8817/7423/3716/2737/6789/3915/3320/55970/11211/1019/5727/3326/2033/7185/6667/3596/80326/2946/3460/7709/332/572/329/4040/94235/388585/3574/673/2252/8517/2885/6778/7477/898/4854/3568/816/2767/5366/3913/7012/1288/637/7043/7188/1856/207/3481/596/2322/4791/36…	0.328424	1.62823	3.69831e-07	4.06814e-05	6954	tags=42%- list=31%- signal=29%	10235/6655/9170/1441/3815/6776/7189/11186/10681/6256/7423/5900/196883/91860/3574/2940/7042/83593/4893/2785/5747/6932/7048/1285/3326/3320/2768/3562/572/5291/3551/2033/7483/596/3479/1019/9817/8074/23401/7477/3915/5727/10587/898/80326/5880/7046/5336/2946/388585/11211/7170/8030/23365/8648/3596/673/3460/2253/1643/1950/6921/4040/7186/2885/6777/2737/3570/4609/867/2735/7185/6789/5155/1017/7472/4824/9826/…	0.0261044
hsa05022	Pathways of neurodegeneration - multiple diseases	425	-0.161742	-0.721625	0.992612	0.950163	6413	tags=26%- list=29%- signal=19%	6261/8772/8321/673/581/9627/9927/5719/5879/5604/27089/7471/7317/5601/6389/4694/292/55860/8701/8322/4741/5692/2932/1767/5533/355/5582/5970/2890/4713/23130/1350/10023/5693/824/4842/1432/116442/89780/4701/6712/140775/5608/4708/7475/3708/29110/4712/7480/10376/5289/4790/775/7384/4700/1770/840/257202/4726/9821/7846/7133/5579/10540/4710/54539/5707/2880/3569/9776/1537/5706/5702/10121/11273/8678/539/7417/…	-0.194842	-0.757326	0.981893	0.969592	9385	tags=42%- list=42%- signal=25%	83447/7471/7386/1128/5608/5173/824/5704/10133/53349/5710/7979/810/7280/4741/56901/347733/4714/11211/1857/779/5700/8325/7481/60673/27121/7855/775/5664/84617/7472/5602/5692/116442/3553/8321/5970/4719/7222/6804/6261/836/50507/6531/1350/2535/596/5693/818/4712/10023/5707/317/2906/4790/5879/5600/2911/10131/3309/5718/7474/22863/5071/7384/127602/5289/10105/7480/627/7345/1767/5709/1349/5706/6263/7846/7186…	0.348697	0.197933	1.11737	0.132514	0.290918	6260	tags=36%- list=28%- signal=27%	514/7277/5688/1742/4893/778/146754/493869/10382/5717/776/5700/5664/23401/7483/4725/516/7381/3064/4698/81027/3552/7311/2878/5530/5173/84701/55567/5534/25981/3799/11211/4723/80326/6263/10975/572/1346/4040/673/1649/5685/64446/5532/7416/7477/2877/7326/7385/816/498/7802/10381/51465/55669/637/6300/3710/440738/1856/1128/596/7280/8851/5594/1616/55102/4217/1857/125965/5599/4294/7476/7186/8878/92552/5621/4…	0.256646	1.26151	0.0316251	0.0674667	5369	tags=28%- list=24%- signal=22%	514/5688/1742/81027/7277/91860/776/4893/5530/146754/10382/7326/778/6300/572/2878/7483/596/493869/7381/23401/7477/10975/55567/6263/80326/1769/4725/51465/516/11211/7311/55102/3064/3552/5700/673/1346/4040/5713/7416/2877/7186/7124/6391/5534/1649/5664/2905/10010/7280/6531/5691/84701/4707/4698/7472/3845/29110/10120/4695/23130/4723/5173/2882/7494/498/4709/125965/517/3709/140775/55626/7481/55669/7475/145…	0.176353
hsa04929	GnRH secretion	64	-0.150903	-0.54947	0.995687	0.950163	7624	tags=33%- list=34%- signal=22%	2767/10000/7224/2796/3781/2776/5604/9568/5582/8913/3783/3708/3763/775/5295/409/5579/5293/2100/8912/1081	-0.250113	-0.849148	0.740713	0.969592	9995	tags=55%- list=45%- signal=30%	5605/3708/5290/2550/4893/8503/3762/779/3782/775/2852/3781/348980/8911/10000/7224/2796/9568/5604/7223/409/3763/5295/5332/2767/5293/2776/5582/5579/3783/1081/2100/8912/3845/5330	0.278	0.301883	1.28782	0.0911957	0.255582	3546	tags=27%- list=16%- signal=22%	4893/2797/778/5291/776/2550/3762/408/3767/2767/3710/207/3814/5594/3265/3845/84634	0.397504	1.56038	0.00889238	0.0310527	7547	tags=55%- list=34%- signal=36%	408/2797/776/4893/778/5291/2550/3762/84634/3845/8912/7224/3709/3767/348980/5331/5582/6696/5594/3710/3780/3760/5296/9568/7220/8913/3972/5332/3265/3782/3765/207/3781/5295/779	0.032
hsa04935	Growth hormone synthesis- secretion and action	112	-0.150981	-0.598351	0.995877	0.950163	6551	tags=26%- list=30%- signal=18%	2776/6777/6776/2770/5604/8471/5601/2692/2932/5582/9021/2693/55811/1432/2771/5608/109/3708/5747/6750/775/5295/5579/5293/6416/25759/148327/5568/5449	-0.285709	-1.03202	0.42801	0.969592	10249	tags=53%- list=46%- signal=28%	5605/55811/5335/6751/5566/3708/5290/8660/4893/8503/53358/5608/112609/779/775/5602/2691/6755/108/10000/115/5600/2778/2693/3486/6753/2690/5604/6772/2770/5295/10488/5332/2767/5293/109/399694/6750/2776/8471/5582/5579/111/2692/6777/6416/5568/2771/1432/5449/3845/5747/148327/25759/196883/51738/9021/6776/5330	0.154	0.221271	1.05247	0.339605	0.456343	3520	tags=20%- list=16%- signal=17%	6655/4893/778/3479/5291/776/2690/2689/2033/1388/2885/8651/2767/6300/3710/112609/207/5594/5599/1387/3265/3845	0.378116	1.62609	0.00217051	0.0119378	5905	tags=42%- list=27%- signal=31%	6655/6776/196883/776/4893/5747/778/6300/5291/2033/8651/3479/5336/2690/2885/6777/1388/3845/108/1398/112/3709/399694/1387/51738/5331/5582/5594/2773/3710/5602/8660/5335/5599/6464/2693/114/5296/9021/10488/2689/112609/4214/5566/5601/2778/1386	0.026
hsa04071	Sphingolipid signaling pathway	113	0.138633	0.669934	0.996633	0.950163	3357	tags=14%- list=15%- signal=12%	5291/637/9475/1509/6300/5525/7124/5578/5595/5296/4217/2773/10672/8879/259230/8877	-0.268226	-0.96905	0.563837	0.969592	8320	tags=45%- list=38%- signal=28%	5520/5970/56848/81537/9517/596/1903/10000/4790/5879/5600/3827/340485/6093/7186/1901/5604/8560/2770/5295/5527/8439/2206/5332/123099/5293/2776/5526/5582/125981/5579/5515/387/5880/2205/53637/2771/581/5728/5522/140/1432/9846/7132/55844/56624/3845/5516/2207/5337/5330	0.158	0.249928	1.19197	0.135407	0.290918	4989	tags=33%- list=23%- signal=26%	4893/5291/1509/2768/134/259230/5523/165679/6610/8717/8560/166929/253782/637/6300/207/596/130367/5594/4217/5599/7186/3265/3845/79603/204219/5337/5521/171546/123099/9846/8877/5515/10672/581/5520/5522	0.341242	1.46972	0.0140777	0.0412947	8422	tags=52%- list=38%- signal=33%	4893/1509/2768/6300/5291/596/5523/165679/259230/5880/8717/7186/7124/2207/134/5728/3845/6610/171546/5526/5337/253782/204219/5331/5522/8560/5582/5594/2773/2534/5602/5599/5296/166929/130367/53637/4217/9846/91012/5528/5527/5601/340485/637/5332/3265/10672/5515/5518/207/5295/5590/8439/581/1903/387/5578/9294/5293	0.05
hsa00760	Nicotinate and nicotinamide metabolism	33	0.125654	0.472069	0.999244	0.950163	3113	tags=12%- list=14%- signal=10%	51547/22933/65220/23409	-0.253145	-0.775171	0.80943	0.969592	8839	tags=36%- list=40%- signal=22%	349565/23410/4860/4907/84618/683/5169/284958/23530/952/23408/22978	0.348	-0.181963	-0.653252	0.949536	0.789114	5844	tags=30%- list=26%- signal=22%	952/84618/683/65220/5169/5167/25961/4860/55191/83594	0.360795	1.24019	0.174695	0.187477	3262	tags=21%- list=15%- signal=18%	316/23408/27231/93100/23530/51547/284958	0.1
hsa04270	Vascular smooth muscle contraction	124	-0.133969	-0.537651	0.999652	0.950163	5145	tags=17%- list=23%- signal=13%	5582/10268/135/1908/109/1909/3708/5592/283748/775/185/5579/4627/800/148/10242/10203/5568/136/4660/5322	-0.22636	-0.824501	0.824274	0.969592	7635	tags=34%- list=34%- signal=22%	4881/391013/115/4627/2778/6093/283748/552/5604/673/147/4628/185/5332/2767/255189/800/109/2776/133/5582/5579/148/111/5568/387/1907/1909/163688/10268/91860/1908/5592/10203/5322/4660/5580/136/196883/10242/135/5330	0.298	0.235918	1.14064	0.188419	0.347088	6611	tags=38%- list=30%- signal=27%	553/10335/4882/778/85366/147/776/2768/551/5739/8681/673/4629/2767/3710/5594/4878/91807/1909/94274/8398/5588/113/30814/10267/10268/140465/5580/51806/2982/10672/5499/23365/3779/5500/50487/112/810/255189/5331/369/114/5501/163688/3778/91860/59	0.317117	1.38397	0.0318934	0.0674667	6940	tags=41%- list=31%- signal=28%	551/553/4882/10335/85366/5739/196883/91860/776/2768/778/147/2982/4629/23365/673/8681/4878/1908/5588/9826/79924/108/112/59/3709/4628/3778/5331/5582/5594/3710/114/5500/27345/340156/81579/10398/91807/5566/5501/2778/4881/94274/796/109/369/5332/113/4638/10672	0.08
hsa04015	Rap1 signaling pathway	194	0.137855	0.718551	1	0.950163	2417	tags=12%- list=11%- signal=11%	5291/4804/10636/6300/10235/5906/1950/8074/345456/3815/1944/1945/5578/7094/10411/5595/9855/4301/5296/3479/8817/7423/1435	-0.261504	-0.982916	0.548355	0.969592	7681	tags=39%- list=35%- signal=26%	2251/6237/54518/9223/84552/10000/115/5879/5600/2778/3791/2248/9002/2149/83593/1500/1436/5228/3674/80310/5604/673/2770/7409/5295/7010/5332/285/5293/109/2247/1943/1956/2260/2776/84612/5582/26291/5579/2321/111/25780/387/2255/11069/2324/5880/5217/2771/163688/56034/4803/5216/51378/1499/5908/91860/1432/2846/3690/7410/4254/23566/3845/3630/5587/2263/3684/136/1969/5156/2246/196883/25865/135/5330	0.202	0.267315	1.38264	0.0121573	0.0833111	4437	tags=27%- list=20%- signal=22%	4804/3815/9170/4893/84552/3479/9863/5291/9855/83593/1950/84612/2889/8074/8817/7423/345456/1969/5909/673/7074/2252/6494/51466/7057/1944/1945/6300/60/207/10411/3688/5594/7010/10636/7094/3265/3845/2277/56288/6714/1943/3643/4301/5898/5900/998/4233/113/5228/9771/5906	0.394002	1.81877	4.00371e-06	0.00011224	8515	tags=55%- list=38%- signal=34%	4804/10235/10636/9170/3815/9863/64411/7423/5900/196883/91860/83593/4893/84552/84612/6300/5291/3479/1969/8074/5880/2357/1944/1945/51466/5909/9855/56288/673/2253/1950/2889/7094/345456/5155/3845/375189/6494/3643/8817/108/5028/1398/112/284/3684/5228/4301/7057/7074/2252/5331/4803/5582/5594/2248/2773/260425/5335/25780/114/5296/889/9771/2263/50855/56034/2903/10451/2778/9223/2247/8822/2775/9965/109/4233/…	0.002
