# Supplementary material for: Alterations to DNA methylation patterns induced by chemotherapy treatment are associated with negative impacts on the olfactory pathway
Source: Breast Cancer Res. 2023 Nov 6;25:136. doi: 10.1186/s13058-023-01730-4 (PMC10626732; doi:10.1186/s13058-023-01730-4)
Supplement: Supplementary file 15 — Additional file 15. Subset analysis, by time between chemotherapy start date and sample taken, of the association between chemotherapy and DNA methylation in 525,100 CpG probes in 1,808 breast cancer patients with blood specimens (1,066 treated and 742 not treated with chemotherapy) and 337 breast cancer patients with saliva specimens (207 treated and 130 not treated with chemotherapy). Presented here are associations that reached statistical significance at a Bonferroni threshold p-value (p<9.52e-8) with adjustments for batch, immune cell content (LUMP), cell types (only for blood), year of breast cancer diagnosis, and ethnicity. Standard error = stdev.unscaled * s2.post. [file 13058_2023_1730_MOESM15_ESM.xlsx]

## Sheet: sT strength Probes
Additional file 13. Subset analysis, by time between chemotherapy start date and sample taken, of the association between chemotherapy and DNA methylation in 525,100 CpG probes in 1,808 breast cancer patients with blood specimens (1,066 treated and 742 not treated with chemotherapy) and 337 breast cancer patients with saliva specimens (207 treated and 130 not treated with chemotherapy). Presented…
		Blood samples, adjusted (limma design matrix ~0+chemotherapy+batch+immune cell content (LUMP)+cell types+year of breast cancer diagnosis+ethnicity)												Saliva samples, adjusted (limma design matrix ~0+chemotherapy+batch+immune cell content (LUMP)+cell types+year of breast cancer diagnosis+ethnicity)
		Samples obtained <0.5 year from chemotherapy start date vs. no chemotherapy			Samples obtained 0.5 to 2 years from chemotherapy start date vs. no chemotherapy			Samples obtained >2 years from chemotherapy start date vs. no chemotherapy			Samples obtained from patients with chemotherapy (unknown date) vs. no chemotherapy			Samples obtained <0.5 year from chemotherapy start date vs. no chemotherapy			Samples obtained 0.5 to 2 years from chemotherapy start date vs. no chemotherapy			Samples obtained >2 years from chemotherapy start date vs. no chemotherapy			Samples obtained from patients with chemotherapy (unknown date) vs. no chemotherapy
Probes	Symbol	Coefficient	Standard error	P-value	Coefficient	Standard error	P-value	Coefficient	Standard error	P-value	Coefficient	Standard error	P-value	Coefficient	Standard error	P-value	Coefficient	Standard error	P-value	Coefficient	Standard error	P-value	Coefficient	Standard error	P-value
cg00000236	VDAC3;VDAC3	0.0583856	0.000268404	1.70931e-33	-0.00420513	0.000330266	0.471255	0.00135329	0.000233817	0.743285	0.0179974	0.000205408	7.76709e-07	0.0726149	0.000709875	7.00084e-09	0.0160121	0.000673653	0.168018	-0.0115109	0.000522063	0.200868	0.00905772	0.000515122	0.307485
cg00001814		0.00217414	1.62644e-05	0.0627261	0.0006346	2.0013e-05	0.658717	-0.00215071	1.41685e-05	0.0345903	-0.00174467	1.2447e-05	0.0510045	0.0122344	2.265e-05	4.32355e-08	0.00338013	2.14943e-05	0.103463	-0.000491347	1.66575e-05	0.759593	0.00211012	1.6436e-05	0.183445
cg00002776	MROH1;MROH1;MROH1;MROH1	0.00467421	4.30621e-06	1.20504e-14	0.00115336	5.29871e-06	0.118856	3.18516e-05	3.7513e-06	0.951473	0.00148311	3.29551e-06	0.00127755	0.012718	0.00020455	0.0532272	0.0104836	0.000194113	0.092898	-0.00193189	0.000150432	0.688891	0.002917	0.000148432	0.540168
cg00002808	C1orf65;C1orf65	0.0075825	1.5099e-05	2.11542e-11	0.00265668	1.85791e-05	0.0550907	0.000787054	1.31533e-05	0.421967	0.00210967	1.15552e-05	0.0143526	0.00729557	5.26166e-05	0.0289135	0.00361897	4.99318e-05	0.252216	-0.00272151	3.86959e-05	0.266515	0.00307437	3.81813e-05	0.203468
cg00004322	CYP19A1;CYP19A1	-0.0406606	0.000480384	1.87313e-10	-0.00411371	0.000591103	0.598315	-0.00242877	0.000418481	0.660407	-0.00907723	0.000367634	0.0617249	-0.0710917	0.00170004	0.000199685	0.01146	0.0016133	0.523276	-0.0284291	0.00125026	0.0416059	0.00601957	0.00123364	0.660997
cg00004806	AGPAT4	0.0221106	0.000160053	1.89944e-09	0.00116096	0.000196942	0.796725	-0.000659217	0.000139428	0.836324	0.00806773	0.000122487	0.00404268	0.0310427	0.00037615	0.000544808	0.0178746	0.000356957	0.0348533	0.018672	0.000276632	0.00456191	0.0160259	0.000272954	0.0134761
cg00005461		-0.0205479	7.44939e-05	3.7332e-16	-0.0181842	9.16634e-05	3.97121e-09	-0.00725774	6.48945e-05	0.000871884	-0.012038	5.70096e-05	3.83796e-10	0.0168424	0.000400094	0.067107	0.0190405	0.000379679	0.0293393	-0.00563751	0.000294241	0.403706	-0.00196738	0.000290329	0.767635
cg00005597	SUSD6	0.00598332	8.24628e-05	0.0229572	0.0176327	0.000101469	5.69571e-08	0.00273604	7.18364e-05	0.232334	0.00676057	6.31081e-05	0.000794287	-0.0118946	0.000350601	0.166712	0.00399435	0.000332712	0.624156	-0.00844193	0.000257843	0.181989	0.0121565	0.000254414	0.0517918
cg00005619	FAM180B	-0.0183944	0.000112283	2.43061e-09	-0.00543418	0.000138162	0.150119	-0.00946375	9.78141e-05	0.000407888	-0.00947488	8.59295e-05	5.66189e-05	0.014673	0.000388736	0.105414	0.0181389	0.0003689	0.0351757	-0.00742659	0.000285888	0.264633	0.00323762	0.000282087	0.621847
cg00005893	SYNJ2;SYNJ2	0.0527852	0.000214463	3.41078e-34	0.00854723	0.000263893	0.101488	0.00135932	0.000186827	0.71286	0.0207417	0.000164127	2.06602e-10	0.0543195	0.000549619	7.15245e-07	0.00141865	0.000521575	0.889442	-0.00670463	0.000404207	0.396838	0.0153939	0.000398832	0.049198
cg00006626	NUP210L;NUP210L	-0.0176386	9.21411e-05	2.76165e-10	-0.000633892	0.000113378	0.852942	-0.00287777	8.02676e-05	0.234663	-0.00162289	7.05148e-05	0.44547	-0.0142845	0.000275218	0.061191	0.00201108	0.000261175	0.780655	-0.00866904	0.000202404	0.122057	-0.000222152	0.000199713	0.96791
cg00007221	PTPRF;PTPRF	0.0216862	0.000148302	9.43595e-10	0.00858092	0.000182483	0.048062	-0.00232694	0.000129191	0.448723	0.00889159	0.000113494	0.00100065	0.0116652	0.000394908	0.201213	0.00382509	0.000374758	0.658404	-0.0102911	0.000290428	0.125433	0.0163148	0.000286566	0.0140826
cg00008254	DHRS3	0.0232655	8.65631e-05	1.2397e-17	0.0129996	0.000106514	9.09248e-05	0.000330556	7.54084e-05	0.887975	0.00703831	6.62461e-05	0.000652731	0.034456	0.000262666	5.07381e-06	0.0130088	0.000249263	0.0658878	-0.00281005	0.000193172	0.607349	0.00712414	0.000190604	0.187224
cg00008612	DIAPH3	0.000186133	5.44677e-05	0.930583	-0.00929089	6.70215e-05	0.000419374	-0.00132125	4.74489e-05	0.477847	-0.00894421	4.16837e-05	5.12018e-08	0.00205551	0.000165247	0.727421	0.000874991	0.000156815	0.875746	-0.00936313	0.000121527	0.0314344	-0.00996107	0.000119912	0.0204245
cg00008629	ROD1;ROD1;ROD1	0.00967558	0.000617119	0.178646	-0.0183457	0.000759353	0.0382909	-0.033871	0.000537595	7.27877e-08	-0.0179852	0.000472276	0.00110358	-0.0177387	0.00194351	0.380664	-0.036215	0.00184434	0.0598275	-0.0357302	0.00142932	0.0167538	-0.0391323	0.00141031	0.00799035
cg00008671	FAM190B	0.0221549	0.000119663	3.69711e-12	0.0106533	0.000147243	0.00631749	0.00175238	0.000104243	0.525351	0.0105142	9.15769e-05	1.51384e-05	0.0513023	0.000406603	5.85852e-08	0.0254432	0.000385856	0.00397169	-0.00139428	0.000299028	0.837603	0.0206577	0.000295052	0.00224353
cg00008795	SNX20;LOC101927272;SNX20	0.0371424	0.000258489	2.57698e-15	0.0060244	0.000318066	0.292962	0.00200047	0.000225179	0.621787	0.0139551	0.00019782	9.26378e-05	0.0547588	0.000737797	1.47487e-05	0.0320684	0.000700151	0.00699244	-0.0168471	0.000542598	0.0666737	0.00791021	0.000535383	0.381909
cg00009085	RBM33	0.0483278	0.000348647	9.3671e-19	0.012208	0.000429003	0.0665958	-0.00416013	0.000303719	0.377085	0.01648	0.000266817	7.04838e-05	0.0506218	0.000734561	5.77319e-05	0.0219812	0.00069708	0.0631328	-0.00114283	0.000540218	0.90053	0.0205996	0.000533035	0.0229406
cg00009088	VPS37C	-0.0263935	0.000212319	4.89001e-10	-0.00281733	0.000261255	0.587328	-0.00742387	0.000184959	0.0434949	-0.00903208	0.000162486	0.00519726	0.0331691	0.000332934	8.97081e-05	0.00994146	0.000315946	0.211244	0.0012875	0.00024485	0.834325	0.00804329	0.000241594	0.185986
cg00009306		0.0147355	0.000355808	0.0070287	0.0408426	0.000437815	1.47681e-09	-0.000376063	0.000309957	0.936995	0.00697896	0.000272297	0.0950798	-0.00395354	0.0014329	0.819896	0.0136451	0.00135979	0.407863	0.00303112	0.0010538	0.812382	0.0450343	0.00103979	0.00039987
cg00009786		0.00311231	1.44347e-05	0.00470938	-0.00219683	1.77616e-05	0.104703	-0.00253739	1.25746e-05	0.00815953	0.000450315	1.10468e-05	0.592708	0.0106737	1.58288e-05	1.16498e-08	0.00096039	1.50211e-05	0.579298	0.00116343	1.16409e-05	0.386302	0.00212431	1.14862e-05	0.109383
cg00010810		-0.00832676	0.000284549	0.0883294	-0.015967	0.000350132	0.00794577	-0.00925963	0.000247881	0.0296299	-0.0202353	0.000217763	6.96325e-08	-0.00479798	0.000531855	0.650204	-0.00423049	0.000504717	0.673499	-0.0176006	0.000391142	0.0242222	-0.0154283	0.000385941	0.0451034
cg00011239		0.0437051	0.000365172	4.79899e-15	0.0179321	0.000449337	0.00850032	0.00685331	0.000318115	0.155158	0.0183844	0.000279463	1.48653e-05	0.0340179	0.00124003	0.0358223	0.00791621	0.00117676	0.605629	0.00356407	0.000911955	0.764177	0.0201374	0.000899829	0.0864991
cg00012100	SCD5	-0.0167119	0.000110545	4.57337e-08	-0.0145861	0.000136024	0.000101934	-0.0159359	9.63001e-05	2.23747e-09	-0.0140917	8.45994e-05	1.76068e-09	0.00630966	0.000555527	0.55959	-0.000290484	0.000527181	0.977413	-0.0144655	0.000408552	0.0695643	-0.00219321	0.000403119	0.779834
cg00012708	LPCAT1	0.0292012	0.000152626	5.98357e-16	0.00852274	0.000187804	0.0529354	-0.00583998	0.000132958	0.061022	0.00833977	0.000116804	0.00234409	0.012509	0.000246312	0.0829886	0.00935218	0.000233744	0.171632	-0.00644411	0.000181145	0.22407	-0.00121995	0.000178737	0.815361
cg00013369		-0.00646528	9.62154e-05	0.0229094	0.00785544	0.000118391	0.0246788	0.00235792	8.38169e-05	0.340601	0.0018443	7.36329e-05	0.396153	-0.017878	4.84233e-05	4.40192e-08	-0.0026348	4.59525e-05	0.384673	-0.0012153	3.5612e-05	0.604741	-0.000455304	3.51385e-05	0.844172
cg00013530	GNAI2;GNAI2	-0.0363751	0.000149556	4.19209e-24	-0.00895651	0.000184025	0.0399186	-0.00227851	0.000130284	0.460111	-0.0129169	0.000114454	2.0138e-06	-0.00818592	0.000488768	0.419784	-0.00957649	0.000463828	0.320055	-0.00266431	0.000359455	0.720941	0.0152233	0.000354675	0.0392078
cg00013684	BCL2L1;BCL2L1	0.017094	5.49062e-05	2.81557e-15	-0.00561103	6.75611e-05	0.0336507	-0.00920486	4.78309e-05	9.16248e-07	2.46351e-05	4.20193e-05	0.988028	0.0322545	0.000236534	6.73732e-06	0.0196602	0.000224465	0.00352664	-0.00583817	0.000173955	0.260939	0.00313151	0.000171642	0.540849
cg00013899	CACHD1	0.148977	0.000676667	5.87126e-79	0.0314373	0.000832626	0.000706809	0.0129837	0.00058947	0.0479388	0.0574547	0.000517848	8.00685e-23	0.172447	0.00190352	2.77858e-16	0.0530258	0.00180639	0.0055085	0.0119854	0.00139991	0.415696	0.0302994	0.00138129	0.0375697
cg00014380	VASN;CORO7-PAM16;CORO7;CORO7;CORO7	0.0304241	7.45444e-05	8.22312e-33	0.00401256	9.17255e-05	0.192155	0.00566478	6.49385e-05	0.00935093	0.00989841	5.70483e-05	2.53486e-07	0.0477729	0.000544352	1.09054e-05	0.00586399	0.000516576	0.563782	-0.0137644	0.000400333	0.0810278	0.00720237	0.00039501	0.35403
cg00015801	SH3RF1	0.0153173	0.000250044	0.000836191	0.0262216	0.000307675	3.47137e-06	0.00170885	0.000217823	0.668313	0.0180084	0.000191357	3.03666e-07	0.0596031	0.000725724	2.12424e-06	0.0671884	0.000688693	2.21987e-08	0.014197	0.000533719	0.118924	0.0503247	0.000526622	4.14674e-08
cg00017851		-0.0228576	0.000142738	5.08499e-11	0.001758	0.000175636	0.679585	-0.00256885	0.000124344	0.393978	-0.00345153	0.000109236	0.192385	0.00238313	0.000335695	0.776764	0.00671595	0.000318566	0.400008	-0.00460423	0.00024688	0.456514	0.0106105	0.000243598	0.0825952
cg00018767	ABCC5	-0.0313013	0.000168842	1.69843e-16	-0.00852016	0.000207757	0.065813	-0.00847751	0.000147085	0.00975561	-0.0188896	0.000129214	6.92967e-11	-0.0499359	0.000760215	9.51239e-05	-0.0235436	0.000721425	0.0504751	-0.022017	0.000559085	0.0184186	-0.0124226	0.000551651	0.176475
cg00020617		-0.0120174	3.30221e-05	7.42145e-13	-0.00151355	4.0633e-05	0.459742	-0.00164514	2.87668e-05	0.25642	-0.00466336	2.52715e-05	0.000256414	-0.00907735	0.000111175	0.0612328	-0.00185191	0.000105502	0.686631	-0.00707337	8.17614e-05	0.0474062	-0.00315039	8.06742e-05	0.369678
cg00021030	FLOT2;DHRS13	-0.0280335	0.000158179	2.23655e-14	0.00279733	0.000194637	0.532435	-0.00350404	0.000137796	0.269392	-0.00451556	0.000121053	0.105269	-0.0220824	0.00043939	0.0221679	-1.78071e-05	0.00041697	0.998443	-0.00318084	0.00032314	0.652891	0.00280249	0.000318844	0.687974
cg00021275		0.0365047	0.000326971	4.3198e-12	-0.0073172	0.000402332	0.256091	-0.0117518	0.000284837	0.0100409	0.00556949	0.000250229	0.164607	0.0724241	0.00102274	1.24012e-06	0.0131733	0.000970558	0.344335	-0.0198569	0.000752157	0.0663806	0.00477149	0.000742156	0.654033
cg00023003	MACROD2;MACROD2	-0.0563992	0.00050553	9.88244e-18	-0.0295469	0.000622045	0.000231586	-0.00956461	0.000440386	0.0917991	-0.0318986	0.000386878	1.9286e-10	-0.0249484	0.00145501	0.154547	-0.00159074	0.00138077	0.923679	-0.039252	0.00107006	0.00245259	-0.0170896	0.00105583	0.178911
cg00023231		-0.0127341	3.12638e-05	6.21163e-15	-0.0166135	3.84695e-05	1.44356e-16	-0.0104085	2.72351e-05	2.37948e-13	-0.0111604	2.39259e-05	5.15235e-19	0.0169194	0.00021575	0.0124457	0.0172381	0.000204741	0.00733328	0.00136641	0.000158669	0.782746	0.00543219	0.000156559	0.266993
cg00023363		-0.0143606	6.38357e-05	6.61136e-10	-0.0101038	7.85486e-05	0.000394813	-0.00845326	5.56097e-05	2.85559e-05	-0.0108553	4.8853e-05	1.05947e-09	0.0178222	0.000111825	0.000275522	0.00618199	0.000106119	0.179875	-0.000350903	8.22391e-05	0.921643	0.00233033	8.11456e-05	0.508087
cg00024998	PMEPA1;PMEPA1;PMEPA1;PMEPA1;PMEPA1	0.0338651	0.000327346	1.2948e-10	0.00751719	0.000402793	0.243598	-0.0100155	0.000285163	0.0282817	0.00898236	0.000250515	0.025149	0.0373599	0.00090548	0.00710781	0.0193475	0.000859278	0.140318	-0.00810532	0.000665917	0.424829	0.00535697	0.000657063	0.592849
cg00026341	CRISP1	-0.0217915	0.000646002	0.00309913	-0.0135872	0.000794893	0.133589	-0.0126611	0.000562756	0.0483803	-0.0305489	0.00049438	6.56947e-08	-0.0466362	0.00169574	0.0139869	-0.0275179	0.00160922	0.125426	-0.0355597	0.0012471	0.0108602	-0.00944205	0.00123052	0.491078
cg00026554	NXF1;NXF1	-0.0221178	0.000170358	5.69981e-09	-0.00108384	0.000209623	0.815691	-0.00865566	0.000148406	0.00861845	-0.00699551	0.000130374	0.0156495	-0.0214643	0.000424227	0.0236343	-0.0119885	0.00040258	0.181773	-0.00780541	0.000311989	0.261742	0.00614586	0.000307841	0.370313
cg00026891	KRT16	-0.0129505	4.74786e-05	1.08941e-10	-0.00926225	5.84215e-05	0.00016605	-0.00792346	4.13604e-05	5.46332e-06	-0.0106724	3.6335e-05	3.82488e-12	0.00865385	9.97673e-05	0.0596085	-0.0014696	9.46767e-05	0.735388	-0.0043861	7.33719e-05	0.193597	-0.00383099	7.23963e-05	0.24969
cg00026958		0.0795217	0.00052906	1.08578e-31	-0.00567682	0.000650999	0.488476	-0.00768741	0.000460884	0.185235	0.0104565	0.000404886	0.0403101	0.0930548	0.000958841	2.12953e-10	-8.67461e-05	0.000909916	0.994865	-0.00800741	0.000705161	0.443553	0.00930306	0.000695785	0.367044
cg00028013	LOXL1	-0.0238301	0.000183279	1.45944e-09	-0.0195631	0.000225521	5.18795e-05	-0.0226346	0.000159661	4.43023e-11	-0.0155825	0.000140262	2.27353e-07	-0.00527374	0.00090924	0.703028	-0.0195273	0.000862846	0.137492	-0.0058652	0.000668683	0.564317	0.000420536	0.000659791	0.96658
cg00030432	MEPCE	-0.0250466	0.000182245	1.86562e-10	-0.00156198	0.000224249	0.745351	-0.00626737	0.000158761	0.0657892	-0.00807673	0.000139471	0.00698674	0.0514732	0.000898486	0.000211685	0.0180476	0.000852641	0.167231	0.00440684	0.000660774	0.663024	-0.00160199	0.000651988	0.872442
cg00031362	ZNRF2	0.049888	0.000376605	1.58032e-18	-0.0135796	0.000463405	0.0496281	-0.00758388	0.000328075	0.121396	0.00842571	0.000288213	0.050172	0.0817742	0.000843453	2.33191e-09	0.00338422	0.000800415	0.788947	-0.0215686	0.000620301	0.0282759	0.00497255	0.000612053	0.607059
cg00032376	COMMD7;COMMD7	0.0162058	9.63915e-05	1.38158e-08	0.0126152	0.000118608	0.000317925	0.00156025	8.39703e-05	0.528656	0.0112839	7.37677e-05	2.3677e-07	0.0070572	0.000643524	0.544312	0.00787563	0.000610688	0.475893	0.00086141	0.000473267	0.919823	0.0143605	0.000466974	0.0897045
cg00033551	MGRN1;MGRN1;MGRN1;MGRN1	0.0255404	8.7355e-05	1.11704e-20	-0.000132418	0.000107489	0.968277	0.00178248	7.60983e-05	0.44959	0.00791203	6.68522e-05	0.000137354	0.0311378	0.000349747	0.000325419	0.00098623	0.000331901	0.903576	-0.00160897	0.000257215	0.79871	0.00568516	0.000253795	0.361403
cg00033750		-0.0224897	0.000150504	3.03738e-10	-0.00848539	0.000185192	0.052319	-0.00858397	0.000131109	0.00558359	-0.0112846	0.000115179	3.44926e-05	0.0281029	0.000702597	0.0213334	0.0156105	0.000666747	0.176681	-0.00364826	0.000516711	0.683316	0.0047018	0.00050984	0.594183
cg00033818	UBAC2;UBAC2;UBAC2;MIR548AN	0.0252212	0.000257526	6.43365e-08	0.0118173	0.000316881	0.0388457	-0.00816633	0.000224341	0.0437461	0.017272	0.000197083	1.28711e-06	0.0087501	0.000705576	0.47285	0.00693217	0.000669574	0.548934	0.00822729	0.000518902	0.358856	0.0104012	0.000512002	0.23994
cg00034338	AIG1;AIG1;AIG1;AIG1	-0.0766811	0.00049126	9.90599e-32	-0.0150356	0.000604486	0.0570124	-0.00992551	0.000427955	0.0759386	-0.0296035	0.000375958	1.99944e-09	0.00616417	0.00180045	0.75149	0.0429176	0.00170858	0.0206614	0.00152915	0.00132411	0.914927	-0.00404943	0.0013065	0.774351
cg00035689	SCUBE1	-0.049569	0.000503114	3.67364e-14	-0.0353143	0.000619073	1.04616e-05	-0.016668	0.000438282	0.00325278	-0.0282717	0.000385029	1.48552e-08	-0.0469913	0.00110127	0.00217686	-0.0385593	0.00104508	0.00793135	-0.0344004	0.00080991	0.00227987	-0.0173059	0.000799141	0.11787
cg00036110	HPCAL4	-0.0134526	0.000114496	1.48399e-05	-0.0207892	0.000140885	5.59716e-08	-0.0152937	9.97416e-05	1.68248e-08	-0.0126285	8.76228e-05	1.12242e-07	-0.00653739	0.00043007	0.492097	-0.013737	0.000408125	0.128752	-0.022828	0.000316286	0.00120751	-0.0118067	0.000312081	0.0878946
cg00036570	USP40	0.0233507	0.000189472	5.49228e-09	-0.00521258	0.000233142	0.287869	-0.010726	0.000165056	0.00203228	0.00112546	0.000145002	0.712119	0.0201276	0.000512968	0.0533759	-0.00140896	0.000486794	0.886363	-7.72893e-05	0.000377253	0.991929	0.00714332	0.000372236	0.343701
cg00036871	OBSL1;INHA	0.0122183	5.86982e-05	4.13009e-08	0.00818373	7.2227e-05	0.00274804	-0.00171583	5.11342e-05	0.374614	0.00438129	4.49213e-05	0.00992111	0.0208127	0.000238872	0.00353709	0.00297719	0.000226684	0.658161	0.00784807	0.000175674	0.132931	0.00790608	0.000173338	0.12502
cg00037671		-0.037792	0.000159674	2.4079e-24	-0.00332266	0.000196476	0.460491	-0.0131537	0.000139098	3.83001e-05	-0.0184166	0.000122197	6.20629e-11	-0.0123454	0.000424956	0.192279	-0.00262259	0.000403273	0.770104	-0.0198017	0.000312526	0.00465301	-0.0143137	0.00030837	0.0376026
cg00039864	COL23A1	0.02431	0.000241388	7.34362e-08	-0.00230243	0.000297024	0.677433	-0.00426998	0.000210283	0.275934	0.0092059	0.000184733	0.00754973	0.0281126	0.000849119	0.0360661	0.013433	0.000805793	0.29001	-0.0323884	0.000624468	0.00108273	0.00257519	0.000616165	0.790638
cg00040659	PHACTR3;PHACTR3;PHACTR3;PHACTR3;PHACTR3;PHACTR3	0.0299998	0.000250925	7.88546e-11	0.0116903	0.000308759	0.0384217	-0.00264989	0.00021859	0.507187	0.0045567	0.000192031	0.194295	0.0474197	0.00059033	2.69341e-05	0.00908175	0.000560208	0.390784	-0.0202931	0.000434147	0.013723	0.00364064	0.000428374	0.652647
cg00041270		-0.0281102	0.000226205	1.37645e-10	0.00767078	0.000278341	0.152366	-0.00434651	0.000197056	0.251951	-0.0107995	0.000173113	0.0012122	-0.054009	0.000835182	5.7176e-05	-0.00950298	0.000792567	0.450205	-0.00310507	0.000614218	0.750128	0.0119604	0.000606051	0.21428
cg00041515	RHOBTB2	-0.0292051	8.79331e-05	3.33388e-26	0.00476108	0.0001082	0.154219	0.000727512	7.66019e-05	0.758385	-0.00367581	6.72946e-05	0.0769958	-0.0181606	0.000417564	0.0533637	0.00164098	0.000396258	0.853641	-0.0161811	0.000307089	0.0194095	0.0128084	0.000303006	0.0603768
cg00042325	LOC728743	0.0262955	0.000146927	1.04408e-13	0.0047813	0.000180791	0.268276	-0.00414292	0.000127994	0.17548	0.0190093	0.000112442	2.07666e-12	0.0117644	0.000355179	0.174167	0.00227969	0.000337056	0.781116	0.00649057	0.00026121	0.307688	0.0157241	0.000257736	0.0126061
cg00042489	PSEN2;PSEN2	0.0243381	0.000124161	7.13584e-14	0.0108717	0.000152777	0.00622158	-0.00289486	0.000108161	0.303047	0.00813408	9.50191e-05	0.00100306	0.0464582	0.000173888	1.75365e-13	0.0109111	0.000165015	0.058008	-0.00577109	0.000127883	0.195094	0.00296726	0.000126182	0.499181
cg00042896		-0.021568	0.000238563	1.52779e-06	-0.0012811	0.000293547	0.815901	-0.00826716	0.000207821	0.0339328	-0.0101296	0.00018257	0.00311328	-0.0710569	0.000779645	5.81706e-08	-0.0150101	0.000739863	0.217388	-0.0105523	0.000573374	0.263057	0.000824837	0.000565751	0.929283
cg00045114		-0.0413235	0.000228799	1.14267e-20	0.00500918	0.000281533	0.352651	-0.0024376	0.000199316	0.52288	3.79962e-05	0.000175098	0.990954	-0.0568142	0.0011763	0.000348548	0.000298257	0.00111628	0.984061	-0.00693347	0.00086509	0.549112	-0.0130729	0.000853587	0.252636
cg00045164	AGR2	-0.000103036	0.000583216	0.988242	-0.0204516	0.000717637	0.0175359	-0.0129099	0.000508062	0.0341582	-0.0292105	0.000446331	5.43232e-08	-0.0112024	0.00213104	0.596863	0.00217326	0.0020223	0.913878	-0.031462	0.00156723	0.0440028	-0.0124292	0.00154639	0.418818
cg00045902	PWWP2B;PWWP2B	0.0157095	7.37636e-05	3.32148e-10	0.000770852	9.07648e-05	0.801091	0.00219779	6.42583e-05	0.310363	0.0041752	5.64507e-05	0.0283374	0.0268502	6.16727e-05	7.77787e-13	0.00565042	5.85258e-05	0.0990512	0.00054107	4.53559e-05	0.838176	0.00241901	4.47529e-05	0.355075
cg00048764		-0.0384344	0.000126795	5.85264e-31	-0.00343591	0.000156019	0.391762	-0.00254677	0.000110456	0.369907	-0.0138676	9.70351e-05	3.11966e-08	-0.0638725	0.000692328	2.16722e-07	-0.0252072	0.000657002	0.0283255	-0.0200243	0.000509159	0.0246225	-0.0120875	0.000502389	0.168164
cg00050505		0.079834	0.000640636	8.179e-27	0.000423871	0.000788291	0.962507	-0.0048467	0.000558083	0.447753	0.0264944	0.000490274	2.48069e-06	0.0702335	0.00173887	0.000278	-0.000658225	0.00165014	0.971074	-0.00832778	0.00127882	0.55396	0.0248513	0.00126181	0.074089
cg00050692	DNMT3A;DNMT3A;DNMT3A	-0.0440282	8.26705e-05	1.76187e-58	-0.00999932	0.000101725	0.00204979	-0.011434	7.20174e-05	6.73425e-07	-0.0153082	6.32671e-05	4.75185e-14	-0.0163235	0.000308078	0.043265	0.0143592	0.000292358	0.0608837	-0.000521708	0.00022657	0.929791	0.00141675	0.000223557	0.808407
cg00051275	MMP20	-0.0291125	0.00017959	9.66035e-14	0.000578105	0.000220982	0.90362	-0.0116081	0.000156448	0.000606295	-0.0113809	0.000137439	0.000130735	0.000532673	0.000607164	0.962412	-0.00141554	0.000576183	0.895009	-0.00410396	0.000446527	0.621576	0.00591849	0.000440589	0.47072
cg00052692		0.0542205	0.00100579	4.18476e-09	0.0399942	0.0012376	0.000409771	-0.00813824	0.000876178	0.309013	0.0514853	0.00076972	3.51719e-13	0.049708	0.00292634	0.0458091	0.0396169	0.00277702	0.0931934	-0.0199526	0.00215212	0.274676	0.0337936	0.0021235	0.0612394
cg00052772	B3GALT4	0.0285663	6.23597e-05	2.02844e-34	0.0111676	7.67324e-05	7.46523e-05	0.000945046	5.43239e-05	0.635157	0.0106929	4.77234e-05	1.20283e-09	0.0327692	0.000178575	1.64959e-07	0.0192109	0.000169463	0.00105416	0.00258776	0.00013133	0.566045	0.0111929	0.000129583	0.0122677
cg00053916		0.0498285	0.000217085	1.92092e-30	0.00206679	0.000267119	0.693769	-0.00174214	0.000189111	0.639214	0.0131311	0.000166134	5.98801e-05	0.0551159	0.000611822	1.80734e-06	0.0161048	0.000580603	0.135388	0.00570187	0.000449952	0.494556	0.0149864	0.000443969	0.0694254
cg00054047	SLC37A1	0.0364782	0.000222001	5.58574e-17	0.0274946	0.000273168	2.46177e-07	0.0105956	0.000193393	0.00485595	0.020594	0.000169896	5.48132e-10	-0.00475584	0.000830485	0.719046	-0.00296502	0.00078811	0.813163	-0.0175567	0.000610764	0.0716294	0.00710568	0.000602643	0.459029
cg00055555		-0.00149713	7.48616e-06	0.058891	-0.00212194	9.21158e-06	0.0295925	-0.00378278	6.52148e-06	4.79063e-08	-0.0025066	5.7291e-06	3.7087e-05	-0.00121178	2.9616e-05	0.627435	-0.00491537	2.81048e-05	0.0386224	-0.00212133	2.17805e-05	0.248367	-0.00177648	2.14909e-05	0.327099
cg00058290	IRF4;IRF4;IRF4	0.0273573	0.000221609	2.75096e-10	0.0145815	0.000272686	0.00602179	0.000661585	0.000193052	0.860132	0.0124699	0.000169596	0.000161231	-0.028554	0.000303961	0.000405339	-0.00750672	0.000288451	0.322963	0.000743405	0.000223542	0.899419	-0.0052193	0.00022057	0.36875
cg00058291		-0.0197778	0.000148595	2.41015e-08	-0.00158181	0.000182844	0.715678	-0.0063621	0.000129447	0.0386311	-0.00691813	0.000113719	0.0104956	0.00615987	0.000408554	0.506597	0.00408729	0.000387708	0.642319	-0.00894911	0.000300463	0.189953	-0.0035679	0.000296468	0.595983
cg00059963		-0.0372413	0.000158791	7.97331e-24	-0.00272384	0.000195389	0.544035	-0.00860408	0.000138329	0.00684161	-0.00583753	0.000121522	0.0366625	-0.0391269	0.000422584	4.19209e-05	-0.00112911	0.000401021	0.899591	-0.0149612	0.000310781	0.0315674	0.00441511	0.000306649	0.518905
cg00062050	XXYLT1;XXYLT1	-0.0197744	0.000106303	4.56688e-11	0.00474835	0.000130804	0.196203	-0.00262523	9.26047e-05	0.312782	-0.00660084	8.1353e-05	0.00390039	-0.0142101	0.000192062	0.0259533	-0.00252796	0.000182262	0.675227	-0.00769819	0.000141248	0.100336	-0.000667068	0.00013937	0.885024
cg00063073		-0.0327866	0.000357579	2.53735e-09	0.0254966	0.000439994	0.000158569	-0.0144509	0.0003115	0.00247716	-0.00888062	0.000273652	0.034154	-0.0744189	0.00109487	1.45787e-06	-0.00324195	0.001039	0.821925	-0.0146417	0.000805198	0.190201	-0.012267	0.000794492	0.265829
cg00063291	SLC12A7	0.0212536	0.000131458	1.93446e-10	0.00422489	0.000161757	0.301047	0.00244099	0.000114518	0.39865	0.0058679	0.000100604	0.0209927	0.0158321	0.000244168	0.0277581	0.012177	0.000231709	0.0741196	0.00597485	0.000179568	0.257487	0.00437774	0.000177181	0.400228
cg00066663	CHD3;CHD3;CHD3	-0.00790877	2.29322e-05	1.35728e-08	-0.00144994	2.82177e-05	0.395426	-0.00406541	1.99771e-05	0.000777469	-0.00425873	1.75499e-05	6.20821e-05	0.0140672	5.26088e-05	3.01545e-05	0.00269314	4.99244e-05	0.393933	-6.37585e-05	3.86901e-05	0.979212	0.00137313	3.81757e-05	0.569626
cg00067427		-0.0162101	4.42333e-05	7.62285e-17	-0.0112921	5.44283e-05	2.02535e-06	-0.00920529	3.85333e-05	4.63129e-08	-0.0077469	3.38514e-05	1.63219e-07	0.0232122	0.000279876	0.00266373	0.0186129	0.000265595	0.0109803	-0.000950135	0.000205829	0.866308	0.00711271	0.000203092	0.20206
cg00069391	SDK1	-0.00872138	0.000330031	0.0974134	-0.0203762	0.000406097	0.00166625	-0.00813765	0.000287503	0.0758549	-0.0259974	0.00025257	1.3486e-10	0.00185619	0.00118639	0.906479	-0.0104527	0.00112585	0.485871	-0.0275252	0.000872506	0.0183316	-0.025955	0.000860905	0.0241282
cg00070678	IRF2	0.0134275	0.000128185	4.37363e-05	-0.0106857	0.000157729	0.00812842	-0.00869815	0.000111666	0.00234898	0.00173622	9.80987e-05	0.488895	0.0509346	0.000374198	2.09623e-08	0.0254295	0.000355104	0.00270589	0.000864854	0.000275196	0.894567	0.00512697	0.000271537	0.426114
cg00071739	CLTCL1;CLTCL1	-0.0204935	0.00057514	0.00319886	-0.0154081	0.000707699	0.071445	-0.0326578	0.000501026	7.55399e-08	-0.0267503	0.00044015	5.25987e-07	-0.0335507	0.00140605	0.0517774	-0.0271151	0.00133431	0.097373	-0.0234529	0.00103405	0.0644264	-0.0368957	0.0010203	0.0033172
cg00072799	GPR174;GPR174	0.0472532	0.000457586	3.76297e-14	0.0148901	0.000563051	0.0508345	0.00300637	0.00039862	0.577384	0.0220225	0.000350187	3.61168e-06	0.0730351	0.00120594	6.35676e-06	0.0255833	0.00114441	0.0912713	0.0041919	0.000886887	0.720501	0.0128994	0.000875095	0.264899
cg00073090		-0.0231774	8.86048e-05	3.74375e-17	-0.00630793	0.000109027	0.0600905	-0.0113657	7.7187e-05	1.82239e-06	-0.00901574	6.78085e-05	1.62086e-05	-0.0205286	0.00027321	0.00708896	-0.00235654	0.00025927	0.743297	-0.0140088	0.000200927	0.0124054	-0.00501634	0.000198256	0.362207
cg00073181	TLR5	-0.0836713	0.000461142	2.06173e-39	-0.0011735	0.000567427	0.878088	0.000435574	0.000401718	0.935901	-0.0178441	0.000352908	0.000181836	-0.0634612	0.000784283	1.2219e-06	0.00781827	0.000744265	0.521438	-0.00673043	0.000576786	0.476383	0.0145412	0.000569116	0.119461
cg00073243	LAIR1;LAIR1;LAIR1;LAIR1;LAIR1;LAIR1;LAIR1;LAIR1;LAIR1;LAIR1	0.0224223	0.000166641	2.37813e-09	0.0129166	0.000205049	0.00502248	0.00802637	0.000145167	0.0137719	0.0164336	0.000127529	1.06916e-08	0.0203939	0.000468515	0.0406119	0.00913318	0.000444608	0.332729	0.00215376	0.00034456	0.768043	0.0266426	0.000339978	0.000251917
cg00073565	ZFPM2	0.04486	0.000462369	8.4004e-13	0.048955	0.000568937	2.08809e-10	0.0119697	0.000402787	0.0274129	0.0345632	0.000353848	5.9276e-13	0.0688107	0.00114405	1.23762e-05	0.0724871	0.00108567	1.32454e-06	0.0268187	0.000841368	0.0192527	0.0474551	0.000830181	3.18631e-05
cg00075468		-0.00489879	9.37367e-06	3.72929e-08	-0.00469766	1.15341e-05	1.74007e-05	-0.00463638	8.16575e-06	2.3101e-09	-0.00407037	7.17359e-06	2.36572e-09	0.00179187	9.67121e-05	0.691243	-0.00743044	9.17773e-05	0.0833128	-0.00720972	7.1125e-05	0.0303522	3.31621e-05	7.01793e-05	0.991917
cg00077183		-0.0715826	0.000255408	8.71186e-51	-0.00494093	0.000314275	0.385537	-0.0135127	0.000222496	0.000816412	-0.0232442	0.000195462	6.78384e-11	-0.0823654	0.000708825	6.69379e-11	-0.0289895	0.000672657	0.0127882	-0.0154482	0.000521291	0.0861331	-0.00637431	0.00051436	0.472142
cg00077264		0.0186629	8.243e-05	1.77908e-12	-0.00480811	0.000101429	0.137258	-0.00460143	7.18079e-05	0.044607	0.00122067	6.3083e-05	0.544005	0.0288412	0.000492192	0.00484745	-0.0114102	0.000467078	0.237901	-0.01122	0.000361973	0.134497	-0.004492	0.00035716	0.543112
cg00077391	APCDD1L;APCDD1L	-0.0754429	0.000722096	1.03449e-21	-0.0398932	0.000888526	3.22215e-05	-0.0120151	0.000629045	0.0763899	-0.0411021	0.000552615	6.9788e-12	-0.0477912	0.00228192	0.0297648	-0.056127	0.00216548	0.00726574	-0.0306402	0.00167819	0.0579384	-0.0343285	0.00165588	0.0314483
cg00078245	ZNF740	0.010611	0.000157423	0.00352755	0.0277786	0.000193706	6.34497e-10	0.0117304	0.000137137	0.000215748	0.0174192	0.000120475	4.605e-10	0.00416685	0.00044595	0.667126	0.00579304	0.000423195	0.528695	-0.00147942	0.000327965	0.835493	0.00488773	0.000323604	0.487001
cg00078299	ZHX1;ZHX1	-0.0308957	0.000203294	1.11196e-13	-0.00577808	0.000250149	0.2554	-0.000772181	0.000177097	0.82998	-0.0106848	0.000155579	0.00073337	-0.0189014	0.000263424	0.0115203	0.00170646	0.000249982	0.809151	-0.00546318	0.00019373	0.318746	-0.0061534	0.000191154	0.255172
cg00078782	TRAK1;TRAK1	-0.0172399	5.96109e-05	2.01617e-14	-0.00724034	7.335e-05	0.00854377	-0.00577434	5.19293e-05	0.00305955	-0.00927754	4.56197e-05	6.6187e-08	0.0309753	0.000418527	0.00106056	0.0154081	0.000397172	0.0842977	-0.00307737	0.000307798	0.655717	0.00281082	0.000303705	0.679816
cg00079656	C5orf42	-0.109395	0.000532391	2.71644e-56	-0.00482094	0.000655098	0.557566	-0.00512142	0.000463786	0.378885	-0.0331108	0.000407435	1.20125e-10	-0.0748086	0.000606843	1.41219e-10	-0.00690697	0.000575879	0.519638	-0.0157284	0.000446291	0.0590905	-0.0155057	0.000440356	0.059311
cg00080417	CD247;CD247	0.0180685	0.000122623	2.01084e-08	0.0196212	0.000150885	7.16949e-07	0.00580044	0.000106821	0.03793	0.0107904	9.38424e-05	1.15405e-05	-0.00420689	4.10333e-05	0.152864	0.000117721	3.89396e-05	0.966325	0.00104299	3.01772e-05	0.629405	0.00160053	2.97759e-05	0.453065
cg00080816	IGF2R	-0.00859632	2.87976e-05	3.59861e-08	-0.0109597	3.5435e-05	1.15169e-08	-0.00585653	2.50867e-05	1.59001e-05	-0.00631929	2.20386e-05	1.19687e-07	0.0046367	1.78108e-05	0.0170882	0.00350036	1.6902e-05	0.0574132	0.00113604	1.30986e-05	0.425126	0.00336527	1.29244e-05	0.0170671
cg00080987		-0.0194884	0.000103432	4.7456e-11	0.0027819	0.000127271	0.442634	-0.00690962	9.01034e-05	0.00712298	-0.00773319	7.91556e-05	0.000612113	-0.0172244	0.000355629	0.0471207	-0.0155422	0.000337483	0.0590014	-0.0106735	0.00026154	0.0940938	-0.00393453	0.000258063	0.530913
cg00081317		0.000425844	0.000106141	0.886475	-0.00795995	0.000130604	0.0302087	0.00124457	9.24634e-05	0.631969	-0.0124015	8.12289e-05	6.28018e-08	-0.00521985	0.000253038	0.474555	-0.00834982	0.000240127	0.228389	-0.00661076	0.000186092	0.218512	-0.0143713	0.000183617	0.006951
cg00083704	PIK3R5;PIK3R5;PIK3R5;PIK3R5;PIK3R5	-0.0201439	0.000127733	9.1247e-10	-0.0110348	0.000157173	0.00618496	-0.0157088	0.000111273	4.07028e-08	-0.00914693	9.77529e-05	0.000266411	0.0452551	0.000767254	0.000418528	0.0148487	0.000728104	0.218672	0.0011201	0.000564262	0.904588	0.00718534	0.000556759	0.436006
cg00084131	C3orf64	-0.00250197	0.000524767	0.706001	-0.0260733	0.000645716	0.00142096	-0.00863193	0.000457145	0.135292	-0.0280249	0.0004016	3.83735e-08	0.0032101	0.0018141	0.869494	-0.0168484	0.00172154	0.363793	-0.027772	0.00133414	0.05393	-0.0323538	0.00131641	0.023019
cg00085013	FGD5	0.0107906	0.000100053	0.000200117	0.0225245	0.000123114	3.25398e-10	-0.00176873	8.71601e-05	0.483272	0.00865136	7.657e-05	9.80789e-05	0.0249879	0.000297685	0.00172572	0.0235409	0.000282496	0.00186216	0.00172858	0.000218927	0.766494	0.015984	0.000216016	0.0056572
cg00085620		-0.0494587	0.000211193	8.53788e-31	0.00253109	0.000259869	0.62493	-0.00153332	0.000183978	0.67571	-0.013038	0.000161624	5.34675e-05	-0.0436613	0.000521998	3.91095e-05	-0.0010497	0.000495363	0.915944	-0.0138602	0.000383893	0.0728322	0.013358	0.000378788	0.0797088
cg00086577	PPT2;PPT2	0.0228745	0.000139794	3.11054e-11	0.0169153	0.000172014	6.15256e-05	-0.00371668	0.00012178	0.212731	0.0118147	0.000106983	6.8844e-06	0.041722	0.000412924	1.03314e-05	0.0353769	0.000391855	7.74813e-05	0.00507257	0.000303677	0.459505	0.0210277	0.000299639	0.0020264
cg00087355		-0.0281972	0.000163354	4.04745e-14	6.08983e-05	0.000201004	0.989329	-0.00828409	0.000142303	0.010243	-0.0111346	0.000125013	8.7294e-05	-0.0158438	0.000574785	0.150314	-0.00270929	0.000545456	0.79518	-0.00232524	0.000422714	0.773744	0.00816918	0.000417094	0.306375
cg00089960	SETD1B	0.0428032	0.000185956	1.40819e-26	0.00117983	0.000228815	0.808114	-0.00468647	0.000161993	0.173116	0.0183639	0.000142311	1.47665e-09	0.0852615	0.000742868	4.23388e-11	0.0250987	0.000704963	0.0350037	-0.00783285	0.000546328	0.394534	0.0148294	0.000539063	0.102834
cg00090105		0.0240647	0.000212769	1.40533e-08	0.00668653	0.000261808	0.198289	-0.0057322	0.000185351	0.119331	0.0123386	0.00016283	0.000138981	0.0189743	0.000689134	0.115775	0.0221245	0.000653971	0.053529	0.00613831	0.00050681	0.488383	0.0117881	0.000500071	0.17792
cg00091213	CRTAC1;CRTAC1	0.0342705	0.00023634	2.22169e-14	0.0145342	0.000290813	0.00802102	0.00912949	0.000205885	0.0186357	0.0192958	0.00018087	1.70361e-08	0.0295438	0.000649368	0.0118924	0.0197706	0.000616234	0.0753997	-0.00333022	0.000477565	0.6985	0.0175644	0.000471215	0.0390152
cg00091349	MED12L;P2RY13	-0.0393138	0.000286639	1.86784e-15	0.00686115	0.000352704	0.255392	-0.0062839	0.000249702	0.141246	-0.01045	0.000219363	0.00539024	-0.00150385	0.000892692	0.912626	0.0129463	0.000847142	0.3199	-0.00812761	0.000656513	0.42026	-0.0119152	0.000647783	0.231395
cg00092736	ESPNL	0.0354491	0.00033	2.11317e-11	0.0152758	0.000406059	0.0183441	0.00313887	0.000287475	0.493315	0.0105822	0.000252546	0.00862468	0.0503308	0.000988204	0.000542729	0.0345355	0.00093778	0.0120153	0.0080874	0.000726755	0.445892	0.0173753	0.000717092	0.0975087
cg00092992		-0.0357171	0.000232991	1.14783e-15	0.00210162	0.000286692	0.699146	-0.00811072	0.000202968	0.035249	-0.00767791	0.000178307	0.0232944	-0.0575048	0.000940273	5.39607e-05	-0.00244292	0.000892295	0.854789	0.0105643	0.000691505	0.307514	0.0131942	0.00068231	0.196688
cg00093643	CASC4;CASC4	0.0565141	0.000634001	1.48893e-14	0.0329646	0.000780127	0.000244439	0.0148939	0.000552303	0.0191047	0.0272239	0.000485196	1.15246e-06	0.0633159	0.00194055	0.00186839	0.069392	0.00184153	0.000339027	-0.0240891	0.00142714	0.105713	0.00312591	0.00140816	0.831191
cg00093829	PFKFB3;PFKFB3	-0.0634822	0.000188555	8.7717e-54	0.000454022	0.000232014	0.926053	-0.0032044	0.000164258	0.354893	-0.0171959	0.0001443	1.83369e-08	-0.0682853	0.000812256	3.06048e-07	-0.0183729	0.000770811	0.139278	-0.00851945	0.000597358	0.375844	-0.00298053	0.000589415	0.753401
cg00094401	IKZF4	0.0340259	0.000180161	4.54086e-18	0.0044476	0.000221684	0.352367	0.00366841	0.000156945	0.278609	0.0177586	0.000137876	2.81678e-09	0.0255342	0.000259085	0.000609156	0.000165779	0.000245865	0.981124	-0.00339377	0.000190539	0.532091	0.000888321	0.000188006	0.868318
cg00094538		-0.0579758	0.000129824	6.18855e-64	-0.0229509	0.000159746	1.81089e-08	-0.0106685	0.000113095	0.000211139	-0.0215499	9.93534e-05	2.88253e-17	-0.0658905	0.000615458	1.60135e-08	-0.0296121	0.000584054	0.00639901	-0.0104207	0.000452627	0.213619	-0.00686351	0.000446608	0.406133
cg00094579	PPP1R12B	-0.0195242	0.00010129	2.75403e-11	-0.00441912	0.000124635	0.217849	-0.00870661	8.82372e-05	0.000616103	-0.00778427	7.75162e-05	0.000492319	0.038663	0.000649501	0.00103705	0.0158355	0.00061636	0.154095	0.00137737	0.000477663	0.87272	0.00537865	0.000471312	0.52618
cg00095214	C1orf122;YRDC;C1orf122	0.022174	0.000225122	3.65504e-07	0.0391933	0.000277009	3.38026e-13	0.0042809	0.000196112	0.258036	0.0201263	0.000172284	1.70752e-09	0.0163083	0.000644745	0.162089	0.0386129	0.000611847	0.000536875	0.000754369	0.000474165	0.929824	0.0224328	0.00046786	0.00828811
cg00095248	INPP5D;INPP5D	0.0195511	0.00013546	7.6896e-09	0.0114001	0.000166681	0.00602249	0.00456929	0.000118004	0.119692	0.0110173	0.000103667	2.03068e-05	0.00869489	0.000347129	0.309355	0.0130541	0.000329417	0.108183	0.00221615	0.000255289	0.724418	0.0104156	0.000251895	0.0937577
cg00095846		-0.00626355	0.000314591	0.222661	-0.0184114	0.000387099	0.00361038	-0.00621353	0.000274052	0.164952	-0.0217833	0.000240754	3.40119e-08	0.00247518	0.00109995	0.870758	-0.00825645	0.00104383	0.567491	-0.0361117	0.000808937	0.00136233	-0.0313759	0.000798181	0.00472908
cg00097715	RSPH14;GNAZ	0.0356774	0.000201047	7.87745e-18	0.00477432	0.000247385	0.344636	-0.000399111	0.00017514	0.911138	0.011593	0.00015386	0.000230387	0.0334992	0.000521004	0.00149838	0.0309599	0.00049442	0.00197932	0.0125467	0.000383162	0.10392	0.0187339	0.000378068	0.0141103
cg00098216		-0.0456813	0.000406796	8.67121e-15	-0.0122216	0.000500555	0.0890864	-0.00940598	0.000354375	0.0645785	-0.0137272	0.000311318	0.00215703	-0.0100784	0.00141676	0.559508	0.00252485	0.00134447	0.877535	-0.00891962	0.00104193	0.482559	0.00476635	0.00102807	0.703659
cg00099441		-0.00977645	3.83599e-05	5.6459e-08	-0.00727526	4.72011e-05	0.000993787	-0.00496993	3.34167e-05	0.00148751	-0.00634616	2.93565e-05	4.01154e-06	-0.010397	0.000185544	0.0968157	-0.00244767	0.000176077	0.679794	-0.00444708	0.000136455	0.333502	0.00674282	0.00013464	0.137635
cg00100361	ATP2A2;ATP2A2	-0.0285204	7.54529e-05	7.59161e-29	-0.0115475	9.28434e-05	0.000195803	-0.00912932	6.57299e-05	3.22393e-05	-0.0129313	5.77435e-05	2.43654e-11	-0.0142087	0.000316772	0.0824948	-0.00474414	0.000300609	0.540429	-0.00926751	0.000232964	0.123382	-0.00188952	0.000229866	0.749789
cg00100722		-0.0240568	0.000135012	1.24015e-12	-8.25999e-05	0.00016613	0.98408	-0.00917618	0.000117614	0.00176658	-0.00428911	0.000103324	0.0958444	-0.0495337	0.000534465	4.30221e-06	-0.0246251	0.000507194	0.0148531	-0.0197881	0.000393061	0.0115702	-0.0110111	0.000387835	0.153098
cg00101457	CUGBP2;CUGBP2;CUGBP2;CUGBP2	0.0389187	0.000142205	1.56769e-28	0.00370989	0.000174981	0.382569	-0.0035564	0.00012388	0.237117	0.0126825	0.000108829	1.71291e-06	0.0409862	0.000417015	1.60474e-05	0.00369573	0.000395737	0.677633	-0.00781126	0.000306685	0.257309	0.01359	0.000302607	0.0462309
cg00101629	KIAA1026;KIAA1026	-0.083759	0.000418157	3.60736e-43	-0.00155506	0.000514534	0.830968	-0.00920172	0.000364272	0.074528	-0.0200184	0.000320012	1.05156e-05	-0.090999	0.00107956	4.10309e-09	-0.0357556	0.00102447	0.0128394	-0.0167464	0.00079394	0.131494	-0.00291389	0.000783383	0.789918
cg00101940		0.0366586	0.000228515	1.07879e-16	0.0291653	0.000281183	6.90116e-08	0.0102548	0.000199068	0.00721013	0.0224086	0.000174881	2.94818e-11	0.0616378	0.000716966	8.3857e-07	0.0366141	0.000680382	0.00182009	0.0273062	0.000527278	0.00267946	0.036248	0.000520267	5.88882e-05
cg00102042		0.0319427	0.000274671	3.6782e-11	0.0186111	0.000337977	0.00164498	0.00534972	0.000239276	0.200703	0.0148956	0.000210203	5.18436e-05	-0.0165995	0.000358304	0.0565886	-0.00904637	0.000340022	0.272694	-0.00615042	0.000263508	0.335806	0.00223995	0.000260004	0.722237
cg00102084		-0.0398966	0.000375527	1.64516e-12	-0.0109713	0.00046208	0.11214	-0.0133869	0.000327136	0.00621663	-0.0199194	0.000287388	3.73875e-06	-0.0775343	0.00105153	3.22994e-07	-0.00834386	0.00099788	0.554556	-0.00574881	0.00077333	0.5993	-0.00846819	0.000763047	0.43294
cg00103276	PRMT7;PRMT7;PRMT7	-0.0138181	5.7471e-05	3.81759e-10	0.00357257	7.0717e-05	0.186004	-0.00692075	5.00651e-05	0.00030266	-0.00829704	4.39821e-05	8.5271e-07	0.0148517	0.000235171	0.035362	0.0173023	0.000223171	0.00991338	-0.00141981	0.000172952	0.783753	0.00788086	0.000170652	0.123291
cg00103299		0.0139976	0.000180352	0.000326132	0.0243543	0.000221919	3.93192e-07	0.00514358	0.000157111	0.128992	0.0159864	0.000138022	8.74113e-08	-0.0160646	0.00052918	0.128576	0.00562415	0.000502178	0.574448	-0.0113097	0.000389175	0.14566	0.0152418	0.000384	0.0471906
cg00103778		-0.00999013	5.83462e-05	6.65075e-06	0.00109474	7.17939e-05	0.68747	-0.0109426	5.08276e-05	1.56152e-08	-0.00865035	4.46519e-05	3.5304e-07	-0.00736817	0.000169086	0.217254	0.00167162	0.000160458	0.767764	-0.00964795	0.000124351	0.0284244	-0.0046292	0.000122697	0.285256
cg00103806	ANKRD22	-0.0336305	0.000251934	3.74495e-13	0.011539	0.000310001	0.0414035	-0.00048273	0.00021947	0.90402	0.000216134	0.000192803	0.950995	-0.0206545	0.000717488	0.0934609	0.0167917	0.000680878	0.150478	0.0038638	0.000527663	0.668992	0.0111395	0.000520647	0.212069
cg00104303	ANKRD11;ANKRD11;ANKRD11;ANKRD11	0.00889464	2.92948e-05	1.59636e-08	-0.00017093	3.60466e-05	0.929362	-0.00283458	2.55198e-05	0.0379662	0.00214167	2.24191e-05	0.0742491	0.0172366	4.23432e-05	1.74066e-08	0.00596381	4.01827e-05	0.0358703	-0.000747937	3.11405e-05	0.733339	0.00498042	3.07264e-05	0.0220085
cg00105035	MYT1L;MYT1L	0.0174235	0.000103239	3.76498e-09	0.00155184	0.000127034	0.668138	-0.00141773	8.99354e-05	0.580125	0.00658809	7.9008e-05	0.00346809	0.0292758	0.000351974	0.000744811	0.0113567	0.000334015	0.164963	-0.00533273	0.000258853	0.399713	0.0155908	0.000255411	0.0129588
cg00105189	KLHL29	-0.0073907	3.0715e-05	4.37934e-06	-0.0100877	3.77942e-05	3.56443e-07	-0.00902183	2.6757e-05	1.38705e-10	-0.00927821	2.35059e-05	6.54604e-14	0.0181745	0.000180526	0.00339326	0.0111654	0.000171315	0.0569388	0.00526375	0.000132764	0.246001	0.00711223	0.000130999	0.112461
cg00105570	RAG1	0.0276386	0.000172598	5.44547e-13	0.0112664	0.000212378	0.016161	0.00016876	0.000150356	0.95938	0.0187798	0.000132088	1.41217e-10	-0.0196844	0.000610436	0.0831126	0.00436453	0.000579288	0.684917	0.00292252	0.000448933	0.725885	0.0168833	0.000442964	0.040717
cg00106512	BCL11A;BCL11A;BCL11A	0.0271507	0.000117917	1.25082e-17	-0.00697216	0.000145095	0.0716294	-0.00379231	0.000102722	0.166265	0.00218394	9.02409e-05	0.364091	0.0706778	0.000365899	1.40782e-14	0.0323403	0.000347229	0.000122777	0.012111	0.000269093	0.0612316	0.0194185	0.000265515	0.00245709
cg00107046	EPHA2	-0.0162449	0.000108281	7.85367e-08	-0.00633246	0.000133238	0.0877275	-0.00822063	9.43278e-05	0.00175996	-0.00824671	8.28667e-05	0.00035637	-0.00949244	0.000278148	0.215214	-0.00323941	0.000263956	0.655497	-0.0107809	0.000204559	0.0560199	0.00399192	0.000201839	0.472264
cg00107097	METTL21A;METTL21A;METTL21A;METTL21A;METTL21A;METTL21A	0.00961604	3.35837e-05	1.1616e-08	0.00716648	4.13241e-05	0.000529384	0.00382734	2.9256e-05	0.0088947	0.0053906	2.57014e-05	2.8149e-05	0.0010686	4.34317e-05	0.723748	0.00137282	4.12156e-05	0.632325	0.00375884	3.1941e-05	0.0915903	0.00215999	3.15163e-05	0.325151
cg00107142	SIPA1L3	-0.0116928	3.04909e-05	3.86356e-13	-0.00796867	3.75184e-05	5.30846e-05	-0.00605592	2.65617e-05	1.44455e-05	-0.00742775	2.33344e-05	1.53932e-09	0.0108358	5.45927e-05	0.0015103	0.00402324	5.18071e-05	0.211519	0.000266892	4.01491e-05	0.91473	0.00193249	3.96152e-05	0.43223
cg00107970		0.0206974	0.00017042	4.94063e-08	-0.0169682	0.000209699	0.000270747	-0.00216608	0.00014846	0.510643	-0.00198924	0.000130421	0.491652	0.065431	0.000516779	1.07142e-09	0.00546504	0.00049041	0.580853	-0.00307406	0.000380055	0.688567	0.0063307	0.000375002	0.40305
cg00108715	NT5DC2;NT5DC2	-0.0040088	0.000166569	0.283419	0.0319175	0.00020496	5.35387e-12	0.00537017	0.000145105	0.0991185	0.00725013	0.000127474	0.0113061	0.0126846	0.000335006	0.131501	0.0373212	0.000317912	4.0479e-06	0.00215705	0.000246374	0.726855	0.0160535	0.000243098	0.00876085
cg00109480	TMEM207	0.0648762	0.000943973	4.48463e-13	-0.00622489	0.00116154	0.569566	-0.0093687	0.00082233	0.226752	0.0139797	0.000722415	0.0401338	0.106505	0.00337872	7.90378e-05	-0.00702873	0.00320632	0.78119	-0.0389643	0.00248481	0.0475751	-0.0230764	0.00245177	0.233497
cg00109653	LOC101929095	0.0248011	0.000187271	4.78793e-10	0.000702928	0.000230434	0.885355	-0.00335018	0.000163139	0.331785	0.0108854	0.000143317	0.000338883	0.0779009	0.000877303	2.17105e-08	0.0341899	0.000832538	0.00834593	0.00173669	0.000645195	0.86202	0.0136807	0.000636616	0.165872
cg00110171	NFATC1;NFATC1;NFATC1;NFATC1;NFATC1	0.0256763	0.000107965	2.90564e-17	-0.00330408	0.000132848	0.372129	0.00117595	9.40521e-05	0.653639	0.00288855	8.26245e-05	0.209698	0.0452286	0.000668225	0.000161204	0.00938177	0.000634129	0.404675	-0.00247718	0.000491433	0.776374	-0.0264786	0.000484899	0.00224683
cg00111657	SIGLEC15	-0.0133825	4.59159e-05	1.2205e-11	-0.0100581	5.64986e-05	3.2312e-05	-0.00791712	3.9999e-05	3.86063e-06	-0.00731204	3.51391e-05	1.2086e-06	0.0267247	0.000249994	0.000264684	0.00539364	0.000237238	0.433457	-0.00160757	0.000183853	0.763134	0.00534636	0.000181409	0.310082
cg00112260	PEF1	0.0556145	0.000443974	1.99745e-19	0.00340292	0.000546302	0.650319	0.00190892	0.000386763	0.719447	0.0239505	0.00033977	3.19737e-07	0.0610213	0.00117938	0.000127861	0.0133917	0.0011192	0.370647	0.000919605	0.000867354	0.936733	0.0184935	0.000855821	0.106396
cg00112790	FLT3;FLT3	-0.0486825	0.000353302	8.88572e-19	-0.0153968	0.000434732	0.0215822	-0.0088555	0.000307775	0.0618917	-0.0248037	0.000270379	3.09309e-09	-0.00727851	0.00115627	0.640818	0.0283333	0.00109727	0.056281	-0.002206	0.000850354	0.847505	0.00143895	0.000839048	0.898838
cg00113157	BCAR3;BCAR3;BCAR3;BCAR3;BCAR3	-0.0247333	0.000201518	2.12667e-09	0.010757	0.000247964	0.0335272	0.00201362	0.00017555	0.573854	0.000995397	0.00015422	0.75165	-0.0172451	0.000512217	0.0973874	0.007831	0.000486082	0.426909	0.00324967	0.0003767	0.670419	0.01765	0.000371691	0.0196368
cg00113247	MIR143HG;MIR143HG	-0.015902	8.81142e-05	5.75939e-09	-0.0043354	0.000108423	0.194932	-0.010713	7.67596e-05	6.4169e-06	-0.0091216	6.74331e-05	1.21987e-05	0.0406134	0.000546181	0.000178156	0.0264107	0.000518312	0.00979608	0.0086123	0.000401678	0.275102	0.00307121	0.000396337	0.693026
cg00114012	SLC2A8	0.0303717	0.000252905	5.49341e-11	0.00317474	0.000311195	0.575246	1.42956e-05	0.000220315	0.997156	0.00906638	0.000193547	0.0101503	0.018684	0.000401078	0.0426115	0.00561847	0.000380613	0.519394	0.00456174	0.000294965	0.499692	0.00194608	0.000291043	0.770353
cg00114928		-0.0130909	4.18973e-05	3.9595e-12	-0.00746728	5.15539e-05	0.00122264	-0.00602777	3.64984e-05	0.000228439	-0.00878257	3.20637e-05	1.11426e-09	0.00922094	9.16145e-05	0.0363321	-0.00071204	8.69399e-05	0.864309	-0.00824763	6.73761e-05	0.0110296	-0.00379899	6.64802e-05	0.23361
cg00114937	COBL;COBL	0.0268608	0.000157768	2.28375e-13	0.00845245	0.00019413	0.0590264	-0.00255565	0.000137437	0.41987	0.0100666	0.000120738	0.00030552	0.0617254	0.000678235	4.04979e-07	0.0200651	0.000643628	0.0774374	-0.0100139	0.000498794	0.254833	0.0113132	0.000492162	0.192448
cg00115080		-0.0242739	0.000120923	3.91971e-14	-0.0121571	0.000148793	0.00194107	-0.0105501	0.00010534	0.000146861	-0.0117112	9.25412e-05	1.65765e-06	-0.00702634	0.000403545	0.445957	-0.0138315	0.000382954	0.114397	-0.0212411	0.000296779	0.00186223	-0.00712076	0.000292833	0.287329
cg00115113	LINC00483	-0.00274175	4.75315e-05	0.169682	-0.00570621	5.84866e-05	0.0202584	-0.00725469	4.14065e-05	3.15365e-05	-0.000762366	3.63755e-05	0.61774	0.0208693	6.26377e-05	2.00468e-08	0.00681487	5.94416e-05	0.0485803	0.000684554	4.60657e-05	0.797655	0.00445283	4.54532e-05	0.0916792
cg00115194	LHX6;LHX6	-0.0342972	0.000356367	4.34347e-10	-0.0210757	0.000438503	0.00175072	-0.0190332	0.000310445	6.64397e-05	-0.0264994	0.000272725	2.96829e-10	0.00441002	0.00142747	0.79915	-0.00680905	0.00135464	0.678907	-0.0338638	0.00104981	0.00822217	-0.0215064	0.00103585	0.0879508
cg00115639		0.0454069	0.000164099	3.63642e-33	0.00239964	0.000201921	0.599028	-0.00760865	0.000142953	0.0186149	0.00935959	0.000125584	0.000992692	0.0670867	0.000664567	2.99922e-08	0.0112714	0.000630657	0.315546	-0.0165682	0.000488742	0.057443	0.0161004	0.000482244	0.061302
cg00116699	HDAC4	0.0177794	9.4511e-05	3.34145e-10	-0.00441095	0.000116294	0.202906	-0.00206195	8.23321e-05	0.400423	0.001769	7.23285e-05	0.411546	0.0296394	0.000413118	0.00160478	0.0112245	0.000392039	0.205123	-0.0091365	0.00030382	0.183288	0.00340554	0.00029978	0.614775
cg00117267	BCAR3;LOC100129046;BCAR3;BCAR3;BCAR3	0.0274124	0.000193838	1.40559e-11	0.00273614	0.000238514	0.581206	-0.00199017	0.00016886	0.570892	0.00983839	0.000148343	0.00144859	0.0340108	0.000553747	0.0017633	0.0146601	0.000525492	0.15302	0.0104039	0.000407242	0.190579	0.0189461	0.000401827	0.0160334
cg00118808		-0.0108746	4.55899e-05	3.04094e-08	-0.0107134	5.60975e-05	8.92794e-06	-0.0081161	3.97151e-05	2.02505e-06	-0.00742352	3.48896e-05	7.60633e-07	0.0177387	0.000103116	0.000165055	0.00511102	9.78545e-05	0.248058	-0.00102516	7.58346e-05	0.764756	0.00163711	7.48263e-05	0.628206
cg00119214		0.0208827	0.000155458	8.50097e-09	0.00650343	0.000191289	0.143279	-0.000430427	0.000135426	0.89113	0.00825207	0.000118971	0.0028509	0.0122107	0.000389188	0.177824	0.0198404	0.000369329	0.0213875	0.00874793	0.00028622	0.189271	0.0168593	0.000282415	0.0106278
cg00119597	C20orf203	0.0282406	0.000145187	1.03466e-15	-0.00627878	0.00017865	0.14367	-0.00316105	0.000126478	0.29834	0.00255518	0.000111111	0.338589	0.0711523	0.000505937	2.64899e-11	0.0138882	0.000480122	0.1567	-0.00199468	0.000372082	0.792659	0.00489639	0.000367134	0.513264
cg00120747	PTPRJ;PTPRJ	-0.00860915	1.42173e-05	5.31996e-15	0.000548255	1.74942e-05	0.683172	0.000558035	1.23852e-05	0.557363	-0.00139987	1.08804e-05	0.0939455	-0.0172675	0.00043304	0.0711553	0.0104932	0.000410944	0.247188	-0.00294251	0.00031847	0.675143	0.0123347	0.000314236	0.0756548
cg00124095		0.0118953	0.000160935	0.00122084	0.0248833	0.000198027	4.18609e-08	0.00528189	0.000140196	0.0989062	0.0135519	0.000123162	1.54134e-06	0.0219476	0.000418428	0.0198371	0.0243848	0.000397078	0.0064669	0.00259333	0.000307725	0.707088	0.0294929	0.000303633	1.94021e-05
cg00125389	LRP1B	-0.0298268	0.000260815	2.24843e-10	-0.00246071	0.000320928	0.668878	-0.00737401	0.000227206	0.0703656	-0.00190989	0.0001996	0.593533	-0.0110634	0.000848488	0.407917	-0.00652046	0.000805194	0.607159	0.0110326	0.000624004	0.262009	0.0170467	0.000615707	0.0794259
cg00127049	SLC8A3;SLC8A3;SLC8A3;SLC8A3;SLC8A3	0.0328832	0.000147969	2.79918e-20	0.0245756	0.000182074	1.64377e-08	0.00690831	0.000128902	0.0244397	0.0229461	0.00011324	3.47387e-17	0.0603484	0.000444273	1.29472e-09	0.0440186	0.000421604	2.39651e-06	-0.00774271	0.000326732	0.276628	0.0166152	0.000322387	0.0183646
cg00127414	P3H3	0.0379697	0.000248728	1.76505e-16	0.00458804	0.000306055	0.414201	-0.005083	0.000216676	0.201395	0.0140345	0.00019035	6.14146e-05	0.0518556	0.000576657	3.63632e-06	0.0027655	0.000547233	0.79136	-0.0215238	0.000424091	0.00822095	0.0167477	0.000418452	0.036772
cg00127725	ST6GAL1;ST6GAL1;ST6GAL1	0.117444	0.000755919	1.35121e-46	0.00561545	0.000930144	0.566452	0.00510538	0.000658509	0.461616	0.0394779	0.000578499	1.17123e-10	0.156365	0.00186165	4.0237e-14	0.0355882	0.00176666	0.0588019	-0.00526494	0.00136912	0.717593	0.0143636	0.00135091	0.317623
cg00128386	KIAA0182;KIAA0182	0.00478098	6.67112e-06	2.051e-10	0.00244941	8.20869e-06	0.00782894	0.000168427	5.81146e-06	0.795984	0.00248544	5.10536e-06	1.47963e-05	-0.00797545	0.000162922	0.173752	0.0108409	0.000154609	0.0517132	0.00544665	0.000119818	0.206452	0.00568935	0.000118225	0.181137
cg00128562		0.0427126	0.000227896	5.11078e-22	-0.00738765	0.000280422	0.169658	-0.0073965	0.000198529	0.0521849	0.00308293	0.000174407	0.356747	0.0866517	0.000923739	1.50531e-09	0.0224335	0.000876605	0.0906569	-0.00119155	0.000679346	0.907484	0.00978964	0.000670313	0.333553
cg00128590	TBC1D2;TBC1D2;TBC1D2	-0.0175197	8.69715e-05	1.11066e-10	-0.0102988	0.000107017	0.00196336	-0.00931248	7.57642e-05	7.79566e-05	-0.0114044	6.65586e-05	3.88555e-08	0.0411431	0.000707642	0.000828301	0.0236254	0.000671535	0.0419688	-0.00016564	0.000520422	0.985274	0.00281501	0.000513502	0.75057
cg00129234	FILIP1L;FILIP1L;CMSS1	-0.00872764	6.06203e-05	0.000111689	-0.0105076	7.45922e-05	0.000156382	-0.0128932	5.28086e-05	6.71995e-11	-0.00837606	4.63923e-05	1.30153e-06	0.0107312	0.00025239	0.141522	0.00334259	0.000239512	0.628913	-0.00183288	0.000185615	0.732379	0.000916581	0.000183147	0.862397
cg00129811	DSE;DSE	0.0751598	0.000428132	1.11377e-34	0.00260373	0.000526809	0.723925	-0.00136924	0.000372962	0.793034	0.018726	0.000327646	4.59904e-05	0.0698735	0.00150873	0.000105756	0.035599	0.00143174	0.0358703	-0.0051896	0.00110956	0.692103	0.0106856	0.00109481	0.408778
cg00133330	ARHGEF2;ARHGEF2;ARHGEF2	0.0296876	0.000227045	1.36273e-11	0.00959492	0.000279375	0.0739968	-0.00429085	0.000197787	0.258955	0.0186263	0.000173756	2.77471e-08	-0.0152534	0.000426486	0.108047	0.00120175	0.000404725	0.893657	0.00143566	0.000313651	0.836739	0.00125627	0.00030948	0.854995
cg00134876	TNIP1;TNIP1;TNIP1;TNIP1;TNIP1;TNIP1;TNIP1;TNIP1	0.0214799	0.000105246	6.9764e-13	0.0167008	0.000129503	5.2046e-06	0.000488646	9.16838e-05	0.850209	0.0133338	8.0544e-05	5.27845e-09	0.0251062	0.000352632	0.00377836	0.0205527	0.000334639	0.012337	0.00572881	0.000259337	0.366121	0.0255796	0.000255888	5.30721e-05
cg00135038	TNRC18	0.0185563	0.000145469	1.20123e-07	0.0126271	0.000178997	0.00333315	0.00306122	0.000126723	0.314325	0.0166894	0.000111326	5.24381e-10	0.0229061	0.000514923	0.0283377	0.0138935	0.000488649	0.160194	0.00626973	0.00037869	0.413008	0.00797502	0.000373655	0.291453
cg00135888	MIR130A	-0.0107098	3.71317e-05	1.54427e-09	-0.0105399	4.56898e-05	1.30265e-06	-0.00835196	3.23468e-05	6.2264e-08	-0.00990623	2.84166e-05	3.26589e-13	0.00714689	0.00016387	0.224082	-0.0175985	0.000155509	0.00172074	-0.00740967	0.000120515	0.0868973	-0.00413897	0.000118913	0.331719
cg00136106	C1orf186	-0.0201216	0.000104394	1.39137e-11	-0.00711533	0.000128455	0.0507308	-0.00845374	9.09417e-05	0.00105434	-0.0101274	7.98921e-05	8.15276e-06	0.0297951	0.000518799	0.00459186	0.0138069	0.000492327	0.16438	0.00933818	0.00038154	0.22477	0.00790939	0.000376467	0.297243
cg00136968	SDK1	0.0356324	0.000223043	3.23193e-16	0.0130071	0.00027445	0.0145783	0.00850699	0.000194301	0.0240167	0.0150271	0.000170693	5.94781e-06	0.024922	0.000533127	0.0191167	0.0135356	0.000505924	0.178674	0.0082777	0.000392077	0.288326	0.00490446	0.000386864	0.523516
cg00137381	FREM2	-0.00193134	0.000254768	0.676005	-0.0142853	0.000313487	0.0120724	-0.0045289	0.000221938	0.260674	-0.0189875	0.000194972	8.91732e-08	-0.00743816	0.000565217	0.495355	0.00304249	0.000536376	0.768782	-0.00915257	0.000415677	0.254261	-0.0163212	0.00041015	0.0397999
cg00137715	NOCT	0.0302548	0.000115978	9.74724e-22	0.00113499	0.000142709	0.76736	-0.0051087	0.000101033	0.0601188	0.00772086	8.87572e-05	0.00123361	0.0186009	0.000256963	0.0118194	-0.00261214	0.000243852	0.708179	-0.00694738	0.000188979	0.199454	0.00383732	0.000186466	0.472214
cg00138407	KLHL18	0.0444221	0.000295853	1.10784e-18	0.0254426	0.000364041	3.44032e-05	0.0138865	0.000257728	0.00139132	0.0353912	0.000226414	4.40855e-20	0.0892695	0.000770638	1.30555e-11	0.0582563	0.000731316	2.14874e-06	0.00421125	0.000566751	0.652989	0.0428034	0.000559215	5.13263e-06
cg00139124	ZNF488	-0.0144475	8.14245e-05	3.65564e-08	-0.00379578	0.000100191	0.237783	-0.00242529	7.09319e-05	0.286655	-0.00765201	6.23135e-05	0.000133728	0.00947375	0.00028715	0.223443	0.011473	0.000272498	0.120541	0.00170106	0.000211179	0.766047	0.0090508	0.000208371	0.109271
cg00139947	TOP1MT	0.0520688	0.000136012	1.72368e-50	0.00740973	0.00016736	0.0746445	0.00217343	0.000118485	0.459998	0.0168368	0.000104089	9.31708e-11	0.0497457	0.000439843	3.97109e-07	0.0258251	0.0004174	0.00492609	-0.00908695	0.000323474	0.199574	0.00237403	0.000319173	0.733824
cg00141330	PDE4D;PDE4D;PDE4D;PDE4D;PDE4D;PDE4D	0.0650475	0.000511794	1.14209e-22	-0.0062555	0.000629753	0.437686	0.00153406	0.000445843	0.78804	0.017178	0.000391672	0.000622963	0.0510855	0.00154009	0.00479171	-0.00418895	0.0014615	0.806302	-9.18692e-05	0.00113263	0.994463	0.0197193	0.00111757	0.131819
cg00141498	CCDC26	-0.0257305	0.000225285	3.80538e-09	-0.00596923	0.000277209	0.26436	-0.00963159	0.000196254	0.0110226	-0.00808566	0.000172409	0.0151275	-0.00652212	0.000789025	0.612799	0.00233943	0.000748764	0.848275	-0.0177295	0.000580273	0.062034	-0.00332841	0.000572557	0.721881
cg00143376	NMUR1	0.0172978	0.000115823	3.24119e-08	0.00732891	0.000142518	0.056059	-0.00652515	0.000100898	0.0163051	0.00315596	8.86384e-05	0.185775	0.0163101	0.000325221	0.0493139	0.00844105	0.000308627	0.282679	-0.000385027	0.000239178	0.949537	0.0170091	0.000235997	0.00485546
cg00144673	MCCD1	0.0213969	0.000147841	1.47393e-09	0.0157463	0.000181916	0.000285068	0.000412069	0.00012879	0.89311	0.0120719	0.000113142	7.87854e-06	0.0166056	0.000384521	0.0655682	0.011509	0.0003649	0.178159	-0.000147172	0.000282788	0.98225	0.0224571	0.000279028	0.000649082
cg00144816	BRE;BRE;BRE;BRE;BRE;BRE	-0.0347067	0.000204827	1.07856e-16	-0.0164998	0.000252035	0.00123165	-0.0142562	0.000178432	8.11608e-05	-0.0169834	0.000156752	9.57867e-08	-0.0283568	0.000548138	0.00862401	-0.0155496	0.000520169	0.127744	-0.0150713	0.000403117	0.0570441	-0.0100356	0.000397757	0.198397
cg00145863	FERMT2;FERMT2;FERMT2	-0.012668	0.000134588	0.00016712	-0.00898819	0.000165607	0.029755	-0.000592228	0.000117244	0.839602	-0.0142615	0.000102999	3.30199e-08	-0.0065255	0.00039712	0.475483	-0.00426185	0.000376857	0.623279	-0.00946397	0.000292054	0.159824	-0.0134127	0.000288171	0.0438209
cg00145904	CASZ1	0.0266081	0.000188123	2.75376e-11	0.00331391	0.000231482	0.497668	-0.00321814	0.000163881	0.352283	0.00738227	0.000143969	0.0152165	0.0167133	0.000513811	0.108658	-0.0169293	0.000487593	0.0869144	-0.0193367	0.000377872	0.01185	0.0116471	0.000372848	0.123346
cg00146004		-0.0195466	0.000141442	1.59036e-08	-0.00735036	0.000174041	0.0828953	-0.002757	0.000123215	0.358082	-0.00260903	0.000108244	0.322188	-0.0169393	0.000466536	0.0880251	-0.00191856	0.000442731	0.838318	-0.0063421	0.000343105	0.384364	-0.0022145	0.000338543	0.75809
cg00146683	PHACTR3;PHACTR3;PHACTR3;PHACTR3;PHACTR3;PHACTR3	0.02335	0.000225657	8.91961e-08	0.00758068	0.000277667	0.156735	-0.0137527	0.000196578	0.000290897	0.00114265	0.000172694	0.731373	0.0304966	0.000540415	0.00447797	0.00723179	0.00051284	0.475	-0.0138062	0.000397437	0.0790258	0.0113149	0.000392153	0.144324
cg00148355	AHSP	0.00727075	1.7018e-05	1.39158e-09	0.00144143	2.09404e-05	0.326753	-0.000434376	1.48251e-05	0.67633	0.00109012	1.30238e-05	0.233102	0.00798518	0.000183045	0.198771	0.000329208	0.000173705	0.955423	-0.000477872	0.000134616	0.916613	0.00284567	0.000132827	0.527585
cg00148618	C1orf204	-0.017934	5.89008e-05	1.25172e-15	-0.0136028	7.24763e-05	7.11596e-07	-0.00643453	5.13107e-05	0.00090308	-0.0123691	4.50763e-05	5.15704e-13	0.0125841	5.81939e-05	0.000368569	0.00260094	5.52246e-05	0.433696	-0.00110747	4.27976e-05	0.66699	0.00226752	4.22285e-05	0.372152
cg00151661	NOTCH1	-0.00659374	1.09868e-05	8.71235e-12	0.000785483	1.35191e-05	0.505957	-0.00133082	9.57103e-06	0.111534	-0.00307353	8.40813e-06	2.98245e-05	-0.00342703	3.9997e-05	0.237972	-0.00277691	3.79561e-05	0.313499	0.000835957	2.9415e-05	0.695222	0.000491424	2.90239e-05	0.815426
cg00153017	LPIN2	0.0094235	3.63257e-05	7.50632e-08	0.00560172	4.4698e-05	0.00914902	0.0020228	3.16446e-05	0.183398	0.00696582	2.77997e-05	2.02963e-07	0.0139805	5.33391e-05	3.79732e-05	0.00439913	5.06174e-05	0.167056	0.00166082	3.92272e-05	0.5004	0.00478854	3.87056e-05	0.0495299
cg00153395	JAK1	0.0206854	8.44179e-05	1.24074e-14	0.0172373	0.000103875	1.55456e-07	0.00148629	7.35396e-05	0.521299	0.0135094	6.46044e-05	4.22803e-11	0.0448643	0.000321715	9.52718e-08	0.0394219	0.0003053	7.22366e-07	0.00100004	0.000236599	0.868731	0.0211528	0.000233453	0.000448298
cg00154587	AFF1	0.023835	0.000127884	4.93955e-13	-0.00732198	0.000157359	0.0692753	-0.00119798	0.000111404	0.674475	4.1804e-05	9.78685e-05	0.986689	0.0209101	0.000374021	0.0189147	0.00484463	0.000354937	0.565073	-0.015459	0.000275066	0.0183007	-0.00691403	0.000271409	0.283229
cg00154652		-0.036823	0.000121228	7.8748e-30	-0.0085557	0.000149169	0.0292752	-0.014134	0.000105607	3.94687e-07	-0.0255372	9.27752e-05	6.14842e-25	-0.0340656	0.000383181	0.000174504	-0.0244536	0.000363629	0.00434339	-0.0138954	0.000281803	0.0359768	-0.0131131	0.000278056	0.0448178
cg00154848	HTR2A;HTR2A	-0.0958402	0.000598245	8.07193e-40	-0.0228204	0.000736129	0.00888489	-0.0259824	0.000521154	2.65175e-05	-0.045732	0.000457832	6.45551e-17	-0.109582	0.00157792	4.68608e-09	-0.0334588	0.00149741	0.053668	-0.0265848	0.00116045	0.0479316	-0.0346193	0.00114502	0.00919366
cg00155679		-0.0392226	0.000246036	1.24177e-17	0.000401582	0.000302743	0.942709	-0.00179713	0.000214331	0.649646	-0.0114756	0.00018829	0.000977549	-0.014077	0.000909376	0.30922	-0.0222336	0.000862975	0.0910152	-0.00309932	0.000668783	0.760641	-0.00595358	0.00065989	0.553208
cg00155732	SLC2A5;SLC2A5;SLC2A5	0.0460747	0.000152002	1.59149e-36	0.00500158	0.000187035	0.254896	-0.00175222	0.000132414	0.573109	0.0143713	0.000116326	1.59894e-07	0.0724036	0.000387605	1.81919e-14	0.0172023	0.000367827	0.0453769	-0.0074986	0.000285056	0.259344	0.0110678	0.000281266	0.0919409
cg00156032	GTF2F2	-0.0103956	3.42723e-05	1.0506e-09	-0.0114042	4.21714e-05	5.16616e-08	-0.00650773	2.98559e-05	1.10463e-05	-0.00735352	2.62283e-05	1.66188e-08	0.0156388	0.000178579	0.0111247	0.00967023	0.000169467	0.0971347	-0.00111133	0.000131332	0.80529	0.00160648	0.000129586	0.718009
cg00156232	VKORC1L1;VKORC1L1	-0.0837356	0.00051039	5.58116e-36	0.00329084	0.000628025	0.682633	-0.00729744	0.00044462	0.200398	-0.0194356	0.000390598	0.000106793	-0.0448161	0.00126506	0.00630765	0.023664	0.00120051	0.127083	-0.00125422	0.000930365	0.91675	0.00352908	0.000917995	0.765654
cg00156427	THY1	-0.0104066	8.01313e-05	6.16552e-05	-0.00370191	9.86e-05	0.245801	-0.0168238	6.98054e-05	1.41462e-13	-0.0140018	6.13239e-05	2.36371e-12	0.00614358	0.000258085	0.404706	-0.00766128	0.000244917	0.273718	-0.0119553	0.000189804	0.0279567	0.000199701	0.00018728	0.97021
cg00156506	FLJ23834	-0.0202691	8.39837e-05	3.50311e-14	-0.00731774	0.00010334	0.0251007	-0.00394796	7.31614e-05	0.0877518	-0.00879661	6.42721e-05	1.55372e-05	0.00244764	0.000233617	0.727033	0.00201495	0.000221696	0.762024	-0.00814118	0.000171809	0.115041	-0.00820088	0.000169524	0.10767
cg00159243	SELPLG	-0.0714009	0.00017598	1.05483e-70	-0.0175425	0.00021654	0.000211509	-0.00793841	0.000153303	0.0177501	-0.0258289	0.000134676	3.46721e-18	-0.0572477	0.000716273	4.45764e-06	-0.0197237	0.000679725	0.0911555	-0.00809257	0.000526769	0.370368	-0.0196699	0.000519765	0.0278154
cg00159682	ANGPT2;ANGPT2;ANGPT2;MCPH1	-0.0974787	0.000781339	3.40351e-32	-0.00945627	0.000961422	0.342373	0.000448823	0.000680653	0.949239	-0.0285002	0.000597952	4.47052e-06	-0.0767412	0.00181436	0.000103281	-0.00469923	0.00172178	0.799939	-0.0173696	0.00133433	0.22726	-0.0107314	0.00131659	0.449317
cg00159987		-0.00810845	4.68157e-05	4.43311e-05	-0.00668134	5.76058e-05	0.00617859	-0.00251416	4.07829e-05	0.145265	-0.00821398	3.58277e-05	6.80873e-08	-0.00529517	0.000172749	0.380068	-0.00284415	0.000163934	0.619177	-0.00143002	0.000127045	0.747078	-0.0118283	0.000125355	0.0071707
cg00160618	C11orf85;C11orf85	-0.0256315	0.000266897	6.77547e-08	-0.00305624	0.000328412	0.599514	-0.00964059	0.000232504	0.0193908	-0.0138157	0.000204255	0.000139516	-0.0376203	0.000946825	0.00802276	-0.00784051	0.000898513	0.558413	0.00630121	0.000696324	0.543944	-0.0110043	0.000687065	0.283068
cg00160670	LINC00649;LINC00649	-0.0420711	0.000605648	4.19756e-09	-0.000381326	0.000745238	0.965308	-0.022689	0.000527603	0.000263646	-0.017532	0.000463498	0.00132451	-0.103577	0.00216246	1.82398e-06	-0.0126973	0.00205212	0.530615	-0.0420402	0.00159034	0.0076893	-0.0106054	0.00156919	0.493401
cg00160753	ZNF350-AS1;ZNF350	-0.0230091	0.000192812	1.21583e-08	-0.000887486	0.000237251	0.857619	-0.00879914	0.000167965	0.0120633	-0.00682083	0.000147557	0.0267283	0.0451867	0.000942857	0.00145522	0.0138522	0.000894747	0.300434	-0.000444022	0.000693405	0.965809	0.00253713	0.000684185	0.803966
cg00160780	NRGN;NRGN	-0.00849456	2.63826e-05	1.29723e-08	-0.00727933	3.24633e-05	7.20636e-05	-0.00627252	2.29829e-05	1.39182e-06	-0.00633318	2.01904e-05	3.00667e-08	0.0116246	9.86923e-05	0.0111342	0.00364957	9.36565e-05	0.398961	-0.0032899	7.25813e-05	0.32662	0.00123902	7.16162e-05	0.707921
cg00161142	TMEM30A;TMEM30A	0.00545294	0.000501662	0.400451	-0.0204795	0.000617286	0.0103402	-0.0152757	0.000437017	0.00690522	-0.0279231	0.000383918	2.11853e-08	0.0199486	0.00166383	0.286768	-0.00883164	0.00157893	0.618982	-0.0216243	0.00122363	0.116753	-0.0119456	0.00120736	0.379243
cg00163372	MYC	0.0539975	0.000256767	3.03358e-30	0.00692421	0.000315947	0.225243	0.0019144	0.00022368	0.635731	0.0210083	0.000196502	3.89545e-09	0.0609739	0.00138522	0.000403793	-0.0214285	0.00131454	0.18654	-0.0259895	0.00101873	0.0390874	0.00388949	0.00100518	0.753572
cg00163549	B3GALT4	0.0219026	7.51422e-05	5.79408e-18	0.00796973	9.2461e-05	0.00992725	-0.00307727	6.54592e-05	0.159387	0.00746744	5.75057e-05	0.000104544	0.0199075	0.000250489	0.00639817	0.00774874	0.000237708	0.261165	-0.00204815	0.000184217	0.7013	0.0150886	0.000181768	0.00442023
cg00164350	ACTN4	0.0219867	0.000108694	4.79267e-13	0.0128531	0.000133746	0.000550666	0.000848917	9.46875e-05	0.746816	0.0119609	8.31828e-05	2.48676e-07	0.0283441	0.000288079	0.00031247	0.020189	0.000273379	0.00658287	0.0029275	0.000211862	0.609222	0.0156269	0.000209045	0.00595711
cg00164863	ENPP3	-0.0652215	0.000325105	2.04407e-34	-0.0167368	0.000400035	0.00923785	-0.00718993	0.000283211	0.113993	-0.0287228	0.0002488	9.42788e-13	-0.0717379	0.000863177	1.85218e-07	-0.0456105	0.000819133	0.000411494	-0.0279268	0.000634807	0.00509572	-0.0218589	0.000626366	0.0259627
cg00169184	NCOR2;NCOR2	0.0621053	0.00029373	1.57853e-34	0.0120285	0.00036143	0.0489532	0.00601228	0.00025588	0.164369	0.0188626	0.00022479	7.40936e-07	0.0295104	0.000629266	0.0107126	0.0121849	0.000597158	0.264931	-0.00292592	0.000462781	0.729552	0.00471103	0.000456628	0.572711
cg00169856	IGF1R;IGF1R	-0.00457705	5.11276e-05	0.0271448	-0.0107753	6.29116e-05	2.44785e-05	-0.00994201	4.45392e-05	4.02569e-08	-0.00626617	3.91276e-05	7.92744e-05	0.0273811	0.000118811	8.44284e-08	0.00965299	0.000112748	0.0425523	-0.00088008	8.73769e-05	0.81085	0.000864683	8.62151e-05	0.81164
cg00170307	SLC25A13;SLC25A13;SLC25A13	0.0483302	0.000373588	1.2447e-17	-0.00205458	0.000459693	0.765416	-0.000370105	0.000325446	0.939482	0.0212641	0.000285904	7.48577e-07	0.101304	0.00131813	3.18684e-09	0.0316867	0.00125087	0.0456209	-0.00445971	0.00096939	0.715793	0.0182461	0.0009565	0.131755
cg00171275		-0.0813143	0.000874138	6.41135e-21	-0.0184082	0.00107561	0.080647	-0.0084414	0.000761494	0.257709	-0.0233107	0.000668971	0.000382082	-0.109943	0.00232041	1.03038e-06	-0.0149337	0.00220201	0.476521	0.012183	0.0017065	0.453621	0.00334147	0.00168381	0.834925
cg00173063		0.0194544	0.000106064	8.79462e-11	0.00238367	0.00013051	0.515918	-8.63179e-05	9.23966e-05	0.97349	0.00604769	8.11702e-05	0.00810375	0.0278069	0.000341334	0.00113476	0.0113101	0.000323917	0.160255	0.00235361	0.000251027	0.705736	0.00954441	0.000247689	0.121338
cg00173403		-0.0126057	0.000275573	0.008785	-0.0278934	0.000339088	2.57573e-06	-0.00708801	0.000240062	0.0905987	-0.0211914	0.000210894	9.74836e-09	0.0103632	0.000820493	0.430498	-0.0145808	0.000778628	0.242742	-0.0283141	0.000603416	0.00359937	-0.0277321	0.000595392	0.00385064
cg00173498		-0.0145765	5.97693e-05	9.52779e-11	-0.00385964	7.3545e-05	0.16122	-0.00499187	5.20673e-05	0.0105349	-0.00745048	4.5741e-05	1.43747e-05	0.017512	0.000315602	0.0322349	0.0150039	0.000299499	0.0530314	-0.00422609	0.000232103	0.480874	0.00856736	0.000229017	0.148035
cg00173820		-0.0207635	0.000136327	9.94316e-10	-0.0103113	0.000167748	0.0132564	-0.0122311	0.00011876	3.42077e-05	-0.00880103	0.00010433	0.000682482	0.0336965	0.000680551	0.00512356	0.0178653	0.000645826	0.116353	-0.00215279	0.000500498	0.806759	-0.00413008	0.000493843	0.634401
cg00174718		-0.0302907	0.000194761	1.01419e-13	0.00426713	0.000239649	0.390786	-0.00807006	0.000169663	0.0219588	-0.00594436	0.000149049	0.0546788	-0.0537124	0.0007284	1.88185e-05	-0.00591762	0.000691234	0.614542	-0.00880474	0.000535688	0.333858	0.0189975	0.000528565	0.0350693
cg00174992	NOSTRIN;NOSTRIN;NOSTRIN;NOSTRIN;NOSTRIN;NOSTRIN;NOSTRIN	0.00520809	0.000203282	0.207167	0.0273225	0.000250135	8.43144e-08	-0.00341276	0.000177087	0.342658	0.0144367	0.000155571	5.19607e-06	0.0118303	0.00052235	0.259595	0.0411507	0.000495697	4.4274e-05	0.011086	0.000384152	0.151113	0.0171321	0.000379044	0.0248724
cg00176309		-0.0207699	0.000124357	1.59075e-10	-0.00480197	0.000153019	0.226863	-0.00469351	0.000108332	0.0952925	-0.00498433	9.51692e-05	0.043787	0.0118089	0.000349425	0.169064	0.0110802	0.000331595	0.173898	-0.0127273	0.000256978	0.0442116	0.00639142	0.000253561	0.304713
cg00176675	EIF2C2;EIF2C2	-0.0543548	0.000609093	4.46463e-14	-0.00229791	0.000749477	0.793819	-0.00957674	0.000530604	0.124042	-0.00858385	0.000466134	0.116598	0.000270531	0.00193807	0.989311	0.0259115	0.00183918	0.176935	-0.00358506	0.00142531	0.809255	-0.00401897	0.00140636	0.783896
cg00177142	RAB24;RAB24	-0.0543142	0.000225601	2.13916e-34	0.000789831	0.000277598	0.882653	-0.00157337	0.00019653	0.677908	-0.0138893	0.000172651	3.13508e-05	-0.0354019	0.000461405	0.000373055	0.000466713	0.000437861	0.960191	-0.00452432	0.000339331	0.532514	0.00730143	0.000334819	0.307552
cg00179026		0.0351911	0.000277661	4.44727e-13	0.0310006	0.000341657	1.96595e-07	0.00804173	0.000241881	0.0558118	0.0269032	0.000212492	4.69992e-13	-0.021672	0.000284391	0.00535113	-0.00633382	0.000269879	0.388509	-0.00152281	0.000209149	0.788961	-0.00450037	0.000206368	0.422938
cg00181517		-0.0510216	0.000396792	2.08546e-18	0.00560696	0.000488245	0.429501	0.00257967	0.00034566	0.607636	-0.00953154	0.000303662	0.0309127	-0.0241449	0.000793916	0.0624371	-6.45968e-05	0.000753407	0.995798	0.00379906	0.00058387	0.68943	0.0134445	0.000576107	0.152357
cg00182421	RPL22L1	-0.0230513	0.000445994	0.000168135	-0.0216147	0.000548787	0.00410926	-0.0076665	0.000388522	0.150171	-0.0271898	0.000341315	7.30833e-09	-0.0205796	0.00090709	0.136984	-0.0254222	0.000860806	0.0531651	-0.0223785	0.000667102	0.028199	-0.0212226	0.000658231	0.0348768
cg00182635		-0.0807184	0.00043899	1.31491e-38	-0.00267308	0.000540169	0.720259	-0.0143489	0.00038242	0.00667665	-0.0198183	0.000335955	2.06039e-05	-0.086476	0.0014312	9.93601e-07	-0.0239247	0.00135817	0.146926	-0.0216606	0.00105255	0.0903531	0.0091276	0.00103855	0.468729
cg00183468		0.0286645	0.000315052	2.79313e-08	0.0108594	0.000387665	0.086044	-0.00923022	0.000274454	0.0393404	0.00942407	0.000241107	0.016649	-0.0130471	0.000770062	0.305761	-0.00717773	0.000730769	0.552485	-0.0230172	0.000566327	0.0143829	-0.0150644	0.000558796	0.103609
cg00185034		0.0332123	0.000361138	1.90031e-09	0.00327306	0.000444373	0.62878	-0.0049094	0.000314601	0.305769	0.0130626	0.000276376	0.00194727	0.0375818	0.00108466	0.0132824	0.0109858	0.00102931	0.443709	-0.0183166	0.00079769	0.0999225	-0.00449618	0.000787083	0.681742
cg00185853	TNS1	-0.0242951	0.000185719	9.04655e-10	-0.00684223	0.000228524	0.158853	-0.00967924	0.000161787	0.0049086	-0.0131203	0.000142129	1.46565e-05	0.0033181	0.000556041	0.759043	-0.0167466	0.000527669	0.103483	-0.0153482	0.00040893	0.0543555	-0.0013693	0.000403492	0.861512
cg00186909	PLEKHG7	0.0229045	9.22723e-05	3.3661e-16	4.46924e-05	0.000113539	0.98958	-0.00821646	8.03819e-05	0.000709215	-0.000861916	7.06153e-05	0.685508	0.0413407	0.00022122	3.63589e-09	0.0073248	0.000209933	0.258376	-0.00316359	0.000162692	0.528488	0.00165902	0.000160529	0.737571
cg00187889	TAGAP;TAGAP;TAGAP	0.0262826	0.000265141	2.83847e-08	0.0152665	0.000326251	0.00855819	-0.00503179	0.000230974	0.220587	0.00894846	0.00020291	0.0132062	-0.0231693	0.000520942	0.0274659	-0.00272245	0.00049436	0.784086	-0.00304768	0.000383116	0.692274	-0.00629467	0.000378022	0.40761
cg00188402	TBC1D22A;TBC1D22A;TBC1D22A;TBC1D22A;TBC1D22A	0.0274134	0.000274668	1.28971e-08	0.0371172	0.000337974	4.04303e-10	0.0109448	0.000239274	0.00889947	0.0223115	0.000210201	1.49382e-09	0.0309133	0.000591488	0.00586861	0.0335487	0.000561307	0.00166002	0.0126327	0.000434998	0.1243	0.0286586	0.000429214	0.000453026
cg00188443		0.0329426	0.000247602	7.01653e-13	0.0244939	0.000304669	1.31338e-05	0.00676882	0.000215695	0.0882181	0.0186851	0.000189488	9.3951e-08	-0.0131237	0.000434182	0.17035	-0.00386243	0.000412028	0.670277	0.00127379	0.000319311	0.856206	0.00604436	0.000315065	0.383776
cg00188472	FAM83A;FAM83A;FAM83A	-0.0349564	0.000160588	4.94681e-21	0.00368022	0.0001976	0.415004	-0.00199773	0.000139894	0.531964	-0.00537158	0.000122897	0.0558607	-0.00522933	0.000513585	0.615004	-0.00327286	0.00048738	0.740088	-0.00257183	0.000377706	0.736591	0.0100623	0.000372684	0.182824
cg00188654		-0.028131	0.000130739	3.96451e-17	-0.0076123	0.000160872	0.0617812	-0.0101273	0.000113892	0.000455365	-0.0062472	0.000100054	0.0137473	-0.030582	0.000303101	0.000151976	-0.00733411	0.000287635	0.333514	-0.0126356	0.00022291	0.0320396	0.00209767	0.000219946	0.717398
cg00189927		0.00338973	0.000216531	0.426275	-0.0115876	0.000266437	0.0271801	-0.00330886	0.000188628	0.372683	-0.0176973	0.000165709	6.44865e-08	0.00879962	0.00064763	0.451158	-0.00623209	0.000614585	0.573819	-0.0232856	0.000476287	0.00698875	-0.0188208	0.000469954	0.0268588
cg00191409		-0.0195822	9.54882e-05	6.15521e-12	-0.014692	0.000117496	2.55428e-05	-0.00779168	8.31834e-05	0.00159363	-0.00927381	7.30764e-05	1.93414e-05	0.035673	0.000683126	0.00311932	0.0155645	0.000648269	0.171914	-0.00675698	0.000502392	0.443675	0.00367457	0.000495711	0.672798
cg00192882	MFAP4	0.0175109	9.12164e-05	3.02024e-10	0.000171304	0.00011224	0.959846	-0.00255724	7.9462e-05	0.288487	0.00316671	6.98072e-05	0.134658	0.0366758	0.000289103	3.72498e-06	0.00334866	0.000274352	0.651009	-0.00771733	0.000212615	0.179082	0.00677134	0.000209788	0.232041
cg00194976	MEGF11	-0.0691237	0.000246038	2.61203e-49	-0.001625	0.000302745	0.771206	-0.00413294	0.000214333	0.296237	-0.0172359	0.000188291	7.71391e-07	-0.0446893	0.000303625	4.63374e-08	-0.00442521	0.000288133	0.559719	-0.00797338	0.000223295	0.175567	-0.00761619	0.000220326	0.189722
cg00195646		-0.0139361	3.00351e-05	3.6015e-18	-0.00102586	3.69576e-05	0.599298	-0.00364879	2.61647e-05	0.00835904	-0.00394633	2.29856e-05	0.00117396	-0.00378426	7.34288e-05	0.336017	0.000726469	6.96821e-05	0.845588	-0.0039126	5.40018e-05	0.176501	-0.0013088	5.32837e-05	0.646392
cg00197534	ALPK2	0.0247057	0.000157534	1.423e-11	0.0173272	0.000193842	0.000110158	-0.0023036	0.000137233	0.466831	0.0139734	0.000120559	5.52502e-07	0.0155644	0.00044837	0.109751	-0.00585723	0.000425492	0.525262	-0.00726788	0.000329745	0.309322	0.0121512	0.000325361	0.0854112
cg00198241	TTC29;TTC29	-0.00557893	0.000183031	0.154471	-0.0128795	0.000225216	0.00759365	-0.00545327	0.000159445	0.110129	-0.0193351	0.000140072	1.42428e-10	0.00119122	0.000694606	0.921509	-0.000477262	0.000659163	0.966817	-0.0108639	0.000510834	0.222265	-0.020639	0.000504042	0.0191378
cg00199799		0.095336	0.000590171	6.25991e-40	0.031836	0.000726194	0.000241028	0.00502128	0.00051412	0.412536	0.0421222	0.000451653	8.49912e-15	0.112419	0.00167638	5.48237e-09	0.0349903	0.00159084	0.0502874	0.00612486	0.00123286	0.657498	0.0349134	0.00121647	0.0107988
cg00200230	TANK;TANK	0.0542083	0.000535967	1.09976e-15	0.0285574	0.000659497	0.000546716	0.000345813	0.000466901	0.952773	0.0184424	0.000410171	0.000332098	0.0959444	0.00159339	2.81656e-07	0.0313666	0.00151208	0.0717482	0.000523773	0.00117183	0.968973	0.0172463	0.00115624	0.194862
cg00200515		-0.0404019	0.000512943	8.82962e-10	0.00898268	0.000631167	0.26566	-0.00266811	0.000446844	0.640446	-0.00804255	0.000392551	0.109129	-0.0216138	0.00170211	0.253887	-0.00164215	0.00161526	0.927145	-0.0195009	0.00125179	0.161796	-0.00476871	0.00123514	0.728428
cg00200755		0.017113	3.26053e-05	1.95006e-24	-0.00346723	4.01203e-05	0.0884277	-0.00158241	2.84037e-05	0.271949	0.00224782	2.49526e-05	0.0757506	0.0118592	0.000138238	0.0284599	-0.00422028	0.000131184	0.409848	-0.00713895	0.000101664	0.0725788	-0.00805878	0.000100312	0.0401133
cg00201196	C16orf68	0.0142825	8.10195e-05	4.81887e-08	-0.00164694	9.9693e-05	0.607543	-0.00699468	7.05791e-05	0.00209076	0.000814025	6.20036e-05	0.683161	0.0456424	0.000303044	2.3882e-08	0.00500476	0.000287582	0.509107	-0.0101318	0.000222868	0.0851828	0.00482038	0.000219905	0.405721
cg00202345	C10orf11;C10orf11	-0.0198347	7.31384e-05	2.01555e-15	-0.00741479	8.99954e-05	0.0150278	-0.00930819	6.37136e-05	1.67526e-05	-0.0118087	5.59723e-05	5.69969e-10	0.0363286	0.000640964	0.00190069	0.0168963	0.000608259	0.125913	-0.000343146	0.000471384	0.967952	0.00131546	0.000465116	0.875958
cg00202479	VARS	0.0167252	0.000204201	5.49655e-05	0.0312262	0.000251265	1.04719e-09	0.00475294	0.000177887	0.187357	0.0162571	0.000156273	3.1234e-07	0.024885	0.000453329	0.0112275	0.0305417	0.000430197	0.0010808	0.0105059	0.000333392	0.144206	0.0324583	0.000328959	6.50242e-06
cg00202522	SEMA4A;SEMA4A;SEMA4A;SEMA4A	-0.0136693	7.33168e-05	4.0017e-08	-0.00909843	9.02149e-05	0.0028919	-0.0076237	6.3869e-05	0.000424985	-0.0077538	5.61088e-05	4.55177e-05	0.0243206	0.000385494	0.00723948	0.0115555	0.000365824	0.176963	-0.00548758	0.000283504	0.407631	0.0063853	0.000279734	0.328905
cg00202760	CDT1	0.0287758	0.000130623	7.52172e-18	0.00764589	0.000160729	0.0605278	-0.00595047	0.000113791	0.0391055	0.0121213	9.99648e-05	1.82923e-06	0.0307123	0.000270644	5.81927e-05	0.00388356	0.000256834	0.587695	-0.0110137	0.00019904	0.0478589	0.0088889	0.000196393	0.10523
cg00203620	HDHD1;HDHD1;HDHD1;HDHD1	-0.00388065	0.000185374	0.324954	-0.0151924	0.000228099	0.0017606	-0.00402835	0.000161486	0.240847	-0.0167818	0.000141865	3.03897e-08	0.000537006	0.000682884	0.964268	0.00340793	0.00064804	0.764507	-0.0240242	0.000502214	0.00672824	-0.0175328	0.000495536	0.044488
cg00203658		0.023136	0.000113773	1.05231e-13	0.0262373	0.000139995	6.91314e-12	0.00896446	9.91117e-05	0.000877543	0.0174035	8.70694e-05	2.68853e-13	-0.00688506	0.000349922	0.422555	-0.00152961	0.000332068	0.851001	0.00502006	0.000257344	0.426541	0.0130177	0.000253922	0.0371812
cg00204748	FAR2;FAR2	0.039268	0.000286064	1.88672e-15	0.00917774	0.000351996	0.12784	-0.00123114	0.000249201	0.772884	0.0148644	0.000218922	7.56344e-05	0.078824	0.000858471	1.06646e-08	0.00505935	0.000814668	0.691639	-0.0186452	0.000631346	0.0599323	0.00299824	0.000622951	0.758538
cg00205669		0.0173021	0.00020706	3.42589e-05	0.0341626	0.000254783	3.50904e-11	0.0154855	0.000180377	2.08023e-05	0.016694	0.000158461	1.8264e-07	-0.0353132	0.000540422	0.00102172	-0.013852	0.000512847	0.171655	-0.0136541	0.000397443	0.0823716	0.00560727	0.000392158	0.468853
cg00206636	EIF2B5	0.0128282	6.10264e-05	1.636e-08	0.00333892	7.50918e-05	0.23033	-0.000671686	5.31624e-05	0.733176	0.00423204	4.6703e-05	0.0145664	0.0114021	0.000187252	0.0699904	0.00526126	0.000177698	0.377383	-0.00407568	0.000137711	0.377577	0.00523038	0.00013588	0.25132
cg00207125	C1QTNF7;C1QTNF7;LOC101929095	-0.0072795	4.13361e-05	9.52426e-05	-0.00209773	5.08633e-05	0.359797	-0.0101153	3.60094e-05	5.48556e-10	-0.00647769	3.16342e-05	5.7824e-06	0.000146726	0.000306741	0.985429	0.0144743	0.00029109	0.0583085	-0.00689608	0.000225587	0.243625	0.0060009	0.000222587	0.303702
cg00207494	PDIA4	0.0160898	9.76967e-05	2.16882e-08	0.00845322	0.000120214	0.0164531	1.8325e-09	8.51072e-05	0.999999	0.00955659	7.47665e-05	1.34796e-05	0.0153056	0.000291766	0.0514383	0.00853626	0.000276879	0.251424	-0.0103699	0.000214574	0.0726205	0.0106868	0.00021172	0.0608488
cg00208555		0.026136	6.17818e-05	1.61622e-29	-0.00825764	7.60214e-05	0.00322543	-0.000339288	5.38205e-05	0.864109	0.00428192	4.72812e-05	0.0140259	0.0274538	0.000385546	0.00247072	0.00803864	0.000365874	0.347292	-0.00644402	0.000283542	0.330982	9.53512e-05	0.000279772	0.98836
cg00208768	MIF4GD;MIF4GD;MIF4GD;MIF4GD	-0.0229774	9.60015e-05	9.96877e-16	-0.00624018	0.000118128	0.0739485	-0.00432673	8.36306e-05	0.0800986	-0.00925288	7.34692e-05	2.12425e-05	0.0238228	0.000409621	0.0106692	0.0136315	0.00038872	0.122479	-0.00264706	0.000301248	0.698272	0.000799037	0.000297242	0.905588
cg00209431		0.030886	0.000376619	4.39749e-08	0.0309606	0.000463423	7.97962e-06	0.00616578	0.000328087	0.207877	0.0201277	0.000288224	3.06018e-06	0.0244745	0.00116022	0.117934	0.0484529	0.00110102	0.00118788	0.00717943	0.000853262	0.532224	0.0301654	0.000841916	0.00813475
cg00210249	HK1;HK1;HK1;HK1;HK1	0.0384417	0.000488443	2.26084e-09	0.0193538	0.00060102	0.0140471	-0.000628452	0.000425501	0.910233	0.0189096	0.000373802	0.000116391	0.0431994	0.000887845	0.00170669	0.0402488	0.000842542	0.00206486	0.0113126	0.000652948	0.260867	0.0221412	0.000644266	0.0261484
cg00210470	AIF1	-0.0118445	4.98309e-05	7.99441e-09	-0.00660819	6.1316e-05	0.00866033	-0.00614996	4.34096e-05	0.000563644	-0.00794913	3.81352e-05	4.10222e-07	0.0283527	0.000377372	0.00158999	0.0127342	0.000358117	0.13276	-0.00554298	0.000277531	0.397908	0.000701795	0.000273841	0.913574
cg00210856	EBF1	0.0346677	0.000225603	2.72801e-15	0.00152723	0.0002776	0.77533	-0.000250891	0.000196531	0.947196	0.0106856	0.000172652	0.00134487	0.0491731	0.000802724	0.000181525	0.0311459	0.000761765	0.0119617	-0.000607591	0.000590347	0.949313	0.00374177	0.000582498	0.691579
cg00211174	MCM2	-0.0250779	0.000215051	4.14801e-09	-0.00154085	0.000264616	0.768043	-0.00896407	0.000187339	0.0154502	-0.00743687	0.000164577	0.0221873	0.0330271	0.00031201	5.67141e-05	0.00640014	0.000296089	0.40545	-0.00139821	0.000229461	0.814492	0.00426771	0.00022641	0.46811
cg00211726		-0.0161836	7.2882e-05	7.56577e-11	-0.0108112	8.96799e-05	0.000387456	-0.00646784	6.34902e-05	0.00269892	-0.00821802	5.5776e-05	1.46947e-05	0.00953025	0.000384675	0.289872	0.00981059	0.000365047	0.250991	-0.00183786	0.000282901	0.781201	0.000619139	0.00027914	0.924445
cg00212275		-0.0462821	0.000492757	8.67215e-13	0.000695774	0.000606329	0.929891	-0.00568909	0.00042926	0.309628	-0.0160672	0.000377104	0.00110674	-0.0273893	0.00145467	0.11814	0.00842723	0.00138045	0.611813	-0.0143513	0.00106981	0.26513	-0.0154867	0.00105558	0.223038
cg00212979	EHD1	0.00882721	1.93511e-05	5.77356e-12	0.000424884	2.38112e-05	0.786301	0.00300067	1.68575e-05	0.00689627	0.00411359	1.48093e-05	2.55342e-05	0.0116223	6.05064e-05	0.00123143	0.0016184	5.7419e-05	0.632737	0.000838984	4.44982e-05	0.749197	-0.00254263	4.39066e-05	0.326447
cg00213281	KIF5C;MIR1978	-0.00138624	0.00012481	0.668237	0.00115312	0.000153577	0.772025	-0.000457693	0.000108727	0.870963	0.00313996	9.55163e-05	0.204722	-0.0310942	0.000131882	8.66948e-09	-0.014341	0.000125152	0.00435717	-0.00241766	9.69898e-05	0.532712	-0.00302734	9.57002e-05	0.428603
cg00214628		-0.0507293	0.000227466	3.83455e-30	0.00471716	0.000279893	0.380026	-0.00840981	0.000198154	0.0271505	-0.0155769	0.000174078	3.36221e-06	-0.0652934	0.000827551	1.17621e-06	0.00262466	0.000785325	0.833988	0.00543988	0.000608606	0.575197	0.00276088	0.000600513	0.773111
cg00215204	BCL11B;BCL11B;BCL11B;BCL11B	0.0032516	0.000137843	0.338839	0.0233471	0.000169614	2.73062e-08	0.00426689	0.000120081	0.149716	0.00551249	0.00010549	0.0341964	0.00242561	0.000485615	0.81037	0.0187098	0.000460837	0.0517952	0.00781698	0.000357136	0.293428	0.0241932	0.000352388	0.00106991
cg00216055		0.0285054	0.000111935	3.69822e-20	0.014478	0.000137734	0.000126407	0.00510745	9.75106e-05	0.0557387	0.0166191	8.56629e-05	1.91438e-12	0.0490429	0.00050344	2.7886e-06	0.0382411	0.000477752	0.000108462	-0.00608889	0.000370245	0.42138	0.01154	0.000365322	0.122991
cg00217553	ARL8B	-0.0327416	0.000104353	1.31552e-27	-0.00540713	0.000128405	0.137456	-0.00412631	9.09061e-05	0.109382	-0.0139157	7.98608e-05	9.58911e-10	-0.0243988	0.00027886	0.00157191	-3.42968e-05	0.000264631	0.996236	-0.00726416	0.000205082	0.197797	-0.0209249	0.000202355	0.000195392
cg00217953	SEMA4C	0.0354616	0.000277983	3.05653e-13	0.0094731	0.000342053	0.110867	0.00740955	0.000242162	0.0781926	0.0165635	0.000212738	7.77891e-06	0.043473	0.000666762	0.00027957	0.0223294	0.000632741	0.0476322	0.00770568	0.000490357	0.376656	0.0335577	0.000483837	0.000113298
cg00218090		0.0326193	0.000357943	3.10542e-09	0.0374353	0.000440443	3.19357e-08	0.023209	0.000311818	1.24756e-06	0.0338465	0.000273931	1.22239e-15	0.0396251	0.000676238	0.000985831	0.0484704	0.000641733	2.39996e-05	0.0184635	0.000497326	0.0359366	0.0235918	0.000490713	0.00672192
cg00218114	CACHD1;CACHD1	-0.0115197	1.88941e-05	1.43781e-19	-0.005673	2.32489e-05	0.000255541	-0.00235029	1.64594e-05	0.0321565	-0.00625202	1.44595e-05	1.09017e-10	-0.00176299	0.000151501	0.754867	-0.00834205	0.000143771	0.120163	-0.00486067	0.000111418	0.242248	-0.00424794	0.000109937	0.300212
cg00218229		-0.00707841	1.50589e-05	3.70955e-10	-0.00539418	1.85297e-05	9.876e-05	-0.004894	1.31184e-05	6.2598e-07	-0.00340438	1.15245e-05	7.78865e-05	-0.0049257	3.64122e-05	0.0758509	0.00336394	3.45542e-05	0.200874	-0.0023361	2.67786e-05	0.251608	-0.000250555	2.64225e-05	0.900729
cg00218409		-0.00500901	4.72163e-06	2.95035e-15	-0.00247129	5.80988e-06	0.00143305	-0.00198681	4.11319e-06	0.000296125	-0.0020947	3.61343e-06	1.42893e-05	0.000646232	5.55637e-06	0.550174	-2.99561e-05	5.27286e-06	0.97671	7.48862e-05	4.08632e-06	0.924972	-0.000826056	4.03199e-06	0.292835
cg00218914	C3orf25	-0.00979331	3.04261e-05	1.05722e-09	-0.00629854	3.74388e-05	0.00137114	-0.00822896	2.65054e-05	3.94636e-09	-0.00617406	2.32849e-05	4.80677e-07	0.0225351	0.000157648	0.000109576	0.0018408	0.000149604	0.73629	-0.00196219	0.000115939	0.643237	0.00166088	0.000114397	0.691108
cg00220152	HIF3A;HIF3A;HIF3A;RNU6-66P	0.00146101	0.000348942	0.787052	0.0387888	0.000429367	6.57704e-09	0.00719257	0.000303977	0.126972	0.0142617	0.000267043	0.000581539	0.00697735	0.000987569	0.628428	0.0425951	0.000937179	0.00199359	0.020549	0.000726288	0.0532562	0.0362907	0.000716631	0.000585516
cg00220571	FAM186B;FAM186B	0.0291785	0.000262975	6.34288e-10	0.0176863	0.000323586	0.00223245	0.00634417	0.000229088	0.120995	0.0178608	0.000201253	7.27468e-07	0.0342081	0.00057173	0.00196026	0.0197408	0.000542557	0.0585628	0.00542585	0.000420467	0.501313	0.0119198	0.000414877	0.134887
cg00221714		-0.00638229	0.000148134	0.0702376	-0.0139938	0.000182276	0.00126986	-0.00602817	0.000129045	0.0496798	-0.0160763	0.000113366	2.98931e-09	-0.00691701	0.000369763	0.433146	0.00279508	0.000350896	0.738463	-0.014966	0.000271935	0.0215707	-0.0203535	0.000268319	0.00160021
cg00221718		-0.00974298	3.87222e-05	7.20187e-08	-0.00685266	4.76469e-05	0.00202146	-0.0059114	3.37324e-05	0.000170515	-0.00535682	2.96338e-05	0.000105708	0.0136786	0.000184322	0.0286383	0.0160204	0.000174917	0.00702144	-0.00104429	0.000135556	0.819646	0.00173354	0.000133754	0.701307
cg00222056	TMEM14A	0.0079531	7.77042e-06	2.36354e-22	0.00397896	9.56135e-06	6.39301e-05	-0.000292524	6.7691e-06	0.677363	0.00326012	5.94664e-06	1.45577e-07	0.00821313	2.05698e-05	9.52928e-05	0.00256716	1.95203e-05	0.194067	-0.000876499	1.51277e-05	0.566828	0.00301076	1.49265e-05	0.0467739
cg00222799	ABCG1;ABCG1;ABCG1;ABCG1;ABCG1;ABCG1	0.02142	0.000164098	8.98402e-09	0.013872	0.000201919	0.00239899	0.00216029	0.000142952	0.503752	0.0108703	0.000125583	0.000132353	0.0297962	0.000370023	0.000813564	0.0144634	0.000351143	0.0848177	-0.00494595	0.000272126	0.446155	0.0178463	0.000268508	0.00558891
cg00223043	TCN2;TCN2	-0.0394059	0.000380984	4.31348e-12	-0.000395694	0.000468794	0.954621	-0.001119	0.00033189	0.820189	-0.0101732	0.000291564	0.0187479	-0.0196098	0.00117874	0.213608	0.0102489	0.00111859	0.493014	-0.00276564	0.000866878	0.81128	0.0108956	0.000855352	0.340716
cg00227154		-0.00895128	1.02206e-05	1.31988e-21	-0.00540405	1.25763e-05	2.24443e-06	-0.0029329	8.90359e-06	0.000282645	-0.00569505	7.82178e-06	1.60228e-15	-0.00324905	0.000192683	0.609935	-0.00539704	0.000182851	0.372047	-0.00966885	0.000141705	0.0395764	-0.00369494	0.000139821	0.424118
cg00227665	LOC100129637	0.0238283	0.000144256	9.88363e-12	0.00669207	0.000177504	0.117943	0.00173024	0.000125667	0.567897	0.011003	0.000110398	3.71038e-05	0.00421974	0.000120473	0.402217	0.00366517	0.000114326	0.44322	-0.000211538	8.85994e-05	0.954442	0.00542369	8.74213e-05	0.13833
cg00228496	USP39;USP39;USP39;USP39;USP39;USP39	0.0676907	0.00021555	1.6083e-53	0.00615813	0.00026523	0.239132	0.000542769	0.000187774	0.883464	0.0214638	0.000164959	5.43005e-11	0.0798945	0.000688037	1.25433e-10	0.0269068	0.00065293	0.0189439	-0.00506024	0.000506004	0.567516	0.011789	0.000499275	0.177542
cg00228931	CAPZB;CAPZB;CAPZB;CAPZB	0.0229406	0.000127017	2.8927e-12	0.0209642	0.000156293	1.97419e-07	-0.00389505	0.00011065	0.170708	0.0127546	9.72054e-05	3.59467e-07	0.0308471	0.000457591	0.00180562	0.0375436	0.000434242	6.79416e-05	0.0122229	0.000336526	0.0910079	0.0359794	0.000332051	7.08723e-07
cg00229477	DNMBP;DNMBP-AS1	-0.0138598	0.000458043	0.0254031	-0.0281635	0.000563613	0.000227065	-0.0124997	0.000399019	0.0206703	-0.0273647	0.000350537	9.23728e-09	0.00126426	0.00118682	0.936235	-0.00726438	0.00112626	0.628155	-0.0182669	0.00087282	0.116682	-0.0254252	0.000861215	0.0271748
cg00229809	CELSR1	-0.0182111	0.000107308	1.5295e-09	0.00347229	0.00013204	0.346815	-0.00591991	9.34798e-05	0.02356	-0.00416589	8.21218e-05	0.069648	-0.020715	0.000291186	0.00847499	0.00311538	0.000276329	0.674961	0.00326704	0.000214147	0.570448	0.0100198	0.0002113	0.0784263
cg00230282	USP37	0.0504423	0.000256472	9.56899e-27	0.0187201	0.000315585	0.00105186	-0.00177372	0.000223423	0.660574	0.0150241	0.000196276	2.40467e-05	0.0752281	0.000566059	2.69895e-11	0.0296133	0.000537176	0.00448577	-0.00811904	0.000416297	0.31212	0.00618373	0.000410762	0.435118
cg00231729	AKAP6	-0.0065357	0.00084397	0.43717	-0.0246864	0.00103849	0.0171543	-0.00645196	0.000735214	0.378607	-0.035559	0.000645884	3.7762e-08	-0.00765319	0.00273199	0.749592	0.00137955	0.00259259	0.951652	-0.0227035	0.00200919	0.198456	-0.0229277	0.00198247	0.188145
cg00232453	EHMT2;EHMT2	0.0116772	4.20402e-05	6.11905e-10	-0.000410384	5.17297e-05	0.858987	-0.00612515	3.66228e-05	0.000185302	-0.000471632	3.2173e-05	0.742694	0.0168192	0.000130844	0.00146827	-9.09241e-05	0.000124167	0.985431	-0.00662075	9.62264e-05	0.0869104	0.000386418	9.49469e-05	0.919164
cg00233512		-0.0301613	0.000135996	9.91112e-19	-0.00615266	0.00016734	0.138738	-0.00683436	0.000118471	0.0202392	-0.0105951	0.000104077	4.29728e-05	-0.0153447	0.000485316	0.129563	-0.000535438	0.000460553	0.955474	-0.0151684	0.000356916	0.0418904	-0.00143257	0.00035217	0.845114
cg00233633	CPVL;CPVL	-0.00628322	6.61288e-06	6.42051e-17	-0.00437677	8.13702e-06	1.9129e-06	-0.00338636	5.76073e-06	1.97685e-07	-0.00395359	5.06079e-06	5.46502e-12	-0.00503218	2.42734e-05	0.0265311	-0.00398382	2.30348e-05	0.0639224	-0.00344301	1.78514e-05	0.0389374	-0.00203616	1.7614e-05	0.214919
cg00234046	CDH23;CDH23	0.0386856	0.000347493	1.0999e-12	-0.00296959	0.000427583	0.654766	-0.000716335	0.000302714	0.878902	0.00553853	0.000265933	0.180046	0.04989	0.00124166	0.0021798	0.0281189	0.00117831	0.0674709	0.00727027	0.000913157	0.540915	0.0237541	0.000901015	0.0434921
cg00234363	CHD7	0.0452631	0.000499361	3.67792e-12	0.0162184	0.000614455	0.0417435	-0.00460792	0.000435013	0.413642	0.0163271	0.000382157	0.00099276	0.100259	0.00181551	4.86981e-07	0.02727	0.00172287	0.142145	-0.00900186	0.00133518	0.531267	0.010014	0.00131743	0.480317
cg00234655		0.0209294	0.000142874	1.77326e-09	0.0116507	0.000175803	0.00627264	0.00230647	0.000124463	0.444265	0.0172396	0.00010934	9.70792e-11	0.0205006	0.000439329	0.0335923	0.0124353	0.000416912	0.173514	-0.00944045	0.000323096	0.182428	0.0102466	0.0003188	0.142579
cg00234726		0.0360875	0.00038741	3.0204e-10	0.04088	0.000476701	6.52718e-09	0.0120659	0.000337488	0.0151589	0.0293884	0.000296482	2.13186e-11	0.030616	0.000948905	0.0308468	0.0560602	0.000900487	3.6788e-05	0.0160021	0.000697854	0.124266	0.0106294	0.000688575	0.300294
cg00235484	MAP7	-0.0235651	0.000124882	4.8138e-13	-0.00496734	0.000153665	0.212233	-0.00723269	0.000108789	0.0103534	-0.0130629	9.55711e-05	1.47709e-07	0.0342655	0.000728861	0.00594059	0.0144622	0.000691671	0.219	-0.00523553	0.000536026	0.565486	-5.55099e-06	0.000528899	0.999507
cg00235934		-0.00538401	2.66065e-05	0.00031981	-0.00983145	3.27388e-05	9.87602e-08	-0.00727203	2.31779e-05	2.61193e-08	-0.00604827	2.03618e-05	1.35232e-07	0.0102989	2.73851e-05	2.31436e-05	0.00208396	2.59878e-05	0.360587	-0.000802083	2.01398e-05	0.649634	0.00130448	1.9872e-05	0.454119
cg00237753	C16orf74	0.032186	9.10408e-05	2.66289e-30	-0.00291959	0.000112024	0.390439	-0.00418524	7.93091e-05	0.0821392	0.00553875	6.96728e-05	0.00886029	0.0460163	0.000173356	2.63165e-13	0.00694744	0.00016451	0.225965	-0.00443882	0.000127491	0.31799	0.00442184	0.000125796	0.313373
cg00238349	WDR51A;WDR51A;WDR51A	-0.00486863	5.28568e-05	0.0208177	0.0024291	6.50393e-05	0.348375	-0.0103843	4.60456e-05	1.71941e-08	-0.00482355	4.04509e-05	0.00278383	0.00267236	0.000178967	0.663258	0.00418902	0.000169835	0.472107	0.000128771	0.000131618	0.977237	0.00174393	0.000129868	0.695365
cg00238353	PTPRE	-0.0410887	0.000465093	6.09187e-11	-0.00639015	0.000572288	0.405604	-0.0148864	0.00040516	0.00625683	-0.0210017	0.000355932	1.16847e-05	-0.0451078	0.00166538	0.0164334	-0.0395579	0.0015804	0.0265206	-0.0123752	0.00122477	0.368994	-0.00530775	0.00120849	0.696023
cg00238570	MALL	-0.00682621	1.66122e-05	8.51023e-09	0.000731109	2.0441e-05	0.614615	-0.000350583	1.44715e-05	0.733076	-0.00349529	1.27132e-05	0.000112282	-0.0100582	0.000383414	0.263241	-0.011665	0.000363851	0.17175	-0.012352	0.000281974	0.0621835	0.00597617	0.000278225	0.3595
cg00239772	MLLT1	-0.0302342	0.000196594	1.45495e-13	0.00334073	0.000241905	0.503647	-0.000562722	0.00017126	0.87357	-0.000660137	0.000150452	0.831725	-0.0111327	0.000561203	0.305993	0.0125059	0.000532568	0.22575	0.00106497	0.000412726	0.893989	0.000943345	0.000407238	0.904776
cg00240598		0.0550355	0.000622547	4.09302e-14	-0.0256408	0.000766032	0.00396052	-0.0103002	0.000542324	0.101802	0.00377421	0.00047643	0.494823	0.109704	0.00300521	1.69665e-05	0.0500753	0.00285187	0.0364865	-0.00606971	0.00221012	0.742773	0.0106239	0.00218074	0.560527
cg00242096		-0.0835278	0.000403708	2.38164e-44	-0.00391607	0.000496755	0.584331	-0.0075776	0.000351685	0.134957	-0.0243455	0.000308954	5.15128e-08	-0.0695287	0.000908364	7.95689e-07	-0.0198577	0.000862015	0.130798	-0.00578714	0.000668039	0.569324	-0.000210811	0.000659156	0.983235
cg00242394	ABCC2	0.0145514	0.000161505	7.93764e-05	-0.00899913	0.000198729	0.0469659	-0.00555915	0.000140693	0.0829776	0.000604921	0.000123599	0.8299	0.0487861	0.000354657	3.43941e-08	0.00834638	0.000336561	0.308998	-0.000653889	0.000260825	0.918023	0.00699077	0.000257357	0.265213
cg00243880	CUX1;CUX1;CUX1;CUX1;CUX1;CUX1;CUX1	-0.0221616	7.9447e-05	1.87375e-17	-0.00969176	9.77581e-05	0.00230212	-0.00844349	6.92093e-05	0.00017786	-0.0124772	6.08002e-05	3.31852e-10	0.039785	0.000508217	0.000141746	0.0211245	0.000482285	0.0319434	-0.000810534	0.000373758	0.915125	0.00547739	0.000368788	0.465611
cg00244001	FAM53B	-0.00894874	1.76479e-05	2.81587e-13	-0.00476637	2.17154e-05	0.00147106	-0.00302834	1.53737e-05	0.00430451	-0.00560167	1.35058e-05	2.12333e-09	0.00234707	1.2605e-05	0.150176	-0.0013517	1.19618e-05	0.382061	-0.000991816	9.27011e-06	0.40786	2.60488e-05	9.14685e-06	0.982414
cg00244312		0.0087399	4.58687e-05	8.79034e-06	-0.00120178	5.64406e-05	0.618432	-0.00656323	3.9958e-05	0.000125859	-0.0009026	3.5103e-05	0.547534	0.0221994	6.11609e-05	1.75679e-09	0.0107851	5.80401e-05	0.00166478	-0.00147891	4.49795e-05	0.575186	0.0021089	4.43815e-05	0.418098
cg00246121	FCHSD1	0.0158561	9.11728e-05	1.13251e-08	0.0114316	0.000112186	0.000792689	-0.00254145	7.94241e-05	0.291358	0.00801269	6.97738e-05	0.000156943	0.0217856	0.000248696	0.00277914	0.0119255	0.000236006	0.0830528	-0.00200346	0.000182898	0.706509	0.012468	0.000180466	0.0180247
cg00247033		-0.013415	0.000358257	0.0144465	-0.0178922	0.000440829	0.00802897	-0.0184931	0.000312091	0.000110725	-0.0234213	0.000274171	2.687e-08	-0.0279646	0.000977832	0.0518981	-0.013068	0.000927938	0.337376	-0.0247044	0.000719127	0.0196896	-0.00755205	0.000709565	0.468293
cg00247373	OVCH1-AS1;OVCH1-AS1;OVCH1-AS1	-0.00331756	0.000542505	0.622755	-0.0218564	0.000667542	0.00850141	-0.00696694	0.000472596	0.235728	-0.0282223	0.000415175	5.14923e-08	-0.00676708	0.00150679	0.703941	-0.000735558	0.0014299	0.965278	-0.0313411	0.00110814	0.0171698	-0.0359626	0.0010934	0.00565515
cg00247830	LOC105376360	-0.0581878	0.000206949	3.42554e-42	-0.0024736	0.000254647	0.629349	-0.00571149	0.000180281	0.115576	-0.0152863	0.000158377	1.74835e-06	-0.0453106	0.000471366	7.44502e-06	-0.0215666	0.000447314	0.0230243	-0.0208134	0.000346657	0.00473457	-0.0037403	0.000342047	0.604838
cg00248073		-0.0128189	0.000373641	0.0220862	-0.0203275	0.000459758	0.00319518	-0.00773395	0.000325493	0.11278	-0.0252627	0.000285945	4.3526e-09	-0.0176072	0.00111568	0.250961	-0.0107913	0.00105875	0.458163	-0.0296318	0.000820504	0.00889491	-0.0266555	0.000809594	0.016982
cg00249205	STX1B	-0.0280856	0.000127574	1.86079e-17	-0.00853528	0.000156978	0.0340176	-0.00652119	0.000111135	0.0221669	-0.0066594	9.76315e-05	0.00785177	-0.00196378	0.000356592	0.820656	-0.00759061	0.000338397	0.3561	-0.0168884	0.000262248	0.00836157	0.00110819	0.000258761	0.860058
cg00250036	NPAS3;NPAS3;NPAS3;NPAS3	-0.0468642	0.000911509	9.28909e-08	0.00340897	0.00112159	0.751287	-0.00548456	0.00079405	0.471393	-0.0141534	0.000697571	0.0344751	-0.0849098	0.00241254	0.000192307	0.0205028	0.00228944	0.337934	-0.00459442	0.00177425	0.78158	-0.00980271	0.00175066	0.548899
cg00251622	ACOX3;ACOX3	0.0326681	0.00021187	1.49361e-14	0.0104654	0.000260703	0.0436891	-0.00121662	0.000184568	0.740346	0.0154615	0.000162143	1.76298e-06	0.0172514	0.000605617	0.127128	-0.000538102	0.000574716	0.959938	-0.00423303	0.000445389	0.610202	0.0170556	0.000439467	0.0379594
cg00251905		-0.021499	8.75512e-05	3.61263e-15	-0.0077109	0.00010773	0.0208053	-0.00887285	7.62691e-05	0.000175141	-0.0116995	6.70023e-05	1.92749e-08	0.0186295	0.000214414	0.00582343	0.00993688	0.000203473	0.119688	-0.00111782	0.000157686	0.820983	0.00304156	0.00015559	0.532729
cg00252058		-0.0322601	0.000261719	7.77336e-12	0.000762524	0.000322041	0.894743	-0.00165581	0.000227994	0.684889	-0.00874723	0.000200292	0.0147574	-0.0841433	0.000928194	4.50741e-09	-0.0438628	0.000880832	0.00103659	-0.0285668	0.000682622	0.00572058	-0.0169168	0.000673545	0.095986
cg00252813	GAPDH	-0.00891958	2.53226e-05	1.12508e-09	-0.0112636	3.1159e-05	4.1352e-10	-0.00758652	2.20595e-05	2.7137e-09	-0.00733152	1.93792e-05	6.30171e-11	0.00381691	1.20932e-05	0.0171959	-0.000292971	1.14761e-05	0.846543	-0.000990324	8.89367e-06	0.398831	-0.000380183	8.77541e-06	0.742598
cg00254017	MAP3K1	0.0378962	0.000185506	2.31364e-21	0.0195421	0.000228261	5.85862e-05	-0.00281267	0.000161601	0.41295	0.0202741	0.000141966	2.44688e-11	-0.0136534	0.000598905	0.224409	-0.0171779	0.000568346	0.107544	-0.0137219	0.000440453	0.0971916	0.00195516	0.000434596	0.810327
cg00255699	TRIT1	0.029317	0.000258811	3.85142e-10	0.0327688	0.000318462	1.25721e-08	0.0115175	0.00022546	0.00457699	0.0212249	0.000198066	3.11603e-09	-0.0481585	0.000865009	0.00040652	-0.0105025	0.000820872	0.412265	0.00051916	0.000636154	0.95827	-0.000378973	0.000627695	0.969121
cg00255799	HSBP1	0.0305674	0.000276831	2.78405e-10	0.00758405	0.000340636	0.200827	0.00226385	0.000241158	0.589573	0.0103052	0.000211857	0.00523281	0.0476368	0.000835661	0.000373728	0.0247823	0.000793021	0.0495716	0.00237895	0.00061457	0.807282	0.0235846	0.000606398	0.0146893
cg00256485	LPCAT1	0.0123216	9.88284e-05	1.95375e-05	-0.00392139	0.000121607	0.268271	-0.00538256	8.60932e-05	0.0319238	-0.000783119	7.56326e-05	0.722196	0.0446244	0.000299129	3.87873e-08	0.0059121	0.000283866	0.432509	-0.00750074	0.000219988	0.199155	0.00459363	0.000217063	0.425138
cg00256709		0.0234442	0.00012539	6.99671e-13	-0.00445509	0.00015429	0.26417	-0.00431858	0.000109232	0.126358	0.00310983	9.59599e-05	0.210154	0.0223835	0.000735376	0.0726485	0.0191612	0.000697853	0.105236	-0.00496793	0.000540818	0.587177	-0.000917474	0.000533627	0.919041
cg00257455		0.00650562	7.82967e-06	1.72671e-15	0.00391069	9.63426e-06	9.05216e-05	0.00190633	6.82072e-06	0.00696604	0.00364196	5.99198e-06	5.0259e-09	0.0101219	2.30873e-05	6.14541e-06	0.00665504	2.19093e-05	0.00158995	0.00360977	1.69791e-05	0.0265103	0.00536832	1.67534e-05	0.000873714
cg00259404	TRIM27	-0.0180418	5.5937e-05	1.54472e-16	-0.0095617	6.88295e-05	0.000340695	-0.00803527	4.87289e-05	2.14714e-05	-0.00989286	4.28082e-05	2.84161e-09	0.037974	0.000554221	0.000493766	0.0273756	0.000525941	0.00788292	-0.00357739	0.000407591	0.652437	-2.3359e-05	0.000402171	0.997622
cg00259742		0.0267165	7.85757e-05	1.09224e-24	-0.000954379	9.6686e-05	0.762489	0.00224794	6.84503e-05	0.314735	0.00757994	6.01334e-05	0.000117464	0.0306412	0.000242597	2.33092e-05	-0.000814623	0.000230218	0.904366	-0.0166522	0.000178413	0.00165834	-0.00182945	0.000176041	0.724213
cg00259834	RFTN1	-0.00557798	7.70548e-06	5.40057e-12	-9.95951e-05	9.48145e-06	0.919779	-0.00201164	6.71253e-06	0.00410468	-0.00303362	5.89694e-06	8.84567e-07	-0.00943407	0.000236343	0.181555	0.00164137	0.000224284	0.806256	-0.00267635	0.000173814	0.605892	0.00346021	0.000171503	0.499072
cg00263032	OPRM1;IPCEF1;IPCEF1;IPCEF1	0.00821696	5.11872e-05	7.55105e-05	0.0142287	6.29848e-05	2.72138e-08	0.00900807	4.45911e-05	6.52881e-07	0.00963374	3.91731e-05	1.48231e-09	-0.00134393	2.33715e-05	0.544606	-0.00271798	2.21789e-05	0.197078	-0.00245825	1.71881e-05	0.132395	-0.00289393	1.69595e-05	0.0728165
cg00263146	BASP1	0.0551659	0.000384604	8.67971e-22	0.00364747	0.000473248	0.601636	-0.009607	0.000335043	0.0522266	0.0171659	0.000294335	8.08299e-05	0.0724631	0.00108675	2.4597e-06	0.0360027	0.0010313	0.0125249	0.00824033	0.00079923	0.458899	0.0268851	0.000788603	0.014727
cg00263248	C14orf64	0.0287775	0.00033924	7.66471e-08	0.0297472	0.000417429	6.16628e-06	0.00797709	0.000295525	0.0860704	0.0195549	0.000259618	1.78376e-06	-0.028848	0.00100169	0.047575	0.00415002	0.000950575	0.763258	0.000214646	0.00073667	0.983961	0.00487095	0.000726875	0.643875
cg00263619	CCDC41;CCDC41	0.0384159	0.000314661	1.14742e-13	0.0338649	0.000387184	9.41937e-08	0.0215511	0.000274113	1.57434e-06	0.0264009	0.000240807	2.46384e-11	0.0493846	0.000737255	8.89638e-05	0.0587345	0.000699637	1.06247e-06	0.00340691	0.0005422	0.709967	0.0170174	0.000534991	0.060406
cg00267142	RPS6KA2	0.055762	0.000284512	3.3021e-29	0.013041	0.000350086	0.0300975	0.00691951	0.000247849	0.103968	0.0225994	0.000217734	1.7826e-09	0.0341809	0.000893942	0.0131156	-0.0211393	0.000848329	0.105023	-0.0315505	0.000657432	0.00190171	0.00170203	0.000648691	0.864211
cg00269395	ZFPM1	0.0100719	0.000153305	0.00500724	0.0276606	0.000188639	4.46393e-10	0.00487371	0.00013355	0.118725	0.012396	0.000117323	6.61512e-06	0.0250137	0.000407662	0.00723091	0.0324109	0.000386861	0.000261818	-0.00334524	0.000299807	0.623396	0.0333545	0.00029582	1.09502e-06
cg00270654	LOC100129637	0.0056921	9.98637e-06	6.08563e-10	0.00716544	1.2288e-05	2.46348e-10	0.00340796	8.6995e-06	1.99889e-05	0.00401572	7.64249e-06	1.13521e-08	0.000169182	1.03778e-05	0.908851	-0.000506466	9.8483e-06	0.718003	-0.00175921	7.63217e-06	0.106189	0.000378527	7.53069e-06	0.724111
cg00271311	CNTF;ZFP91-CNTF	0.0373192	0.000182033	3.89372e-21	0.0148562	0.000223989	0.00202375	0.00655345	0.000158576	0.0542455	0.0178673	0.000139309	2.72382e-09	0.0336003	0.000426758	0.000443674	0.00484366	0.000404982	0.590224	-0.00195501	0.000313851	0.779084	0.0143861	0.000309677	0.037049
cg00272343	LOC105376360	0.041218	0.000279906	3.59752e-17	0.00811947	0.000344419	0.173222	-0.00161145	0.000243837	0.702546	0.0171337	0.00021421	4.05783e-06	0.0172067	0.000997893	0.235549	-0.00213805	0.000946975	0.876443	-0.0140002	0.000733881	0.189507	0.0031926	0.000724123	0.76143
cg00273504	REEP5	0.0294168	0.000346385	5.42524e-08	0.0107367	0.000426221	0.105503	-0.00241786	0.000301749	0.606503	0.0116383	0.000265086	0.00481499	0.0287721	0.000716233	0.0195938	-0.00755353	0.000679687	0.516872	-0.00164145	0.00052674	0.855735	0.0107454	0.000519736	0.22824
cg00274133		0.0458989	0.000192794	3.33337e-29	-0.00608965	0.00023723	0.218388	-0.00541733	0.00016795	0.122005	0.00632227	0.000147544	0.0399934	0.0755245	0.000439233	5.42959e-14	0.00575351	0.000416821	0.528389	-0.00526179	0.000323025	0.456927	0.00272945	0.00031873	0.69564
cg00274203	COQ10A;COQ10A	0.0380355	0.000225127	4.54364e-18	0.0229271	0.000277014	1.88333e-05	-0.00440938	0.000196116	0.244032	0.0217899	0.000172288	7.23875e-11	0.036521	0.000586833	0.00111366	0.0362009	0.00055689	0.000666902	0.00707801	0.000431575	0.386698	0.029726	0.000425837	0.000262979
cg00276256	ADARB2	0.0437838	0.000395274	4.4831e-14	0.0204292	0.000486377	0.00396424	0.0104913	0.000344338	0.0365303	0.0213175	0.0003025	1.41017e-06	0.0367067	0.00082114	0.00549965	-0.00922745	0.000779242	0.459642	0.00178586	0.000603891	0.853437	0.0146517	0.000595862	0.125194
cg00277397	CALN1;CALN1	-0.0138053	0.000330149	0.00874786	-0.0115032	0.000406242	0.0756826	-0.034795	0.000287605	4.97159e-14	-0.0219825	0.00025266	5.39533e-08	0.0199463	0.000985887	0.166705	0.00935513	0.000935582	0.493842	-0.00389754	0.000725051	0.712933	-0.00694483	0.00071541	0.506525
cg00278134		-0.085992	0.000416574	1.92e-45	0.00372899	0.000512587	0.608071	-0.00371974	0.000362893	0.469958	-0.0234703	0.000318801	2.33318e-07	-0.0883184	0.000967664	1.74478e-09	-0.0168361	0.000918289	0.214282	-0.00423647	0.000711649	0.686467	-0.0112345	0.000702187	0.278355
cg00278256		-0.0375112	0.000371187	2.34054e-11	-0.011685	0.000456738	0.0887977	-0.0181648	0.000323355	0.000190736	-0.0154992	0.000284066	0.000289894	-0.0339972	0.001059	0.0232922	-0.038246	0.00100496	0.00725029	-0.0303872	0.00077882	0.0059217	-0.0161487	0.000768464	0.13667
cg00278392		-0.0196051	9.19172e-05	2.30601e-12	-0.00572501	0.000113102	0.0938309	-0.00899553	8.00725e-05	0.00020482	-0.00806568	7.03435e-05	0.000151048	0.0281142	0.000250485	0.000128397	0.0125202	0.000237704	0.0698662	0.00206447	0.000184214	0.699035	0.00651129	0.000181765	0.216999
cg00278472	PARP1	0.0183888	0.000131349	3.4215e-08	0.00667174	0.000161623	0.102373	0.000433626	0.000114423	0.880754	0.011392	0.000100521	7.6893e-06	0.0109013	0.000252865	0.135705	0.011939	0.000239962	0.0852695	0.0132566	0.000185964	0.0138989	0.0151556	0.000183492	0.00443152
cg00281776		0.0195749	0.000136966	8.89731e-09	-0.00377079	0.000168534	0.365828	0.0020364	0.000119316	0.490282	0.00522702	0.000104819	0.043944	0.0220056	0.000562645	0.0437778	0.00131793	0.000533936	0.898436	-0.0195893	0.000413786	0.0148085	-0.0121118	0.000408285	0.125702
cg00282411	CASC15	-0.0274756	0.000327707	1.76624e-07	0.0123715	0.000403237	0.0551951	0.00583337	0.000285478	0.201479	0.000127421	0.000250792	0.974657	-0.0782921	0.00086445	1.47635e-08	-0.0352777	0.000820341	0.00613138	-0.0325039	0.000635743	0.00115072	-0.0184196	0.000627289	0.0605073
cg00283187		0.00535353	0.000147975	0.128615	0.0164055	0.00018208	0.000158017	0.00718895	0.000128906	0.0192126	0.0159878	0.000113244	3.56922e-09	-0.0237464	0.000418717	0.0118118	0.00507911	0.000397352	0.568631	0.00143898	0.000307937	0.834878	0.00889304	0.000303843	0.192248
cg00283283	PCDHGB5;PCDHGC3;PCDHGA6;PCDHGB4;PCDHGA8;PCDHGA12;PCDHGB3;PCDHGA5;PCDHGA1;PCDHGA11;PCDHGA3;PCDHGA2;PCDHGB6;PCDHGA11;PCDHGC5;PCDHGA4;PCDHGB2;PCDHGA10;PCDHGC4;PCDHGB7;PCDHGA9;PCDHGC3;PCDHGB1;PCDHGA7	-0.0234649	0.000166819	4.34903e-10	-0.00127997	0.000205267	0.780878	-0.0115962	0.000145322	0.000380088	-0.0183158	0.000127665	1.96431e-10	-0.0362457	0.000649134	0.00207654	-0.0174097	0.000616012	0.117154	-0.0156032	0.000477393	0.0701619	0.00798862	0.000471045	0.34653
cg00284585		0.0303085	0.000179972	1.00782e-14	0.0193604	0.000221453	5.3064e-05	0.00244211	0.000156781	0.470474	0.0172231	0.000137731	8.04877e-09	0.0398175	0.00047469	8.23981e-05	0.0319871	0.000450469	0.000825471	0.0143764	0.000349101	0.051136	0.0252128	0.000344459	0.000570441
cg00285072		-0.0173711	5.2419e-05	2.22381e-16	-0.00686104	6.45006e-05	0.00787396	-0.00789937	4.56642e-05	1.59813e-05	-0.00773623	4.01158e-05	1.53199e-06	0.00895801	0.00026343	0.229406	-0.00838945	0.000249988	0.235558	-0.00901415	0.000193734	0.100395	-0.00479811	0.000191158	0.374761
cg00285940		0.0176645	0.000123954	4.83202e-08	-0.00348825	0.000152523	0.379198	0.00208219	0.000107981	0.458414	0.00815171	9.4861e-05	0.000968516	0.00954402	0.000235798	0.176033	-0.00665165	0.000223766	0.32005	-0.000284885	0.000173413	0.956143	0.00727476	0.000171107	0.155295
cg00287009	SPATS2L;SPATS2L;SPATS2L;SPATS2L;SPATS2L;SPATS2L;SPATS2L	-0.0276463	0.000280246	1.35911e-08	-3.9639e-07	0.000344837	0.999947	0.00327367	0.000244133	0.438172	-0.0050506	0.00021447	0.173421	-0.0889653	0.00113098	1.81355e-08	-0.0316978	0.00107327	0.0309586	-0.016866	0.000831759	0.13777	-0.0133674	0.000820699	0.232931
cg00287012	TTC39C;TTC39C;TTC39C	-0.0277527	0.000212869	6.53301e-11	-0.00155439	0.000261931	0.764903	-0.0046443	0.000185438	0.207012	-0.00817199	0.000162907	0.0115479	0.0114087	0.000781729	0.373995	0.0395808	0.000741841	0.00125345	-0.00805454	0.000574907	0.393393	0.00711124	0.000567263	0.445008
cg00288598	EIF2C2;EIF2C2	-0.195945	0.00126408	9.48437e-74	-0.00400328	0.00155542	0.751959	-0.000714807	0.00110118	0.936465	-0.0518456	0.000967388	6.06475e-11	-0.253509	0.0030325	6.96787e-21	-0.0619562	0.00287777	0.0101222	-0.0617569	0.00223019	0.000977412	-0.0515318	0.00220054	0.00519541
cg00288844	TXNDC11	0.030553	0.000103946	1.96517e-24	0.00103161	0.000127903	0.776395	-0.00377718	9.05512e-05	0.141977	0.0101035	7.9549e-05	8.18788e-06	0.0450965	0.000333934	1.38662e-07	0.00892086	0.000316895	0.262546	-0.00353798	0.000245585	0.566124	0.0045016	0.00024232	0.459446
cg00289496	FBXO31	0.050108	0.000341592	2.18963e-20	0.0122958	0.000420323	0.0619679	0.000710928	0.000297574	0.878784	0.0196761	0.000261418	1.67247e-06	0.0561226	0.000777508	1.521e-05	0.0298641	0.000737835	0.0143174	0.00110432	0.000571803	0.906545	0.0203346	0.0005642	0.029039
cg00290023		-0.0223333	3.31904e-05	4.7703e-39	-0.010673	4.08402e-05	2.2094e-07	-0.0065171	2.89134e-05	7.72465e-06	-0.0124152	2.54004e-05	7.89103e-22	-0.0191115	9.16987e-05	1.78503e-05	-0.0127282	8.70197e-05	0.00242798	-0.0125672	6.7438e-05	0.000119748	-0.0101586	6.65413e-05	0.00156236
cg00290355	MED12L;P2RY14	0.0536411	0.000336134	2.14833e-23	0.00676214	0.000413607	0.300595	-0.00261169	0.000292819	0.572225	0.0122	0.000257241	0.00270421	0.0842333	0.000963237	8.02662e-09	0.0196099	0.000914088	0.147287	0.00258446	0.000708394	0.805037	0.0103393	0.000698975	0.31728
cg00290637	ITGA5;LOC102724050;LOC102724050	-0.0163379	5.41977e-05	2.88194e-14	-0.00922499	6.66892e-05	0.000445863	-0.00987399	4.72136e-05	1.177e-07	-0.00802044	4.14771e-05	9.55781e-07	0.0368142	0.00044103	0.0001567	0.0147453	0.000418526	0.10744	-0.0054241	0.000324346	0.444104	0.0017453	0.000320034	0.80285
cg00291213	RUNX1	-0.021301	4.82762e-05	1.83302e-25	-0.0178242	5.9403e-05	8.70103e-13	-0.0108804	4.20552e-05	6.58194e-10	-0.012639	3.69454e-05	4.14398e-16	0.0213767	0.000348093	0.0129161	0.0183001	0.000330332	0.0247903	0.00146927	0.000255998	0.815428	0.00218877	0.000252595	0.724532
cg00291573		-0.059279	0.00044689	1.15267e-21	-0.0155347	0.00054989	0.0392532	-0.0217027	0.000389303	4.88398e-05	-0.0294294	0.000342002	4.13352e-10	-0.0999835	0.00159039	8.92281e-08	-0.0104037	0.00150924	0.549084	-0.0187827	0.00116962	0.163295	-0.0133471	0.00115407	0.31504
cg00292107	MARCKSL1	0.017554	6.57961e-05	1.19404e-13	0.0102343	8.09609e-05	0.000407107	0.000374538	5.73175e-05	0.85474	0.0067631	5.03533e-05	0.000172912	0.0407283	0.000214853	3.67597e-09	0.0204046	0.00020389	0.00150626	0.00315237	0.000158009	0.523921	0.0137909	0.000155908	0.00495985
cg00292334		-0.0333893	0.000211099	3.57326e-15	-0.013133	0.000259753	0.0112454	-0.0105319	0.000183896	0.0040948	-0.0120961	0.000161552	0.000176768	0.0394653	0.000917018	0.0047438	0.00804104	0.000870227	0.541975	-0.00743868	0.000674403	0.466694	-0.00736996	0.000665435	0.464864
cg00292978	AGXT2L2	-0.0367539	0.000125201	7.21722e-29	-0.00253378	0.000154057	0.525037	-0.00497524	0.000109067	0.0780364	-0.00924093	9.58153e-05	0.000199078	-0.0187215	0.000345164	0.0286105	0.00230176	0.000327552	0.775954	-0.0153876	0.000253844	0.0145238	0.00693812	0.000250469	0.26235
cg00293660	HCRTR2	-0.0336773	0.00045908	6.41675e-08	0.00287462	0.00056489	0.706477	-0.0105762	0.000399922	0.0504567	-0.0152606	0.000351331	0.00132776	-0.023067	0.00137697	0.175966	-0.0043038	0.00130671	0.789913	-0.0250451	0.00101267	0.0460802	-0.0225817	0.000999203	0.0682118
cg00294196		-0.0370254	0.000252429	1.4896e-15	-0.00682826	0.000310609	0.227766	-0.00350349	0.0002199	0.382003	-0.00755411	0.000193182	0.0319928	-0.0254423	0.000581712	0.0219918	0.0183054	0.00055203	0.0819391	-0.00759828	0.000427809	0.350695	0.0072969	0.00042212	0.363701
cg00294261		0.000375624	0.000449054	0.951181	-0.018548	0.000552553	0.0140941	-0.00644788	0.000391188	0.227749	-0.0269317	0.000343658	1.13046e-08	0.00803045	0.00163946	0.665519	-0.00378164	0.0015558	0.83012	-0.0228169	0.00120571	0.095533	-0.0358088	0.00118967	0.00822194
cg00294382	IL23A;IL23A	0.0172524	4.77405e-05	1.37961e-17	0.00438908	5.87438e-05	0.0747004	0.00259343	4.15885e-05	0.136817	0.0073028	3.65354e-05	1.98273e-06	0.0152892	0.000162613	0.00931213	-0.0118368	0.000154316	0.0335805	-0.0101882	0.00011959	0.0183571	-0.00495113	0.000118	0.243924
cg00294885	FAM98A	-0.000898841	0.000254615	0.845736	-0.0176504	0.000313299	0.00193	-0.00610712	0.000221805	0.129266	-0.019625	0.000194855	3.25356e-08	0.00554211	0.000798498	0.669012	0.00323009	0.000757755	0.792874	-0.00559963	0.00058724	0.55703	-0.00925196	0.000579432	0.325653
cg00294892	KCNN1	-0.0309947	0.000149679	4.75715e-18	0.00332359	0.000184177	0.445766	-0.00508353	0.000130391	0.0995897	-0.00720085	0.000114548	0.00795909	-0.00494213	0.000358466	0.569415	-0.00349868	0.000340176	0.671236	-0.014037	0.000263627	0.0285445	0.0057273	0.000260122	0.363765
cg00295135	BACH2;BACH2	-0.0136444	3.64831e-05	1.01499e-14	-0.00910243	4.48918e-05	2.4469e-05	-0.00632399	3.17818e-05	3.45334e-05	-0.00976364	2.79203e-05	4.41335e-13	0.0031599	0.000146523	0.569388	-0.00137632	0.000139047	0.793948	-0.00850175	0.000107757	0.0379702	-0.00283254	0.000106325	0.482218
cg00295190		-0.0411899	0.000289075	1.15499e-16	0.00113452	0.000355701	0.851422	-0.00651368	0.000251824	0.12889	-0.00917586	0.000221227	0.0149438	-0.0520422	0.000858498	0.000128617	-0.0186118	0.000814693	0.145147	-0.0061204	0.000631366	0.535903	-0.00485354	0.000622971	0.618797
cg00295485	UXS1	0.061276	0.000373847	4.78968e-27	0.00917041	0.000460012	0.183189	-0.00434971	0.000325672	0.372468	0.0243613	0.000286102	1.50398e-08	0.0468726	0.00133396	0.00541353	-0.000770989	0.0012659	0.961323	-0.0258034	0.000981038	0.03686	0.00715813	0.000967993	0.556105
cg00295879	XXYLT1;XXYLT1	-0.0222551	0.000138972	9.02953e-11	-0.00549846	0.000171003	0.190558	-0.00823536	0.000121064	0.00566002	-0.0101242	0.000106354	0.000109754	0.0495746	0.000888333	0.000329899	0.0140197	0.000843006	0.280306	-0.00801505	0.000653307	0.425588	-0.00299051	0.00064462	0.7631
cg00296804		-0.0783611	0.000379084	8.25172e-42	0.00298404	0.000466456	0.667051	-0.00284638	0.000330235	0.562177	-0.0164896	0.00029011	0.000136395	-0.0996925	0.00104138	7.09397e-11	-0.0273831	0.000988246	0.0519269	-0.0129956	0.000765864	0.233083	-0.00921416	0.000755681	0.391269
cg00298532	CLSTN1;CLSTN1	0.00316847	3.08142e-06	5.61162e-10	0.00135808	3.79163e-06	0.0299886	0.000814436	2.68434e-06	0.0659608	0.00200524	2.35819e-06	2.79634e-07	0.00312125	1.01308e-05	0.0331342	0.000857853	9.61388e-06	0.535933	0.00051543	7.4505e-06	0.631266	0.00226563	7.35144e-06	0.0330813
cg00299719		-0.0158394	3.76876e-05	1.1939e-18	0.000487918	4.63739e-05	0.823462	-0.00494845	3.28311e-05	0.00141575	-0.00641648	2.8842e-05	2.56731e-06	-0.0132493	0.000124138	0.00989943	0.00454513	0.000117804	0.349011	-0.00417903	9.12948e-05	0.266653	0.00346714	9.00809e-05	0.350172
cg00299893	LRRK1	0.0160909	9.83508e-05	2.40718e-08	0.00520127	0.000121019	0.141089	-0.000900268	8.56771e-05	0.718907	0.00779098	7.52671e-05	0.000400968	0.000606167	0.000336406	0.942564	-0.00280143	0.000319241	0.725704	-0.0160397	0.000247403	0.00990207	-2.39103e-06	0.000244114	0.999688
cg00300876	RFWD2;RFWD2;RFWD2	-0.00406887	0.000581475	0.56004	-0.0224808	0.000715495	0.00893791	-0.00543393	0.000506545	0.371658	-0.0287637	0.000444999	8.23072e-08	0.0271863	0.00193995	0.179026	-0.00679799	0.00184096	0.722942	-0.0376392	0.0014267	0.0117034	-0.0432418	0.00140773	0.00338685
cg00301372		-0.0352135	0.000511348	8.45735e-08	-0.0190901	0.000629204	0.0178917	-0.0189863	0.000445454	0.000887755	-0.0256491	0.000391331	3.38428e-07	-0.0434468	0.00157807	0.0175927	-0.033051	0.00149755	0.0566465	-0.0487912	0.00116056	0.000312208	-0.0194155	0.00114513	0.14267
cg00302379	MAX;MAX	0.0363908	0.000300737	6.21386e-13	-0.00610119	0.000370051	0.323433	-0.00295198	0.000261983	0.499755	0.00790271	0.000230151	0.0398304	0.0363021	0.000584489	0.00116514	0.00548832	0.000554665	0.60209	0.00842011	0.000429851	0.302273	0.0154663	0.000424135	0.0552949
cg00302979		-0.0135431	4.81257e-05	2.07361e-11	0.00533207	5.92178e-05	0.0310759	0.000340496	4.19241e-05	0.845703	-0.00377791	3.68303e-05	0.0140581	-0.0218308	0.000409407	0.0191654	-0.0140272	0.000388517	0.111943	0.0043688	0.00030109	0.522278	0.00612876	0.000297087	0.363137
cg00303252	GNAQ	-0.0170825	7.40806e-05	9.69984e-12	-0.00244254	9.11547e-05	0.425732	-0.00822825	6.45344e-05	0.000155039	-0.00714725	5.66933e-05	0.000183651	0.0235759	0.000541662	0.0277907	0.0142257	0.000514023	0.160894	-0.00209052	0.000398354	0.790047	-0.000316476	0.000393058	0.967414
cg00303422		-0.0385683	0.000194108	3.62589e-21	-0.00844115	0.000238847	0.0891318	-0.00584521	0.000169095	0.0963505	-0.00961712	0.00014855	0.00186331	-0.0489571	0.000815364	0.000216513	0.00841384	0.00077376	0.498617	-0.00443226	0.000599643	0.645484	0.0147351	0.00059167	0.121751
cg00303773	TOM1L2;TOM1L2;TOM1L2;TOM1L2;TOM1L2;TOM1L2	-0.0415061	8.97852e-05	8.98224e-49	-0.029081	0.000110479	1.49302e-17	-0.022737	7.82153e-05	5.60908e-21	-0.0248394	6.8712e-05	3.68356e-31	-0.0380619	0.00025791	4.05385e-07	-0.0221467	0.00024475	0.00166524	-0.0176325	0.000189675	0.00124265	-0.0224205	0.000187153	3.47728e-05
cg00304631	SMYD3;SMYD3	-0.0287814	0.000209174	8.56023e-12	0.0122425	0.000257384	0.0175869	-0.00214399	0.000182219	0.556712	-0.00188625	0.000160079	0.556134	-0.023759	0.000662818	0.0448887	0.0190683	0.000628998	0.0895574	-0.0101831	0.000487456	0.241496	0.00750483	0.000480975	0.381445
cg00305108	XPC;XPC	-0.038947	0.000283273	2.32248e-15	-0.0203572	0.000348562	0.000699652	-0.0125491	0.00024677	0.00315044	-0.0142518	0.000216787	0.000136754	0.0264066	0.00107925	0.080419	0.0224518	0.00102418	0.117098	-0.00160603	0.000793712	0.88478	0.00479923	0.000783159	0.660796
cg00305797	TLR3	0.00276353	0.000302172	0.582949	0.00944855	0.000371817	0.127197	-0.0251378	0.000263233	1.14552e-08	-0.00259846	0.00023125	0.499923	0.0263839	0.000811413	0.0441151	-0.00907196	0.000770011	0.464579	-0.00746142	0.000596738	0.437685	0.0085213	0.000588803	0.369101
cg00306267	SMNDC1	0.000421621	8.58497e-05	0.875111	-0.00482191	0.000105636	0.144187	-0.00376585	7.47869e-05	0.107202	-0.0119346	6.57001e-05	7.1967e-09	0.00412956	0.000279039	0.590016	-0.00402345	0.000264801	0.580135	-0.0114508	0.000205214	0.0427987	-0.0129391	0.000202485	0.0204727
cg00308065	CCDC92	0.0238806	0.000187888	2.13204e-09	0.0236874	0.000231192	1.33166e-06	0.00733529	0.000163676	0.0339684	0.0176891	0.000143789	6.74766e-09	0.00637075	0.00012746	0.21916	0.00842163	0.000120956	0.0872977	0.00732547	9.37379e-05	0.0551071	0.00603786	9.24915e-05	0.108814
cg00308680	LPIN2	0.015063	2.84973e-05	6.54787e-22	-0.0012397	3.50654e-05	0.514512	0.000372868	2.48251e-05	0.781829	0.00286398	2.18088e-05	0.0155468	0.0240084	0.000214252	0.000397536	0.00928777	0.00020332	0.145581	-0.0015074	0.000157567	0.760175	-0.00010862	0.000155472	0.982214
cg00309133	MIR548H4;GLCE	-0.00163567	3.49853e-05	0.339563	0.00262863	4.30487e-05	0.212325	-0.00905953	3.0477e-05	1.52223e-09	-0.00238143	2.6774e-05	0.0693257	0.00622517	0.000105979	0.187994	0.00528534	0.000100571	0.238722	-0.00558109	7.79398e-05	0.108732	0.00533749	7.69035e-05	0.120002
cg00309945	LDLRAD2;HSPG2	0.0713378	0.000418607	3.48239e-32	-0.00484641	0.000515088	0.506136	-0.00539561	0.000364664	0.295815	0.0232269	0.000320357	3.30729e-07	0.0877304	0.00106046	1.01973e-08	0.0273795	0.00100635	0.0541018	-0.0141844	0.000779897	0.19721	0.0099138	0.000769527	0.360712
cg00311035	C7orf41	-0.00146104	6.15162e-05	0.519985	-0.00166541	7.56945e-05	0.551172	-0.00902641	5.35891e-05	5.36831e-06	-0.00153134	4.70779e-05	0.378267	0.0515552	0.000333841	2.16693e-09	0.0210105	0.000316807	0.00859388	0.0013313	0.000245517	0.829004	0.00187789	0.000242253	0.757514
cg00311702		-0.0203653	9.96731e-05	2.60375e-12	-0.0110978	0.000122646	0.00183299	-0.00957171	8.6829e-05	0.000148434	-0.0142727	7.62791e-05	1.40623e-10	0.0411561	0.000573018	0.000208049	0.019721	0.000543779	0.0590988	0.00487773	0.000421415	0.545939	0.00465806	0.000415811	0.558922
cg00312344	MTRF1	-0.0344434	0.000359767	4.42874e-10	-0.0132214	0.000442686	0.0505128	-0.00850895	0.000313406	0.0754214	-0.0248842	0.000275327	3.80456e-09	0.00985386	0.00116169	0.528645	-0.00196043	0.00110241	0.89488	-0.0226371	0.000854341	0.0496435	-0.00138712	0.000842981	0.90269
cg00313519		0.010033	0.000158401	0.00595049	0.0120933	0.000194909	0.0070506	0.00247026	0.000137989	0.436486	0.0164912	0.000121223	3.97479e-09	-0.00840771	0.000201535	0.197229	0.000138333	0.000191252	0.982141	0.000154222	0.000148215	0.97431	0.00817026	0.000146244	0.0845104
cg00313685	CUX1;CUX1;CUX1	0.0218522	0.000157848	2.26463e-09	0.00731236	0.000194229	0.102442	-0.00383972	0.000137507	0.225705	0.0108167	0.0001208	0.000105514	0.0517646	0.000548498	2.17318e-06	0.0268797	0.000520511	0.00871997	8.20472e-05	0.000403382	0.991714	0.00951589	0.000398018	0.222735
cg00314173	EFHD2	0.0363963	0.000147041	1.67138e-24	0.00050776	0.000180932	0.906433	-0.0025637	0.000128093	0.401931	0.0123429	0.00011253	4.63739e-06	0.0552765	0.000576978	8.44996e-07	0.0130092	0.000547537	0.213976	-0.0146919	0.000424327	0.0705147	0.00373623	0.000418685	0.640347
cg00314247	PGS1;PGS1;PGS1;PGS1	-0.0468299	0.000327921	9.99842e-19	-0.00708085	0.000403501	0.27246	-0.00559026	0.000285665	0.221051	-0.0155082	0.000250956	0.000114723	-0.00245701	0.00121214	0.877732	0.00724491	0.00115029	0.632681	-0.0231914	0.000891446	0.0489812	-0.00430826	0.000879593	0.710103
cg00314861		0.0348659	0.000414037	3.86826e-09	-0.0185798	0.000509464	0.0104445	-0.0101712	0.000360683	0.0476096	-0.00427725	0.000316859	0.342826	0.0680811	0.00168953	0.000349126	-0.00757803	0.00160332	0.671953	-0.0340675	0.00124253	0.0144573	-0.029034	0.00122601	0.0344421
cg00315525	PREX1	0.0164741	0.000111726	8.2447e-08	0.0020647	0.000137476	0.583498	-0.00243499	9.73284e-05	0.361098	0.00589573	8.55028e-05	0.0118972	0.0401069	0.000310014	1.07996e-06	0.00615435	0.000294196	0.422219	-0.0102647	0.000227994	0.0846659	0.0143161	0.000224962	0.0150266
cg00315853	MMP28;MMP28	0.0232413	0.000194799	1.03261e-08	0.00698555	0.000239696	0.160161	5.79449e-05	0.000169697	0.986867	0.00469195	0.000149078	0.129331	0.00943838	0.000571613	0.389716	0.014576	0.000542446	0.161976	0.00948992	0.000420381	0.239844	0.0201183	0.000414792	0.0118745
cg00317577	CPEB1;CPEB1;CPEB1;CPEB1	0.0356639	0.000156813	2.79117e-22	0.0212212	0.000192956	2.11654e-06	0.000932784	0.000136606	0.767737	0.0159206	0.000120008	1.11716e-08	0.0734032	0.000673727	2.0043e-09	0.0402709	0.00063935	0.000414805	0.00667194	0.000495479	0.446286	0.0183145	0.000488891	0.0346365
cg00317764		0.0195213	0.000402383	0.000790728	0.041065	0.000495125	1.06402e-08	-0.00577963	0.000350531	0.253381	0.0171324	0.000307941	0.000119699	-0.0234826	0.00115156	0.132075	0.0160599	0.00109281	0.277382	0.00543718	0.000846895	0.634878	0.0108769	0.000835635	0.33592
cg00318405	DENND1B;DENND1B;DENND1B;DENND1B;DENND1B	0.0527756	0.000284939	2.181e-26	-0.00220644	0.000350612	0.713692	-0.00389557	0.000248221	0.360241	0.0187604	0.000218062	5.77692e-07	0.0938756	0.000845438	1.09607e-11	0.0307077	0.000802299	0.0157182	0.00545352	0.000621761	0.578316	0.00992933	0.000613493	0.305315
cg00319052	DGUOK-AS1;DGUOK-AS1	0.0164537	8.64103e-05	1.18602e-09	1.51312e-05	0.000106326	0.996354	-0.000390057	7.52753e-05	0.867866	0.0059954	6.61291e-05	0.00364372	0.016867	0.000189769	0.00793159	-0.000710117	0.000180086	0.905736	-0.000382424	0.000139562	0.934415	0.00734414	0.000137706	0.109926
cg00319839	SH3PXD2B;SH3PXD2B	-0.0704852	0.000377118	1.24717e-34	-0.00793311	0.000464037	0.251594	-0.0136838	0.000328522	0.00525778	-0.0204249	0.000288606	2.22197e-06	-0.0712757	0.00127603	1.79295e-05	-0.0228739	0.00121092	0.141939	-0.0288763	0.00093843	0.0170372	-0.0095749	0.000925952	0.420896
cg00320216	ETS1	-0.034386	0.000199284	7.95203e-17	0.00362803	0.000245215	0.470693	-0.00240878	0.000173604	0.498726	-0.0156933	0.000152511	5.73834e-07	-0.0495334	0.000476069	1.17036e-06	-0.01156	0.000451777	0.22408	-0.0100102	0.000350115	0.174444	-0.0179308	0.00034546	0.0139884
cg00320269	VPS53;VPS53	-0.0168194	7.18567e-05	9.82937e-12	-0.0129366	8.84183e-05	1.92935e-05	-0.00971749	6.25971e-05	5.8378e-06	-0.00821641	5.49914e-05	1.28286e-05	0.0384683	0.000516709	0.000260212	0.0169549	0.000490344	0.0873253	-0.00392293	0.000380003	0.60902	0.00127409	0.000374951	0.866281
cg00320414	MAP3K14	0.00492705	0.000170214	0.192206	0.0133558	0.000209445	0.00410189	0.00704012	0.00014828	0.0325051	0.0167531	0.000130264	7.9933e-09	0.00696399	0.000605307	0.537307	0.019158	0.000574421	0.0743412	-0.00557121	0.000445161	0.502209	0.0134757	0.000439242	0.100562
cg00320447		-0.0190195	0.000158695	2.04538e-07	-0.003287	0.000195271	0.463944	-0.0167492	0.000138245	1.50971e-07	-0.0155009	0.000121448	3.2053e-08	-0.0275423	0.000440258	0.00445444	0.000570204	0.000417794	0.950222	-0.0115931	0.000323779	0.102152	-0.00116726	0.000319474	0.867272
cg00320534	DNAJC1	0.0130916	5.45418e-05	1.12131e-09	0.0014467	6.71126e-05	0.582426	0.00234412	4.75134e-05	0.208319	0.0035924	4.17404e-05	0.0282416	0.0242603	0.000221618	0.000432654	0.0100056	0.00021031	0.123263	0.00262315	0.000162985	0.601518	0.00798989	0.000160818	0.107566
cg00321406	HNRNPC;HNRNPC;HNRNPC;HNRNPC	0.0284274	0.000198507	4.43936e-12	0.0195844	0.000244259	9.87876e-05	0.00800841	0.000172927	0.0243176	0.018859	0.000151916	1.84636e-09	0.0079946	0.000553254	0.458902	0.00563158	0.000525024	0.582395	-0.00627362	0.000406879	0.429375	0.0170254	0.000401469	0.0302499
cg00321927	CDH13;CDH13;CDH13;CDH13;CDH13;CDH13	-0.0333773	0.000220016	1.27913e-14	0.014842	0.000270725	0.00502164	0.00125132	0.000191664	0.738019	-0.0011841	0.000168376	0.718635	-0.0313825	0.000625171	0.0065114	0.0167504	0.000593271	0.124482	-0.00906541	0.000459769	0.282906	0.010822	0.000453656	0.19407
cg00322012	PARVA	-0.0121607	0.000198001	0.00287037	0.00426296	0.000243636	0.395153	-0.00949592	0.000172486	0.00751712	-0.00691404	0.000151528	0.0266836	-0.0560106	0.000433974	1.08691e-08	-0.0164061	0.000411831	0.0711214	-0.0149957	0.000319158	0.0334626	-0.0052831	0.000314914	0.446327
cg00322121	LNX1;LNX1	-0.00973829	0.000242697	0.0309526	-0.00817439	0.000298634	0.140904	-0.0114451	0.000211422	0.0036209	-0.0187508	0.000185734	6.29928e-08	-0.0101661	0.000825209	0.440618	-0.00929632	0.000783102	0.457413	-0.0110845	0.000606884	0.25317	-0.0190731	0.000598814	0.0467347
cg00322814		-0.0751994	0.000414491	9.39784e-36	0.00933063	0.000510024	0.198386	-0.00397178	0.000361079	0.439267	-0.018289	0.000317207	5.22974e-05	-0.0787462	0.00126936	2.17401e-06	0.00575694	0.00120459	0.710518	-0.0138865	0.000933522	0.248417	0.0102883	0.000921109	0.385923
cg00323313	EPHB2;EPHB2	-0.022881	0.000165624	1.00275e-09	-0.0033421	0.000203797	0.466062	-0.00623897	0.000144281	0.0547139	-0.0120104	0.000126751	2.65014e-05	-0.0071836	0.000529411	0.49626	-0.00135967	0.000502397	0.892019	0.00379307	0.000389345	0.625138	0.00615099	0.000384168	0.42213
cg00323842	ZNF608	0.0617816	0.000373837	1.87195e-27	-0.00288905	0.000459999	0.674911	-0.00592816	0.000325663	0.224212	0.0191989	0.000286095	7.85655e-06	0.0887362	0.00112028	1.69452e-08	0.0144027	0.00106311	0.323253	-0.00389699	0.000823885	0.730017	0.0113901	0.00081293	0.306997
cg00323916	PDXP	0.0139974	3.92877e-05	2.0035e-14	0.00316809	4.83428e-05	0.156082	-0.00190992	3.4225e-05	0.227087	0.00460749	3.00666e-05	0.000924507	0.027408	0.000103757	1.06078e-08	0.00706398	9.84628e-05	0.11182	-0.00179283	7.6306e-05	0.601928	0.00723463	7.52914e-05	0.0334682
cg00325272	MAP3K7CL;MAP3K7CL;MAP3K7CL;MAP3K7CL;MAP3K7CL;MAP3K7CL;MAP3K7CL;MAP3K7CL	-0.0887003	0.000918535	2.08393e-23	-0.0329462	0.00113024	0.00230782	-0.0415536	0.00080017	6.16457e-08	-0.0521196	0.000702948	1.38816e-14	-0.104381	0.00216978	1.58726e-06	-0.0271793	0.00205907	0.180705	-0.0618457	0.00159572	0.000100011	-0.0455761	0.0015745	0.00349563
cg00325499	MSN	-0.024588	0.000119385	1.27484e-14	-0.0183887	0.000146901	2.48322e-06	-0.0167904	0.000104001	1.34753e-09	-0.0200601	9.13642e-05	2.24229e-16	-0.0125636	0.000424383	0.184262	-0.015968	0.000402729	0.0756694	-0.00598028	0.000312104	0.389766	-0.00346464	0.000307954	0.613447
cg00326300		0.0254775	0.000150192	1.00642e-12	0.0110989	0.000184809	0.01109	-0.00247921	0.000130838	0.422544	0.014336	0.000114941	1.44705e-07	0.0137317	0.000317397	0.0936006	0.00713015	0.000301202	0.358194	0.00603966	0.000233424	0.315305	0.0148558	0.00023032	0.0126561
cg00327031		-0.020567	0.000327347	8.93164e-05	0.00873618	0.000402794	0.175407	-0.00254988	0.000285164	0.576322	-0.00601207	0.000250516	0.133808	-0.0817835	0.00105469	7.86634e-08	-0.0180939	0.00100087	0.201136	-0.0139688	0.000775648	0.202858	0.000833875	0.000765335	0.938513
cg00327947		0.0163026	8.90785e-05	2.90682e-09	0.00791988	0.000109609	0.0185906	-0.00110873	7.75996e-05	0.641391	0.010005	6.81711e-05	1.85004e-06	0.0469301	0.000384735	3.17466e-07	0.026535	0.000365104	0.00203337	-0.00223993	0.000282946	0.735	0.0104795	0.000279184	0.109167
cg00328219	KIF13B	0.0236498	0.000229474	7.84364e-08	0.00483059	0.000282363	0.370781	0.00127365	0.000199903	0.738866	0.0148218	0.000175614	1.06252e-05	-0.0111733	0.000610262	0.324478	0.00620967	0.000579123	0.563731	-0.00637492	0.000448805	0.444498	0.0183305	0.000442837	0.0263602
cg00328720	EXTL3	-0.0470718	0.000229052	3.86727e-26	0.00589295	0.000281845	0.274486	-0.00266688	0.000199536	0.484792	-0.00767184	0.000175292	0.022245	-0.0312356	0.000591551	0.00538126	-0.00535726	0.000561367	0.612923	-0.00825682	0.000435045	0.314632	0.00901997	0.00042926	0.265665
cg00330501		0.0596854	0.000209121	9.00497e-44	-0.00952237	0.000257319	0.0646756	-0.00912728	0.000182173	0.0124081	0.00951547	0.000160039	0.00301576	0.0391873	0.000556816	0.000336958	0.000434529	0.000528404	0.966257	-0.00750274	0.000409499	0.346257	0.00469468	0.000404054	0.550147
cg00332146	PCDH24	-0.0116166	3.66888e-05	4.57423e-11	-0.00673548	4.51449e-05	0.00182615	-0.00619239	3.1961e-05	5.25038e-05	-0.00604996	2.80777e-05	6.94937e-06	0.0187152	0.000410609	0.0447169	0.0200107	0.000389657	0.0238338	0.00107546	0.000301974	0.87499	0.00134601	0.000297959	0.841831
cg00332776	MIR6809;TNS1;TNS1;TNS1	-0.0332026	0.000117691	2.19246e-25	0.000480409	0.000144816	0.901075	-0.00586788	0.000102525	0.0320967	-0.00767968	9.00678e-05	0.00142071	-0.0321466	0.000381032	0.000376869	-0.0113457	0.00036159	0.18239	-0.0122191	0.000280222	0.0642055	0.000390489	0.000276496	0.952077
cg00332963	PPP1R7;PPP1R7;PPP1R7;PPP1R7;PPP1R7;PPP1R7;PPP1R7	-0.0484423	0.000375077	1.21537e-17	0.0166442	0.000461525	0.0159337	-0.0109899	0.000326743	0.0245556	-0.0118611	0.000287043	0.00575917	-0.0134822	0.000774834	0.291428	0.0159881	0.000735298	0.187592	7.84174e-05	0.000569836	0.993337	-0.00265525	0.00056226	0.774453
cg00335360	CACNA1C-AS1;CACNA1C;CACNA1C;CACNA1C;CACNA1C;CACNA1C;CACNA1C;CACNA1C;CACNA1C;CACNA1C;CACNA1C;CACNA1C;CACNA1C;CACNA1C;CACNA1C;CACNA1C;CACNA1C;CACNA1C;CACNA1C;CACNA1C;CACNA1C;CACNA1C;CACNA1C;CACNA1C	0.00423551	7.98702e-05	0.101771	-0.00447824	9.82788e-05	0.159673	-0.004454	6.9578e-05	0.0482752	0.00241352	6.11241e-05	0.222997	0.0268615	0.000109997	4.82447e-08	0.00384785	0.000104385	0.399583	-0.00115286	8.08952e-05	0.744564	0.00312148	7.98196e-05	0.371539
cg00335757	LOC101927040	-0.0163391	7.88169e-05	2.59237e-10	0.00458639	9.69827e-05	0.147143	-0.00161267	6.86604e-05	0.47142	-0.00404979	6.0318e-05	0.0396301	0.0107084	0.000430696	0.2611	0.00505023	0.00040872	0.576233	-0.008455	0.000316747	0.227687	0.00288567	0.000312535	0.676185
cg00336593	LOC101929319;TNFAIP6	-0.0105504	3.61854e-05	1.66784e-09	-0.00904189	4.45254e-05	2.56684e-05	-0.00584273	3.15224e-05	0.00012147	-0.00660306	2.76924e-05	7.92015e-07	0.00928664	0.000208091	0.161109	-0.00325913	0.000197473	0.603822	-0.00957584	0.000153036	0.0497614	-0.00242052	0.000151001	0.614259
cg00336938	NFIC;NFIC;NFIC;NFIC;NFIC	0.0430847	0.000634055	4.06841e-09	-0.0111896	0.000780192	0.21236	-0.00324395	0.000552349	0.609511	0.0127338	0.000485237	0.0225654	0.0585369	0.00212073	0.00586695	0.0426047	0.00201252	0.0341686	-0.0152469	0.00155965	0.326734	-0.0111301	0.00153891	0.467963
cg00337440	PTK2B;PTK2B;PTK2B;PTK2B	-0.0244791	0.000229177	2.68242e-08	0.00227055	0.000281998	0.673757	-0.0083527	0.000199644	0.0288032	-0.0108599	0.000175387	0.0012252	-0.00594545	0.000619553	0.602633	0.00458176	0.00058794	0.672436	-0.0177556	0.000455638	0.0350808	0.011129	0.00044958	0.17979
cg00343666	TESK2	-0.0257329	7.99295e-05	1.03517e-22	-0.00347247	9.83518e-05	0.275681	-0.00839248	6.96296e-05	0.000203389	-0.00987108	6.11695e-05	6.83464e-07	-0.0128965	0.000209744	0.0528959	-0.0144128	0.000199041	0.022775	-0.0101694	0.000154252	0.0380155	-0.00363431	0.000152201	0.451106
cg00343736	ST3GAL1;ST3GAL1	0.0186445	8.25537e-05	1.94016e-12	0.00784814	0.000101581	0.0154088	0.00207695	7.19157e-05	0.364813	0.00910438	6.31777e-05	6.49417e-06	0.0117971	0.000215683	0.0806175	0.0151583	0.000204678	0.018222	9.89115e-05	0.00015862	0.984072	0.00806396	0.000156511	0.0997243
cg00344372	HGFAC	-0.016214	9.17114e-05	5.87574e-09	-0.00234225	0.000112849	0.492402	-0.0102931	7.98932e-05	2.12984e-05	-0.00857812	7.0186e-05	5.49439e-05	-0.00160499	0.000299076	0.83967	-0.0146777	0.000283816	0.0518783	-0.00657411	0.00021995	0.260263	0.00479815	0.000217025	0.404798
cg00344572		0.0246153	9.00979e-05	8.05602e-19	-0.00082056	0.000110864	0.808271	-0.00406996	7.84877e-05	0.0892484	0.00313215	6.89512e-05	0.136535	0.0721528	0.000479034	4.31037e-12	0.0263268	0.000454591	0.00600605	-0.00331132	0.000352296	0.65386	0.00858723	0.000347611	0.239011
cg00345025		-0.028212	0.000111275	6.82934e-20	-0.00614353	0.000136922	0.10222	-0.00747354	9.69359e-05	0.00501663	-0.00958501	8.51579e-05	4.28802e-05	-0.0269798	0.000418029	0.00425131	-0.0181462	0.000396699	0.042105	-0.0136735	0.000307431	0.048092	-0.00418792	0.000303343	0.538433
cg00346446	MRPL24;MRPL24	-0.0314071	0.000134775	2.62315e-20	-0.00133933	0.000165838	0.746065	-0.00457673	0.000117408	0.118158	-0.00752398	0.000103142	0.00348267	0.000154941	0.000356391	0.985725	0.011559	0.000338206	0.160176	0.00147016	0.000262101	0.817442	0.00117896	0.000258616	0.851181
cg00347584	NR1H3;NR1H3;NR1H3	0.0534287	0.000322386	4.01771e-24	0.023236	0.000396689	0.000287923	-0.000505547	0.000280842	0.911112	0.0226913	0.000246719	1.36163e-08	0.0571153	0.00101691	0.000113163	0.0436937	0.000965021	0.00178201	-0.00740598	0.000747865	0.491335	0.0216464	0.000737921	0.0420631
cg00347662	BRF1;BRF1;BRF1;BRF1;BRF1	0.0228285	0.000141046	4.1413e-11	0.00737758	0.000173554	0.0813363	0.000608429	0.00012287	0.839039	0.00999786	0.000107941	0.000149551	-0.00524473	0.000187362	0.403795	-0.00561208	0.000177802	0.346584	-0.00211767	0.000137792	0.64657	-0.00354868	0.00013596	0.436272
cg00347746		-0.0210883	9.90103e-05	3.69374e-13	-0.000131228	0.00012183	0.970469	-0.00646287	8.62516e-05	0.0100862	-0.0048572	7.57718e-05	0.027692	-0.00155248	0.000273658	0.837898	-0.00057696	0.000259694	0.936141	-0.0150356	0.000201256	0.0073715	0.0126981	0.00019858	0.0216283
cg00347893	FOXJ2	0.0185674	6.17832e-05	6.23199e-16	0.0095749	7.6023e-05	0.000640665	-0.00274536	5.38216e-05	0.166219	0.0100716	4.72822e-05	8.59807e-09	0.0290687	0.000144641	2.43144e-07	0.00850907	0.000137261	0.104783	-0.0022731	0.000106373	0.57539	0.0027919	0.000104959	0.485708
cg00348186		0.00324317	4.31931e-06	7.94981e-08	0.00169212	5.31483e-06	0.0223857	0.00118066	3.76272e-06	0.0243964	0.00111033	3.30554e-06	0.0159844	0.00117032	1.33843e-05	0.485725	0.00330947	1.27013e-05	0.0383262	-0.000363308	9.84319e-06	0.768487	0.00246746	9.71231e-06	0.0433883
cg00349233		-0.0304167	0.000161464	2.59842e-16	-0.0115518	0.000198679	0.0107868	-0.0066289	0.000140657	0.0387182	-0.0120642	0.000123567	1.91916e-05	0.0618712	0.00100106	2.60019e-05	0.0102391	0.000949984	0.457411	-0.00193816	0.000736213	0.855912	0.0111839	0.000726424	0.28868
cg00349493		-0.0194962	0.000144536	2.44828e-08	0.00729444	0.000177849	0.0886725	-0.00262456	0.000125911	0.386778	-0.00351792	0.000110612	0.186723	-0.00297021	0.000342694	0.726527	0.0113637	0.000325208	0.159114	-0.0101341	0.000252027	0.105334	0.00912749	0.000248676	0.139192
cg00349772	ACSF3;ACSF3;ACSF3;ACSF3;ACSF3	-0.0101256	3.4299e-05	2.80998e-09	0.000497959	4.22043e-05	0.811364	-0.000886158	2.98792e-05	0.548572	-0.00124528	2.62488e-05	0.337288	-0.00719827	0.000464601	0.466773	0.0050658	0.000440895	0.589346	0.000366612	0.000341682	0.959789	0.00267915	0.000337139	0.708869
cg00351047	ILVBL	0.0244482	0.000175375	2.28597e-10	0.0214249	0.000215796	5.94615e-06	-0.00128016	0.000152776	0.701521	0.0133246	0.000134213	5.95045e-06	0.0375597	0.000428281	9.20101e-05	0.0242083	0.000406428	0.00752449	-0.0063234	0.000314971	0.365367	0.00695772	0.000310782	0.312852
cg00351437		-0.0292874	0.000175528	3.6108e-14	0.00802167	0.000215984	0.0893439	-0.00266951	0.000152909	0.424393	-0.00499496	0.00013433	0.0889652	-0.0255479	0.000710982	0.0373528	0.00869661	0.000674704	0.453897	-0.00855247	0.000522878	0.342043	0.00368239	0.000515926	0.678261
cg00351443	NEURL	-0.0080712	0.000110362	0.00802372	-0.0105777	0.000135798	0.00475475	-0.0146813	9.61405e-05	3.43932e-08	-0.0122558	8.44592e-05	1.56175e-07	0.00294566	0.000406231	0.750041	-3.91388e-05	0.000385503	0.996441	-0.00813594	0.000298754	0.231976	0.0020496	0.000294782	0.759999
cg00352106	MACF1;MACF1	-0.00626774	0.000318045	0.224879	-0.0122147	0.000391349	0.0546579	-0.0250153	0.000277061	3.06369e-08	-0.00935117	0.000243398	0.0180453	0.0224455	0.000870487	0.0979179	-0.00267102	0.000826071	0.835256	-0.00734882	0.000640183	0.460492	0.00294956	0.000631671	0.763935
cg00353415	KDM7A	-0.0254638	0.000116409	6.60145e-16	-0.00590348	0.000143239	0.124691	-0.0042918	0.000101408	0.114882	-0.0113097	8.90867e-05	2.40197e-06	0.0118067	0.000189681	0.0623291	-0.00110808	0.000180002	0.853368	-0.00750545	0.000139497	0.106911	-0.000984925	0.000137642	0.829894
cg00353432	HIPK2;HIPK2	-0.0779636	0.000427609	4.06997e-37	0.00749805	0.000526165	0.308836	-0.00821679	0.000372507	0.115274	-0.0118704	0.000327246	0.00964288	-0.121494	0.00138919	7.16841e-12	-0.0311258	0.00131831	0.0557342	-0.00761577	0.00102165	0.544829	-0.00593239	0.00100807	0.632588
cg00354992	FERMT3;FERMT3	0.0273467	0.000196081	2.03985e-11	0.00902453	0.000241274	0.0705719	0.00011756	0.000170814	0.973446	0.00859523	0.00015006	0.00565116	0.0423453	0.00065507	0.000354352	0.0224608	0.000621645	0.0444505	-0.00585003	0.000481758	0.498213	0.0109543	0.000475352	0.199075
cg00355609	LINC01599	0.0242221	7.98882e-05	2.26895e-20	0.00405584	9.8301e-05	0.202856	0.00302969	6.95937e-05	0.179069	0.00879504	6.11379e-05	9.47032e-06	0.0231388	0.000680859	0.0538874	0.00454507	0.000646118	0.689084	-0.00911191	0.000500725	0.300994	-0.0101289	0.000494067	0.244024
cg00356499	LRPAP1	0.0333917	0.000433103	3.42075e-08	0.00526805	0.000532925	0.477391	-3.53002e-05	0.000377292	0.994634	0.0112931	0.00033145	0.014402	0.0248655	0.00136538	0.143026	0.0112605	0.00129572	0.484051	-0.01966	0.00100415	0.115442	0.00125616	0.000990794	0.918654
cg00356897	LOC100506985	-0.0556186	0.000979444	1.01888e-09	-0.046518	0.00120519	3.15173e-05	-0.0263503	0.00085323	0.000858688	-0.0336179	0.000749561	1.34943e-06	-0.0922948	0.00187656	4.84894e-06	-0.0377824	0.00178081	0.0457647	-0.04003	0.00138008	0.00645372	-0.0314649	0.00136173	0.0296829
cg00357988	RSRC2;RSRC2;RSRC2	0.0377596	0.00019388	2.14416e-20	0.00254388	0.000238566	0.608084	0.00243842	0.000168896	0.487497	0.0125762	0.000148375	4.76276e-05	0.0394182	0.000440269	5.23959e-05	0.0127471	0.000417805	0.163458	0.00124125	0.000323787	0.860803	0.0112755	0.000319482	0.107133
cg00358010		-0.0261327	7.65227e-05	2.70357e-24	-0.0119506	9.41597e-05	0.000129751	-0.00869869	6.66618e-05	8.3486e-05	-0.0169586	5.85622e-05	4.79089e-18	0.0025333	0.000231176	0.716463	0.00272751	0.00021938	0.680305	-0.0180747	0.000170013	0.000480646	-0.00826642	0.000167753	0.103088
cg00359465	PRKCZ;PRKCZ	0.0213005	0.000104987	1.00772e-12	0.00304261	0.000129185	0.404591	-0.00047688	9.14583e-05	0.853596	0.0091125	8.03459e-05	6.20516e-05	0.0392317	0.000319869	2.57571e-06	0.0135652	0.000303547	0.08214	0.00693384	0.000235241	0.250933	0.0147166	0.000232113	0.013867
cg00359590	CLU;CLU;CLU	-0.0259306	0.000196391	2.0833e-10	0.0122476	0.000241655	0.0142402	0.00399264	0.000171083	0.258722	-0.000605128	0.000150296	0.845484	-0.0148501	0.000643793	0.202546	0.0147473	0.000610943	0.1824	0.00123038	0.000473464	0.885705	-0.00476361	0.000467169	0.57283
cg00360343	LINC00189	-0.0335752	0.000113959	1.12524e-26	-0.00874984	0.000140224	0.0215017	-0.0100205	9.92737e-05	0.000203526	-0.0138152	8.72117e-05	6.12421e-09	0.00992785	0.000138256	0.0663632	0.0047518	0.000131201	0.353526	-0.00487532	0.000101677	0.219567	0.000502722	0.000100326	0.897797
cg00360721	KLHDC1	-0.0206129	0.000117846	7.05007e-11	-0.00870558	0.000145007	0.0244835	-0.0111189	0.00010266	5.08384e-05	-0.00885519	9.01867e-05	0.000238196	0.00926133	0.000471127	0.352594	0.0243822	0.000447088	0.0102394	-0.000973094	0.000346481	0.894278	0.00846352	0.000341874	0.241916
cg00361201	MMACHC	0.0135067	0.000185818	0.000633684	0.0298422	0.000228645	9.76991e-10	-0.00497515	0.000161873	0.147991	0.0141204	0.000142205	3.14679e-06	0.0391347	0.000444511	6.40046e-05	0.0480929	0.00042183	2.8121e-07	0.000624762	0.000326907	0.930004	0.0227321	0.00032256	0.00130996
cg00361393	PALM2-AKAP2;PALM2-AKAP2;AKAP2;AKAP2	-0.0195048	7.19117e-05	3.38579e-15	-0.00676969	8.84859e-05	0.0251377	-0.00547421	6.2645e-05	0.0105532	-0.0103566	5.50334e-05	4.04498e-08	0.0152472	0.000233748	0.0302843	0.00399686	0.000221821	0.548246	-0.00274025	0.000171906	0.595293	-0.000885848	0.00016962	0.861815
cg00362214	OPA1;OPA1;OPA1;OPA1;OPA1;OPA1;OPA1;OPA1	-0.0207729	0.000116226	3.72337e-11	-0.0107764	0.000143013	0.00506618	-0.00467883	0.000101249	0.0854248	-0.0118812	8.89466e-05	7.16299e-07	-0.0175956	0.000372081	0.0474042	0.000308834	0.000353096	0.97066	-0.00759733	0.00027364	0.243489	-0.00968608	0.000270001	0.132076
cg00362567		0.0324666	0.000350129	2.47257e-09	-0.0185746	0.000430828	0.0053789	-0.00833208	0.000305011	0.0776066	0.00485126	0.000267951	0.242042	0.0328365	0.000975379	0.0224287	-0.00994078	0.00092561	0.464832	-0.0209436	0.000717323	0.047487	-0.00663442	0.000707785	0.523478
cg00362690	MIR548H4	0.0548884	0.000626628	5.7383e-14	0.0101646	0.000771054	0.254454	0.0102156	0.000545879	0.10578	0.0217617	0.000479553	9.03388e-05	0.0610293	0.00228509	0.00565634	0.032397	0.00216849	0.120173	0.00933986	0.00168053	0.562571	0.0058549	0.00165818	0.71293
cg00362812		-0.00321445	3.26707e-06	9.9278e-10	-0.00238536	4.02007e-06	0.000217861	-0.00312275	2.84607e-06	1.00495e-11	-0.00209544	2.50026e-06	1.86386e-07	0.0123572	0.000337505	0.1432	0.0136265	0.000320284	0.0890949	-0.00476379	0.000248211	0.4423	-0.00189303	0.000244911	0.756909
cg00363382		-0.0136362	6.0702e-05	1.80191e-09	0.00356913	7.46926e-05	0.198584	-0.00607135	5.28798e-05	0.00203148	-0.00326443	4.64547e-05	0.0587468	-0.0116135	0.000223562	0.0911041	-0.00167262	0.000212155	0.797201	-0.00594837	0.000164414	0.238778	0.00514526	0.000162228	0.301614
cg00364028	SLC36A1	-0.0235393	0.000140345	9.19674e-12	-0.0148576	0.000172692	0.000440816	-0.00827384	0.00012226	0.0056721	-0.0108535	0.000107405	3.70641e-05	0.0551207	0.000826688	3.70024e-05	0.0127438	0.000784506	0.308959	0.000442952	0.000607971	0.963575	-2.29783e-05	0.000599887	0.998084
cg00365692	SIGLECP3	-0.00394135	4.38797e-06	1.04022e-10	-0.0029396	5.39932e-06	8.47178e-05	-0.00294603	3.82253e-06	2.82062e-08	-0.00214486	3.35808e-06	4.07403e-06	0.00963946	0.000141426	0.0779187	0.0147018	0.000134209	0.00476061	-0.00436088	0.000104009	0.277465	0.00499917	0.000102626	0.207175
cg00365986	HSD17B2	0.0127601	6.42735e-05	4.38881e-08	0.0056024	7.90873e-05	0.0499364	0.0010989	5.5991e-05	0.586822	0.00876889	4.9188e-05	8.66079e-07	0.0100654	0.000631832	0.382963	0.00080009	0.000599593	0.94171	-0.00430102	0.000464668	0.612073	-0.00353852	0.00045849	0.672397
cg00367461		-0.0192614	0.000144879	3.71538e-08	-0.00520901	0.00017827	0.224546	-0.0116135	0.000126209	0.000134666	-0.0110593	0.000110874	3.51962e-05	0.0426378	0.000712464	0.000558639	0.034367	0.00067611	0.00329882	-0.00362484	0.000523967	0.68731	0.00595043	0.000517	0.503174
cg00368961	PTPRC;PTPRC	-0.0124548	6.1241e-05	4.3959e-08	-0.00366294	7.53559e-05	0.188996	0.000620055	5.33493e-05	0.753408	-0.0060732	4.68673e-05	0.000471216	-0.0210361	0.000347773	0.0143676	-0.0166106	0.000330028	0.0413778	-0.00679518	0.000255763	0.280512	0.000126316	0.000252362	0.983765
cg00370047	BRSK2	0.0266267	8.00899e-05	4.07258e-24	0.00481745	9.85491e-05	0.130905	0.00274878	6.97693e-05	0.223388	0.00920844	6.12922e-05	3.65515e-06	0.0350884	0.000263832	3.60645e-06	-0.00646881	0.00025037	0.360555	-0.00530577	0.00019403	0.333243	0.00460193	0.00019145	0.394941
cg00370748		-0.025651	0.000142331	1.70435e-13	-0.00369822	0.000175135	0.384277	-0.003881	0.00012399	0.197221	-0.0108061	0.000108925	4.53207e-05	-0.00709965	0.000359585	0.414619	-0.011402	0.000341237	0.167802	-0.00965632	0.000264449	0.131838	-0.000557265	0.000260933	0.929649
cg00371134	AK5;AK5	0.0638902	0.000488106	6.62128e-23	0.00349812	0.000600606	0.656727	-0.000193283	0.000425208	0.972329	0.0202081	0.000373544	3.81479e-05	0.0855226	0.00127632	3.13098e-07	0.00177158	0.0012112	0.909305	-0.0250618	0.000938645	0.0382008	0.016827	0.000926164	0.157694
cg00371239		-0.00659678	8.42392e-06	7.01578e-15	-0.00370543	1.03655e-05	0.000347222	-0.00245719	7.33839e-06	0.000803908	-0.00333526	6.44676e-06	2.37789e-07	-0.00606834	2.53372e-05	0.0089346	-0.00371784	2.40444e-05	0.0904429	-0.00339202	1.86338e-05	0.0464203	-0.0032443	1.8386e-05	0.0535032
cg00373796	NUP155;NUP155;NUP155	-0.0195664	0.00011737	5.48259e-10	-0.00864399	0.000144421	0.0252156	-0.00681676	0.000102245	0.0126806	-0.00920151	8.98221e-05	0.00013052	0.0368135	0.00072059	0.002981	0.0181206	0.000683822	0.121643	-0.00298887	0.000529944	0.741381	0.00206286	0.000522898	0.817426
cg00375970		-0.0587992	0.000545302	7.4764e-18	-0.0210613	0.000670984	0.011425	-0.0262604	0.000475033	8.72938e-06	-0.0314826	0.000417316	1.41564e-09	-0.0729587	0.0015886	8.02953e-05	-0.0158254	0.00150755	0.362004	-0.00872427	0.00116831	0.516571	-0.0222702	0.00115277	0.0939265
cg00376294	SPRED2;SPRED2	-0.0264122	0.000278034	5.08098e-08	-0.0164593	0.000342116	0.00564282	-0.0112897	0.000242206	0.00732224	-0.0131868	0.000212778	0.000366669	0.0309818	0.000280282	6.72636e-05	0.00609485	0.000265981	0.403224	-0.00238726	0.000206128	0.672562	0.00913289	0.000203387	0.101935
cg00376553	TSC22D4	0.0399282	0.00024496	2.82426e-18	0.029518	0.000301419	1.33868e-07	0.00754298	0.000213394	0.0561489	0.018483	0.000187466	1.10269e-07	0.0531212	0.000774181	3.97662e-05	0.0341309	0.000734678	0.00509156	0.0113526	0.000569356	0.226996	0.0213086	0.000561786	0.02193
cg00377497	TRIM35	-0.115428	0.000503558	3.40586e-65	-0.00354095	0.000619618	0.657822	-0.0162225	0.000438668	0.00419591	-0.0369853	0.000385369	1.5566e-13	-0.105342	0.00136531	1.50765e-09	-0.00807654	0.00129565	0.615643	-0.0124526	0.00100409	0.318162	-0.0135907	0.000990742	0.269605
cg00377681		-0.031221	8.32151e-05	4.11082e-31	-0.00594285	0.000102395	0.0675756	-0.00896497	7.24918e-05	0.000100937	-0.0128132	6.36839e-05	2.89541e-10	-0.0373029	0.000352038	1.91781e-05	-0.0100143	0.000334075	0.220679	-0.00758675	0.000258899	0.231183	0.00521767	0.000255457	0.403718
cg00380670	DYNC1H1	0.0361041	0.000238407	1.2013e-15	0.00756537	0.000293355	0.169134	-0.000927119	0.000207685	0.811827	0.0118512	0.000182451	0.00054351	0.00337947	0.0010801	0.822631	0.00741747	0.00102499	0.604198	6.17309e-05	0.000794338	0.995557	0.0069791	0.000783776	0.52362
cg00381193	KCNIP1;KCNIP1;KCNIP1;KCNIP1;KCNIP1	-0.0436422	0.000138379	4.8344e-36	-0.00296395	0.000170272	0.479436	-0.00794902	0.000120547	0.00743825	-0.0150012	0.0001059	1.00929e-08	-0.0367889	0.000388913	5.89229e-05	-0.00562742	0.000369069	0.512266	-0.0152692	0.000286018	0.0222512	-0.00259104	0.000282215	0.693089
cg00381391		-0.0289943	0.000239833	1.28121e-10	0.00345714	0.00029511	0.530929	-0.00269226	0.000208927	0.490677	0.000987638	0.000183542	0.77348	-0.0463951	0.000344673	9.7775e-08	-0.00186361	0.000327086	0.817633	0.00279598	0.000253483	0.655336	0.00157333	0.000250112	0.799045
cg00381736	LTBP1;LTBP1;LTBP1;LTBP1;LTBP1	-0.115327	0.000656249	2.95009e-51	-0.00208224	0.000807502	0.819523	-0.014647	0.000571683	0.0234914	-0.0352709	0.000502222	6.37115e-10	-0.126372	0.00146213	3.84461e-12	-0.0303243	0.00138752	0.0691779	-0.0141253	0.00107529	0.273938	0.00343034	0.001061	0.787547
cg00382138	CFI;CFI	-0.105951	0.00052493	8.24307e-54	-0.0493822	0.000645916	1.74876e-09	-0.0188688	0.000457286	0.00111227	-0.0420908	0.000401725	2.14797e-16	-0.0754119	0.00111559	1.33152e-06	-0.0291328	0.00105867	0.0457545	-0.0158388	0.000820441	0.160441	-0.0102462	0.000809532	0.357046
cg00382859	EXT1	0.00387702	0.000520953	0.557423	-0.0471835	0.000641023	7.65916e-09	-0.0130742	0.000453822	0.0232359	-0.0106088	0.000398681	0.0360389	0.0104437	0.00177697	0.589208	-0.015238	0.0016863	0.406549	-0.00252782	0.00130684	0.858917	0.00892894	0.00128946	0.524678
cg00383081	GLUL;GLUL	-0.0140231	6.35979e-05	1.51632e-09	0.00378906	7.8256e-05	0.182416	0.000324848	5.54025e-05	0.871695	-0.00245006	4.8671e-05	0.165682	-0.0206757	0.000140794	0.000171273	-0.00388219	0.00013361	0.452478	-0.00156744	0.000103544	0.695403	-0.00410021	0.000102167	0.299608
cg00385640	FER1L6	-0.0198896	7.19743e-05	1.01532e-15	-0.0127626	8.85631e-05	2.52793e-05	-0.0108914	6.26996e-05	3.93987e-07	-0.0150253	5.50814e-05	2.31094e-15	0.0196923	0.000478467	0.0503592	0.0200611	0.000454053	0.0357449	-0.00219776	0.000351879	0.765844	0.000897615	0.0003472	0.901885
cg00386008	SETD1B	0.0611245	0.000267847	1.74868e-36	0.016165	0.000329581	0.0056132	-0.00124596	0.000233332	0.762768	0.0213841	0.000204982	4.38954e-09	0.0745888	0.000512041	4.33146e-12	0.0202572	0.000485914	0.0403675	0.000196153	0.00037657	0.9795	0.026881	0.000371563	0.000407707
cg00388518	EPSTI1;EPSTI1	0.000617512	5.4916e-05	0.77349	-0.0100166	6.75731e-05	0.00015275	-0.0100478	4.78394e-05	8.58081e-08	-0.00610191	4.20268e-05	0.00020796	0.0301273	0.000351929	0.000522221	0.00344133	0.000333971	0.673496	-0.00131556	0.000258819	0.835332	7.28952e-05	0.000255378	0.990686
cg00389614		-0.00367078	4.21262e-06	8.00487e-10	-0.00403597	5.18355e-06	3.87484e-08	-0.00409908	3.66977e-06	4.14248e-15	-0.00270746	3.22388e-06	3.13328e-09	0.0122023	0.000188419	0.0533041	0.0183523	0.000178805	0.00229044	-0.00383745	0.000138569	0.407515	-0.00191596	0.000136727	0.675014
cg00389919		-0.0472303	0.000157094	4.41608e-37	-0.000610995	0.000193302	0.891161	-0.00379036	0.000136851	0.230608	-0.0103653	0.000120223	0.000195133	-0.0390177	0.000256715	1.99068e-07	-0.00225585	0.000243616	0.746382	-0.00029212	0.000188796	0.956899	-0.00176931	0.000186286	0.740098
cg00390724		0.0931639	0.000823565	2.94568e-28	0.0491212	0.00101338	1.67357e-06	0.00960565	0.000717438	0.184578	0.042616	0.000630268	2.72437e-11	0.105499	0.00189642	2.28685e-07	0.0509517	0.00179965	0.00751208	-0.0234797	0.00139468	0.110674	0.0202616	0.00137614	0.162799
cg00391741	TPRA1;TPRA1	-0.0213898	0.000149702	1.87943e-09	-0.00601136	0.000184205	0.16797	-0.00683597	0.000130411	0.0268485	-0.00480898	0.000114566	0.0762073	0.0209052	0.000607563	0.0651597	0.0264048	0.000576562	0.0142975	-0.011263	0.00044682	0.176175	0.0086948	0.000440879	0.289674
cg00392155		-0.0435233	0.000683251	1.03541e-08	-0.00615234	0.000840728	0.508841	-0.00784518	0.000595206	0.234142	-0.0133403	0.000522887	0.0213534	-0.077175	0.00223325	0.000420926	-0.0204023	0.0021193	0.321662	-0.0194888	0.0016424	0.222053	0.00361819	0.00162056	0.818087
cg00393047		0.0522649	0.000166998	3.49024e-42	0.00430973	0.000205488	0.349263	0.000980459	0.000145478	0.763556	0.016417	0.000127802	1.14571e-08	0.0509468	0.000354324	8.78028e-09	-0.00863398	0.000336245	0.292425	-0.0176336	0.000260581	0.00576518	0.00373394	0.000257116	0.551324
cg00393348	TULP4;TULP4	-0.0382615	0.00032903	4.74225e-13	0.00102611	0.000404866	0.873836	-0.00527061	0.000286631	0.249385	-0.0117201	0.000251804	0.00358367	-0.00472688	0.000631222	0.681732	0.0119231	0.000599014	0.276056	0.00363163	0.00046422	0.668344	0.00498012	0.000458047	0.551615
cg00393957	ATXN1;ATXN1	-0.0132866	5.09165e-05	1.60843e-10	-0.00632578	6.26518e-05	0.0129079	-0.00678978	4.43553e-05	0.000166351	-0.00733434	3.8966e-05	3.7432e-06	0.00925746	6.67816e-05	0.0139607	0.00446595	6.33741e-05	0.209866	-0.00107691	4.91132e-05	0.696099	0.00202047	4.84602e-05	0.457804
cg00394906	ZNF407	0.0243796	0.000223651	2.07047e-08	0.0261157	0.000275199	1.03144e-06	0.00872199	0.000194831	0.020851	0.0214862	0.000171159	1.14248e-10	-0.0248042	0.000269531	0.00108679	-0.0112884	0.000255778	0.114891	-0.00195005	0.000198221	0.724791	-0.00649697	0.000195585	0.234985
cg00395063	ARHGEF12	0.00381094	6.23847e-05	0.0957376	0.0191447	7.67632e-05	1.37516e-11	-0.00313409	5.43456e-05	0.115781	0.00297053	4.77425e-05	0.0897488	0.0138437	0.000227477	0.0460482	0.0162674	0.00021587	0.013651	-0.00839672	0.000167293	0.0995788	0.00689645	0.000165069	0.170145
cg00395230	CLEC16A;CLEC16A	-0.0223346	0.000158757	1.12285e-09	-0.0101207	0.000195347	0.0242525	-0.00659211	0.000138299	0.038159	-0.0096102	0.000121495	0.000588844	0.0258341	0.000198855	7.92456e-05	0.00646025	0.000188708	0.293013	0.00170493	0.000146244	0.720075	0.00601657	0.000144299	0.200478
cg00395296	NDUFA6	0.0467975	0.000321518	4.89002e-19	0.0131634	0.000395622	0.0394507	0.00252525	0.000280086	0.576599	0.0179621	0.000246055	6.53494e-06	0.0454073	0.00101172	0.00200426	0.0115674	0.000960099	0.403722	0.00471417	0.000744051	0.660466	0.00496066	0.000734158	0.639457
cg00395783		-0.000777812	0.00038806	0.891523	-0.0273076	0.000477501	0.000103191	-0.0102769	0.000338054	0.0387132	-0.0266599	0.000296979	1.22755e-09	0.0190486	0.00172378	0.317582	-0.024391	0.00163582	0.177751	-0.0319645	0.00126772	0.0230126	-0.0301172	0.00125086	0.0298967
cg00397874		-0.0242314	0.000196134	2.73609e-09	-0.00432999	0.000241339	0.385516	-0.0139649	0.000170859	7.97939e-05	-0.00600962	0.0001501	0.0529062	0.0239638	0.000570429	0.0292975	0.00369326	0.000541322	0.722438	-0.0105711	0.00041951	0.190089	0.00841775	0.000413932	0.290083
cg00398492		-0.0033756	0.000506291	0.604356	-0.0447037	0.000622982	2.81033e-08	-0.0210381	0.000441049	0.000215546	-0.0133157	0.000387461	0.00762521	-0.0279197	0.00158063	0.126456	-0.0592283	0.00149998	0.000692653	-0.0338285	0.00116244	0.0120665	-0.0280778	0.00114699	0.0344733
cg00399027	KIAA0182;KIAA0182	0.0523893	0.000172133	3.25484e-41	0.0055926	0.000211806	0.231581	-0.0013621	0.000149952	0.680616	0.0155839	0.000131732	9.31719e-08	0.0775234	0.000589203	1.75803e-11	0.0411626	0.000559139	0.000117237	-0.00199815	0.000433318	0.807227	0.00871528	0.000427556	0.281165
cg00399880	SLAIN1;SLAIN1	0.017268	0.000107046	9.56673e-09	-0.0114306	0.000131718	0.00195467	-0.00352593	9.32517e-05	0.17674	-0.00040069	8.19213e-05	0.861246	0.0077818	0.000364829	0.374733	0.000609897	0.000346214	0.941525	-0.021305	0.000268306	0.00104007	-0.014643	0.000264739	0.0217934
cg00400126		-0.026484	0.00010947	5.07e-18	-0.000280908	0.000134701	0.939926	-0.00475569	9.53635e-05	0.0716457	-0.0101231	8.37766e-05	1.32939e-05	0.00641929	0.000345807	0.451917	0.00264758	0.000328162	0.743635	-0.0072617	0.000254317	0.247524	0.00687507	0.000250935	0.267147
cg00402290		0.0212821	0.000171527	2.29418e-08	0.00870269	0.000211061	0.0622772	-0.00389123	0.000149424	0.23888	0.00979793	0.000131269	0.00074872	0.0259184	0.000361076	0.0031383	0.00490123	0.000342652	0.553598	-0.011253	0.000265546	0.0798832	0.0126692	0.000262015	0.04583
cg00402516	MBD3	0.019561	0.000107283	8.88845e-11	0.0110053	0.00013201	0.00289383	-0.00138159	9.34583e-05	0.596913	0.00481757	8.21029e-05	0.0359129	0.0226556	0.000258164	0.00227169	0.00904195	0.000244991	0.196655	-0.00361789	0.000189861	0.504618	0.0147616	0.000187337	0.00606372
cg00402559	GNG7	-0.0709791	0.000484106	6.18871e-28	-0.00167475	0.000595683	0.830813	-0.0136178	0.000421723	0.0142102	-0.0239988	0.000370482	9.28283e-07	-0.04257	0.00131486	0.0108736	-0.0155673	0.00124777	0.324376	-0.0317212	0.000966991	0.00987798	-0.0111906	0.000954133	0.354165
cg00403484		-0.0840538	0.000559657	2.61345e-33	-0.009513	0.000688648	0.259086	-0.0263921	0.000487538	1.02756e-05	-0.033781	0.000428301	1.47596e-10	-0.0426451	0.0012479	0.00884344	-0.0178501	0.00118423	0.246203	-0.0204621	0.000917744	0.086673	-0.013869	0.000905542	0.238703
cg00404538	PLCB1;PLCB1	-0.0420695	0.000530763	3.55038e-10	-0.0193958	0.000653094	0.0182079	-0.0133014	0.000462368	0.0221663	-0.0298785	0.000406189	5.69075e-09	-0.0586815	0.00165501	0.00180023	0.00245329	0.00157057	0.88982	-0.037333	0.00121715	0.00682677	-0.0157585	0.00120096	0.245022
cg00405044		-0.0205021	7.9011e-05	2.84716e-15	-0.0108522	9.72216e-05	0.000622897	-0.00918481	6.88295e-05	4.36261e-05	-0.0122616	6.04665e-05	5.92029e-10	0.0234353	0.000313226	0.00412158	0.0284828	0.000297244	0.000252627	0.00788693	0.000230356	0.187087	0.00373967	0.000227293	0.525684
cg00405190	WIPF1	-0.0115484	6.39428e-05	6.6604e-07	-0.00948843	7.86805e-05	0.00088224	-0.0089927	5.5703e-05	8.72424e-06	-0.00951558	4.8935e-05	8.83053e-08	0.0375289	0.000534234	0.000453744	0.0229505	0.000506975	0.0230798	-0.000330303	0.000392892	0.966211	0.00507238	0.000387668	0.509845
cg00405939		0.0051998	7.19855e-06	2.87783e-11	0.00148144	8.85769e-06	0.121288	0.00154548	6.27093e-06	0.0224762	0.00184586	5.509e-06	0.00192944	0.00291526	8.85016e-05	0.499469	-0.00366686	8.39858e-05	0.370853	-0.00667348	6.50867e-05	0.0361004	0.00107184	6.42213e-05	0.732158
cg00406023	OAF	0.0122785	4.91939e-05	1.78718e-09	0.00369091	6.05321e-05	0.139759	0.00309022	4.28546e-05	0.0807855	0.00381693	3.76477e-05	0.0141253	0.00303891	0.000640424	0.793497	0.0250516	0.000607747	0.0234978	0.0109105	0.000470987	0.201808	0.00584693	0.000464725	0.487772
cg00406377	KRTAP2-4	-0.00789304	2.41029e-05	3.21408e-08	0.00039749	2.96581e-05	0.820218	-0.000129088	2.09969e-05	0.91697	-0.00181061	1.84457e-05	0.0961429	-0.0444548	0.000718951	0.000344565	-0.0476898	0.000682266	5.44984e-05	-0.0206908	0.000528738	0.0227012	-0.018432	0.000521708	0.0395388
cg00407090		-0.0180439	0.000132726	7.13346e-08	-0.00160002	0.000163317	0.696658	-0.00671315	0.000115623	0.0209635	-0.00576205	0.000101574	0.0240895	0.0147557	0.00034196	0.0826404	0.000711326	0.000324512	0.929586	-0.0127255	0.000251488	0.0420021	0.00519554	0.000248144	0.398886
cg00409104	PIK3R6	-0.0111561	4.64522e-05	1.81588e-08	-0.0113025	5.71586e-05	3.46798e-06	-0.00940904	4.04663e-05	5.0103e-08	-0.007119	3.55495e-05	2.60576e-06	0.0271318	0.00025366	0.000237162	0.00703661	0.000240717	0.310507	0.00108627	0.00018655	0.839783	0.00609581	0.000184069	0.250683
cg00409842	AKAP13;AKAP13	-0.0262562	0.000224871	1.77578e-09	-0.0102924	0.0002767	0.0541523	-0.00791979	0.000195894	0.0363732	-0.0155673	0.000172092	2.99657e-06	0.0129608	0.00109768	0.394021	0.0358916	0.00104167	0.013247	-0.000765766	0.000807268	0.945377	0.0210694	0.000796534	0.0567485
cg00409988	MINPP1;MINPP1;MINPP1	-0.0171022	8.54137e-05	2.07624e-10	-0.00871004	0.0001051	0.00822051	-0.010446	7.44071e-05	7.86045e-06	-0.0128237	6.53664e-05	4.70822e-10	0.0326499	0.000373417	0.000266074	0.0212048	0.000354363	0.0121142	-0.0045622	0.000274622	0.48419	0.0113101	0.00027097	0.0793909
cg00410534	ELMO3;E2F4	0.0400837	0.000191535	5.71747e-23	0.0082237	0.00023568	0.0954512	-0.00174081	0.000166853	0.617987	0.0117146	0.00014658	0.000137552	0.0308822	0.000434822	0.0013577	0.00814903	0.000412636	0.369609	-0.0106288	0.000319782	0.131469	0.0129204	0.00031553	0.0633684
cg00411579	LRRC20;LRRC20;LRRC20;LRRC20;LRRC20;LRRC20;LRRC20;LRRC20;LRRC20	0.0222461	7.94452e-05	1.42278e-17	-0.00176528	9.77558e-05	0.578272	-0.00550612	6.92077e-05	0.0143946	0.00341974	6.07988e-05	0.0834719	0.035086	0.000245144	1.58635e-06	0.00809298	0.000232635	0.235561	-0.0101884	0.000180286	0.0544156	0.00191884	0.000177889	0.712766
cg00412782		0.0441192	0.000356465	1.2513e-15	0.0106542	0.000438623	0.11332	-0.00202878	0.00031053	0.670081	0.016546	0.0002728	7.92393e-05	0.0192254	0.000979155	0.18103	0.0190746	0.000929193	0.162031	0.000730284	0.0007201	0.944846	0.00972212	0.000710525	0.35093
cg00414647	AKT2;AKT2;AKT2	0.0255814	0.000208683	1.16571e-09	0.0115346	0.000256781	0.0251076	0.00487881	0.000181792	0.180659	0.0171102	0.000159704	1.01198e-07	0.0193824	0.000411824	0.0379533	0.0157057	0.00039081	0.0761193	0.00380429	0.000302868	0.578506	0.00845435	0.000298841	0.211265
cg00414717		0.0401369	0.00033022	3.78901e-14	0.010542	0.00040633	0.103566	0.00392929	0.000287668	0.391316	0.0155452	0.000252715	0.00011673	0.00703071	0.00076901	0.580551	0.00722837	0.000729771	0.549414	0.0102687	0.000565553	0.272789	0.0071122	0.000558033	0.441209
cg00416538		-0.0234651	0.000129745	1.59626e-12	-0.000908545	0.000159649	0.82284	-0.00361152	0.000113026	0.208811	-0.00490958	9.92928e-05	0.0518602	0.00499118	0.000555795	0.644465	0.0161612	0.000527435	0.115988	7.37025e-05	0.000408748	0.992606	0.00637862	0.000403313	0.416545
cg00416710		0.046224	0.000710119	2.49742e-09	-0.00659875	0.000873788	0.48703	-0.00554618	0.000618612	0.409302	0.010602	0.000543449	0.0726839	0.0752546	0.00164854	6.55678e-05	-0.0183163	0.00156442	0.300443	-0.0394626	0.00121238	0.00419415	0.000675908	0.00119626	0.960113
cg00416922	INPP1;INPP1	0.0395531	0.000279952	5.93672e-16	0.0170906	0.000344476	0.00418437	0.00182606	0.000243877	0.665228	0.0226748	0.000214245	1.1663e-09	0.0310969	0.000823675	0.0186628	0.00672543	0.000781647	0.59043	0.00450305	0.000605756	0.641912	0.0164252	0.000597701	0.0862489
cg00417068	GML	-0.0214507	6.05657e-05	5.29825e-21	-0.00746652	7.4525e-05	0.0071376	-0.00816821	5.27611e-05	3.30365e-05	-0.0108561	4.63505e-05	3.81475e-10	-0.0195637	0.000478722	0.0519346	0.0193183	0.000454296	0.0431742	-0.0127157	0.000352067	0.0856359	0.00107407	0.000347386	0.882757
cg00417823	GNAO1;GNAO1	0.0237531	0.000194754	4.8902e-09	0.0209512	0.000239641	2.625e-05	0.00177595	0.000169657	0.613876	0.0195955	0.000149043	2.93369e-10	0.0386482	0.000498101	0.00018755	0.0116306	0.000472685	0.231751	-0.0049622	0.000366318	0.509986	0.0164108	0.000361447	0.0277407
cg00418575	ZMIZ1	0.0162327	0.000102919	3.72675e-08	0.00477807	0.00012664	0.186258	0.000240277	8.96565e-05	0.925183	0.00542628	7.8763e-05	0.0158614	0.0192868	0.000297599	0.0152492	0.0162321	0.000282414	0.0312443	-0.010458	0.000218863	0.0730308	0.0176015	0.000215953	0.00233649
cg00419999	TECPR2	-0.0221831	0.000108423	2.79977e-13	0.00298478	0.000133413	0.421076	-0.00441314	9.44514e-05	0.093004	-0.00968976	8.29753e-05	2.79367e-05	0.00113875	0.000473635	0.909184	0.0187863	0.000449468	0.0480263	-0.00475833	0.000348326	0.517043	0.00651592	0.000343694	0.368695
cg00420390	MAD1L1;MAD1L1;MAD1L1;MAD1L1;MAD1L1	-0.0965595	0.000582676	2.39323e-41	-0.0118047	0.000716972	0.16995	-0.0111163	0.000507591	0.0679915	-0.0364413	0.000445917	1.2876e-11	-0.107715	0.00149307	3.29183e-09	-0.0291755	0.00141689	0.0835224	-0.0122521	0.00109805	0.34758	-0.0246281	0.00108345	0.0561962
cg00420391		-0.0287636	0.000330732	5.317e-08	0.00106652	0.000406959	0.869246	0.00139184	0.000288113	0.761552	-0.0104332	0.000253107	0.00968659	-0.014157	0.000820067	0.28158	0.0163609	0.000778223	0.189939	0.000337934	0.000603102	0.972095	0.0159782	0.000595083	0.0943889
cg00421164	RREB1;RREB1;RREB1;RREB1	0.0422502	0.000301699	8.75149e-17	-0.00393933	0.000371235	0.524397	-0.00528981	0.000262821	0.227336	0.0105035	0.000230888	0.00640331	0.066922	0.000698702	6.75055e-08	0.0100215	0.000663051	0.384056	-0.0205769	0.000513847	0.0215436	-0.00799981	0.000507015	0.363536
cg00423487	UBXN6;UBXN6	0.0142911	7.72716e-05	2.25956e-08	0.00675863	9.50812e-05	0.031021	-0.00391359	6.73142e-05	0.0776571	0.00376537	5.91353e-05	0.0533289	0.0198197	0.000240531	0.00560996	0.000224642	0.000228258	0.973456	0.000170102	0.000176894	0.974064	0.00678429	0.000174542	0.189366
cg00423655	ZPLD1	-0.00575162	0.00010158	0.0488372	-0.0043432	0.000124993	0.22652	-0.00474201	8.84906e-05	0.0622418	-0.0126024	7.77387e-05	1.92548e-08	-0.011516	0.00025054	0.113408	0.00246959	0.000237756	0.720054	-0.00888224	0.000184255	0.096924	-0.0171519	0.000181805	0.0012393
cg00423845	EXT1	-0.00424765	6.20877e-06	4.6345e-09	-0.00258923	7.63977e-06	0.0035754	-0.00250427	5.40869e-06	7.00695e-05	-0.00244604	4.75152e-06	9.94155e-06	0.0218731	0.00032598	0.00860847	0.0168551	0.000309347	0.0325856	-0.00779769	0.000239735	0.20102	0.00215497	0.000236548	0.719939
cg00424166	NUP43	-0.00595213	0.000496577	0.35629	-0.0152392	0.000611028	0.0550322	-0.0109103	0.000432587	0.0523544	-0.0265293	0.000380026	8.7162e-08	0.00519632	0.00157232	0.775133	-0.0021604	0.00149209	0.900397	-0.0217347	0.00115633	0.104895	-0.0276504	0.00114096	0.0368
cg00424451		-0.0287458	0.000273383	2.30013e-09	0.00426338	0.000336393	0.469228	-0.00966547	0.000238155	0.0205567	-0.00900902	0.000209218	0.0140077	-0.0296233	0.000405581	0.00146221	-0.00862603	0.000384887	0.325487	-0.00826377	0.000298277	0.224369	-0.00220918	0.000294311	0.741757
cg00426976	SHANK3	0.0387055	0.000349272	1.22005e-12	0.0398487	0.000429772	2.59139e-09	0.00212885	0.000304264	0.651535	0.0265471	0.000267295	1.833e-10	0.0429717	0.000998121	0.00322242	0.0346074	0.000947192	0.012264	0.0210036	0.000734048	0.0494212	0.0294773	0.000724288	0.00532744
cg00428680	PPP4R3A;PPP4R3A	-0.0266409	0.000338021	6.11468e-07	-0.00248508	0.000415928	0.704387	-0.0030783	0.000294463	0.506811	-0.0064281	0.000258685	0.114696	-0.0842048	0.000790681	2.44082e-10	-0.0218527	0.000750336	0.0749113	-0.0238905	0.00058149	0.0121928	-0.0160977	0.000573759	0.0861556
cg00429622	FZR1	-0.0242052	0.000118604	2.6419e-14	-0.0151261	0.00014594	0.000100047	-0.00793691	0.000103321	0.00389908	-0.0105334	9.07669e-05	1.33844e-05	0.0445391	0.000670645	0.000207059	0.0223882	0.000636425	0.0476928	0.000794747	0.000493213	0.927516	0.00995097	0.000486655	0.248817
cg00430036	SLC35D2	0.00249545	8.1459e-05	0.339646	0.00677962	0.000100234	0.0350984	-0.00129355	7.0962e-05	0.569877	0.00521367	6.234e-05	0.0091961	0.0331314	0.000158292	2.08901e-08	0.00970023	0.000150215	0.0772327	-0.00166114	0.000116413	0.695551	0.00698327	0.000114865	0.0961147
cg00430037	ZSCAN25	0.0293173	0.000266193	6.67878e-10	0.0120056	0.000327545	0.0389906	0.00318176	0.00023189	0.439433	0.012169	0.000203715	0.000776705	-0.0162243	0.00090369	0.239858	0.0062009	0.000857579	0.635655	-0.000739962	0.000664601	0.941833	0.0105782	0.000655764	0.29085
cg00430895		-0.00010662	4.17234e-06	0.856927	-0.000171253	5.13399e-06	0.813948	-0.00294159	3.63469e-06	1.31472e-08	-0.000863218	3.19306e-06	0.0566056	0.00252362	2.22357e-05	0.243816	0.00161084	2.11012e-05	0.432812	0.00165426	1.63528e-05	0.298775	0.00340781	1.61354e-05	0.0305095
cg00432659		0.0520352	0.000423691	5.5813e-18	0.0153578	0.000521343	0.0363433	9.05631e-05	0.000369093	0.986082	0.0148303	0.000324247	0.00116645	0.0711469	0.00108966	3.78918e-06	0.0178399	0.00103406	0.214948	-0.00319719	0.00080137	0.774044	0.0167045	0.000790715	0.129112
cg00432884	GLIPR2;GLIPR2;GLIPR2;GLIPR2;GLIPR2;GLIPR2;GLIPR2;GLIPR2;GLIPR2;GLIPR2;GLIPR2;GLIPR2;GLIPR2;GLIPR2;GLIPR2;GLIPR2;GLIPR2;GLIPR2;GLIPR2	-0.0226811	0.000162311	9.53463e-10	0.000703535	0.000199721	0.876815	-0.00668319	0.000141395	0.0376502	-0.00752239	0.000124215	0.00776279	-0.0669617	0.000752165	1.8555e-07	-0.0199096	0.000713785	0.0960767	-0.00270776	0.000553165	0.769791	-0.00698102	0.00054581	0.444646
cg00433654	WBP1;INO80B	0.00708535	1.60035e-05	1.15823e-09	6.57183e-05	1.96919e-05	0.96322	-0.00429802	1.39412e-05	2.14612e-05	0.00175203	1.22473e-05	0.0482046	0.00913001	4.19264e-05	0.00227174	0.00028174	3.97871e-05	0.920379	-0.00150928	3.08339e-05	0.489755	0.00426251	3.04239e-05	0.0486268
cg00433892	PBX4;PBX4	-0.0206374	0.000150447	7.28003e-09	-0.00512654	0.000185122	0.240802	-0.00962698	0.00013106	0.00188524	-0.00921409	0.000115136	0.000711807	-0.00645419	0.000387046	0.474661	0.0136586	0.000367297	0.111424	-0.00315643	0.000284645	0.634421	0.00927898	0.00028086	0.157129
cg00434384		-0.0201848	8.60178e-05	8.72931e-14	-0.00942678	0.000105843	0.00437412	-0.00778057	7.49334e-05	0.000896663	-0.00836939	6.58288e-05	4.83622e-05	0.0360124	0.000584795	0.00127769	0.0166427	0.000554956	0.114566	-0.000478952	0.000430076	0.953183	0.00556201	0.000424358	0.489736
cg00434557	NCMAP	0.0264761	0.00021572	5.90301e-10	0.00939374	0.000265439	0.0727344	0.00377582	0.000187922	0.308136	0.00977772	0.000165089	0.00269265	0.0569122	0.000640771	1.46954e-06	0.0261986	0.000608075	0.0179102	-0.000958569	0.000471242	0.910625	0.0129152	0.000464976	0.126
cg00435173	RAB5C;RAB5C	-0.0229571	9.14119e-05	2.11288e-16	-0.00428315	0.000112481	0.208676	-0.0105235	7.96323e-05	1.34573e-05	-0.0118821	6.99568e-05	2.34254e-08	0.0187314	0.000505565	0.0700494	0.0106091	0.000479768	0.278828	-0.0157202	0.000371808	0.0388502	-0.00321312	0.000366864	0.66774
cg00436254	BIN1;BIN1;BIN1;BIN1;BIN1;BIN1;BIN1;BIN1;BIN1;BIN1	-0.0186052	0.000122934	7.97455e-09	0.00193375	0.000151268	0.624454	-0.00139934	0.000107092	0.616805	-0.00292986	9.40802e-05	0.233111	0.00748127	0.000356304	0.387842	0.0114333	0.000338124	0.164706	-0.00439905	0.000262037	0.489831	0.0014011	0.000258553	0.823546
cg00436527	PRDM11;PRDM11;PRDM11	0.0219039	0.000244274	1.40058e-06	0.0331949	0.000300575	2.98255e-09	0.00170588	0.000212796	0.665202	0.0188205	0.000186941	6.21157e-08	0.032161	0.000685926	0.00775318	0.0465464	0.000650927	5.51921e-05	0.00619662	0.000504451	0.483246	0.0346334	0.000497744	8.62499e-05
cg00437879		-0.181073	0.00104418	5.80798e-76	-0.0269081	0.00128484	0.0195094	-0.0178324	0.000909624	0.0287739	-0.0620719	0.000799102	9.42672e-18	-0.165827	0.00260224	8.10051e-12	-0.00672387	0.00246946	0.76206	-0.0501486	0.00191377	0.00378459	-0.0366823	0.00188832	0.0313409
cg00438486	RHBDL3	0.00942335	3.32258e-05	1.89061e-08	0.00964836	4.08838e-05	2.8115e-06	0.00375369	2.89443e-05	0.00989206	0.0059887	2.54275e-05	2.94272e-06	0.000412173	1.85626e-05	0.8348	0.0005653	1.76154e-05	0.763112	0.000847051	1.36515e-05	0.560136	0.00101765	1.34699e-05	0.478119
cg00439981	FAM120B	-0.0232323	0.000222939	8.66075e-08	-0.0150536	0.000274323	0.00470053	-0.0190164	0.000194211	4.85646e-07	-0.0142126	0.000170614	1.8267e-05	0.0599766	0.00133207	0.000387774	0.0243951	0.0012641	0.125337	-0.00579191	0.000979645	0.638117	-0.00249783	0.000966619	0.837105
cg00441899	RGS12;RGS12;RGS12	0.0629223	0.000146303	1.59434e-66	0.0047121	0.000180023	0.27424	0.00486982	0.00012745	0.110545	0.0173598	0.000111964	1.19389e-10	0.0714445	0.000479692	6.93864e-12	0.00936974	0.000455216	0.326072	-0.00326313	0.00035278	0.658793	0.000637841	0.000348089	0.930281
cg00442389	GPSM3	0.00642873	1.54466e-05	1.85708e-08	0.00133495	1.90068e-05	0.340429	-0.0026542	1.34561e-05	0.00747417	4.62871e-05	1.18212e-05	0.957609	0.0182976	0.000300884	0.0219942	0.0147981	0.000285531	0.0506848	-0.00113614	0.000221279	0.846057	0.000973354	0.000218337	0.86613
cg00442581	FAM102A	0.0807263	0.000293336	1.06682e-55	0.0415423	0.000360944	1.33218e-11	0.0106714	0.000255536	0.0135752	0.0329873	0.000224487	7.75488e-18	0.0981225	0.000806341	4.6315e-13	0.0560237	0.000765197	8.04729e-06	0.00170448	0.000593008	0.85878	0.0321304	0.000585123	0.000751559
cg00443094		0.0123576	0.00020946	0.00322304	0.0423467	0.000257736	4.03547e-16	0.0102564	0.000182468	0.00500487	0.0199963	0.000160298	5.5618e-10	0.0018896	0.000956403	0.894035	0.0380438	0.000907602	0.00496835	0.0171623	0.000703367	0.100657	0.0163683	0.000694015	0.112504
cg00443307	KLRG1	-0.0524899	0.000380107	3.9348e-20	-0.01485	0.000467715	0.0326243	-0.0191889	0.000331126	9.85554e-05	-0.0244132	0.000290893	1.83829e-08	-0.00756506	0.00111102	0.620819	0.0106097	0.00105433	0.464824	-0.00493617	0.000817078	0.660718	-0.00623121	0.000806214	0.574464
cg00444050	PLB1;PLB1	-0.0137395	5.43408e-05	1.54448e-10	-0.00823119	6.68653e-05	0.00174784	-0.00429438	4.73383e-05	0.0209962	-0.00592989	4.15866e-05	0.00029017	0.00632482	0.000255216	0.388355	0.007995	0.000242193	0.250755	-0.0096907	0.000187693	0.0728539	-0.0045916	0.000185198	0.38815
cg00444239		-0.0607419	0.000286652	6.64435e-34	-0.00517054	0.00035272	0.391361	-0.00781605	0.000249713	0.0673209	-0.0194098	0.000219373	2.5371e-07	-0.0516337	0.000992546	0.00040168	0.0220662	0.000941901	0.108303	-0.00483507	0.000729948	0.649208	-0.00399679	0.000720242	0.70314
cg00444719		0.0238939	0.000191509	2.94944e-09	0.00763298	0.000235648	0.121685	-0.00378308	0.00016683	0.278494	0.0134477	0.00014656	1.21955e-05	0.0382025	0.000508137	0.00025507	0.0157232	0.000482209	0.109767	-0.00301182	0.000373699	0.692096	0.00488116	0.00036873	0.515485
cg00444883		0.0394224	0.000398351	1.21348e-11	0.0098272	0.000490163	0.167053	-0.0092326	0.000347018	0.066767	0.0174388	0.000304855	8.32218e-05	0.0364038	0.000982615	0.0117508	-0.00411474	0.000932477	0.763011	0.0116442	0.000722645	0.27128	0.0208703	0.000713036	0.0461355
cg00445377	LOC102503427	-0.0297966	0.000238282	3.44065e-11	0.00482013	0.000293201	0.380804	-0.00588724	0.000207576	0.130615	-0.000182367	0.000182355	0.957477	-0.0134706	0.000653238	0.251039	0.00151714	0.000619906	0.891535	-0.00274822	0.000480411	0.749942	0.00620296	0.000474023	0.466109
cg00446115	DNTT;DNTT	0.120286	0.000782255	3.56761e-47	0.0381921	0.00096255	0.000130656	0.0231064	0.000681452	0.00107277	0.0585154	0.000598654	1.07716e-20	0.086536	0.00190098	1.97978e-05	0.0737444	0.00180398	0.000122013	-0.000928983	0.00139804	0.949639	0.0236152	0.00137945	0.10439
cg00446123	LIME1	0.032178	0.000290042	8.71329e-11	0.0202724	0.000356892	0.000849507	0.00977924	0.000252667	0.0229025	0.0187155	0.000221967	7.6978e-07	-0.0480031	0.00111065	0.00182722	-0.0174274	0.00105398	0.230143	-0.0182276	0.000816803	0.105647	-0.00336307	0.000805942	0.761778
cg00446900	PTPRE	-0.00377712	5.51988e-06	3.21737e-08	-0.00389705	6.79211e-06	3.44999e-06	-0.00256336	4.80858e-06	1.59831e-05	-0.00246799	4.22432e-06	2.28718e-06	0.00916941	5.50496e-05	0.00737298	0.00265183	5.22407e-05	0.411849	-0.000734853	4.04851e-05	0.769084	0.000614696	3.99468e-05	0.80345
cg00447837	ENPP1	-0.0122665	3.74463e-05	6.06807e-12	-0.00549669	4.6077e-05	0.0117634	-0.00372058	3.26209e-05	0.0160087	-0.00824331	2.86574e-05	1.45935e-09	-0.00779236	7.6087e-05	0.0521465	0.00558599	7.22046e-05	0.141907	0.00225946	5.59567e-05	0.442787	-0.00428515	5.52126e-05	0.140636
cg00448005	ATXN7;ATXN7	-0.00487699	4.5201e-06	3.99577e-15	-0.000857627	5.5619e-06	0.257586	-0.000506743	3.93763e-06	0.344704	-0.00200106	3.4592e-06	2.26233e-05	-0.0041311	1.4342e-05	0.017887	-0.00088958	1.36102e-05	0.589541	-0.00239483	1.05475e-05	0.0615459	-0.00217789	1.04073e-05	0.084745
cg00448021		-0.0160053	6.6279e-05	1.506e-11	-0.00217854	8.1555e-05	0.452604	-0.00376219	5.77381e-05	0.0670417	-0.00722065	5.07228e-05	6.49553e-05	0.00553817	0.000224748	0.42085	0.0149835	0.00021328	0.0222018	-0.00430033	0.000165286	0.395414	0.00841288	0.000163088	0.0925149
cg00448292	ITPR1;ITPR1;ITPR1	-0.023589	0.000123704	3.55418e-13	0.0064236	0.000152215	0.105107	0.00115336	0.000107763	0.680968	-0.00565188	9.46697e-05	0.0219179	-0.0575682	0.000674247	2.02778e-06	-0.00164235	0.000639844	0.884476	-0.0137625	0.000495862	0.116838	0.00820209	0.000489268	0.342969
cg00448525	NLRP3;NLRP3;NLRP3;NLRP3;NLRP3;NLRP3;NLRP3;NLRP3;NLRP3;NLRP3	-0.020752	8.22199e-05	4.60819e-15	-0.00988476	0.00010117	0.00224302	-0.00853703	7.16248e-05	0.000194766	-0.00955793	6.29222e-05	2.11145e-06	0.0378736	0.000561317	0.000553507	0.0131929	0.000532675	0.201378	-0.00415564	0.000412809	0.603178	-0.00112077	0.00040732	0.886989
cg00450384		0.0244274	0.00013251	3.4532e-13	0.00877026	0.000163051	0.0325779	0.00196378	0.000115435	0.498818	0.0115104	0.000101409	6.79007e-06	0.0164474	0.00044109	0.0884762	0.00193517	0.000418583	0.832369	-0.0188247	0.000324391	0.00822016	0.0073959	0.000320078	0.290491
cg00451292	SNORD93	-0.0741104	0.000432386	1.69129e-33	-0.0182937	0.000532042	0.0136095	-0.0207307	0.000376667	8.00424e-05	-0.0275271	0.000330901	2.75992e-09	-0.0619918	0.00115608	8.55824e-05	-0.00133177	0.0010971	0.928304	-0.0256691	0.00085022	0.0257849	-0.00674219	0.000838915	0.551471
cg00452034	GNS	-0.0169645	8.05145e-05	8.48233e-11	-0.0114368	9.90716e-05	0.000355095	-0.0036817	7.01392e-05	0.1039	-0.00756011	6.16171e-05	0.000147655	0.023319	0.000300603	0.00357733	0.0103185	0.000285265	0.172175	0.00148462	0.000221072	0.799638	-0.000704653	0.000218133	0.902821
cg00452755	SNHG3-RCC1;RCC1;RCC1;RCC1;SNHG3-RCC1;SNHG3-RCC1	0.0214955	0.000162474	6.73321e-09	0.0169938	0.000199921	0.000187666	0.00335365	0.000141537	0.29694	0.0205632	0.00012434	4.90098e-13	0.0213425	0.000338997	0.0119064	0.00490459	0.000321699	0.540689	0.00154021	0.000249308	0.804165	0.0164057	0.000245993	0.00775613
cg00452806	E2F5;E2F5;E2F5;E2F5	0.0229809	0.000152937	1.7476e-10	0.00876629	0.000188186	0.046737	-0.00289281	0.000133229	0.353744	0.0128226	0.000117041	3.07983e-06	0.0385154	0.000542286	0.000355898	0.0275742	0.000514616	0.00682881	0.000252269	0.000398813	0.974383	0.0167771	0.000393511	0.0310244
cg00452835	C1orf9;C1orf9	0.0419753	0.000210201	5.93241e-23	-0.0040938	0.000258649	0.428054	-0.00569352	0.000183114	0.11959	0.0132321	0.000160866	3.96697e-05	0.0449812	0.000437923	4.01702e-06	0.0181815	0.000415577	0.0466019	0.00897652	0.000322061	0.20409	0.00859862	0.000317779	0.217576
cg00454233		-0.0503519	0.000212166	1.10432e-31	-0.00906418	0.000261066	0.0808076	-0.00920866	0.000184826	0.0122647	-0.0165194	0.000162369	3.39626e-07	-0.054144	0.00051552	3.46054e-07	-0.01768	0.000489216	0.0743424	-0.0108082	0.000379129	0.15885	0.00649259	0.000374088	0.390566
cg00454549		0.025244	0.000191275	3.61223e-10	0.0170592	0.00023536	0.000547033	-0.000787233	0.000166627	0.821446	0.0158963	0.000146381	2.36384e-07	-0.00242453	0.000225017	0.724596	0.00096433	0.000213535	0.882596	0.0018705	0.000165484	0.711685	-0.000493363	0.000163284	0.921291
cg00454592		-0.0326446	0.000337683	1.03442e-09	-0.0204999	0.000415513	0.00176509	-0.0136683	0.000294169	0.00322376	-0.019056	0.000258426	3.07074e-06	0.038247	0.000910011	0.00599306	0.0140354	0.000863577	0.285562	-0.0132696	0.000669249	0.192828	-0.00811494	0.000660351	0.41923
cg00454770	ABLIM1;ABLIM1;ABLIM1;ABLIM1	0.00296165	8.87791e-06	0.000609034	0.00354499	1.09241e-05	0.000854565	0.000650864	7.73388e-06	0.386487	0.00373813	6.7942e-06	1.72849e-08	0.00325293	5.98411e-05	0.359595	-0.00214927	5.67877e-05	0.523432	0.000620503	4.40089e-05	0.812064	0.00515909	4.34238e-05	0.045769
cg00454872	B4GALT1	-0.015397	7.06317e-05	3.11576e-10	-0.00732139	8.6911e-05	0.0145538	-0.00905076	6.15299e-05	2.05256e-05	-0.00969148	5.40539e-05	2.15977e-07	0.0385068	0.000400492	3.46938e-05	0.0162195	0.000380057	0.063312	-0.0024415	0.000294534	0.717645	0.00285076	0.000290618	0.668727
cg00456448	PRKCZ;PRKCZ;PRKCZ;PRKCZ	-0.0148572	8.88453e-05	5.89521e-08	-0.00336503	0.000109322	0.316358	-0.00591557	7.73965e-05	0.0129115	-0.00978471	6.79926e-05	2.999e-06	0.0142627	0.000389459	0.115812	0.0170457	0.000369586	0.0478912	-0.00676947	0.00028642	0.309618	0.00955174	0.000282611	0.146572
cg00456797		0.0362119	0.00035191	3.43545e-11	0.0131282	0.000433019	0.0496055	0.00264566	0.000306562	0.576058	0.0210885	0.000269314	4.29104e-07	0.029992	0.000858814	0.0262337	0.0336036	0.000814993	0.00878139	0.00756029	0.000631598	0.444632	0.0318046	0.0006232	0.00121826
cg00457165	CDSN;PSORS1C1	0.0219626	0.000168188	5.8253e-09	0.00112797	0.000206952	0.807122	-0.0019692	0.000146515	0.54717	0.00407968	0.000128713	0.15579	0.0346436	0.000334357	4.53772e-05	0.00927969	0.000317297	0.244168	-0.00210298	0.000245896	0.733187	0.00228406	0.000242627	0.707494
cg00457494	PTPRF;PTPRF	0.0355016	0.000138042	8.39385e-25	-0.00100432	0.000169858	0.810375	-0.00322262	0.000120253	0.276889	0.00379911	0.000105642	0.14458	0.0427207	0.00036379	1.60429e-06	0.00462816	0.000345228	0.577323	0.00359405	0.000267543	0.576544	0.0108494	0.000263985	0.0881715
cg00457779		-0.0274759	9.98684e-05	6.59128e-21	-0.0117885	0.000122886	0.000945818	-0.00952835	8.69992e-05	0.000161377	-0.0148744	7.64286e-05	2.45684e-11	0.0311438	0.000575893	0.00491997	0.0167277	0.000546508	0.109999	-0.00152457	0.000423529	0.850629	0.00168409	0.000417897	0.833027
cg00460436	Magmas	0.0223778	5.76679e-05	1.06344e-23	0.0120542	7.09593e-05	8.85351e-06	0.00259052	5.02367e-05	0.176311	0.0118034	4.41328e-05	3.22327e-12	0.0316171	0.000178927	4.34316e-07	0.0137757	0.000169797	0.0184793	-0.00283719	0.000131588	0.529643	0.00986411	0.000129839	0.0272986
cg00460471	USP34	-0.0602902	0.000380082	7.20983e-26	-0.0169202	0.000467684	0.014926	-0.0083265	0.000331104	0.0905113	-0.0306549	0.000290874	1.82097e-12	-0.0629833	0.00100386	1.92274e-05	-0.0050743	0.000952634	0.712965	-0.0305379	0.000738266	0.00451678	-0.0300199	0.00072845	0.00466648
cg00461022	FAM134B	0.0511765	0.000490737	2.57801e-15	0.0305109	0.000603842	0.000114279	0.014272	0.000427499	0.0107078	0.0321817	0.000375557	7.13674e-11	0.0299378	0.00162025	0.105624	0.0277629	0.00153758	0.113775	0.00969277	0.00119158	0.475521	0.0338697	0.00117574	0.0118787
cg00461164	SH3RF3	-0.0253486	0.000153996	2.4335e-12	0.00590668	0.00018949	0.181633	-0.00450708	0.000134152	0.149976	-0.00929283	0.000117852	0.000739822	-0.022781	0.000121563	9.11322e-06	-0.00226068	0.00011536	0.637677	-0.00112956	8.94008e-05	0.761381	-0.000651339	8.82121e-05	0.859137
cg00462271	SPRED2	0.0122127	8.60556e-05	5.78383e-06	0.0179315	0.00010589	6.52381e-08	0.00652489	7.49663e-05	0.00534012	0.00923912	6.58577e-05	7.37953e-06	-0.00599937	0.000105106	0.202612	0.00216926	9.97429e-05	0.626973	0.00399818	7.72981e-05	0.248147	0.00286945	7.62703e-05	0.400683
cg00463399	GNG12	-0.0123207	3.14375e-05	5.07825e-14	-0.00980892	3.86833e-05	9.86679e-07	-0.00788238	2.73864e-05	2.85587e-08	-0.00925807	2.40589e-05	1.40883e-13	0.0159036	7.40905e-05	6.90464e-05	0.00359227	7.031e-05	0.338033	-0.000865379	5.44884e-05	0.765703	-0.000683099	5.37639e-05	0.811566
cg00463465		-0.00370387	0.000728729	0.635578	-0.0287232	0.000896687	0.00285432	-0.00306899	0.000634823	0.652173	-0.032301	0.000557691	7.50627e-08	0.0139434	0.00215553	0.512788	-0.00261005	0.00204554	0.897244	-0.0381745	0.00158524	0.0152469	-0.0398703	0.00156416	0.0102574
cg00463732	ITGAE	0.0170474	0.000102233	6.78337e-09	-0.00643121	0.000125796	0.0743224	-0.0041251	8.90594e-05	0.105877	-0.00202172	7.82384e-05	0.366881	0.0594667	0.000454556	3.22879e-09	0.00873491	0.000431362	0.346937	-0.0056064	0.000334294	0.435902	0.00442215	0.000329849	0.533324
cg00463844	PDE8A;PDE8A;PDE8A	-0.0126056	4.98199e-05	8.45362e-10	-0.00887413	6.13025e-05	0.000426651	-0.00647831	4.34e-05	0.00028081	-0.0105991	3.81268e-05	1.64511e-11	0.0316676	0.000551835	0.00350231	0.0243353	0.000523678	0.0178044	-0.00595714	0.000405836	0.452416	0.00296033	0.00040044	0.705023
cg00464927	LRP5	0.0237974	4.6988e-05	6.23669e-32	0.000976946	5.78179e-05	0.689122	-0.00301475	4.0933e-05	0.0813282	0.0102535	3.59596e-05	1.96336e-11	-0.00120011	3.1402e-05	0.640641	0.00128616	2.97997e-05	0.598091	-0.00182462	2.3094e-05	0.334788	-0.002623	2.27869e-05	0.160284
cg00465267	NFATC2;NFATC2;NFATC2;NFATC2;NFATC2;NFATC2;NFATC2;NFATC2	0.037024	0.000430439	8.70649e-10	0.0365863	0.000529648	8.08825e-07	0.00774776	0.000374972	0.138821	0.0264616	0.000329412	1.00395e-08	0.0306774	0.000926684	0.0286011	0.00956891	0.000879399	0.470401	-0.0147648	0.000681511	0.151146	0.0049218	0.000672449	0.627222
cg00465315	DNMT3A;DNMT3A;DNMT3A	-0.0165566	4.52809e-05	3.94465e-17	-0.00616742	5.57173e-05	0.01016	-0.00726154	3.94459e-05	1.97452e-05	-0.0091331	3.46531e-05	1.10152e-09	0.00874847	0.000175992	0.151177	-0.00160634	0.000167012	0.7809	-0.00483175	0.00012943	0.280728	-0.00538656	0.000127709	0.22305
cg00468091	KIF18A	-0.0639191	0.000397705	1.31417e-27	-0.0056414	0.000489368	0.427205	-0.00442443	0.000346456	0.379101	-0.0244956	0.00030436	3.38698e-08	-0.0263727	0.00134054	0.117033	0.00649065	0.00127214	0.683865	-0.0165648	0.000985871	0.180475	-0.016533	0.000972763	0.175516
cg00469771		0.0312396	0.000144307	6.47838e-19	-0.00692344	0.000177567	0.105835	-0.00360255	0.000125711	0.234515	0.00657448	0.000110437	0.0135882	0.0417877	0.000359102	2.28965e-06	-0.00459935	0.000340779	0.577231	-0.00990937	0.000264094	0.121796	0.0111178	0.000260583	0.0786765
cg00470817	LPAR5;LPAR5	0.0159166	9.33266e-05	1.46792e-08	0.0149398	0.000114837	1.49363e-05	0.00533709	8.13003e-05	0.0285977	0.0119563	7.14221e-05	2.67157e-08	-0.023114	0.000415138	0.013827	-0.0135551	0.000393956	0.127104	-0.016044	0.000305305	0.0200922	0.00182582	0.000301246	0.787777
cg00470855	LARS2	-0.0641028	0.000176731	4.89631e-58	-0.00887394	0.000217464	0.0610962	-0.00842818	0.000153957	0.0120232	-0.0201919	0.000135251	9.7078e-12	-0.0235297	0.000452302	0.0163334	0.00291954	0.000429223	0.752505	-0.0104291	0.000332636	0.146697	-0.00565599	0.000328213	0.424533
cg00470947		-0.0496518	0.000592929	2.65409e-12	0.00244403	0.000729588	0.778145	-0.00897199	0.000516523	0.144164	-0.00925135	0.000453764	0.0865243	-0.0428812	0.00110924	0.00526675	-0.007755	0.00105265	0.592796	-0.00445194	0.000815772	0.691964	-0.00213209	0.000804925	0.847495
cg00471059	RASGEF1C	-0.0333725	0.000147761	7.47474e-21	0.00172803	0.000181817	0.689871	-0.013893	0.00012872	6.22327e-06	-0.0125467	0.00011308	3.41009e-06	-0.02485	0.000445721	0.0106702	0.0115656	0.000422978	0.208767	-0.0072298	0.000327796	0.310428	0.00934642	0.000323438	0.184109
cg00472067	CLPTM1L	0.00505538	8.4591e-06	2.31882e-09	0.0055225	1.04088e-05	1.10262e-07	0.0032963	7.36904e-06	7.42769e-06	0.00316819	6.47368e-06	9.59016e-07	-0.00392082	2.02712e-05	0.05832	0.001598	1.92369e-05	0.415106	-0.000273126	1.49081e-05	0.857295	-7.51253e-05	1.47098e-05	0.96002
cg00472355	ZNF608	0.0385495	0.000409312	6.06882e-11	-0.00848307	0.000503651	0.239294	-0.00496382	0.000356567	0.33072	0.00217704	0.000313243	0.627222	0.067862	0.00123474	3.25122e-05	0.015376	0.00117174	0.31516	-0.00546058	0.000908067	0.645103	0.00699413	0.000895993	0.549968
cg00472687	ZNF574	0.0228298	9.99267e-05	5.23775e-15	0.0103346	0.000122958	0.00374834	-0.000101479	8.70499e-05	0.967894	0.00648339	7.64731e-05	0.00345885	0.0292153	0.000304617	0.000302575	0.0137468	0.000289074	0.0710879	-0.000232402	0.000224025	0.968515	0.0108212	0.000221046	0.063201
cg00472758	TBC1D24	0.074918	0.000283617	3.68326e-50	0.036236	0.000348986	1.86283e-09	0.0128693	0.00024707	0.00247831	0.0345188	0.00021705	6.06275e-20	0.100032	0.000778701	7.16276e-14	0.0712226	0.000738967	1.07574e-08	0.0246899	0.00057268	0.00907545	0.0392162	0.000565065	3.09384e-05
cg00474561	SGK1	-0.0838943	0.000328459	6.56994e-54	-0.0268223	0.000404163	3.40751e-05	-0.0250703	0.000286133	4.71126e-08	-0.0325415	0.000251367	9.66565e-16	-0.109162	0.0010678	2.34111e-12	-0.0409122	0.00101331	0.00425841	-0.0173519	0.000785291	0.116156	-0.0180418	0.000774849	0.0978728
cg00476608	ATN1;ATN1	0.026485	0.000264263	2.11045e-08	0.00596436	0.000325171	0.303136	0.000423864	0.00023021	0.917661	0.0128532	0.000202239	0.000367805	0.0463069	0.000631179	7.18092e-05	0.0211862	0.000598973	0.0533893	-0.0182899	0.000464188	0.0315193	0.00635252	0.000458016	0.447673
cg00476617	CACNB2;CACNB2;CACNB2;CACNB2;CACNB2;CACNB2	0.0598961	0.000691495	6.1619e-15	-0.0105305	0.000850871	0.261061	-0.0141602	0.000602387	0.0328681	0.00755151	0.000529196	0.195054	0.109748	0.00206837	2.53693e-07	0.0126041	0.00196283	0.524475	-0.00600767	0.00152114	0.695407	-0.0224942	0.00150092	0.137962
cg00477236		-0.0568794	0.000129104	4.35152e-62	0.00318239	0.00015886	0.431795	-0.00249916	0.000112467	0.383215	-0.0104335	9.8802e-05	3.55846e-05	-0.0352139	0.000145929	6.74427e-10	-0.00717526	0.000138483	0.173015	-0.00124959	0.000107321	0.75914	-0.00205881	0.000105894	0.608715
cg00477633	FZR1;FZR1;FZR1	0.0178222	8.29398e-05	1.85783e-11	0.00781237	0.000102056	0.0161286	0.00655102	7.2252e-05	0.00438793	0.011379	6.34732e-05	1.97236e-08	0.0221641	0.000365627	0.0119099	0.0132898	0.000346971	0.111035	0.00259474	0.000268893	0.687537	0.0143083	0.000265318	0.0251245
cg00478734	NUDT6;FGF2;NUDT6	0.0417765	0.000329102	3.14172e-15	-0.00601631	0.000404954	0.351957	-0.000871144	0.000286693	0.849	0.00593595	0.000251859	0.139855	0.0749432	0.000927239	1.49362e-07	-0.00584864	0.000879926	0.659092	-0.0297262	0.000681919	0.00403229	-0.00555484	0.000672852	0.583752
cg00478851	PPFIBP2	0.00882983	2.08374e-05	3.13509e-11	0.00464161	2.564e-05	0.0043581	-0.00151698	1.81523e-05	0.187738	0.00461041	1.59467e-05	5.48738e-06	0.0170377	4.6352e-05	9.3971e-08	0.0063631	4.39869e-05	0.0323874	-0.000631794	3.40887e-05	0.783265	0.00402268	3.36354e-05	0.076586
cg00480799	TMEM217;TMEM217;TMEM217;TMEM217;TBC1D22B;TBC1D22B	-0.00374264	4.4004e-06	8.78018e-10	-0.00485719	5.41461e-06	1.03508e-10	-0.00241129	3.83336e-06	5.50734e-06	-0.00306742	3.3676e-06	5.37937e-11	0.00867098	5.26285e-05	0.00953114	0.0155902	4.99431e-05	1.24094e-06	0.00583847	3.87046e-05	0.0175274	0.00306282	3.819e-05	0.205218
cg00483533	NEK11;NEK11;NEK11;ASTE1;ASTE1;ASTE1	-0.00122789	0.000474883	0.845693	-0.0220242	0.000584335	0.00460036	-0.008033	0.000413689	0.143982	-0.0259375	0.000363425	8.7738e-08	-0.0018104	0.00172559	0.924308	-0.00882237	0.00163754	0.625688	-0.0374226	0.00126905	0.00790338	-0.0296923	0.00125218	0.0323609
cg00483891	CCDC115	-0.0884621	0.000381996	9.3044e-52	-0.0111661	0.000470038	0.108913	-0.00957942	0.000332771	0.0521026	-0.0280059	0.000292338	1.27702e-10	-0.0193021	0.00137001	0.256064	0.00800152	0.0013001	0.619527	-0.00499312	0.00100754	0.689279	0.00191718	0.000994146	0.876343
cg00484803		0.018034	0.000123048	2.2596e-08	-0.00153314	0.000151408	0.698051	-0.00159176	0.000107191	0.569408	0.000177214	9.41674e-05	0.94252	-0.00246751	0.000563377	0.820717	0.0185827	0.00053463	0.072791	0.0103201	0.000414324	0.19801	0.0128926	0.000408815	0.10341
cg00486381	DKK3;DKK3;DKK3	0.00629935	0.000178809	0.10384	0.00771086	0.000220021	0.105651	0.000748927	0.000155767	0.824266	0.00555792	0.000136841	0.0607962	-0.0783888	0.000796792	3.74648e-09	-0.0635661	0.000756136	3.92634e-07	-0.0213115	0.000585985	0.0257759	-0.0209167	0.000578193	0.0265651
cg00488091		0.0106498	5.13783e-05	3.1693e-07	-0.00217477	6.322e-05	0.394451	-0.00678831	4.47576e-05	0.00017854	-0.000778713	3.93194e-05	0.62392	0.0523965	0.000344885	2.17345e-09	0.00609934	0.000327287	0.450751	-0.00599032	0.000253639	0.339323	0.00537193	0.000250266	0.385111
cg00490859	IFFO1;IFFO1;IFFO1;IFFO1	0.00309188	2.79705e-06	2.15896e-10	0.00243638	3.44172e-06	4.50923e-05	0.000827408	2.43661e-06	0.0499365	0.00179978	2.14056e-06	1.2916e-06	0.00325282	8.29672e-06	0.0142586	0.00181134	7.87338e-06	0.149204	0.0016117	6.10166e-06	0.0978844	0.00152122	6.02053e-06	0.113284
cg00491523	A2BP1;A2BP1;A2BP1	-0.0587628	0.000360558	6.67755e-26	0.00600364	0.000443659	0.37486	-0.0137418	0.000314095	0.00415565	-0.0156998	0.000275932	0.000195765	-0.0867658	0.000960635	2.84852e-09	-0.0400273	0.000911618	0.00320628	-0.00860712	0.00070648	0.410641	0.00792576	0.000697086	0.44255
cg00492305	SHE	-0.0110529	2.40247e-05	1.12747e-14	0.00290767	2.95619e-05	0.0960067	0.000731369	2.09288e-05	0.554128	-0.00159811	1.83859e-05	0.141268	-0.0287037	0.000395674	0.00179294	-0.0128788	0.000375485	0.13758	-0.0147301	0.000290991	0.0287312	-0.00323113	0.000287122	0.625612
cg00492348	MFSD7;MFSD7;MFSD7	-0.0203984	8.02392e-05	6.24964e-15	-0.00806465	9.87328e-05	0.0115721	-0.00679795	6.98994e-05	0.00265432	-0.00900327	6.14064e-05	6.08755e-06	0.0374117	0.000352642	1.84561e-05	0.0154881	0.000334649	0.0588167	-0.00261733	0.000259344	0.679533	0.00118929	0.000255895	0.849107
cg00495036	ACVR1	0.00451763	4.66519e-06	7.36315e-13	0.000945764	5.74043e-06	0.219127	0.000374476	4.06402e-06	0.491847	0.0013072	3.57023e-06	0.00635931	0.00529084	9.23192e-06	0.000172946	0.000519378	8.76086e-06	0.694586	0.00128015	6.78943e-06	0.212233	0.0019176	6.69916e-06	0.0586391
cg00495428	ELAVL2;ELAVL2;ELAVL2	-0.00637046	0.000470681	0.310554	-0.0168813	0.000579165	0.0290568	-0.0134684	0.000410028	0.0139193	-0.0259001	0.000360209	8.03277e-08	-0.00307418	0.00159843	0.866879	-0.0013304	0.00151687	0.939066	-0.0310398	0.00117553	0.0218925	-0.0215598	0.0011599	0.10591
cg00497607	TAOK1;TAOK1	-0.0815158	0.000418742	4.92441e-41	-0.0104362	0.000515254	0.152384	-0.00915588	0.000364782	0.0761888	-0.0202912	0.00032046	8.08535e-06	-0.052777	0.00149713	0.00313802	-0.00414202	0.00142074	0.805755	-0.0123624	0.00110104	0.343917	0.00313801	0.0010864	0.807514
cg00498434	ERBB4;ERBB4	-0.0499389	0.000766841	5.81003e-10	-0.0206272	0.000943583	0.0366525	-0.017096	0.000668024	0.0144553	-0.0261173	0.000586857	2.17682e-05	-0.0730307	0.00199492	0.000414206	0.00126757	0.00189313	0.948019	-0.00729918	0.00146713	0.628141	-0.0179055	0.00144762	0.22896
cg00498617		0.0224251	0.000268757	2.4763e-06	0.0323596	0.000330701	3.44382e-08	-0.000212397	0.000234124	0.959032	0.0174899	0.000205678	1.59007e-06	-0.0293538	0.00107479	0.0516162	0.00630808	0.00101995	0.658521	0.0119237	0.000790433	0.281401	0.00807302	0.000779923	0.459614
cg00498869	MAP3K8;MAP3K8	-0.0577898	0.000246069	1.38964e-35	-0.0187441	0.000302784	0.000811376	-0.00361452	0.00021436	0.360986	-0.0202657	0.000188315	6.49915e-09	-0.0664838	0.000895977	1.94518e-06	-0.0333513	0.000850259	0.0108653	-0.00906552	0.000658928	0.3696	-0.000368659	0.000650167	0.970484
cg00499237	NEURL3	0.0296929	0.000202753	8.5977e-13	0.00934931	0.000249484	0.0654477	-0.00199349	0.000176626	0.578851	0.00943013	0.000155165	0.0028332	0.00916044	0.000768494	0.471469	0.0198105	0.000729282	0.101356	-0.00155711	0.000565174	0.867765	0.000347589	0.000557659	0.969952
cg00499539	PSD4;LOC440839	0.021547	0.00010635	7.77546e-13	0.0107852	0.000130862	0.00336651	-0.0020809	9.26456e-05	0.423727	0.0067171	8.13889e-05	0.00332286	0.0164501	0.000333503	0.0502285	0.00935318	0.000316486	0.23986	-0.0106962	0.000245268	0.0832281	0.0163165	0.000242007	0.00759255
cg00499837	PVRL1;PVRL1	0.0192499	0.000116667	9.15528e-10	0.00252515	0.000143557	0.511701	0.000188762	0.000101633	0.944759	0.00940215	8.92846e-05	8.84614e-05	0.00707514	0.000607148	0.53146	0.00886339	0.000576168	0.408852	-0.0104271	0.000446515	0.210239	-0.00154067	0.000440578	0.851003
cg00500047	CEP128	-0.046332	0.000531783	5.43875e-12	-0.025174	0.000654349	0.00221128	-0.00650797	0.000463256	0.263246	-0.026977	0.00040697	1.44485e-07	-0.038227	0.00163299	0.0398177	0.0145145	0.00154967	0.409544	-0.0241931	0.00120095	0.0766503	-0.0289737	0.00118498	0.0318352
cg00500176	ICAM4;ICAM4;ICAM4;ICAM1	0.0234233	0.000196868	9.49089e-09	0.0132908	0.000242243	0.00790003	0.0011563	0.000171499	0.743862	0.0116706	0.000150662	0.000179186	0.0514555	0.00062717	1.0188e-05	0.0303198	0.000595168	0.00568999	-0.00208789	0.00046124	0.804812	0.00825726	0.000455107	0.322264
cg00500907		-0.108697	0.000895812	1.14725e-34	-0.0100915	0.00110228	0.343985	-0.0111518	0.000780376	0.139715	-0.02662	0.000685558	6.19775e-05	-0.0590477	0.00328956	0.0253604	0.0123828	0.00312171	0.61998	-0.0263821	0.00241924	0.173324	-0.0301528	0.00238707	0.114927
cg00501765	C1orf105	0.0175952	0.000278073	0.000275038	-0.0105235	0.000342163	0.0766181	-0.021873	0.00024224	2.2043e-07	-0.000696501	0.000212807	0.850478	0.101716	0.001148	2.21666e-10	0.0303865	0.00108942	0.0400093	0.0123026	0.00084427	0.282201	0.0123418	0.000833044	0.274252
cg00502254	TNFRSF8;TNFRSF8	0.0429334	0.000310378	7.69792e-17	-0.00172437	0.000381915	0.783515	-0.00169035	0.000270382	0.70364	0.0144978	0.00023753	0.000209775	0.0545102	0.000725135	1.36305e-05	0.0246116	0.000688135	0.0363821	-0.00970667	0.000533286	0.285704	0.00647849	0.000526195	0.469999
cg00502509	MAD1L1;MAD1L1;MAD1L1	-0.0532267	0.00020421	2.64926e-36	-0.00142482	0.000251277	0.779575	0.00155574	0.000177895	0.666005	-0.0150191	0.00015628	2.25977e-06	-0.0576301	0.000270546	2.32008e-13	-0.0115722	0.000256742	0.106738	-0.00480171	0.000198968	0.387112	-0.00143048	0.000196322	0.793892
cg00502597	FGGY;FGGY	-0.021073	4.69829e-05	1.35637e-25	0.000993181	5.78116e-05	0.684216	-0.00226719	4.09286e-05	0.189814	-0.00967588	3.59556e-05	2.36672e-10	-0.0117443	0.000237179	0.0971174	0.0151044	0.000225077	0.0248035	-0.00564661	0.000174429	0.277532	-0.000152488	0.000172109	0.976269
cg00502926	RNASE7	-0.0271785	0.000109827	8.02337e-19	-0.000700997	0.00013514	0.851065	-0.00964902	9.56743e-05	0.000268629	-0.0120562	8.40497e-05	2.30615e-07	0.00515828	0.000205631	0.433141	0.0115425	0.000195139	0.0651327	-0.00629452	0.000151227	0.193766	0.00237238	0.000149217	0.619241
cg00503800	DNM2;DNM2;DNM2;DNM2;DNM2	-0.021689	9.94795e-05	9.1378e-14	-0.0098932	0.000122408	0.00541448	-0.00762419	8.66603e-05	0.00247044	-0.0104662	7.61309e-05	2.3433e-06	0.0457524	0.000586952	4.79514e-05	0.0187196	0.000557002	0.0765943	-0.00437568	0.000431662	0.592465	0.00286362	0.000425922	0.722541
cg00504274		-0.0902953	0.000328661	1.5873e-61	-0.0104965	0.000404412	0.104243	-0.0207117	0.000286309	6.27629e-06	-0.0336642	0.000251522	1.03739e-16	-0.086175	0.00108951	2.72045e-08	-0.0268906	0.00103392	0.0619628	-0.0268748	0.000801259	0.0162635	-0.0217543	0.000790605	0.0483664
cg00504445		0.0261061	0.000216653	1.09908e-09	0.00124249	0.000266588	0.812699	-0.000435861	0.000188735	0.906537	0.00454029	0.000165803	0.163985	0.0510975	0.000880777	0.000203854	0.0263881	0.000835835	0.0417334	0.00117674	0.00064775	0.906437	0.0131312	0.000639137	0.184353
cg00504599	BAHCC1	0.0223914	0.000164749	2.03146e-09	-0.00777156	0.000202721	0.0893398	-0.000164965	0.000143519	0.959359	-0.00127353	0.000126081	0.654304	0.0589472	0.000572515	1.4534e-07	-0.0135052	0.000543303	0.195327	-0.00552085	0.000421045	0.494151	0.0114533	0.000415447	0.151063
cg00504629	PPP5D1	0.00341279	0.000151126	0.337688	-0.0269387	0.000185958	9.41733e-10	-0.0091645	0.000131652	0.00315543	-0.00685129	0.000115656	0.0119673	-0.00157005	0.000693019	0.896553	-0.025005	0.000657658	0.0296895	-0.00272764	0.000509667	0.758754	0.00356491	0.00050289	0.684172
cg00505170		-0.0238062	0.000214385	2.25327e-08	0.00264786	0.000263797	0.61173	-0.00460091	0.000186759	0.212905	-0.00440234	0.000164067	0.174894	-0.0581707	0.000697008	2.33189e-06	-0.0191993	0.000661443	0.0954974	-0.0100716	0.000512601	0.258585	0.00431876	0.000505785	0.623175
cg00505318	UBA3;UBA3	0.024523	0.000166511	6.79509e-11	0.0185808	0.000204889	5.51286e-05	-0.00638862	0.000145054	0.0497705	0.0126952	0.00012743	9.5045e-06	-0.0345954	0.000787572	0.00752078	0.000380816	0.000747386	0.975132	-0.0121258	0.000579204	0.200818	0.0109533	0.000571503	0.241463
cg00506033	MAML1	-0.0267408	4.1928e-05	8.09514e-44	-0.00693226	5.15916e-05	0.00268761	-0.00489431	3.65251e-05	0.00276113	-0.0102192	3.20872e-05	1.51349e-12	-0.0193577	0.000138042	0.000374637	-0.0111912	0.000130999	0.0292377	-0.0128575	0.000101521	0.00128882	-0.00796843	0.000100171	0.0422411
cg00506299	RFTN1	-0.146822	0.000717186	4.58082e-73	-0.0208876	0.000882484	0.0286772	-0.0155809	0.000624768	0.0211616	-0.0442467	0.000548857	1.36185e-13	-0.125465	0.0020445	3.85082e-09	-0.0106453	0.00194018	0.588696	-0.0108442	0.00150359	0.477299	-0.020919	0.00148359	0.165179
cg00506306	COBL;COBL;COBL	-0.00319119	3.34901e-05	0.056952	-0.00301554	4.12089e-05	0.143674	-0.00848597	2.91745e-05	7.17081e-09	-0.00578971	2.56297e-05	6.71346e-06	0.00658944	3.00711e-05	0.00915745	0.00384856	2.85367e-05	0.107599	-0.000863597	2.21152e-05	0.640678	0.00174975	2.18211e-05	0.338098
cg00506389	ERC2	0.0504672	0.000366609	2.23217e-19	0.0249519	0.000451105	0.000261002	0.00187242	0.000319367	0.69822	0.0282972	0.000280563	3.37347e-11	0.0559512	0.000961282	0.00010065	0.0574705	0.000912233	2.65411e-05	-0.000957912	0.000706956	0.927029	0.0152644	0.000697556	0.139778
cg00507564	MLLT4;MLLT4;MLLT4	-0.0127126	0.000601735	0.073585	-0.0288851	0.000740423	0.000965795	-0.00975292	0.000524194	0.115062	-0.0299353	0.000460503	4.14303e-08	0.0101666	0.00208738	0.627662	0.00726898	0.00198087	0.71477	-0.03874	0.00153512	0.0123644	-0.035712	0.00151471	0.01936
cg00507757	CS	0.0138651	3.51373e-05	1.17642e-15	-0.00033457	4.32358e-05	0.874116	0.00104412	3.06094e-05	0.484963	0.00242339	2.68903e-05	0.0651435	0.0175143	6.42759e-05	2.82209e-06	0.00594932	6.09962e-05	0.0889488	-0.00119182	4.72705e-05	0.659503	0.00123216	4.66419e-05	0.644337
cg00508023		-0.0522546	0.000279347	2.18378e-26	-0.0199177	0.000343731	0.000838035	-0.0164401	0.00024335	9.95185e-05	-0.0232826	0.000213782	4.03026e-10	-0.0528319	0.000962687	0.000238697	-0.0160641	0.000913565	0.234791	-0.00751608	0.000707989	0.472884	-0.00146826	0.000698575	0.886951
cg00508575	ATP2B1;ATP2B1	0.035518	0.000196855	5.03654e-18	0.00311541	0.000242227	0.533121	-0.00187771	0.000171488	0.595694	0.0123133	0.000150652	7.74145e-05	0.0341497	0.000575644	0.00206584	-0.00881396	0.000546272	0.398968	-0.00668472	0.000423346	0.409103	0.01131	0.000417717	0.157352
cg00509451	SAC3D1	0.0315067	7.22674e-05	5.63441e-36	0.00177724	8.89237e-05	0.557332	0.00343054	6.29549e-05	0.109722	0.0114346	5.53057e-05	1.5423e-09	0.0284843	0.000195882	1.22779e-05	0.000945779	0.000185887	0.876635	-0.00523832	0.000144058	0.267673	0.00278016	0.000142142	0.550769
cg00509765	TGFBI;TGFBI	0.0134574	7.55034e-05	9.92342e-08	-0.00569431	9.29055e-05	0.065968	-0.00509212	6.57738e-05	0.020245	-0.0018092	5.77821e-05	0.347425	0.0650344	0.000535883	2.52111e-09	0.0116017	0.00050854	0.250079	-0.00839434	0.000394105	0.282836	0.00785769	0.000388864	0.308228
cg00509772	E2F1	0.0160911	9.24686e-05	8.76305e-09	-0.0143576	0.000113781	2.90363e-05	-0.0145002	8.05529e-05	2.69371e-09	-0.00318795	7.07655e-05	0.134708	0.0148868	0.000262867	0.0459729	-0.0128307	0.000249454	0.0697629	-0.00350444	0.00019332	0.521831	0.00724811	0.00019075	0.179851
cg00509996	SORCS2	-0.0235992	0.000123127	3.06738e-13	-0.00439465	0.000151506	0.266347	-0.00904778	0.000107261	0.00124557	-0.00703265	9.42284e-05	0.00427419	-0.0252962	0.000251325	0.000566343	-0.00728322	0.000238501	0.291654	-0.0116222	0.000184832	0.0303549	-0.0110415	0.000182375	0.0370248
cg00511167	CEP63;CEP63;CEP63;CEP63	0.0427248	0.00040783	4.05235e-13	-0.02935	0.000501827	4.69878e-05	-0.0119476	0.000355276	0.0190829	-0.00288621	0.000312109	0.518932	0.0899798	0.0011408	1.45595e-08	-0.00714814	0.00108259	0.626903	-0.0110843	0.00083898	0.330997	0.00295066	0.000827825	0.792984
cg00511334	NRN1L	0.0167625	9.32738e-05	2.44438e-09	0.0132629	0.000114772	0.000119643	0.00360617	8.12544e-05	0.13887	0.0101079	7.13818e-05	2.48942e-06	0.0199006	0.000455994	0.0428339	-0.00437796	0.000432727	0.637713	-0.0180023	0.000335352	0.0128722	-0.000159832	0.000330893	0.98206
cg00511464	RBM47;RBM47	-0.0620858	0.000319097	5.35197e-32	0.0118309	0.000392642	0.0631412	0.00111555	0.000277977	0.804442	-0.0065704	0.000244202	0.0970324	-0.0584201	0.00054356	9.06195e-08	-0.0190199	0.000515824	0.0616053	-0.0113651	0.00039975	0.149099	0.00874106	0.000394435	0.260474
cg00512563	FBXO31;FBXO31	0.0227986	0.000179596	4.9766e-09	-0.00470812	0.000220989	0.324125	-0.00674639	0.000156453	0.0460573	0.00594429	0.000137443	0.0454153	0.029713	0.000721167	0.0163272	0.0103637	0.00068437	0.375604	-0.00209367	0.000530368	0.81724	0.0195804	0.000523316	0.0290686
cg00512674	FEZ2;FEZ2	0.033387	0.000326898	2.26297e-10	-0.0034333	0.000402241	0.59403	-0.00275362	0.000284773	0.545963	0.00754161	0.000250172	0.059886	0.0702191	0.0010432	3.13847e-06	0.00845984	0.000989971	0.547478	-0.0225433	0.000767201	0.0391795	0.00727515	0.000757	0.498749
cg00513930	COL14A1	-0.0107033	0.000170374	0.00466772	0.00138827	0.000209642	0.765287	-0.00155411	0.00014842	0.636883	-0.00501234	0.000130386	0.0832024	-0.06492	0.000551671	4.39117e-09	-0.0393	0.000523522	0.00014371	-0.0178344	0.000405716	0.0249471	-0.00968062	0.000400321	0.216168
cg00514296	IQCK;IQCK;IQCK;IQCK;IQCK	-0.0485052	0.000260976	1.61347e-24	0.00385393	0.000321127	0.503108	-0.00760651	0.000227346	0.0620449	-0.012246	0.000199723	0.000636204	-0.0268059	0.000671069	0.0246272	0.00114365	0.000636828	0.919219	-0.00764487	0.000493525	0.38196	0.00561659	0.000486962	0.514947
cg00514486	CDH29	-0.0701097	0.000199457	3.68112e-61	-0.000994472	0.000245428	0.843314	-0.00528436	0.000173754	0.138052	-0.0197454	0.000152643	3.48671e-10	-0.0471139	0.00038455	2.84789e-07	-0.0108216	0.000364928	0.20545	-0.00971158	0.00028281	0.142748	-0.00174382	0.000279049	0.789363
cg00514535	STX8;STX8	0.0300244	0.000234159	1.64851e-11	0.0042207	0.000288129	0.43883	-0.0103986	0.000203985	0.00711108	0.0104276	0.0001792	0.00212989	0.0268468	0.000604432	0.0177677	0.00627655	0.000573591	0.557654	0.00190631	0.000444518	0.818217	0.00825413	0.000438607	0.313525
cg00514723	CHD6	-0.00913507	7.25181e-05	0.000217221	-0.0123802	8.92322e-05	4.67304e-05	-0.0161748	6.31733e-05	7.87612e-14	-0.0119975	5.54976e-05	2.56293e-10	0.0261556	0.000411396	0.00519664	0.0169225	0.000390404	0.0559614	-0.00135974	0.000302553	0.842484	-0.00192296	0.00029853	0.775793
cg00515814		0.0684077	0.000450845	7.21302e-28	0.0204613	0.000554756	0.00688779	0.00918073	0.000392748	0.0865966	0.0262107	0.000345028	2.89932e-08	0.0707354	0.00111399	5.42032e-06	0.0083846	0.00105715	0.563971	-0.016668	0.00081926	0.139437	-0.00257202	0.000808367	0.816927
cg00516092		-0.0373255	7.2763e-05	1.11438e-48	-0.00605602	8.95335e-05	0.0463982	-0.00767731	6.33866e-05	0.000367784	-0.0137642	5.5685e-05	4.84376e-13	-0.0348234	0.000234964	1.15086e-06	-0.0145193	0.000222975	0.0301435	-0.0109678	0.0001728	0.0345312	-0.00430425	0.000170502	0.399153
cg00517080	VPS26B	0.0305022	0.000206399	3.35966e-13	0.00890097	0.00025397	0.0821443	-0.00329747	0.000179802	0.362858	0.0162741	0.000157955	3.50536e-07	-0.026289	0.000698408	0.030701	0.00177498	0.000662771	0.87738	-0.00253682	0.00051363	0.776003	0.00233369	0.000506801	0.790796
cg00518132	KBTBD11-OT1	0.0246178	0.000154253	1.03103e-11	0.0121808	0.000189805	0.00595837	0.00610802	0.000134375	0.0513096	0.0142122	0.000118049	2.66769e-07	0.0121683	0.000575276	0.269171	0.00708929	0.000545922	0.497285	0.00683086	0.000423075	0.398799	0.013079	0.00041745	0.102071
cg00519063	GCLM	-0.0353258	0.000340431	4.9259e-11	0.000653446	0.000418894	0.920811	-0.00870953	0.000296562	0.0613894	-0.00922256	0.000260529	0.0241745	0.0136164	0.000734327	0.273769	0.0294522	0.000696858	0.0129519	0.0040441	0.000540047	0.65826	0.0028027	0.000532866	0.756033
cg00519750		-0.027861	0.000278548	9.50062e-09	0.00701002	0.000342749	0.238491	-0.00574539	0.000242654	0.172396	0.00101452	0.000213171	0.783819	-0.0137066	0.000961446	0.335552	0.0122618	0.000912388	0.363943	0.0166469	0.000707077	0.112197	0.0163037	0.000697675	0.114874
cg00520380	LIMK2;LIMK2;LIMK2	0.0192868	0.00014382	3.18176e-08	0.0105374	0.000176968	0.0137271	-0.00346098	0.000125287	0.252606	0.00661144	0.000110064	0.0129184	0.0411483	0.000312414	6.36026e-07	0.0261545	0.000296473	0.000751562	-0.00473444	0.000229759	0.427412	0.0157816	0.000226704	0.0076325
cg00520583	ITGAL;ITGAL;ITGAL;ITGAL	0.0732536	0.000480481	8.64832e-30	0.00683618	0.000591222	0.381394	-0.00549142	0.000418565	0.320633	0.0233479	0.000367708	1.65199e-06	0.136038	0.00141177	4.2332e-14	0.0325553	0.00133973	0.0472021	-0.00271114	0.00103826	0.830638	0.00406281	0.00102445	0.745317
cg00520855	PDE11A;PDE11A;PDE11A	-0.0647282	0.000644273	2.91032e-18	-0.019308	0.000792766	0.0328529	-0.00839701	0.00056125	0.189741	-0.0257201	0.000493057	5.11456e-06	-0.0693286	0.00202199	0.000859699	-0.0369755	0.00191882	0.0595771	-0.0247811	0.00148704	0.103032	-0.0216658	0.00146726	0.1484
cg00522231	ITGB1BP1;ITGB1BP1	0.142014	0.000569525	1.72663e-84	0.0267556	0.00070079	0.00167392	0.0160872	0.000496134	0.00758329	0.0540225	0.000435853	7.30968e-24	0.123242	0.0014687	1.30364e-11	0.0218991	0.00139376	0.18986	-0.0184086	0.00108013	0.155114	0.018837	0.00106577	0.140422
cg00523628		-0.0209019	0.000164073	2.00616e-08	0.000428254	0.000201889	0.92523	-0.00310537	0.00014293	0.3365	-0.00846491	0.000125564	0.00289278	-0.0108707	0.000916869	0.434048	0.0117594	0.000870085	0.372599	-0.0246595	0.000674293	0.016239	-0.0128653	0.000665327	0.202355
cg00524155	CENPF	0.0336144	0.000397671	6.83676e-09	0.0511913	0.000489326	8.40618e-13	0.00650788	0.000346426	0.195795	0.0304158	0.000304334	7.97655e-12	0.0203823	0.000691442	0.0917636	0.0158415	0.000656161	0.166982	-0.00274199	0.000508507	0.757257	0.020258	0.000501746	0.0211582
cg00524205	CACNA1E;CACNA1E;CACNA1E	-0.0178465	4.77798e-05	1.13375e-18	0.00128704	5.87921e-05	0.60123	-0.00173545	4.16227e-05	0.319581	-0.00311117	3.65655e-05	0.0423344	-0.00859493	0.000124993	0.0944459	0.00597821	0.000118615	0.219828	-0.000886372	9.19235e-05	0.814205	0.00461275	9.07012e-05	0.215689
cg00524291	C7orf60	-0.0654562	0.000392937	3.80074e-29	-0.0160867	0.000483502	0.0228261	-0.012979	0.000342302	0.00949761	-0.0242968	0.000300712	3.61771e-08	-0.0144485	0.00086271	0.283963	0.0132489	0.00081869	0.300489	-0.00602628	0.000634463	0.543176	-0.00586344	0.000626027	0.548796
cg00524374		-0.0193482	5.7847e-05	3.49604e-18	-0.00891154	7.11796e-05	0.00102346	-0.00860542	5.03927e-05	7.69386e-06	-0.00955792	4.42699e-05	1.6373e-08	-0.0137012	0.000205746	0.0379356	0.00650174	0.000195248	0.298138	-0.00177444	0.000151312	0.713867	0.00582585	0.0001493	0.222915
cg00524561		-0.0368803	0.000213487	6.25056e-18	-0.00833841	0.000262692	0.1093	-0.00550575	0.000185977	0.135287	-0.0160174	0.00016338	8.18626e-07	-0.0295404	0.000567711	0.00718823	-0.0152549	0.000538743	0.141997	-0.0197844	0.000417512	0.0142786	-0.0190701	0.00041196	0.0166638
cg00525662		-0.0981327	0.000406121	4.49369e-59	0.0146333	0.000499724	0.041642	-0.00587773	0.000353787	0.2476	-0.0196308	0.000310801	1.1617e-05	-0.0814069	0.000573976	1.04797e-12	-0.00851493	0.000544689	0.414466	-0.00807937	0.00042212	0.317843	0.00253439	0.000416507	0.750651
cg00527289	MN1	0.0229898	9.92475e-05	2.75817e-15	0.00247354	0.000122122	0.485863	0.00284863	8.64582e-05	0.256995	0.011148	7.59534e-05	4.83856e-07	0.0300816	0.000210217	8.38776e-06	0.014474	0.000199491	0.0223582	0.0032562	0.0001546	0.505727	0.00952037	0.000152544	0.0491974
cg00527552	MYOM2	0.0292641	0.000253721	2.7822e-10	-0.00147394	0.000312198	0.795063	0.0057263	0.000221026	0.154167	0.0130121	0.00019417	0.000233294	0.0452419	0.000657011	0.000141458	0.0174701	0.000623487	0.118093	0.00766469	0.000483186	0.375687	0.0223988	0.000476761	0.00901001
cg00527653	SGPL1	0.0203858	0.00010798	1.65926e-11	0.0107512	0.000132867	0.00372189	0.00204536	9.40651e-05	0.435182	0.0116683	8.26359e-05	4.4206e-07	0.0220498	0.000340646	0.00956467	0.0183327	0.000323265	0.0230329	0.0035368	0.000250522	0.570102	0.0227626	0.00024719	0.000245055
cg00527928		-0.0286386	0.000193254	1.59446e-12	-0.000453778	0.000237796	0.926995	-0.00352862	0.000168351	0.31429	-0.00764403	0.000147896	0.0131541	-0.0339923	0.000451783	0.000550566	-0.00175674	0.00042873	0.849417	-0.00586565	0.000332255	0.413573	-0.00844961	0.000327837	0.232873
cg00528014	SGK494;SPAG5-AS1	0.0789386	0.000565384	1.96715e-29	0.0487611	0.000695694	1.00434e-08	0.0207984	0.000492527	0.000535606	0.0357139	0.000432684	1.62792e-11	0.101202	0.00150177	2.69703e-08	0.0617147	0.00142515	0.000292279	0.00133562	0.00110445	0.918626	0.046685	0.00108976	0.000338456
cg00528616	ZNRF1	-0.0109155	3.51502e-05	2.55373e-10	-0.0118965	4.32516e-05	2.04928e-08	-0.00873643	3.06206e-05	6.06273e-09	-0.00762621	2.69001e-05	7.53935e-09	0.0199953	0.000318465	0.0150291	0.0112367	0.000302216	0.148682	0.00392908	0.000234209	0.514118	0.00111731	0.000231095	0.850806
cg00530592		0.0419337	0.000200895	7.16512e-24	0.00466845	0.000247198	0.355256	0.00429373	0.000175007	0.229803	0.0158947	0.000153743	4.57537e-07	0.0297274	0.000611226	0.00911306	-0.000471195	0.000580038	0.965077	-0.00896927	0.000449514	0.28261	0.00693643	0.000443537	0.399546
cg00530757	FAM98B	0.0465729	0.000313349	2.58101e-19	0.0289306	0.000385569	4.77964e-06	0.00455478	0.00027297	0.307704	0.0227548	0.000239803	7.7102e-09	0.0181835	0.00100135	0.210859	0.0232892	0.000950257	0.091592	-0.00547023	0.000736424	0.608422	0.0171122	0.000726632	0.104941
cg00530805	ADNP;ADNP	0.0155334	0.000169567	3.94892e-05	-0.000686746	0.00020865	0.882315	0.000722007	0.000147717	0.825999	0.00483571	0.000129769	0.0938624	0.0342399	0.000171039	2.49732e-08	0.00515427	0.000162312	0.365566	0.000958571	0.000125787	0.828005	0.00659533	0.000124115	0.13043
cg00530976		0.0212158	0.000109187	3.27395e-12	-0.00720444	0.000134352	0.053072	-0.00885034	9.51168e-05	0.000799588	-7.69869e-05	8.35599e-05	0.973473	0.0212718	0.000328888	0.0109428	-0.00164981	0.000312107	0.834464	-0.000523144	0.000241874	0.931856	0.013791	0.000238658	0.0228695
cg00532234	CFAP61;CFAP61	-0.0274313	0.000229388	4.90847e-10	0.00394054	0.000282258	0.465228	-0.00810398	0.000199829	0.0339912	-0.00635285	0.000175549	0.0584702	-0.0420146	0.000620964	0.000273995	-0.0104634	0.000589279	0.335087	-0.00610408	0.000456676	0.467944	-0.00150137	0.000450603	0.856368
cg00532633	CFDP1	-0.049495	0.000220528	1.20706e-29	0.0111912	0.000271355	0.03451	0.000754249	0.00019211	0.840403	-0.0108031	0.000168768	0.00104411	-0.0387015	0.000750636	0.00223094	0.0230722	0.000712335	0.0537186	0.0064265	0.000552041	0.487018	-0.00253424	0.000544701	0.781112
cg00533891	ZMIZ1	0.0163026	0.000491752	0.0111821	0.0742653	0.000605091	1.57548e-20	0.00884464	0.000428384	0.113915	0.0285967	0.000376334	6.91626e-09	0.0433065	0.00120571	0.00685471	0.0835222	0.00114419	6.52922e-08	0.0229758	0.000886719	0.0504982	0.0374578	0.000874929	0.00130258
cg00534468	CMIP;CMIP	0.027731	0.000313871	7.26243e-08	0.0106314	0.000386213	0.0922246	-0.000105269	0.000273425	0.981204	0.0142768	0.000240203	0.000283051	0.0347918	0.00077421	0.00671397	0.0218628	0.000734706	0.0717673	0.00558924	0.000569377	0.551651	0.00586297	0.000561807	0.526842
cg00534502	TBCD	-0.0259715	0.000106542	7.88554e-18	-0.0052432	0.000131097	0.154022	-0.0124437	9.28123e-05	1.89046e-06	-0.0124759	8.15354e-05	5.55121e-08	-0.0642049	0.000763394	6.65576e-07	-0.0159082	0.000724442	0.186526	-0.0256291	0.000561423	0.00625556	-0.00890009	0.000553958	0.333522
cg00534516	DTWD2;DTWD2	-0.0622391	0.000329704	3.37564e-31	-0.0276154	0.000405695	2.06009e-05	-0.0150988	0.000287218	0.000994923	-0.0263433	0.00025232	7.55518e-11	0.000577475	0.000812667	0.964776	0.0106457	0.0007712	0.391223	0.0100134	0.00059766	0.298168	0.00480587	0.000589713	0.612599
cg00538724		0.0265715	0.000272629	3.11845e-08	0.0332833	0.000335465	1.76834e-08	0.00879321	0.000237498	0.0348412	0.0173746	0.000208641	2.19758e-06	-0.0348736	0.000388263	0.00013578	-0.0130891	0.000368452	0.127681	-0.00378798	0.00028554	0.56887	-0.00414258	0.000281744	0.527774
cg00538822	UPP2	-0.0625308	0.000276674	6.38637e-37	0.00678087	0.000340443	0.252581	-0.0034939	0.000241021	0.404985	-0.0137604	0.000211737	0.000194197	-0.0675898	0.000856905	7.78856e-07	-0.000291156	0.000813181	0.981771	-0.0167516	0.000630194	0.0905229	-0.00426581	0.000621814	0.661582
cg00539322	SAG;SAG	-0.0193211	8.00016e-05	1.32021e-13	-0.0104909	9.84405e-05	0.00101121	-0.00661253	6.96924e-05	0.0034145	-0.00975617	6.12246e-05	9.27701e-07	0.0026334	0.000499639	0.797318	-0.00266356	0.000474145	0.784294	-0.00495579	0.00036745	0.511183	-0.00270242	0.000362564	0.716474
cg00539491	C11orf80;C11orf80	0.0216758	0.000167806	8.77477e-09	-0.00611443	0.000206482	0.185299	-0.00379682	0.000146182	0.245279	0.00737096	0.00012842	0.0102956	0.0438554	0.000673024	0.000264185	-0.00158228	0.000638683	0.888573	-0.0141017	0.000494962	0.107803	0.00181323	0.000488381	0.833691
cg00540570	SRC;SRC	0.0313807	0.000187761	4.42386e-15	-0.00445142	0.000231037	0.361886	-0.000159047	0.000163566	0.963294	0.00513509	0.000143692	0.0908968	0.0334865	0.000538471	0.00179211	-0.000276598	0.000510995	0.978155	-0.00152603	0.000396008	0.845444	0.00588307	0.000390742	0.446467
cg00541683	TINAGL1	0.00206429	2.07205e-05	0.117393	0.00129102	2.54962e-05	0.426005	-0.00355675	1.80504e-05	0.00197553	-0.00110465	1.58572e-05	0.273484	0.012325	2.31848e-05	4.9063e-08	0.00282898	2.20018e-05	0.177712	-9.33126e-05	1.70508e-05	0.95419	0.00263326	1.68241e-05	0.101087
cg00541718	PRKAR1B;PRKAR1B;PRKAR1B;PRKAR1B;PRKAR1B;PRKAR1B	0.0353915	0.000388168	6.76039e-10	-0.00590695	0.000477634	0.400068	-0.0109819	0.000338148	0.0272067	-0.00293493	0.000297062	0.501405	0.0517552	0.00128404	0.00177592	0.0197315	0.00121852	0.206433	0.00867442	0.00094432	0.473187	0.00724893	0.000931763	0.543471
cg00543073	BCL11A;BCL11A;BCL11A	0.0383887	0.000416585	1.05663e-10	0.0179168	0.0005126	0.0138171	0.00318501	0.000362903	0.536126	0.0088948	0.000318809	0.0493205	0.038294	0.000841804	0.00424348	0.00554901	0.000798851	0.660449	-0.000953817	0.000619088	0.92237	0.0248788	0.000610856	0.0103703
cg00543524	TNRC6B;TNRC6B;TNRC6B	0.0391025	0.000212225	5.06404e-20	0.0189911	0.000261139	0.000259733	0.00352759	0.000184877	0.337073	0.0187596	0.000162414	7.26028e-09	0.0264477	0.000588665	0.0179673	0.00754183	0.000558628	0.475345	-0.00346968	0.000432922	0.671672	0.00262441	0.000427165	0.74523
cg00543759		-0.0142748	7.80271e-05	2.73418e-08	-7.74271e-05	9.60108e-05	0.98037	0.00142902	6.79723e-05	0.521269	-0.00134121	5.97135e-05	0.493199	-0.0143831	0.000465732	0.146888	-0.00521707	0.000441968	0.578745	-0.00563882	0.000342514	0.438823	0.0154479	0.000337959	0.0321144
cg00544673	RPS6KA1;RPS6KA1;RPS6KA1;RPS6KA1	-0.0159891	9.86844e-05	3.10289e-08	0.00540155	0.000121429	0.12706	-0.00288343	8.59677e-05	0.249884	0.00141506	7.55224e-05	0.520316	0.014242	0.000279729	0.0640919	0.0128934	0.000265456	0.0772697	0.00363957	0.000205721	0.519018	0.00924047	0.000202986	0.0976487
cg00545593	RCSD1	0.018227	0.000120585	1.14946e-08	0.0152929	0.000148378	9.58364e-05	0.00416355	0.000105046	0.132882	0.0125667	9.2283e-05	2.66278e-07	0.0149329	0.000310276	0.0652763	0.0152283	0.000294444	0.0476896	0.00179915	0.000228186	0.76208	0.0137378	0.000225152	0.01963
cg00546403	LINC-PINT;LINC-PINT;LINC-PINT;LINC-PINT;LINC-PINT;LINC-PINT;LINC-PINT;LINC-PINT	-0.00611903	1.3355e-05	8.58047e-09	0.000409541	1.64331e-05	0.753091	-0.00262636	1.16341e-05	0.00442373	-0.00356708	1.02205e-05	1.11536e-05	0.00434439	0.000179207	0.479436	0.0139159	0.000170063	0.0174166	0.00079054	0.000131794	0.861042	0.00295119	0.000130042	0.507921
cg00546715		-0.041347	0.000233841	2.74791e-20	0.0013623	0.000287736	0.802537	-0.00904596	0.000203707	0.0190958	-0.0111226	0.000178956	0.00104611	-0.060275	0.000949869	2.59502e-05	0.0126296	0.000901402	0.346833	0.00501743	0.000698563	0.629454	0.0010604	0.000689274	0.917674
cg00546844	DECR2	-0.0382964	0.000345431	1.57785e-12	0.00167773	0.000425046	0.799971	-0.00510846	0.000300918	0.275887	0.000527462	0.000264356	0.898081	-0.0298793	0.000898501	0.0303616	-0.0210002	0.000852655	0.108213	0.0029848	0.000660785	0.767876	0.0011438	0.000651998	0.908734
cg00546897	LOC284837	0.0222916	9.02221e-05	9.50329e-16	-0.00387597	0.000111017	0.25212	-0.0100658	7.85959e-05	2.77257e-05	-0.00202631	6.90463e-05	0.335706	0.0439496	0.000351372	5.32875e-07	0.00595109	0.000333443	0.465984	-0.0123862	0.00025841	0.0508112	-0.00311422	0.000254974	0.617766
cg00547090	LOC105376671;LOC105376671;LGR4	0.00869677	5.46723e-05	5.05239e-05	0.00453368	6.72733e-05	0.0853587	-0.00235115	4.76271e-05	0.207501	0.00307021	4.18403e-05	0.0610532	0.0153312	3.63971e-05	6.05995e-08	0.004488	3.454e-05	0.0881622	0.000372851	2.67675e-05	0.854646	0.00238328	2.64116e-05	0.235809
cg00547480	LDB1;LDB1	0.0250948	6.19179e-05	2.33893e-27	0.0060353	7.61889e-05	0.031432	0.00186648	5.3939e-05	0.347034	0.0105367	4.73853e-05	1.82059e-09	0.0586113	0.000352059	4.49457e-11	0.0224171	0.000334095	0.00635083	-0.00124617	0.000258915	0.84393	0.0114579	0.000255472	0.0672661
cg00548098		-0.0518881	0.000199969	2.52046e-35	-0.0150438	0.000246059	0.0028591	-0.0156817	0.000174201	1.15937e-05	-0.0219231	0.000153035	3.65496e-12	-0.0644709	0.000707844	2.27112e-07	-0.0230146	0.000671726	0.0475598	-0.0190879	0.00052057	0.0340504	-0.0142556	0.000513648	0.108148
cg00549805	PTK2;PTK2;PTK2	0.0457316	0.000173809	6.9614e-32	0.00527524	0.000213869	0.261445	-0.00354188	0.000151412	0.286864	0.0141513	0.000133015	1.37382e-06	0.0286417	0.000416545	0.00238194	-0.00685841	0.000395291	0.440339	-0.0104637	0.00030634	0.129238	0.0118472	0.000302267	0.0818792
cg00549876		0.0324241	0.000124892	4.83828e-23	-0.0146185	0.000153678	0.00024742	-0.00820885	0.000108799	0.00362667	2.90901e-05	9.55793e-05	0.990627	0.0400917	0.000339888	3.12021e-06	-0.0131196	0.000322545	0.102788	-0.0142429	0.000249964	0.0225457	-0.00433402	0.00024664	0.4802
cg00550331	SMARCA2;SMARCA2;SMARCA2;SMARCA2	0.0376717	0.000272402	5.42623e-15	0.0103828	0.000335185	0.0775508	0.00541676	0.000237299	0.193273	0.0193308	0.000208467	1.39668e-07	0.0677599	0.000687006	3.65916e-08	0.0143521	0.000651951	0.208977	-0.000500618	0.000505245	0.95485	0.0179695	0.000498527	0.0400678
cg00551647	CYYR1	-0.0276824	0.000238584	7.39219e-10	-0.0226154	0.000293574	4.1274e-05	-0.0154043	0.00020784	7.96094e-05	-0.0101883	0.000182587	0.00294645	0.0381059	0.000849626	0.00461669	0.0131423	0.000806274	0.3007	0.00212134	0.000624841	0.829201	0.00281636	0.000616532	0.771621
cg00551910	C14orf162	0.0584191	0.000446313	3.9906e-21	0.00662809	0.00054918	0.378549	0.0110148	0.0003888	0.0388288	0.0183641	0.00034156	9.04714e-05	0.0879542	0.0012861	1.643e-07	0.0256778	0.00122048	0.100695	-0.021279	0.000945836	0.0792991	0.00536246	0.00093326	0.653321
cg00552255		-0.0512468	0.000240513	3.48515e-29	-0.00137266	0.000295947	0.803789	-0.00536371	0.00020952	0.170398	-0.00823456	0.000184063	0.016643	-0.0542956	0.000618661	2.8698e-06	-0.00636299	0.000587094	0.556849	-0.0149185	0.000454982	0.0761126	0.010439	0.000448932	0.207908
cg00552753		0.0113882	5.12879e-05	4.51179e-08	0.00189015	6.31089e-05	0.458816	0.0037039	4.46789e-05	0.0404222	0.00630006	3.92503e-05	7.44304e-05	0.019051	0.000177698	0.00198145	0.00682246	0.000168631	0.240194	-0.00580342	0.000130684	0.197436	0.010643	0.000128947	0.0169297
cg00553833	TMEM200B	0.0225696	0.000205354	6.03863e-08	0.00436979	0.000252684	0.392069	-0.00121519	0.000178892	0.736709	0.00771185	0.000157156	0.0152308	0.0668224	0.000541484	1.16416e-09	0.0229781	0.000513855	0.0238424	-0.00650155	0.000398224	0.407791	0.0153288	0.000392929	0.0484767
cg00553917	LINC01423	-0.0202346	8.2721e-05	2.49477e-14	0.00419139	0.000101787	0.195914	-0.000855064	7.20614e-05	0.709337	-0.00369792	6.33058e-05	0.0666301	-0.0190923	7.24295e-05	1.54653e-06	-0.00664745	6.87338e-05	0.0734572	-0.0025292	5.32668e-05	0.378631	-0.00061111	5.25586e-05	0.82921
cg00554603	SYTL3;SYTL3;SYTL3;SYTL3	-0.0361293	0.000168077	2.00986e-21	-0.00983142	0.000206816	0.0333942	-0.00621498	0.000146418	0.0574649	-0.0171978	0.000128628	2.56291e-09	-0.0225927	0.000366036	0.0104208	-0.0127312	0.000347359	0.127015	-0.017522	0.000269194	0.00693772	0.00164988	0.000265615	0.795588
cg00554833	C10orf71	0.00672695	0.000124594	0.037498	0.0289346	0.000153311	5.06786e-13	0.00256652	0.000108539	0.362009	0.0130066	9.53509e-05	1.61507e-07	0.0370777	0.0005912	0.000977382	0.0661201	0.000561034	1.2558e-09	0.015037	0.000434787	0.0674642	0.0218587	0.000429005	0.00723108
cg00555041	CDH20	-0.0112852	0.000159124	0.00202936	-0.00880044	0.0001958	0.0503174	-0.00162142	0.000138619	0.61032	-0.0152342	0.000121777	5.69268e-08	-0.0190004	0.000721733	0.123789	-0.00846206	0.000684906	0.469491	-0.0246183	0.000530784	0.00690604	-0.0147419	0.000523726	0.0999387
cg00556627	SPATS2L;SPATS2L;SPATS2L;SPATS2L	0.0464206	0.000245579	6.33477e-24	0.0115375	0.000302181	0.0388862	0.0037054	0.000213934	0.348561	0.0135023	0.00018794	0.000104236	0.0219078	0.00094333	0.120625	0.00217899	0.000895196	0.870538	0.00703635	0.000693753	0.497222	0.0130682	0.000684529	0.201717
cg00556715	AKAP13;AKAP13;AKAP13	0.0103435	0.000106169	0.00053722	0.0242462	0.000130639	5.18321e-11	0.0103365	9.24881e-05	7.22535e-05	0.0138732	8.12506e-05	1.48692e-09	-0.00718375	0.000206694	0.276451	5.18035e-05	0.000196147	0.993396	0.00416796	0.000152009	0.390402	0.00744463	0.000149988	0.120469
cg00559850	CALML4;CALML4;CALML4;CALML4;CALML4	-0.0131854	5.71809e-05	2.0665e-09	-0.00767496	7.036e-05	0.00443007	-0.00889722	4.98124e-05	3.30281e-06	-0.00640913	4.37601e-05	0.000134798	0.0206521	0.000402402	0.0253606	0.0220681	0.000381869	0.0119002	0.0070373	0.000295938	0.298776	0.00664103	0.000292003	0.320303
cg00560428	MAPK1;MAPK1	-0.0295569	8.37836e-05	5.5275e-28	-0.00625289	0.000103094	0.055294	-0.00685853	7.29871e-05	0.00300507	-0.0118298	6.4119e-05	6.41411e-09	-0.00680879	0.000389383	0.452114	-0.0164338	0.000369515	0.0564045	-0.0212808	0.000286364	0.00151166	-0.00686602	0.000282557	0.296273
cg00561025	DNAL4	0.043606	0.000223428	2.8518e-23	0.0141356	0.000274924	0.00800318	-0.000528194	0.000194637	0.888577	0.013891	0.000170988	2.86383e-05	0.0740701	0.000789232	2.0117e-08	0.0448321	0.000748961	0.000284065	0.0101262	0.000580425	0.285722	0.0202422	0.000572707	0.031004
cg00561739	NDUFS6	0.0332202	0.000182772	4.32268e-17	0.0106289	0.000224897	0.0274272	0.00272056	0.000159219	0.424983	0.00997681	0.000139874	0.000882565	0.0334179	0.000529619	0.0016784	0.027726	0.000502595	0.00592751	0.000960679	0.000389498	0.901521	0.0168868	0.000384319	0.0280653
cg00562173	HNF1B;HNF1B;HNF1B	0.0227083	0.000187137	1.1464e-08	0.00387661	0.000230269	0.42639	0.00240677	0.000163022	0.485478	0.00622014	0.000143215	0.0402714	0.0393063	0.000684802	0.00116105	0.0114666	0.00064986	0.314494	-0.00621676	0.000503624	0.481467	0.0112911	0.000496928	0.19546
cg00563651	LMAN2L;LMAN2L;LMAN2L;LMAN2L;LMAN2L;LMAN2L	-0.0248497	8.76062e-05	1.24385e-19	0.00135795	0.000107798	0.683833	-0.00323109	7.63171e-05	0.1712	-0.00283896	6.70444e-05	0.171132	-0.00562665	0.000264843	0.451204	-0.00303785	0.000251329	0.668094	-0.00757543	0.000194774	0.168244	-0.00610857	0.000192184	0.259922
cg00563932	PTGDS	0.0167859	0.00015269	2.90105e-06	0.0238214	0.000187882	7.06709e-08	-0.00856254	0.000133014	0.00605919	0.0111461	0.000116852	4.87153e-05	0.0434007	0.000474178	1.83089e-05	0.0411604	0.000449983	1.8525e-05	-0.00375398	0.000348725	0.609404	0.0208847	0.000344088	0.00419108
cg00564080	RAPGEF1;RAPGEF1;RAPGEF1	-0.0279389	7.39492e-05	2.68216e-28	-0.00779457	9.09932e-05	0.0110217	-0.00636017	6.442e-05	0.00340095	-0.0121712	5.65928e-05	2.12573e-10	-0.0318261	0.000391207	0.000509459	-0.0105291	0.000371246	0.221885	-0.0152001	0.000287706	0.0232594	-0.0103983	0.00028388	0.114929
cg00564081		0.0532439	0.000512698	8.37127e-16	-0.00265324	0.000630865	0.742221	0.00268798	0.000446631	0.637878	0.0158181	0.000392364	0.00164064	0.114248	0.00202887	6.40243e-08	0.0674985	0.00192535	0.000644589	0.00299587	0.00149209	0.843707	0.0142641	0.00147225	0.341745
cg00566961		-0.042722	0.000158197	1.09921e-30	9.48798e-05	0.000194658	0.983106	-0.00186313	0.000137811	0.557006	-0.0138718	0.000121067	7.02766e-07	-0.0362645	0.000149789	3.65955e-10	-0.00883344	0.000142146	0.098004	-0.00317215	0.000110159	0.442508	-0.0121271	0.000108694	0.00310576
cg00568164	TSPAN18;TSPAN18	0.0177225	9.12467e-05	1.86645e-10	0.0164911	0.000112277	1.36362e-06	0.00630431	7.94885e-05	0.00894244	0.00867052	6.98304e-05	4.36799e-05	0.00327531	0.000156374	0.568099	0.00835188	0.000148395	0.125629	-0.00201672	0.000115002	0.632666	0.00262474	0.000113473	0.528442
cg00568296		0.0297467	0.000307129	5.38282e-09	-0.0088994	0.000377916	0.154151	-0.00563013	0.000267551	0.202848	0.0018527	0.000235043	0.633282	0.0451129	0.000803048	0.00058305	0.0225807	0.000762072	0.0678673	-0.00495896	0.000590586	0.604023	0.00374714	0.000582733	0.691218
cg00570594		0.0335922	0.000124853	1.41697e-24	0.00342336	0.00015363	0.389841	-0.00164516	0.000108764	0.559395	0.0103139	9.55493e-05	3.24007e-05	0.0435174	0.000265068	1.31069e-08	0.0101842	0.000251542	0.151356	-0.00803159	0.000194939	0.144301	0.0043573	0.000192347	0.421606
cg00572206	GDPD5	-0.0177404	0.000130389	9.05368e-08	-0.00831005	0.000160442	0.0411898	-0.0111189	0.000113587	0.000116788	-0.00975341	9.97859e-05	0.000119539	-0.00201485	0.000416239	0.829543	-0.0011096	0.000395	0.900572	-0.0123011	0.000306115	0.0745909	0.00546885	0.000302044	0.420873
cg00572560		0.0434253	0.000233045	3.11448e-22	0.000641759	0.000286757	0.906065	0.00528284	0.000203014	0.170151	0.0128334	0.000178347	0.000152745	0.0498246	0.000586668	9.95421e-06	0.00493986	0.000556733	0.63947	-0.0182915	0.000431453	0.0257383	0.000222127	0.000425717	0.97802
cg00573055	VOPP1;VOPP1;VOPP1;VOPP1	-0.00603587	1.31113e-05	9.97356e-09	0.00229232	1.61332e-05	0.0756915	0.000333433	1.14217e-05	0.715038	0.000283212	1.0034e-05	0.72409	-0.00287366	2.20559e-05	0.182814	0.000870591	2.09305e-05	0.670258	7.56938e-05	1.62206e-05	0.961894	0.0022556	1.60049e-05	0.149693
cg00573079	VTI1A	0.0783436	0.00020734	4.44278e-72	0.00255233	0.000255129	0.618812	0.000973813	0.000180622	0.788592	0.0176807	0.000158676	3.42364e-08	0.0682222	0.000807389	2.8984e-07	0.0169936	0.000766192	0.170087	-0.011305	0.000593778	0.238747	-0.00795823	0.000585883	0.400369
cg00573822	SCIMP;SCIMP;LOC100130950	0.00424181	3.41306e-05	0.0122232	0.012509	4.19971e-05	2.22665e-09	0.00462756	2.97325e-05	0.00171101	0.00574835	2.61199e-05	9.48155e-06	4.19519e-05	3.43239e-05	0.987545	0.00257189	3.25725e-05	0.313603	-0.000841236	2.52428e-05	0.670414	0.00415066	2.49072e-05	0.0339105
cg00574379		0.0274752	0.000228977	4.4493e-10	-0.0079389	0.000281752	0.140958	-0.00383513	0.00019947	0.315021	-0.000154789	0.000175234	0.963177	0.0323622	0.000677925	0.00704505	-0.0138731	0.000643333	0.221466	-0.0101472	0.000498566	0.248465	0.0061917	0.000491937	0.475139
cg00574675	ZNF609	0.0565964	0.000263463	3.4683e-32	0.0167288	0.000324186	0.00385701	0.00321164	0.000229512	0.43278	0.0314561	0.000201626	4.91453e-18	0.0782787	0.000591764	1.26778e-11	0.0127703	0.000561569	0.228344	0.00364957	0.000435201	0.656569	0.0260451	0.000429414	0.00141449
cg00575672		0.0241782	0.000267059	3.54781e-07	0.033604	0.000328611	9.16416e-09	0.00301558	0.000232645	0.46442	0.0181227	0.000204378	6.10971e-07	0.0217349	0.000857395	0.106313	0.0203591	0.000813646	0.110895	0.00222168	0.000630554	0.822055	0.0195278	0.00062217	0.0457747
cg00577164	MTSS1;MTSS1;MTSS1	-0.0227825	0.000161834	7.60227e-10	0.00247099	0.000199134	0.585611	-0.0024799	0.00014098	0.439611	-0.00516914	0.00012385	0.0667975	-0.01368	0.000476151	0.172325	-0.00697562	0.000451856	0.462903	-0.0132676	0.000350176	0.0721864	0.00441125	0.00034552	0.543746
cg00577668	NDUFAF6	-0.0216219	0.000157894	3.33132e-09	-0.0183163	0.000194285	4.46197e-05	-0.0166184	0.000137547	1.75331e-07	-0.0129005	0.000120835	3.84172e-06	0.0481664	0.000742176	0.000137891	0.0159445	0.000704307	0.179377	-0.00569885	0.000545819	0.535318	-0.00347398	0.000538561	0.70168
cg00578614		-0.0222967	9.00336e-05	8.75298e-16	-0.0106038	0.000110785	0.00173252	-0.00708473	7.84317e-05	0.00310844	-0.0104985	6.8902e-05	6.47862e-07	0.027689	0.000248004	0.00014988	0.0109408	0.000235349	0.111182	0.00141891	0.000182389	0.789416	0.00372305	0.000179964	0.477724
cg00578909	SRGAP2;SRGAP2	-0.033304	0.000155204	7.08104e-20	0.00975701	0.000190976	0.0280255	-0.00293408	0.000135204	0.350467	-0.00710196	0.000118776	0.0101552	-0.0169463	0.000376122	0.057474	0.0131315	0.00035693	0.120517	0.0107328	0.000276612	0.101601	0.0221007	0.000272934	0.000689685
cg00579502		-0.0069963	1.80419e-05	1.48148e-08	-0.00192371	2.22003e-05	0.203731	-0.000176286	1.5717e-05	0.869296	-0.00383233	1.38074e-05	4.85131e-05	0.000239294	6.11821e-05	0.946826	-0.00551252	5.80602e-05	0.10614	-0.00167463	4.49951e-05	0.525789	-0.00370832	4.43969e-05	0.154996
cg00579751	ITPR1;ITPR1;ITPR1	0.0775346	0.000482303	6.32673e-33	-0.0143186	0.000593465	0.0673579	-0.00924385	0.000420153	0.09527	0.00819805	0.000369103	0.0921611	0.104789	0.001347	1.42966e-09	0.0140846	0.00127827	0.378276	-0.0153188	0.000990624	0.216521	0.0088983	0.000977452	0.46656
cg00580089	BLK	0.0307305	0.000131557	5.89208e-20	0.0204597	0.000161879	6.0466e-07	0.00223675	0.000114605	0.439443	0.0165637	0.00010068	9.19978e-11	0.0361448	0.000444219	0.000215745	0.0165063	0.000421553	0.0726984	-0.00696388	0.000326692	0.327719	0.0171236	0.000322348	0.0151047
cg00581063	MTHFR	0.00964692	2.30134e-05	5.21268e-12	0.00469124	2.83176e-05	0.0061045	-0.00311995	2.00478e-05	0.00998814	0.00225717	1.7612e-05	0.0338183	0.0132629	3.11106e-05	3.72487e-07	0.00359176	2.95232e-05	0.139711	0.000457653	2.28797e-05	0.807842	0.00511921	2.25754e-05	0.00611438
cg00581154	PRDM16;PRDM16	0.0205619	0.000152731	1.06212e-08	0.028456	0.000187932	1.30903e-10	0.00516841	0.00013305	0.0974144	0.012787	0.000116884	3.22916e-06	0.029389	0.00044681	0.002611	0.0340256	0.000424011	0.000251895	0.0131777	0.000328597	0.0652955	0.021173	0.000324228	0.00280031
cg00582663	CHD3;CHD3;CHD3	0.0247626	9.85375e-05	1.47723e-17	-0.00514968	0.000121249	0.145455	-0.00531228	8.58398e-05	0.0339636	-0.000843234	7.541e-05	0.701438	0.0501445	0.000288747	4.27189e-10	0.00970661	0.000274013	0.190013	0.0043708	0.000212353	0.44598	0.00498138	0.00020953	0.378763
cg00584174	HRASLS5;HRASLS5;HRASLS5	-0.0282642	0.000272154	3.88438e-09	-0.0237733	0.000334881	5.43998e-05	-0.0219433	0.000237084	1.49197e-07	-0.0286376	0.000208278	7.92161e-15	-0.0269786	0.00107478	0.0735124	-0.0178724	0.00101994	0.210979	-0.0296624	0.000790425	0.00764012	-0.0286794	0.000779915	0.00893605
cg00584323		-0.0140342	5.20843e-05	2.4732e-11	-0.00906496	6.40887e-05	0.000432042	-0.00679368	4.53726e-05	0.000195209	-0.0090025	3.98597e-05	2.07946e-08	0.0223352	0.000399822	0.0153397	0.0187011	0.000379421	0.0322698	0.00120611	0.000294041	0.858096	0.00376615	0.000290131	0.571592
cg00585742		0.0187917	0.000177715	1.21712e-06	0.00135811	0.000218675	0.774905	0.00414412	0.000154814	0.217844	0.0168605	0.000136004	1.32716e-08	0.0146845	0.000387088	0.104406	0.0222761	0.000367337	0.00965909	0.00415075	0.000284676	0.531845	0.0112105	0.000280891	0.0876336
cg00585776	ZNF629	0.0290473	0.000132325	6.06513e-18	-0.00191548	0.000162824	0.640216	0.000796319	0.000115273	0.783724	0.00884529	0.000101267	0.000530993	0.0518247	0.000388117	2.15753e-08	0.0101983	0.000368313	0.234864	-0.000629815	0.000285433	0.924501	0.00918318	0.000281638	0.162022
cg00586383		0.0235375	0.000179583	1.58172e-09	0.00626877	0.000220974	0.189261	-0.00251581	0.000156442	0.4567	0.0106793	0.000137434	0.000330423	0.0135098	0.000552001	0.210549	0.0115035	0.000523835	0.261141	-0.0122046	0.000405958	0.124275	0.01476	0.00040056	0.0597993
cg00588632	GPM6B	-0.024036	0.000237973	8.31679e-08	0.00909163	0.000292821	0.0981892	-0.00219364	0.000207307	0.5729	-0.00611775	0.000182119	0.0736051	-0.0422283	0.000487998	3.89043e-05	-0.0165801	0.000463098	0.0853738	-0.000371509	0.000358888	0.96024	-0.000933981	0.000354116	0.898928
cg00588694		0.0544617	0.000375915	9.87198e-22	0.0188162	0.000462557	0.00650192	0.0055382	0.000327474	0.25749	0.0184378	0.000287685	1.86067e-05	0.0232565	0.00106253	0.120535	0.0483781	0.00100832	0.000725051	0.00861327	0.00078142	0.433676	0.0244185	0.00077103	0.024966
cg00589311	NSMCE2	-0.00819741	0.000231809	0.0630625	-0.000322795	0.000285236	0.952544	0.00177092	0.000201937	0.644682	0.00315615	0.000177401	0.349545	-0.0630494	0.000500611	2.26845e-09	-0.0189219	0.000475067	0.0527157	-0.00540774	0.000368164	0.473885	-0.00754095	0.000363269	0.311658
cg00589581	MAD1L1;MAD1L1;MAD1L1	-0.0331066	0.000442873	6.24963e-08	-0.00438461	0.000544947	0.558676	0.00240484	0.000385803	0.650498	-0.00703865	0.000338927	0.131287	-0.0236957	0.00146747	0.178098	-0.012087	0.00139259	0.46873	0.000871251	0.00107922	0.946249	0.0297513	0.00106487	0.0201437
cg00589760	CTNNA1;CTNNA1;CTNNA1;CTNNA1	1.42233e-05	0.000246048	0.997501	-0.0128942	0.000302758	0.0211267	-0.00778761	0.000214342	0.0491378	-0.019244	0.000188299	3.51637e-08	-0.000276798	0.000687943	0.981645	-0.0102864	0.000652841	0.367914	-0.0185646	0.000505934	0.0365143	-0.0242088	0.000499207	0.00583531
cg00591515	LENG8	0.0699765	0.000398001	1.54686e-32	0.0655709	0.000489733	7.56712e-20	0.0202292	0.000346714	6.03644e-05	0.0450842	0.000304587	8.65271e-24	0.0724914	0.000818056	6.5424e-08	0.0701323	0.000776314	3.71504e-08	0.0170219	0.000601623	0.0784068	0.0406147	0.000593624	2.56723e-05
cg00593172		-0.00954681	4.98792e-05	3.24251e-06	-0.0106782	6.13754e-05	2.30113e-05	-0.00972851	4.34517e-05	5.35603e-08	-0.00616511	3.81722e-05	8.44897e-05	0.0341698	0.000446293	0.000476762	0.0187922	0.000423521	0.0416428	-0.00146577	0.000328217	0.837052	0.0010317	0.000323853	0.883358
cg00593607		-0.0163678	6.89949e-05	1.3537e-11	-0.00804851	8.4897e-05	0.00658601	-0.00548411	6.01041e-05	0.00891601	-0.00691936	5.28013e-05	0.000175233	0.0313185	0.000441252	0.00126127	0.0194969	0.000418737	0.0335945	-0.00236575	0.00032451	0.738517	0.000787555	0.000320195	0.910321
cg00593689		-0.0170591	9.50951e-05	1.83475e-09	-0.000208569	0.000117013	0.952127	-0.00496358	8.28409e-05	0.0436979	-0.00365678	7.27755e-05	0.0906929	-0.00669147	0.000233838	0.340441	0.00225556	0.000221906	0.734747	0.00232445	0.000171972	0.652334	0.0105758	0.000169685	0.0383614
cg00594278	GRAP2	-0.0162317	8.42959e-05	1.24044e-09	-0.00491122	0.000103725	0.133345	-0.00354255	7.34334e-05	0.126182	-0.00611615	6.4511e-05	0.00267551	-0.00573902	0.000469349	0.5637	0.00627393	0.0004454	0.506019	-0.0103559	0.000345174	0.15712	-0.0017814	0.000340584	0.804895
cg00598195	CDH8	0.0417342	0.000185434	1.89492e-25	0.00612793	0.000228173	0.206629	0.00438935	0.000161539	0.201346	0.0158062	0.000141911	1.80071e-07	0.0393398	0.000614689	0.000607357	0.0231115	0.000583324	0.0328385	-0.0270191	0.000452061	0.00134924	0.006741	0.00044605	0.414262
cg00598693	RRM2;RRM2	-0.0175817	0.000316116	0.000649682	-0.0237603	0.000388975	0.000181192	-0.0207878	0.000275381	3.80227e-06	-0.0211272	0.000241921	9.20776e-08	-0.0361738	0.000744596	0.00407998	-0.0061016	0.000706603	0.607549	-0.0096224	0.000547598	0.296281	-0.0126468	0.000540317	0.164428
cg00600661	DNAH5	0.0280835	0.000111652	1.14012e-19	0.0118208	0.000137385	0.00171334	0.00571442	9.7264e-05	0.0321247	0.0115562	8.54462e-05	8.68325e-07	0.0320709	0.000373578	0.000340835	0.0174613	0.000354516	0.0385812	-0.0161118	0.00027474	0.0139068	-0.00651256	0.000271087	0.311786
cg00602295		0.0251159	0.000182788	1.77013e-10	0.00344868	0.000224917	0.474013	-0.0053904	0.000159233	0.114048	0.00604814	0.000139886	0.0436051	0.0567513	0.000532747	1.53382e-07	0.0226469	0.000505564	0.0247431	-0.00153362	0.000391798	0.843864	-0.000954874	0.000386589	0.90109
cg00602326	RNASEN;RNASEN	0.0255329	0.000522304	0.000117704	0.0199096	0.000642686	0.0145523	0.0165071	0.000454999	0.00422946	0.0283616	0.000399716	2.45181e-08	0.000439719	0.0015857	0.980795	0.0527347	0.00150479	0.0025179	0.015059	0.00116618	0.262743	0.0344617	0.00115067	0.00968939
cg00602811	ZEB2;ZEB2;ZEB2	-0.00926823	0.000191403	0.0207692	-0.000581816	0.000235518	0.906031	-0.0299962	0.000166738	1.74098e-17	-0.0168658	0.000146479	4.27708e-08	0.013507	0.000499159	0.188099	-0.00663794	0.000473689	0.495056	-0.0245256	0.000367096	0.00124524	-0.00987651	0.000362215	0.184744
cg00603850		-0.0147174	3.88742e-05	6.53273e-16	0.00329251	4.7834e-05	0.138378	-0.00179427	3.38648e-05	0.253953	-0.00297677	2.97502e-05	0.0312873	-0.00187173	9.45689e-05	0.674821	0.00336256	8.97435e-05	0.427221	0.00209748	6.95488e-05	0.522719	-0.00308903	6.86241e-05	0.340268
cg00605176	ERVK13-1	0.0124692	4.48143e-05	1.58637e-10	-0.00375936	5.51432e-05	0.115074	-0.00599129	3.90394e-05	0.000396679	0.000794583	3.4296e-05	0.59218	0.0438524	0.00019951	5.79011e-11	0.00765867	0.00018933	0.213449	-0.00137923	0.000146725	0.772251	0.00444708	0.000144775	0.344546
cg00605470	CTSD	-0.0269273	9.09538e-05	6.18431e-22	-0.00624908	0.000111917	0.0660007	-0.00968109	7.92333e-05	5.92533e-05	-0.0135234	6.96062e-05	1.96944e-10	0.0284668	0.00034215	0.000878345	0.0206602	0.000324692	0.0106744	0.00092228	0.000251628	0.882502	0.00498513	0.000248282	0.418368
cg00605831	STK10	-0.0218138	0.00014365	4.0499e-10	0.00310167	0.000176758	0.467616	-0.00357989	0.000125139	0.2364	-0.00864898	0.000109934	0.00114559	-0.0178309	0.000447282	0.0667571	0.000365604	0.000424459	0.968322	-0.0116126	0.000328945	0.104293	0.000674121	0.000324571	0.923712
cg00606409	KDM4C;KDM4C;KDM4C;KDM4C;KDM4C;KDM4C;KDM4C	0.044206	0.000649432	2.49477e-09	0.0143367	0.000799114	0.114425	0.00331916	0.000565745	0.605583	0.0214345	0.000497006	0.000151557	0.0249622	0.00420424	0.401569	0.0270449	0.00398972	0.338306	0.0258494	0.00309193	0.237799	-0.0211456	0.00305081	0.327566
cg00606541		-0.0419721	0.000164375	1.08186e-28	0.00124504	0.000202261	0.785171	-0.00157849	0.000143193	0.625454	-0.00769726	0.000125795	0.00679234	-0.0553019	0.000445886	2.47184e-08	-0.00050875	0.000423135	0.955862	-0.0168644	0.000327918	0.0184005	-0.00258342	0.000323558	0.713237
cg00606952	AQP5;LOC101927318;LOC101927318;LOC101927318	-0.0202466	5.00453e-05	1.76629e-22	-0.00966584	6.15798e-05	0.00012946	-0.00782008	4.35964e-05	1.23551e-05	-0.0124233	3.82993e-05	3.91239e-15	-0.00665698	0.000167296	0.262313	-0.00862024	0.00015876	0.126434	-0.0136752	0.000123034	0.00186398	-0.00933452	0.000121399	0.0307383
cg00607627	LAT;LAT;LAT;LAT	-0.0123921	4.49586e-05	2.1861e-10	-0.00220637	5.53208e-05	0.355718	-0.00724496	3.91652e-05	1.92676e-05	-0.00733209	3.44065e-05	8.71454e-07	-0.00733211	0.000225755	0.287818	0.0102035	0.000214236	0.119428	-0.00577171	0.000166027	0.255297	-0.00202405	0.000163819	0.685732
cg00607630	USP7	0.0308558	0.000125962	6.61937e-21	0.0081117	0.000154993	0.0425987	0.000165156	0.00010973	0.953473	0.0185019	9.63975e-05	1.53845e-13	-0.00286552	0.000227492	0.678786	-0.00457851	0.000215885	0.485747	0.00123725	0.000167305	0.807888	0.00471054	0.00016508	0.348434
cg00608926	ZCCHC11;ZCCHC11	-0.0312313	0.000322104	2.22387e-09	0.00366596	0.000396343	0.566414	-0.00998174	0.000280597	0.0275479	-0.00624635	0.000246504	0.116356	-0.0321109	0.00117087	0.041417	0.0070465	0.00111113	0.63622	-0.0153627	0.000861096	0.183822	-0.00231921	0.000849646	0.838656
cg00609227		0.0163157	0.000102034	2.77688e-08	0.0162556	0.000125551	6.65425e-06	-0.0033128	8.8886e-05	0.193593	0.00858291	7.80861e-05	0.000129685	0.0263943	0.000263505	0.000445465	0.0184591	0.00025006	0.00935172	-0.00140379	0.00019379	0.797693	0.0181292	0.000191213	0.000877706
cg00609661	IDI2;IDI2-AS1;IDI2-AS1;IDI2-AS1;IDI2-AS1	0.00314729	0.00037169	0.572872	-0.022324	0.000457357	0.00117227	-0.0079942	0.000323793	0.100292	-0.0240469	0.000284451	2.08583e-08	0.00787791	0.00130725	0.634844	-0.00624176	0.00124055	0.691709	-0.0216041	0.000961391	0.0772213	-0.0345799	0.000948607	0.00429673
cg00611702	PLCL2;PLCL2	-0.0100437	2.39358e-05	1.89926e-12	-0.00265366	2.94526e-05	0.128001	-0.000911454	2.08514e-05	0.46015	-0.00516353	1.83179e-05	2.05039e-06	0.00430515	0.000183435	0.488492	-0.00426702	0.000174075	0.469393	-0.00749573	0.000134904	0.101583	-0.0035761	0.00013311	0.42786
cg00612672	MYO1E	-0.00314639	3.91835e-05	0.0826712	-0.0100362	4.82145e-05	7.19351e-06	-0.00675143	3.41342e-05	1.99429e-05	-0.00791313	2.99868e-05	1.34865e-08	0.00814272	0.00020891	0.219917	0.00738073	0.00019825	0.241254	-0.00302346	0.000153639	0.535326	0.000303134	0.000151596	0.949761
cg00613523		-0.0289676	0.000200079	2.14319e-12	0.00279514	0.000246193	0.579126	-0.00633663	0.000174296	0.0758305	-0.00570241	0.000153119	0.0689653	-0.0312723	0.00067208	0.00889455	-0.0111213	0.000637787	0.324739	-0.0139914	0.000494268	0.110327	0.0167196	0.000487696	0.053354
cg00613587	RNF10	-0.0475584	0.000388739	1.55245e-16	-0.00763527	0.000478336	0.277106	0.000270492	0.000338645	0.956621	-0.0109281	0.000297499	0.0124418	-0.0283275	0.0010708	0.0598192	0.026138	0.00101616	0.0672057	-0.00606544	0.000787498	0.582782	-0.0034116	0.000777027	0.754137
cg00616931		-0.0340767	0.000316883	4.96028e-11	-0.0105508	0.000389919	0.0962982	-0.0150102	0.000276049	0.000843701	-0.026621	0.000242508	1.98508e-11	-0.0375973	0.000660955	0.00155664	-0.0182699	0.00062723	0.103265	-0.0272085	0.000486087	0.00184503	-0.0264214	0.000479623	0.00217319
cg00617061		0.0257214	0.000241629	1.27404e-08	0.0209512	0.00029732	0.000159469	0.00517877	0.000210492	0.186627	0.0118141	0.000184917	0.000615793	0.0388848	0.000536709	0.000291552	0.00922732	0.000509324	0.360504	0.00687651	0.000394712	0.379209	0.00846385	0.000389464	0.27283
cg00617504	CD247;CD247	0.020149	0.000214693	2.19256e-06	0.0293572	0.000264176	2.15008e-08	0.0065502	0.000187027	0.0764466	0.0164125	0.000164303	4.71585e-07	-0.0350145	0.000460984	0.000428618	-0.0116976	0.000437462	0.211261	0.00248891	0.000339021	0.73115	-0.00408198	0.000334514	0.567983
cg00619207	DENND2D	-0.0433652	0.000132192	3.82874e-37	-0.00588467	0.00016266	0.150924	-0.00665538	0.000115158	0.0218241	-0.0166081	0.000101166	9.09671e-11	-0.0527459	0.00058873	3.14492e-06	-0.0282274	0.00055869	0.00785613	-0.0123298	0.00043297	0.132649	-0.0178221	0.000427213	0.0279092
cg00619293		-0.00424174	0.000238145	0.342486	-0.017082	0.000293033	0.00191582	-0.0150819	0.000207457	0.000110241	-0.0183746	0.00018225	8.67777e-08	-0.0193208	0.000604647	0.0874292	-0.00216136	0.000573795	0.839982	-0.0212066	0.000444676	0.0109616	-0.0183825	0.000438763	0.0252633
cg00619628	MTHFD1L	0.0628893	0.000504698	1.34348e-21	2.03346e-05	0.000621022	0.997973	-0.00394784	0.000439662	0.48599	0.0171094	0.000386242	0.000600018	0.0638674	0.00186262	0.0013693	0.0409353	0.00176758	0.0299208	-0.00833086	0.00136983	0.567282	0.000304302	0.00135161	0.9831
cg00620426		-0.158482	0.000873973	3.3681e-70	-0.02507	0.00107541	0.0173824	-0.0153715	0.000761351	0.0393652	-0.0579625	0.000668845	2.04987e-18	-0.13264	0.0013349	3.66404e-14	-0.0107083	0.00126678	0.500908	-0.0184228	0.000981724	0.135655	-0.0280455	0.000968671	0.0216277
cg00620464	KIAA1715	0.0338147	0.00039878	5.8476e-09	-0.00817346	0.000490691	0.250684	-0.00265111	0.000347392	0.598644	0.00753288	0.000305183	0.0887916	0.0934255	0.00226939	2.46747e-05	0.0428174	0.00215359	0.0395766	0.00723788	0.00166898	0.652487	0.0245596	0.00164678	0.122102
cg00621374		-0.029865	0.000103036	1.24195e-23	0.00669208	0.000126784	0.064356	-0.00286325	8.97588e-05	0.263481	-0.0044101	7.88528e-05	0.050019	-0.0554772	0.000419182	8.45754e-09	-0.0171488	0.000397793	0.0550117	-0.0144455	0.000308279	0.0371068	-0.00100016	0.00030418	0.883325
cg00622170	C4orf10;NOP14	0.0107272	4.43904e-05	3.0708e-08	0.00529693	5.46215e-05	0.0257415	0.0016242	3.86701e-05	0.33383	0.00393243	3.39716e-05	0.00778604	0.000719877	0.000578017	0.947955	-0.00190478	0.000548524	0.855583	-0.00514902	0.000425091	0.525649	-0.000738883	0.000419439	0.926437
cg00622702	IFNAR1	0.0303544	0.000324956	7.08491e-09	0.0132942	0.000399852	0.0385575	-0.00345935	0.000283082	0.446768	0.0221732	0.000248686	3.24214e-08	0.0337972	0.000962737	0.0180535	0.0217588	0.000913614	0.107876	-0.0101736	0.000708026	0.331423	0.0269261	0.000698612	0.00949288
cg00622815		-0.0252232	0.000231243	1.17643e-08	-0.0127052	0.00028454	0.019106	-0.0131179	0.000201445	0.000638471	-0.0107275	0.000176969	0.00147584	0.0336394	0.000317699	4.84654e-05	0.0076294	0.000301489	0.32581	0.00330179	0.000233646	0.583014	0.00988834	0.000230539	0.0962783
cg00622957	LOC101926975	-0.0170142	0.000112722	3.55424e-08	-0.0056442	0.000138703	0.135755	-0.00524819	9.81966e-05	0.0501288	-0.00846324	8.62654e-05	0.000329139	0.037757	0.000586872	0.000755803	0.00666311	0.000556927	0.527611	0.000680223	0.000431604	0.933666	0.00139229	0.000425865	0.862922
cg00623698	CHD6	-0.0197048	6.24814e-05	1.55242e-17	-0.000277146	7.68822e-05	0.9216	-0.00600447	5.44299e-05	0.00262943	-0.00811254	4.78165e-05	3.86939e-06	-0.00660018	0.00029725	0.404214	0.0153427	0.000282082	0.0415617	-0.00793318	0.000218606	0.173179	0.00258212	0.0002157	0.652807
cg00624378	BCAR3	-0.00764874	4.55323e-05	9.3518e-05	-0.0094319	5.60267e-05	9.033e-05	-0.0105446	3.96649e-05	7.13498e-10	-0.00729073	3.48455e-05	1.1716e-06	-0.0010953	0.000106247	0.816815	-0.00949819	0.000100826	0.0348842	-0.00802562	7.81374e-05	0.0215178	-0.00268578	7.70985e-05	0.433964
cg00626119	SH2D2A;SH2D2A;NTRK1;SH2D2A;SH2D2A;SH2D2A	-0.0241461	0.000128356	2.73986e-13	-0.0140094	0.00015794	0.000529872	-0.0102173	0.000111816	0.00035791	-0.00531741	9.82302e-05	0.0342639	-0.0528167	0.000439072	7.66105e-08	-0.022164	0.000416668	0.0155581	-0.0138657	0.000322907	0.0504844	-0.000546198	0.000318613	0.937582
cg00626957		0.0238421	0.000479186	0.000173656	0.0481936	0.000589629	7.87846e-10	0.0104927	0.000417437	0.0574939	0.0121439	0.000366717	0.0123631	0.00292994	0.000916405	0.832895	0.0264673	0.000869646	0.0452423	-0.0160783	0.000673952	0.116077	0.00699097	0.000664991	0.487973
cg00626977	TGFA;TGFA;TGFA;TGFA	-0.0178209	6.74894e-05	1.04648e-13	-0.0103877	8.30444e-05	0.000395448	-0.00853904	5.87925e-05	3.93124e-05	-0.0105679	5.16491e-05	7.52394e-09	0.0301124	0.000455733	0.00226332	0.028132	0.000432479	0.00264247	0.00107145	0.00033516	0.881731	0.00583511	0.000330703	0.411794
cg00627411		-0.0185402	0.000371601	0.000910315	-0.0180489	0.000457249	0.00864816	-0.00889473	0.000323716	0.0674568	-0.022972	0.000284384	8.46737e-08	-0.0218706	0.00136986	0.198238	-0.0109721	0.00129996	0.49601	-0.0362464	0.00100744	0.00391807	-0.0404439	0.000994041	0.00112818
cg00628382	TBL1XR1	0.00868363	0.000201286	0.0346244	0.027146	0.000247679	8.82346e-08	0.00414965	0.000175348	0.24627	0.018736	0.000154043	3.01105e-09	0.0268264	0.000432827	0.00519961	0.0311354	0.000410742	0.000655042	0.00454458	0.000318314	0.517424	0.0198353	0.000314082	0.00441778
cg00629788	DBNL;MIR6837;DBNL;DBNL;DBNL;DBNL	-0.0153469	8.86769e-05	2.0896e-08	-0.00339674	0.000109115	0.311362	-0.00852013	7.72498e-05	0.000342376	-0.00907693	6.78637e-05	1.43171e-05	0.007499	0.000342318	0.3772	0.00858515	0.000324851	0.286857	-0.0100403	0.000251751	0.10839	0.000554398	0.000248404	0.928271
cg00630636	SNX2;SNX2	0.0608243	0.000536059	2.90787e-19	-0.00999613	0.00065961	0.225643	-0.0162356	0.000466981	0.00548088	0.00829043	0.000410242	0.106205	0.0928067	0.00155556	4.86648e-07	0.023146	0.00147618	0.178204	-0.00766731	0.001144	0.564535	0.0112094	0.00112879	0.393457
cg00632415	PTPN1;PTPN1	0.0523053	0.000325668	5.33396e-23	0.038656	0.000400729	2.19382e-09	0.0106684	0.000283702	0.0191739	0.0350409	0.000249231	4.25336e-18	0.0891402	0.000862208	1.43111e-10	0.0933563	0.000818213	2.04516e-12	0.0383183	0.000634094	0.000130553	0.0394982	0.000625662	6.54215e-05
cg00632560		-0.0193083	8.56952e-05	8.50046e-13	0.00524292	0.000105446	0.11201	0.000782753	7.46523e-05	0.737435	-0.00301207	6.55819e-05	0.142085	-0.0137098	0.000188418	0.0300375	0.0098206	0.000178803	0.100963	-0.000281693	0.000138568	0.951493	-0.00262903	0.000136725	0.565119
cg00632914	ZFP2	0.000200822	0.000140236	0.953292	-0.0111441	0.000172558	0.00831566	-0.000823879	0.000122165	0.782669	-0.0142922	0.000107322	5.80496e-08	0.00612477	0.000487078	0.545293	-0.00216156	0.000462225	0.821989	-0.0084557	0.000358212	0.256538	-0.0170684	0.000353449	0.0206688
cg00634229		0.0219497	9.114e-05	3.46816e-15	0.00881556	0.000112146	0.00960875	0.000341739	7.93955e-05	0.887136	0.00633886	6.97487e-05	0.00276259	0.0353028	0.000334866	3.31299e-05	0.00677786	0.00031778	0.395099	-0.0111022	0.000246271	0.072807	0.00383168	0.000242996	0.529437
cg00634542	SLC11A1	0.0422054	0.000195152	8.51583e-25	-0.00234266	0.000240131	0.637848	-0.00338818	0.000170004	0.336294	0.0109932	0.000149348	0.000391996	0.0607349	0.000502507	8.48919e-09	0.0128282	0.000476867	0.189214	-0.00963656	0.000369559	0.203112	0.00933773	0.000364645	0.211321
cg00634769		-0.0191476	0.000122316	2.67567e-09	0.00144669	0.000150507	0.713491	-0.00370179	0.000106554	0.184586	0.00134139	9.36075e-05	0.584121	-0.022883	0.000452871	0.0195709	0.00498646	0.000429763	0.590462	0.00561627	0.000333055	0.434242	0.0150921	0.000328626	0.0337301
cg00634989	CDKAL1	0.00430661	0.000751802	0.587487	-0.00911826	0.000925078	0.350632	-0.0389022	0.000654923	2.13346e-08	-0.00774566	0.000575348	0.202424	0.0238506	0.00232779	0.281599	0.00946067	0.00220901	0.652427	0.00100167	0.00171193	0.950927	0.00567345	0.00168916	0.723909
cg00635155		-0.0417724	0.000173809	4.90404e-27	0.00345943	0.000213869	0.461421	-0.00578535	0.000151412	0.082005	-0.022736	0.000133015	1.17396e-14	-0.0518106	0.000672599	1.75231e-05	-0.018174	0.000638279	0.108125	-0.0153998	0.00049465	0.0790774	-0.00632615	0.000488072	0.463852
cg00636096		0.0114411	0.000247752	0.012128	0.0319367	0.000304855	1.42884e-08	0.00300159	0.000215826	0.44963	0.01411	0.000189603	5.42156e-05	-0.0561726	0.000599088	9.02575e-07	-0.0141354	0.000568519	0.185195	-0.00408864	0.000440587	0.620545	-0.00776301	0.000434729	0.341005
cg00636527	GRK6;GRK6;GRK6	0.0149163	9.10387e-05	7.53629e-08	0.0131695	0.000112021	0.000110512	-0.00230001	7.93073e-05	0.339256	0.0054028	6.96713e-05	0.0106707	-0.00418323	0.000553768	0.698393	0.0102226	0.000525512	0.318671	0.00299062	0.000407258	0.706413	0.0187272	0.000401843	0.0172882
cg00636930	ATP6V1C1	0.0370154	0.000361726	2.38292e-11	0.00373876	0.000445097	0.581102	-0.00698012	0.000315113	0.14575	0.0115883	0.000276826	0.00601356	0.0808968	0.00110208	1.95548e-07	0.050356	0.00104585	0.000554203	0.00252785	0.000810506	0.821428	0.0157619	0.000799729	0.154393
cg00636952		-0.0188491	7.8532e-05	3.04935e-13	-0.00454948	9.66321e-05	0.149686	-0.00568512	6.84122e-05	0.0110439	-0.0136685	6.00999e-05	4.68076e-12	-0.016392	0.000205444	0.013083	-0.00966191	0.000194961	0.122167	-0.0113651	0.000151089	0.0192493	-0.0127156	0.00014908	0.00802588
cg00637015	PUM1;PUM1	0.0272737	0.000162122	2.08992e-13	0.00838163	0.000199488	0.0647613	0.000316052	0.000141231	0.921601	0.0136118	0.000124071	1.51447e-06	0.0498632	0.00044854	4.79761e-07	0.0146949	0.000425653	0.111635	-0.00419699	0.00032987	0.557016	0.00842371	0.000325484	0.232625
cg00637104		-0.0243046	0.00014098	2.19356e-12	-0.0119521	0.000173474	0.00476591	-0.0123593	0.000122813	3.83225e-05	-0.0113941	0.000107891	1.56197e-05	0.0234442	0.000693064	0.0528848	0.0102058	0.0006577	0.37345	-0.0114912	0.0005097	0.196269	0.000578857	0.000502923	0.947333
cg00637172		-0.0225893	9.86378e-05	6.72281e-15	-0.00321812	0.000121372	0.363118	-0.0016208	8.59271e-05	0.517623	-0.00711126	7.54867e-05	0.0012514	-0.0145481	0.000211982	0.0299676	-0.00412431	0.000201166	0.515347	-0.00835072	0.000155898	0.0897972	-0.000976909	0.000153825	0.840253
cg00637299	MANEA-AS1	-0.0184889	8.94619e-05	1.95518e-11	-0.0115871	0.000110081	0.000596728	-0.00826245	7.79336e-05	0.000544654	-0.0104884	6.84645e-05	6.11938e-07	0.0229237	0.000494474	0.025167	0.0183982	0.000469243	0.0580247	-0.00114068	0.000363651	0.879142	0.00678807	0.000358816	0.359405
cg00637980	MIR3163;SYNE1;SYNE1	0.0480211	0.00037119	1.56873e-17	0.0127738	0.000456743	0.06286	0.00405622	0.000323358	0.403906	0.0186984	0.000284069	1.25056e-05	0.0615198	0.0010054	2.99468e-05	0.0350092	0.000954098	0.0115974	-0.00581004	0.0007394	0.587101	0.0122788	0.000729569	0.245162
cg00638210	PLXNA1	0.0271438	0.000197854	3.48422e-11	0.0212896	0.000243456	2.25636e-05	0.00346976	0.000172358	0.328117	0.0117482	0.000151416	0.000168486	0.0695664	0.000685028	1.56463e-08	0.0372411	0.000650074	0.00118426	-0.00920721	0.00050379	0.297446	0.0156477	0.000497092	0.0731767
cg00638280	PELI1	0.0277163	0.0002567	2.75428e-09	0.0147973	0.000315864	0.00959615	-0.00453237	0.000223621	0.262109	0.022936	0.00019645	1.32898e-10	-0.00548479	0.000614674	0.629667	0.00795545	0.00058331	0.461222	-0.0106047	0.00045205	0.205373	0.00540928	0.000446039	0.512304
cg00638845		-0.0204109	6.67733e-05	1.34469e-17	-0.00381067	8.21633e-05	0.190636	-0.0013798	5.81688e-05	0.503208	-0.00577691	5.11011e-05	0.00144165	-0.0128423	8.06179e-05	0.00196516	-0.00121233	7.65043e-05	0.756442	-0.00309208	5.92888e-05	0.307715	-0.00661818	5.85005e-05	0.027368
cg00639475		-0.0207966	0.000168786	3.67887e-08	-0.00107503	0.000207688	0.816329	-0.00812535	0.000147036	0.0132263	-0.00940582	0.00012917	0.00110363	-0.0429928	0.000565386	9.76438e-05	0.00345023	0.000536537	0.738901	-0.014362	0.000415802	0.0740791	-0.00341764	0.000410273	0.665927
cg00641178	ZKSCAN1;ZKSCAN1;ZKSCAN1	-0.0118804	3.45e-05	3.93908e-12	0.00103326	4.24516e-05	0.621465	-0.000157409	3.00542e-05	0.91538	-0.000214414	2.64026e-05	0.869139	-0.00912834	0.000116356	0.065753	0.00735363	0.000110419	0.11801	0.00156742	8.55718e-05	0.666704	0.00181053	8.44339e-05	0.614154
cg00643051	ARL15	-0.01426	6.49577e-05	1.20438e-09	-0.00431849	7.99292e-05	0.132692	-0.00578333	5.65871e-05	0.0044849	-0.00876735	4.97116e-05	9.92121e-07	0.000772319	0.000198727	0.904932	0.00216058	0.000188587	0.724798	0.00238763	0.00014615	0.61569	0.00167783	0.000144206	0.720695
cg00644025	S100A10	-0.0515252	0.000230629	1.27085e-30	-0.0187572	0.000283785	0.000537758	-0.0245971	0.00020091	1.71009e-10	-0.0234693	0.000176499	4.26219e-12	-0.0426762	0.00045294	1.63273e-05	-0.00607973	0.000429828	0.511799	-0.011047	0.000333105	0.124558	-0.0113348	0.000328676	0.110282
cg00646621	SH3BP4	0.0106107	4.14334e-05	1.44367e-08	-0.00375696	5.0983e-05	0.101478	-0.0026558	3.60942e-05	0.101992	0.00198042	3.17086e-05	0.165071	0.0269852	0.000289993	0.000617377	0.0010313	0.000275196	0.889355	-0.00103692	0.00021327	0.856765	-0.00560084	0.000210434	0.323471
cg00646813	TLR1	0.0255291	0.000166506	1.12463e-11	0.0145323	0.000204882	0.0015946	0.0046452	0.000145049	0.153604	0.0120639	0.000127426	2.5639e-05	0.0340004	0.000271599	9.39072e-06	0.0272017	0.000257741	0.000175916	0.00200337	0.000199742	0.718616	0.0153436	0.000197086	0.00542547
cg00648024	EPS8L2	-0.0908055	0.00341297	8.93008e-08	-0.0179872	0.0041996	0.387498	0.00508	0.00297317	0.730272	-0.0241232	0.00261192	0.0625006	-0.0488341	0.0119514	0.330497	-0.0668551	0.0113416	0.160689	-0.0388784	0.00878944	0.292201	-0.0453941	0.00867257	0.212771
cg00653613		-0.00498277	4.23245e-06	1.17527e-16	-0.00106286	5.20795e-06	0.147124	-0.00116261	3.68705e-06	0.025152	-0.00155593	3.23906e-06	0.000654767	-0.00723259	1.51817e-05	6.39676e-05	-0.00538143	1.44071e-05	0.00163846	-0.000692484	1.11651e-05	0.598388	-0.00154018	1.10166e-05	0.235517
cg00655089	FMN1;FMN1	-0.0174682	9.41356e-05	6.19444e-10	-0.00275788	0.000115832	0.424976	-0.0015345	8.20051e-05	0.530631	-0.00584614	7.20413e-05	0.00659433	-0.0162186	8.35691e-05	0.000130865	-0.00340332	7.93049e-05	0.392681	-0.00384939	6.14592e-05	0.212491	-0.0082179	6.0642e-05	0.00723351
cg00656431		-0.0702607	0.000318662	3.81582e-40	-0.00887356	0.000392107	0.163031	-0.00347061	0.000277598	0.440831	-0.0160404	0.000243869	5.20493e-05	-0.0368881	0.000343918	1.90064e-05	-0.00295368	0.000326369	0.714479	-0.00146746	0.000252928	0.814555	0.000642201	0.000249564	0.917143
cg00656959	SMAD2;SMAD2;SMAD2	0.0216899	0.000158355	3.1379e-09	0.0133562	0.000194853	0.00292412	0.00765666	0.000137949	0.0159316	0.013457	0.000121188	1.50288e-06	-0.00619883	2.92567e-05	0.0128946	-0.00155958	2.77639e-05	0.507873	0.000935176	2.15163e-05	0.608366	0.000566879	2.12302e-05	0.752889
cg00656990	WWOX;WWOX	-0.0368067	0.00017308	1.4168e-21	0.00538471	0.000212972	0.250684	-0.00050535	0.000150776	0.87895	-0.009829	0.000132457	0.000761033	-0.041064	0.000775205	0.00142056	0.00472796	0.00073565	0.696497	-9.01409e-05	0.000570109	0.992343	0.0117342	0.000562529	0.206017
cg00657309		-0.0782462	0.000291656	6.48028e-53	-0.00565155	0.000358878	0.352992	-0.0080425	0.000254073	0.0620027	-0.0248749	0.000223202	6.3735e-11	-0.0590048	0.000740774	3.33855e-06	-0.0115566	0.000702976	0.329696	-0.00812197	0.000544787	0.376664	-0.0194045	0.000537544	0.0328043
cg00658299		0.0160837	9.68839e-05	1.92009e-08	0.0167421	0.000119214	1.94144e-06	-0.000869514	8.43993e-05	0.726153	0.012852	7.41445e-05	4.4978e-09	0.0268636	0.000356867	0.00208527	0.0403763	0.000338658	1.41041e-06	-0.00292208	0.000262451	0.64663	0.0119187	0.000258961	0.0587176
cg00658462	ACTR8	0.0014254	0.000357686	0.79462	-0.0185252	0.000440126	0.00602127	-0.0038998	0.000311594	0.413649	-0.0231556	0.000273734	3.74431e-08	0.0119226	0.00145472	0.495731	-0.00143552	0.0013805	0.931099	-0.0241205	0.00106985	0.0615309	-0.0329053	0.00105562	0.00991514
cg00658740	NCK1	0.0177857	0.000122417	3.22816e-08	0.00277621	0.000150632	0.481258	-0.0100125	0.000106642	0.000341504	0.00406315	9.36846e-05	0.0975619	0.0450296	0.000438754	4.00613e-06	0.0273977	0.000416367	0.00284062	-0.0034645	0.000322673	0.623994	0.00512611	0.000318383	0.462395
cg00660167		0.0846654	0.000577931	8.87985e-33	-0.00990773	0.000711134	0.247419	0.00619512	0.000503458	0.306971	0.0220723	0.000442286	3.56582e-05	0.138703	0.00161817	5.14933e-13	0.0494711	0.0015356	0.00498058	0.00829487	0.00119005	0.541149	0.0147292	0.00117423	0.271763
cg00661399	TNXB	-0.034985	0.000145599	5.16783e-23	-0.00928783	0.000179157	0.0308337	-0.00659704	0.000126837	0.0302889	-0.0173786	0.000111426	1.03067e-10	-0.0346063	0.000323765	3.49713e-05	-0.020247	0.000307245	0.0101115	-0.0349737	0.000238107	1.86666e-08	-0.0178484	0.000234941	0.00307412
cg00663184	DAPK1;DAPK1;DAPK1;DAPK1	-0.0231177	0.000201138	2.07713e-08	0.00669984	0.000247497	0.18493	0.00416669	0.000175219	0.244163	0.00200655	0.00015393	0.523141	-0.0300904	0.000309538	0.000224234	-0.00253908	0.000293743	0.740262	-0.00374502	0.000227643	0.528175	-0.00953671	0.000224617	0.104121
cg00664454	CPNE2	0.0436471	0.00035611	2.39321e-15	0.0158869	0.000438187	0.0182105	-0.00168198	0.000310221	0.723797	0.0158406	0.000272528	0.000156215	0.0804274	0.00104093	1.04806e-07	0.0433482	0.000987815	0.00218009	0.00196264	0.00076553	0.856902	0.0107915	0.000755351	0.315333
cg00667343	C1orf101;C1orf101	0.0271436	0.000277083	2.05199e-08	0.00688996	0.000340946	0.24538	-0.00376423	0.000241378	0.369982	0.00588456	0.00021205	0.110725	0.0153268	0.00108485	0.310746	0.0096174	0.00102949	0.502506	-0.0169123	0.000797829	0.128656	0.0203678	0.000787221	0.0638911
cg00668316	PARD3;PARD3;PARD3;PARD3;PARD3;PARD3;PARD3;PARD3	-0.0336588	0.000173159	2.3145e-18	0.00517995	0.000213069	0.269258	-0.00124655	0.000150845	0.707225	-0.0043048	0.000132517	0.139941	-0.0769574	0.000650016	1.79169e-10	-0.0178812	0.000616849	0.107832	-0.0130873	0.000478042	0.128772	-0.00431584	0.000471685	0.611135
cg00670807		-0.0210519	0.000167387	2.19807e-08	0.00960416	0.000205966	0.0372992	-0.00910393	0.000145817	0.00532064	-0.00444807	0.0001281	0.120863	-0.0172428	0.000528028	0.102566	0.00583158	0.000501085	0.559997	0.00273469	0.000388328	0.72428	0.0119308	0.000383164	0.119481
cg00672291	TOE1;MUTYH;MUTYH;MUTYH;MUTYH;MUTYH;MUTYH;MUTYH;MUTYH	-0.0288035	0.000164234	1.37169e-14	0.000704259	0.000202087	0.877408	-0.00914208	0.00014307	0.00472393	-0.00536468	0.000125687	0.0589763	-0.0249108	0.000420967	0.00846559	-0.0031759	0.000399487	0.722172	-0.0154525	0.000309592	0.0261382	0.00183522	0.000305475	0.788157
cg00673059	LIME1;LIME1;LIME1;LIME1;ZGPAT;ZGPAT;ZGPAT;ZGPAT;ZGPAT	0.0189945	0.000136478	2.25283e-08	0.00900986	0.000167934	0.0305069	0.00296022	0.000118891	0.315123	0.00591081	0.000104446	0.0224971	0.000763185	0.000451183	0.937568	0.0171406	0.000428161	0.0644617	-0.00810116	0.000331814	0.258703	0.0151813	0.000327402	0.032378
cg00674004		0.0343339	0.000539045	3.59367e-07	0.0436499	0.000663285	1.46416e-07	0.00986028	0.000469583	0.0923357	0.0277048	0.000412527	8.14004e-08	0.0797713	0.00145748	7.26435e-06	0.0549917	0.00138311	0.00103063	0.0132445	0.00107187	0.304157	0.0164092	0.00105762	0.197172
cg00674311	DIP2C	-0.013883	7.24928e-05	2.05575e-08	-0.00853642	8.9201e-05	0.00493555	-0.00567624	6.31512e-05	0.00827292	-0.00898862	5.54782e-05	2.03686e-06	0.0487809	0.000564932	1.04166e-05	0.0208446	0.000536106	0.04459	-0.000396965	0.000415468	0.960515	0.00719941	0.000409944	0.363133
cg00674809	FAM110B	-0.0232803	7.26382e-05	1.15711e-20	-0.00453445	8.93799e-05	0.135446	-0.00758057	6.32779e-05	0.000430787	-0.00970451	5.55894e-05	3.05105e-07	0.0224107	0.00043361	0.0194655	0.00956933	0.000411485	0.291514	-0.00502315	0.00031889	0.474738	-0.00108571	0.00031465	0.875532
cg00675009		0.019519	0.000158193	9.35029e-08	0.00370465	0.000194654	0.4084	-0.00177364	0.000137808	0.576097	0.0054123	0.000121064	0.0522447	-0.00812017	0.000219324	0.232467	-0.00533775	0.000208133	0.407922	-0.0080419	0.000161297	0.10816	-0.00777652	0.000159153	0.115358
cg00675637	EXOC6;EXOC6	-0.10593	0.000443832	1.38789e-62	-0.00234114	0.000546127	0.755094	-0.00920908	0.000386639	0.0831962	-0.0221903	0.000339661	2.14811e-06	-0.0793888	0.00108553	2.63848e-07	-0.00699237	0.00103014	0.625938	-0.0148901	0.000798335	0.180947	0.000854727	0.00078772	0.937879
cg00675878	BCR;BCR	-0.0156159	9.13625e-05	1.9311e-08	0.00147939	0.00011242	0.663968	-0.00476401	7.95893e-05	0.0482596	-0.0040275	6.9919e-05	0.0573354	-0.0296073	0.000312792	0.000302209	-0.00751512	0.000296831	0.32934	-0.00959595	0.000230036	0.108448	0.00722888	0.000226978	0.219996
cg00676294		-0.00374318	0.000155368	0.299698	-0.00361409	0.000191178	0.415756	-0.0227282	0.000135347	7.08639e-13	-0.00872956	0.000118902	0.00159703	0.00988425	0.00049022	0.330792	0.00719943	0.000465206	0.455265	-0.024154	0.000360523	0.00133398	-0.0162348	0.000355729	0.0281776
cg00676373	LY86-AS1	-0.0189839	0.000197867	3.36184e-06	-0.00648567	0.000243471	0.19569	-0.00736732	0.000172369	0.037953	-0.01696	0.000151426	5.9802e-08	-0.0210999	0.000625817	0.0666484	-0.00619944	0.000593885	0.569252	-0.0202577	0.000460245	0.0168478	-0.0161615	0.000454125	0.0529494
cg00676643	MAPKAP1;MAPKAP1;MAPKAP1;MAPKAP1;MAPKAP1;MAPKAP1	-0.021157	0.000122304	5.09796e-11	0.000258225	0.000150492	0.947742	-0.00520496	0.000106543	0.0621577	-0.00557791	9.35981e-05	0.0229224	-0.0428642	0.000633606	0.000238451	-0.0210214	0.000601276	0.0557277	-0.0125175	0.000465973	0.141105	-0.00452309	0.000459777	0.589395
cg00677533		-0.015952	8.43949e-05	2.40466e-09	-0.0108711	0.000103846	0.000911252	-0.00678777	7.35196e-05	0.00343292	-0.00806156	6.45868e-05	7.75344e-05	0.0174545	0.000138981	0.00136195	0.004258	0.00013189	0.406938	-0.00038735	0.000102211	0.922412	0.00302829	0.000100852	0.440494
cg00677809		-0.00802816	0.000367917	0.148397	-0.0180558	0.000452715	0.00829681	-0.00652026	0.000320506	0.177837	-0.0234257	0.000281564	4.04562e-08	-0.00522736	0.00095744	0.712686	0.00302221	0.000908586	0.822471	-0.0163028	0.00070413	0.119013	-0.0274816	0.000694768	0.00795531
cg00679477	GAB2;GAB2	0.0365701	0.000292347	2.26491e-13	0.00298129	0.000359728	0.624542	-0.00204366	0.000254675	0.635579	0.0101621	0.000223731	0.00736804	0.0842661	0.00100911	1.66496e-08	0.0306712	0.000957623	0.0271176	-0.000836348	0.000742132	0.937794	0.00201219	0.000732264	0.84908
cg00680285		-0.0161023	9.48673e-05	1.31233e-08	-0.00542588	0.000116732	0.118011	-0.0109702	8.26425e-05	8.4553e-06	-0.00816216	7.26013e-05	0.000160246	0.0384883	0.00067159	0.00131637	0.0191557	0.000637322	0.0901973	-0.00442806	0.000493908	0.612572	-0.00019889	0.000487341	0.981605
cg00681981		0.0298653	0.000202385	6.08146e-13	0.0369928	0.000249031	4.2995e-13	0.00830929	0.000176305	0.0206623	0.016908	0.000154884	9.15573e-08	-0.0332984	0.000252873	6.95425e-06	-0.0143458	0.00023997	0.0388543	0.000889515	0.00018597	0.868306	-0.00774469	0.000183498	0.144078
cg00683017		0.00859515	1.81833e-05	4.65721e-12	0.000566975	2.23742e-05	0.708986	-0.000788623	1.58402e-05	0.463427	0.00345734	1.39155e-05	0.000259711	0.0162057	0.000199865	0.0128734	0.00289397	0.000189667	0.63823	-0.00266325	0.000146987	0.576645	0.00306212	0.000145032	0.515368
cg00683922	PFKFB2;PFKFB2	-0.097506	0.000417596	6.04462e-57	-0.0104042	0.000513844	0.153082	-0.00595166	0.000363783	0.248276	-0.0331616	0.000319583	3.59242e-13	-0.0779907	0.00115257	8.81221e-07	-0.0158815	0.00109376	0.282955	-0.0162705	0.000847636	0.156051	-0.0190506	0.000836365	0.0925326
cg00684114	MKRN2;MKRN2	0.0240142	0.0001342	1.16406e-12	0.00215181	0.00016513	0.602101	-0.00902212	0.000116906	0.00204364	0.00329394	0.000102702	0.199487	0.0403119	0.00027966	2.60965e-07	-0.00243692	0.00026539	0.737827	-0.00725024	0.000205671	0.199297	0.000768958	0.000202936	0.890131
cg00685038	AIF1L;AIF1L;AIF1L;AIF1L	0.0418013	0.000187921	3.23625e-25	0.00548293	0.000231234	0.261644	0.00237795	0.000163705	0.491623	0.0172362	0.000143815	1.60935e-08	0.0386697	0.000389571	2.51248e-05	0.00916215	0.000369693	0.286667	-0.00651109	0.000286502	0.328489	0.00659622	0.000282693	0.315745
cg00685116	RASSF3;RASSF3	0.0260482	0.000197066	1.85695e-10	0.0279008	0.000242486	2.77638e-08	0.00576245	0.000171672	0.103749	0.0162049	0.000150813	2.09889e-07	0.0303093	0.000603582	0.00747526	0.0351596	0.000572784	0.00110973	0.0015862	0.000443893	0.848227	0.0104379	0.00043799	0.202378
cg00685236		0.0293831	0.000466668	2.81834e-06	0.0391045	0.000574227	4.126e-07	0.00947312	0.000406532	0.0822193	0.0300672	0.000357138	4.16866e-10	0.0506835	0.00184709	0.0105234	0.0867589	0.00175284	5.01201e-06	0.02733	0.0013584	0.060112	0.0221136	0.00134034	0.122833
cg00685314	CIT	-0.0296427	0.000211929	2.84419e-12	0.00883759	0.000260775	0.0885008	-0.002856	0.000184619	0.436698	-0.000372019	0.000162188	0.90818	-0.013722	0.000496175	0.179881	0.000847805	0.000470858	0.930326	-0.00266951	0.000364902	0.722427	0.0123981	0.00036005	0.0951959
cg00685976	S100A8	-0.0170781	5.83286e-05	1.85275e-14	-0.00959459	7.17723e-05	0.000431081	-0.00655855	5.08123e-05	0.000675419	-0.0110244	4.46385e-05	9.36774e-11	0.0164215	9.14368e-05	0.000211498	0.00381576	8.67712e-05	0.359604	-0.000366597	6.72454e-05	0.90952	0.00239521	6.63513e-05	0.451933
cg00686915	ZNF789;ZNF789	0.0187772	9.13595e-05	1.55821e-11	0.0214741	0.000112416	3.56784e-10	0.00664838	7.95867e-05	0.00587048	0.014664	6.99167e-05	6.04807e-12	0.0207244	0.000372744	0.0197804	0.020317	0.000353725	0.0160907	-0.00136266	0.000274127	0.834281	0.0253216	0.000270482	9.82283e-05
cg00687117		-0.0784787	0.000387889	4.67715e-41	0.00531959	0.00047729	0.448384	-0.00782877	0.000337905	0.115139	-0.0119864	0.000296848	0.00607121	-0.113659	0.00123821	1.07476e-11	-0.00726239	0.00117503	0.635471	-0.016176	0.000910617	0.173587	-0.0202936	0.000898509	0.08387
cg00687714	CRYM;CRYM	-0.036323	0.000768621	6.40913e-06	-0.0113808	0.000945774	0.24929	-0.0327517	0.000669575	3.01665e-06	-0.0391824	0.00058822	2.25524e-10	-0.0307829	0.00188629	0.122989	0.0148358	0.00179004	0.432832	-0.0184995	0.00138723	0.207271	-0.014046	0.00136879	0.3316
cg00687889		-0.119748	0.000559335	2.26222e-63	-0.0108046	0.000688251	0.199812	-0.010667	0.000487258	0.0738582	-0.0311642	0.000428055	3.25564e-09	-0.13288	0.00149805	6.36242e-13	-0.0280784	0.00142161	0.0963035	-0.0393526	0.00110171	0.00275856	-0.0302446	0.00108706	0.0193957
cg00688253		0.0382914	0.000520077	7.80961e-09	0.0110508	0.000639946	0.173876	0.007063	0.000453059	0.219556	0.0198924	0.000398011	8.55332e-05	0.0470986	0.0015485	0.00943408	0.0262398	0.00146948	0.126235	0.0105852	0.00113881	0.425456	0.0156727	0.00112367	0.231998
cg00688810	SHBG;FXR2	0.0104567	0.000157495	0.00404528	0.0240032	0.000193794	8.92088e-08	0.00181204	0.0001372	0.567009	0.0102844	0.000120529	0.000222878	0.000663819	0.000412857	0.943221	-0.000270123	0.000391791	0.975636	-0.00746299	0.000303627	0.276689	0.0122687	0.00029959	0.0703767
cg00688820	KIAA1549;KIAA1549	0.0442648	0.000213625	6.62394e-25	0.0125607	0.000262861	0.0159374	0.012443	0.000186096	0.000751403	0.0145377	0.000163485	7.5847e-06	0.0354729	0.000748035	0.00494596	-0.00131633	0.000709867	0.911963	-0.00911819	0.000550128	0.323387	0.0133967	0.000542813	0.141798
cg00689225	NFKBIA	0.0422181	0.000537003	3.89344e-10	0.0426917	0.000660772	2.57509e-07	0.00504778	0.000467804	0.387823	0.0179339	0.000410964	0.000488636	-0.022324	0.00163756	0.229626	0.0152197	0.001554	0.387856	0.000735233	0.00120431	0.957049	0.00667625	0.00118829	0.620212
cg00690082	STAT5A	-0.00184062	3.90823e-05	0.309255	-0.00973054	4.80901e-05	1.31545e-05	-0.0101578	3.40461e-05	1.49917e-10	-0.00507149	2.99094e-05	0.000257692	0.0141708	5.6866e-05	5.21296e-05	0.00303295	5.39644e-05	0.355826	-0.00437717	4.1821e-05	0.086019	0.000494404	4.12649e-05	0.843859
cg00690498		-0.0219342	0.000173484	1.03068e-08	-0.0116901	0.000213469	0.0128038	-0.012774	0.000151129	0.000124356	-0.0120868	0.000132766	3.59951e-05	0.0194267	0.000267445	0.00997679	-0.000265127	0.000253799	0.970291	-0.00290775	0.000196687	0.598229	0.00395416	0.000194072	0.467777
cg00691123	VGLL4;VGLL4	0.048447	0.0001834	9.97612e-34	-0.00397342	0.00022567	0.41022	-0.00463614	0.000159766	0.174784	0.00998672	0.000140354	0.000890179	0.0882594	0.000455469	1.5524e-17	0.0141057	0.000432229	0.129595	-0.00129737	0.000334966	0.856999	0.00624867	0.000330512	0.379348
cg00692161	ANKHD1;ANKHD1;ANKHD1;ANKHD1;ANKHD1-EIF4EBP3	0.0280372	0.000111343	1.16503e-19	0.0129701	0.000137005	0.000571953	0.00176429	9.6995e-05	0.507399	0.0153984	8.52099e-05	5.87488e-11	0.0193978	0.000443628	0.045325	0.00391162	0.000420992	0.669689	-0.00109415	0.000326257	0.877621	0.016843	0.000321919	0.0167584
cg00694431	ENPP2;ENPP2;ENPP2	-0.133026	0.000666153	1.99485e-65	-0.000439905	0.000819689	0.961842	-0.00933078	0.000580311	0.151866	-0.0329625	0.000509802	9.60469e-09	-0.0909532	0.00174336	3.00603e-06	-0.0172829	0.0016544	0.341992	-0.00691647	0.00128212	0.623466	-0.00733448	0.00126507	0.597766
cg00694959	PI4KA	0.00837998	2.54975e-05	1.15608e-08	0.00124056	3.13742e-05	0.490459	0.000932107	2.22118e-05	0.464266	0.00356478	1.95131e-05	0.00146405	0.0134396	7.98074e-05	0.00114054	0.0025509	7.57352e-05	0.511986	0.00350267	5.86928e-05	0.245618	0.00468305	5.79124e-05	0.115972
cg00695391	MMEL1	-0.00719608	0.000147816	0.0410374	-0.0150348	0.000181885	0.000529473	-0.0232746	0.000128768	5.0635e-14	-0.0171432	0.000113122	2.47748e-10	0.0109246	0.000619089	0.338815	-0.0152687	0.0005875	0.15925	-0.0173967	0.000455297	0.0388414	-0.0159274	0.000449243	0.0551437
cg00699986	VSX1	-0.0193303	0.000118013	9.71676e-10	-0.00358345	0.000145213	0.354538	-0.00026657	0.000102806	0.922494	-0.0120161	9.03146e-05	6.52705e-07	0.0170147	0.000174901	0.00530033	0.0053263	0.000165977	0.355173	-0.00353542	0.000128628	0.428325	0.00113995	0.000126918	0.79568
cg00700039	SMCHD1	-0.0353537	0.000197399	7.85229e-18	0.00046311	0.000242895	0.926282	-0.00901348	0.000171961	0.0110432	-0.00918632	0.000151068	0.0032049	-0.0622259	0.000884738	7.08941e-06	-0.0172112	0.000839594	0.184348	-0.0118763	0.000650663	0.23708	-0.00637099	0.000642012	0.520045
cg00700126		-0.0140571	7.84584e-05	4.79672e-08	-0.00871561	9.65416e-05	0.00579688	-0.00275526	6.83481e-05	0.217556	-0.00772646	6.00436e-05	8.55095e-05	0.0295371	0.000456809	0.0027689	0.0250207	0.0004335	0.0074793	0.000398747	0.000335951	0.955897	0.00145652	0.000331484	0.837787
cg00700219		0.0479592	0.000214645	1.09135e-28	-0.00279446	0.000264116	0.592386	-0.00223163	0.000186985	0.545904	0.0143598	0.000164266	1.02588e-05	0.0918624	0.000663414	9.34103e-14	0.0118844	0.000629564	0.289569	-0.0128637	0.000487895	0.139409	0.0065047	0.000481408	0.448231
cg00703557	SNORA51;SNORD86;NOP56;NOP56;NOP56;NOP56	-0.0210243	9.78442e-05	3.16923e-13	0.000386614	0.000120395	0.912638	-0.00833965	8.52357e-05	0.000844986	-0.00725178	7.48794e-05	0.000954011	-0.0314013	0.000345158	0.000264755	-0.000487539	0.000327546	0.951929	-0.0137487	0.000253839	0.0288347	0.00412004	0.000250464	0.505404
cg00704059	FNDC3B;FNDC3B	-0.0270977	5.24367e-05	1.2981e-36	-0.0078197	6.45224e-05	0.0024672	-0.00794972	4.56796e-05	1.41619e-05	-0.0122725	4.01294e-05	3.25548e-14	-0.00920411	0.000204798	0.161506	0.00543835	0.000194348	0.38294	-0.00633735	0.000150614	0.189861	0.00187685	0.000148612	0.693612
cg00704869	GRTP1	-0.00717612	9.8981e-05	0.0128037	0.00208707	0.000121794	0.555981	-0.00359891	8.62261e-05	0.151617	-0.00187029	7.57494e-05	0.396237	-0.0305607	0.000560858	0.00516582	-0.0438301	0.00053224	2.72947e-05	-0.0446412	0.000412472	4.71822e-08	-0.0188466	0.000406987	0.0172886
cg00704970	RPTOR;RPTOR	-0.0480619	0.000614651	2.84177e-11	-0.00457748	0.000756317	0.604284	-0.0039402	0.000535446	0.528628	-0.0205002	0.000470388	0.000195534	-0.0489375	0.00238904	0.0296404	-0.00856515	0.00226714	0.687308	-0.0327546	0.00175697	0.047641	-0.0239253	0.00173361	0.142064
cg00705730	NCK2;NCK2	-0.0229788	0.000209916	4.88892e-08	-0.010629	0.000258298	0.0395854	-0.00689876	0.000182866	0.0591649	-0.00896746	0.000160647	0.00526435	0.0442592	0.00099428	0.00237755	0.0110862	0.000943547	0.419508	-0.00646653	0.000731224	0.543362	-0.000762974	0.000721501	0.942051
cg00706030		-0.0292001	0.000293713	4.71831e-09	0.0114779	0.000361408	0.0602413	-0.00234984	0.000255864	0.586708	0.00222972	0.000224776	0.557094	-0.0205807	0.000617201	0.0716213	0.0213964	0.000585709	0.0485354	0.00704969	0.000453909	0.400512	-0.00148488	0.000447873	0.857501
cg00706371		0.023096	0.00016224	4.69247e-10	0.0062594	0.000199634	0.167878	-0.00598952	0.000141334	0.0623894	0.0174407	0.000124161	7.88153e-10	-0.0129507	0.000348708	0.131224	-0.00368895	0.000330915	0.650012	-0.0031717	0.000256451	0.614696	0.00424451	0.000253041	0.494849
cg00706656		-0.00513021	9.92776e-05	0.0754677	-0.00408472	0.000122159	0.249924	-0.0149351	8.64845e-05	3.3361e-09	-0.0068814	7.59764e-05	0.00185304	0.00521281	0.000291371	0.505714	0.0138921	0.000276504	0.0622263	-0.0087624	0.000214283	0.128761	0.00108049	0.000211434	0.849183
cg00707814	KDM2B;KDM2B	0.040687	0.000407966	4.80031e-12	0.0129687	0.000501995	0.0716268	0.00734767	0.000355395	0.149323	0.0215078	0.000312214	1.66346e-06	0.0408204	0.00129324	0.0137711	0.0181939	0.00122725	0.245622	0.00306684	0.00095109	0.800435	0.0236929	0.000938443	0.048444
cg00709979		0.0205172	5.24581e-05	4.5749e-22	0.00104709	6.45487e-05	0.684891	-0.00197499	4.56982e-05	0.279703	0.00897968	4.01458e-05	2.52716e-08	-0.000929382	4.56065e-05	0.764181	-0.0015139	4.32794e-05	0.606639	-0.00493531	3.35404e-05	0.0308765	-0.00216019	3.30944e-05	0.336902
cg00711496	C19orf76;PRMT1;PRMT1;PRMT1	-0.0264597	0.000244581	6.01979e-09	-0.0123654	0.000300953	0.0265612	-0.00585117	0.000213064	0.138085	-0.0194693	0.000187176	2.21736e-08	-0.0654225	0.000691152	1.10016e-07	-0.018888	0.000655886	0.0995442	0.000395519	0.000508294	0.964429	-0.0189043	0.000501536	0.0313446
cg00711505		-0.00990327	4.65965e-05	5.92822e-07	-0.00957405	5.73362e-05	8.54766e-05	-0.00558738	4.0592e-05	0.00119273	-0.00828942	3.566e-05	4.81586e-08	0.0138845	0.000154504	0.0153393	0.00647483	0.000146621	0.231951	-0.00105218	0.000113627	0.801884	0.000511798	0.000112116	0.901556
cg00712146	MAGI1;MAGI1	-0.00732758	0.000498304	0.256969	-0.0225154	0.000613154	0.00468287	-0.0125188	0.000434092	0.0262814	-0.0287619	0.000381348	7.12206e-09	-0.0225811	0.00146109	0.198358	0.00504093	0.00138654	0.761939	-0.0218206	0.00107453	0.0913108	-0.0252419	0.00106024	0.0479289
cg00713280		0.00612893	0.000215996	0.149874	0.0314837	0.000265779	2.18769e-09	0.00556314	0.000188162	0.133524	0.00782012	0.0001653	0.0164145	-0.0237193	0.000648031	0.042873	0.00714807	0.000614965	0.519021	-0.0024335	0.000476581	0.776906	0.0149107	0.000470244	0.0791622
cg00713460		0.0306291	0.000278379	2.87176e-10	-0.000777779	0.00034254	0.895892	-0.00582077	0.000242506	0.166708	0.0124803	0.000213041	0.000749977	0.0295546	0.000627323	0.0104781	0.0131759	0.000595314	0.227375	-0.000740545	0.000461352	0.930159	0.0144592	0.000455218	0.083561
cg00714130	LOC101928471;LOC101928471;SOX5;SOX5	-0.00960628	2.41959e-05	2.04035e-11	-0.00789726	2.97726e-05	6.99249e-06	-0.00663357	2.1078e-05	1.00488e-07	-0.00605855	1.85169e-05	3.10928e-08	0.000630265	1.51521e-05	0.724129	-5.3626e-05	1.4379e-05	0.974753	-0.00129136	1.11433e-05	0.325762	0.00186718	1.09951e-05	0.150207
cg00714285	ZMYND11;ZMYND11;ZMYND11;ZMYND11;ZMYND11	0.00374281	0.000273218	0.434195	-0.0174063	0.00033619	0.00315364	-0.00348312	0.000238011	0.403484	-0.0196983	0.000209092	8.45923e-08	0.00520416	0.00112717	0.735443	-0.000987508	0.00106966	0.946128	-0.016429	0.000828957	0.147545	-0.0281238	0.000817934	0.0122585
cg00714585	THEM5	-0.0131772	5.21313e-05	3.63061e-10	-0.0156266	6.41466e-05	1.50093e-09	-0.0112809	4.54135e-05	7.18215e-10	-0.0103965	3.98957e-05	1.04068e-10	0.0153263	0.000306186	0.0568853	0.0140242	0.000290562	0.0662908	-0.00176708	0.000225178	0.764686	0.00213855	0.000222184	0.713524
cg00714597	UBTD1	-0.00783587	0.000304618	0.121098	-0.0249531	0.000374827	6.22197e-05	-0.0104396	0.000265364	0.0178013	-0.0209514	0.000233122	6.81968e-08	-0.00601504	0.000709743	0.622635	-0.00198962	0.000673528	0.863783	-0.00596193	0.000521966	0.507234	-0.0149484	0.000515026	0.0925536
cg00715197	RAD51L1;RAD51L1;RAD51L1	-0.0153472	6.13891e-05	1.7811e-11	-0.00721182	7.55381e-05	0.0098428	-0.00328915	5.34783e-05	0.096152	-0.00426311	4.69806e-05	0.0141427	-0.0325662	0.000478838	0.00128675	-0.00300304	0.000454405	0.75258	-0.00472461	0.000352152	0.52229	0.00155718	0.00034747	0.83072
cg00715848	GSPT1;GSPT1;GSPT1	0.0596242	0.000392815	1.32276e-24	0.0145139	0.000483351	0.0399399	-0.00182694	0.000342196	0.714759	0.0139903	0.000300618	0.00146592	0.0979403	0.00121226	2.41202e-09	0.0272145	0.00115041	0.0732565	-0.0167519	0.000891536	0.154439	0.0182885	0.000879681	0.115244
cg00716290	RAPGEF3;RAPGEF3;RAPGEF3	0.0206736	0.00017106	5.41503e-08	-0.00209677	0.000210486	0.652714	-0.00221144	0.000149017	0.502631	0.00472345	0.000130911	0.103238	0.014924	0.000528117	0.157483	0.00296478	0.000501169	0.766962	-0.000727556	0.000388393	0.925231	0.0132477	0.000383229	0.0840019
cg00716819	AIFM2;AIFM2	-0.0206108	7.88144e-05	1.89099e-15	-0.0108723	9.69797e-05	0.000599162	-0.00683484	6.86582e-05	0.00229946	-0.0109776	6.03161e-05	2.74764e-08	0.0234321	0.000531304	0.0272466	0.00920984	0.000504194	0.358986	-0.0096589	0.000390737	0.214714	-0.00224124	0.000385542	0.770214
cg00717678	PRPF8;RILP	0.0210367	0.000118022	2.9885e-11	0.0103539	0.000145224	0.00752638	-0.00358492	0.000102813	0.190855	0.00840856	9.03212e-05	0.000487843	0.0207585	0.000362709	0.0179768	0.00880639	0.000344202	0.288534	-0.00670385	0.000266747	0.297144	0.0173823	0.0002632	0.00640061
cg00717679	NFASC;NFASC;NFASC;NFASC;NFASC;NFASC;NFASC;NFASC;NFASC	-0.0285208	0.00022333	5.66112e-11	0.00925888	0.000274804	0.0821434	-0.00337438	0.000194551	0.370698	-0.00419123	0.000170913	0.205692	-0.0524329	0.000642838	8.95468e-06	-0.0055195	0.000610037	0.617072	-0.00388968	0.000472763	0.649332	0.0112844	0.000466477	0.181782
cg00718355	CTDSPL;CTDSPL	0.0155985	5.16565e-05	1.01901e-13	0.00719357	6.35624e-05	0.00500995	5.18988e-05	4.49999e-05	0.977159	0.00695108	3.95323e-05	1.34021e-05	0.0251362	0.000162037	2.17569e-05	0.0152338	0.000153769	0.00626397	0.00204433	0.000119167	0.634086	0.0135948	0.000117582	0.00145338
cg00718401	CREB3L2	0.0617759	0.000243768	1.56691e-40	0.0122599	0.000299952	0.0276179	0.00542053	0.000212355	0.168771	0.0264555	0.000186554	3.29428e-14	0.080562	0.000772883	8.3791e-10	0.0523422	0.000733446	1.99402e-05	0.00526387	0.000568401	0.574707	0.0185259	0.000560843	0.0459433
cg00719237	NGFR	0.0170315	0.000313613	0.000910863	0.0380209	0.000385895	2.01794e-09	0.0134527	0.0002732	0.00262864	0.0195309	0.000240006	7.03189e-07	-0.0111351	0.000536652	0.295099	-0.0194014	0.000509269	0.0550372	0.00320534	0.00039467	0.68173	0.00910738	0.000389422	0.238064
cg00719439	MYLK2	-0.00357066	1.64664e-05	0.00240255	-0.0043011	2.02616e-05	0.00296267	-0.00451115	1.43445e-05	1.10313e-05	-0.00550412	1.26016e-05	1.12789e-09	0.00883844	4.8378e-05	0.0058821	0.00311253	4.59095e-05	0.304332	-0.00658046	3.55787e-05	0.00530416	-0.00362718	3.51056e-05	0.117871
cg00719771		0.043559	0.000250005	5.54271e-21	-0.00828693	0.000307626	0.141365	-0.00464632	0.000217789	0.244064	0.0093584	0.000191327	0.00761635	0.117863	0.000740038	6.38526e-19	0.0251061	0.000702277	0.0346065	-0.00471495	0.000544246	0.607483	0.0101957	0.00053701	0.260638
cg00720598	SDK1	-0.0349811	0.000199739	2.58691e-17	-0.0166257	0.000245776	0.000976892	-0.00989226	0.000174001	0.00556734	-0.0217258	0.000152859	5.49668e-12	-0.0389944	0.000267621	3.49882e-07	-0.0105115	0.000253966	0.140576	-0.00834438	0.000196817	0.131198	-0.00331743	0.0001942	0.542491
cg00722325	AUTS2;AUTS2	-0.0328288	0.000443448	8.18492e-08	-0.0150248	0.000545655	0.045322	-0.00812451	0.000386305	0.126214	-0.0267718	0.000339368	1.11824e-08	-0.0272021	0.0011122	0.0760757	2.19608e-05	0.00105545	0.998793	-0.0151189	0.000817947	0.179593	-0.0280672	0.000807071	0.0118616
cg00722350		0.0128503	0.000176444	0.00084929	0.0137736	0.000217111	0.00364662	0.0085551	0.000153707	0.0107326	0.0165669	0.000135031	2.09033e-08	0.00215023	0.000381982	0.810461	0.00533113	0.000362492	0.53103	0.00927462	0.000280921	0.160148	0.0114961	0.000277186	0.0779107
cg00724095		-0.0632354	0.00036481	2.75735e-29	0.00800246	0.000448891	0.239657	0.000458769	0.000317799	0.924129	-0.0125499	0.000279186	0.00305778	-0.0495593	0.00109408	0.00119383	-0.0111771	0.00103826	0.437801	0.0016523	0.00080462	0.882285	0.00811031	0.000793922	0.461534
cg00724936	MARK4;MARK4	0.00740991	8.71111e-06	9.27516e-18	0.000579468	1.07189e-05	0.581576	0.00052661	7.58857e-06	0.479329	0.00212419	6.66654e-06	0.00118085	0.00816107	2.50587e-05	0.00043039	0.00115677	2.37801e-05	0.595598	-0.00129273	1.84289e-05	0.44417	-0.00106407	1.81839e-05	0.523214
cg00726993		0.0153074	4.40215e-05	2.80103e-15	-0.00235277	5.41676e-05	0.319617	-0.00227143	3.83488e-05	0.174773	-0.00145167	3.36893e-05	0.323475	0.0344951	0.000251247	3.07009e-06	0.0105617	0.000238427	0.126516	0.00103502	0.000184775	0.846524	0.00300332	0.000182318	0.569296
cg00728039	AMD1	-0.0204846	0.000103976	5.4698e-12	-0.0034342	0.00012794	0.344529	-0.00686401	9.05771e-05	0.00766856	-0.00485591	7.95717e-05	0.0317209	0.0115004	0.0002201	0.091744	0.00837331	0.000208869	0.195348	-0.00644768	0.000161868	0.198208	0.00302415	0.000159716	0.540395
cg00728585	FAM108C1	-0.0125319	4.88444e-05	7.24536e-10	0.000247084	6.01022e-05	0.920949	-0.00120511	4.25502e-05	0.494206	-0.00497473	3.73803e-05	0.00133679	-0.0192875	0.00060001	0.0867614	-0.00732772	0.000569395	0.492098	-0.00849332	0.000441266	0.30442	0.0128567	0.000435398	0.115519
cg00729043	LINC00189	-0.0335276	0.000187992	6.07467e-17	-0.00599908	0.00023132	0.219479	-0.00992787	0.000163767	0.00413583	-0.0111198	0.000143869	0.000258669	0.0209316	0.000440801	0.030335	0.00325365	0.000418309	0.721862	-0.00876936	0.000324179	0.2162	0.0119338	0.000319868	0.0884065
cg00729860		-0.0184416	0.00089641	0.0334928	-0.0296619	0.00110302	0.0054706	-0.0109997	0.000780896	0.145327	-0.0386376	0.000686016	6.74776e-09	0.0128302	0.00293277	0.60559	-0.0089235	0.00278313	0.705065	-0.042367	0.00215685	0.0209068	-0.0343374	0.00212817	0.0574804
cg00729986	CSDE1;CSDE1;CSDE1;CSDE1;CSDE1;CSDE1;CSDE1;CSDE1;CSDE1;CSDE1;CSDE1;CSDE1	0.0339758	0.000167618	3.16408e-19	0.0119543	0.000206251	0.00961402	0.00295101	0.000146018	0.366189	0.0171313	0.000128277	2.80465e-09	0.0237333	0.000307576	0.00337935	0.0110471	0.000291882	0.148529	-0.00572605	0.000226201	0.333472	0.0174976	0.000223193	0.00290887
cg00731487		-0.0112883	6.95555e-05	3.14909e-06	-0.00742789	8.55867e-05	0.0124951	-0.00708259	6.05924e-05	0.000774326	-0.0107819	5.32303e-05	6.34924e-09	0.0246239	0.00026206	0.001006	0.00824721	0.000248688	0.24235	0.000569793	0.000192727	0.916903	0.00447952	0.000190164	0.406041
cg00732550		-0.00113786	0.000135018	0.735194	-0.00950133	0.000166138	0.0218151	-0.00442376	0.00011762	0.131299	-0.014798	0.000103329	1.05572e-08	-0.00129109	0.000301368	0.871203	-0.00214816	0.00028599	0.77622	-0.0107072	0.000221635	0.0681978	-0.0108868	0.000218688	0.0602486
cg00732589	FDX1	0.0518667	0.000356398	7.02252e-21	0.00315859	0.00043854	0.63862	0.00227079	0.000310471	0.633433	0.0205629	0.000272748	9.60791e-07	0.0830774	0.00111026	1.04288e-07	0.00923436	0.00105361	0.524479	-0.0146734	0.000816519	0.192336	0.0115821	0.000805662	0.296765
cg00732815	MMP9	-0.0050295	6.52723e-06	1.41565e-11	-0.0042599	8.03163e-06	3.06899e-06	-0.00474646	5.68612e-06	2.64638e-13	-0.00400232	4.99524e-06	2.19083e-12	-0.00112579	6.40918e-05	0.759193	-0.0130269	6.08215e-05	0.000216193	-0.00945339	4.71351e-05	0.000523574	-0.00684908	4.65083e-05	0.0105447
cg00733379	TTC28	0.0160212	9.25977e-05	1.03839e-08	0.000617369	0.00011394	0.857083	0.00564018	8.06653e-05	0.0202226	0.00711868	7.08643e-05	0.000857207	0.0208444	0.000514879	0.0458726	0.00995107	0.000488607	0.314089	-0.00882322	0.000378657	0.249533	0.0155513	0.000373622	0.0401327
cg00733441		-0.0469826	0.00029664	1.2983e-20	-0.0091116	0.00036501	0.137668	-0.00309054	0.000258414	0.47683	-0.0184531	0.000227016	1.43639e-06	-0.0237864	0.000774102	0.0630438	-0.0212597	0.000734603	0.0798988	-0.0154775	0.000569298	0.0998415	-0.00516248	0.000561728	0.57732
cg00733660	LMO1;LMO1;LMO1	-0.0313672	0.000269057	5.19122e-11	0.0066519	0.000331069	0.25507	-0.0126811	0.000234385	0.00220408	-0.0138439	0.000205907	0.000143846	-0.0478467	0.000828338	0.000332195	0.00410441	0.000786072	0.743228	-0.0125414	0.000609185	0.197025	0.0016202	0.000601085	0.865704
cg00734053	PGAP1	0.0868197	0.000476265	6.18159e-41	0.00813107	0.000586035	0.295707	-0.00965652	0.000414892	0.0794914	0.0122296	0.000364482	0.0115066	0.104466	0.000860698	1.01505e-13	0.0275177	0.000816781	0.0317775	-0.00625969	0.000632983	0.527197	0.0115616	0.000624567	0.236938
cg00734838	FAM107B;FAM107B;FAM107B;FAM107B;FAM107B;FAM107B;FAM107B;FAM107B;FAM107B;FAM107B;FAM107B;FAM107B;FAM107B;FAM107B;FAM107B	0.0074929	1.93096e-05	4.59106e-09	-0.001323	2.37601e-05	0.398091	-0.000819875	1.68213e-05	0.459478	-0.000555372	1.47775e-05	0.568416	0.0097869	0.000124229	0.0562696	0.00516413	0.000117891	0.287575	-0.00149792	9.13621e-05	0.690385	-0.00757831	9.01473e-05	0.0417277
cg00735398	SKAP1;SKAP1	0.00873254	0.000267488	0.0652824	0.0409413	0.000329139	2.97172e-12	0.00419476	0.000233019	0.309262	0.0202899	0.000204707	2.47729e-08	0.0419385	0.000640319	0.000346214	0.0397499	0.000607646	0.000351941	0.0145654	0.00047091	0.0886606	0.0321146	0.000464648	0.00016217
cg00735574	RXRA;RXRA	0.0296673	0.000244435	7.25085e-11	0.0170855	0.000300772	0.00218744	-0.00449865	0.000212936	0.254014	0.00690385	0.000187064	0.0463856	-0.0335087	0.000938641	0.0175893	-0.00947346	0.000890746	0.477661	0.00110579	0.000690305	0.914797	0.000587337	0.000681126	0.954073
cg00736531		0.0238775	0.000143446	7.86167e-12	0.0147417	0.000176507	0.000562116	0.00198854	0.000124961	0.510373	0.0120299	0.000109778	6.17374e-06	-0.00546166	0.000521109	0.602036	-0.0166712	0.00049452	0.0941078	-0.0245592	0.000383239	0.00155137	0.00241211	0.000378144	0.750925
cg00736641	RBM47;RBM47	-0.0559783	0.00026669	3.35969e-31	0.00338611	0.000328157	0.560569	-0.00354075	0.000232324	0.390029	-0.0106864	0.000204096	0.00317979	-0.0755455	0.000663198	5.33581e-10	-0.0197429	0.000629358	0.0789129	-0.00834899	0.000487736	0.33688	0.00240304	0.000481251	0.779235
cg00737905		-0.0121203	5.65957e-05	3.00997e-08	-0.0036794	6.964e-05	0.169906	-0.000471355	4.93027e-05	0.80381	-0.00339816	4.33123e-05	0.0416028	-0.0124844	0.00018298	0.0448722	0.00580859	0.000173643	0.324267	-0.00391005	0.000134569	0.391795	-0.000117988	0.00013278	0.979094
cg00738458	MKL2;MKL2	0.00432057	7.46272e-06	5.32156e-08	0.000795962	9.18273e-06	0.413472	0.000667692	6.50105e-06	0.332569	0.00201823	5.71116e-06	0.000870901	0.00102352	2.26171e-05	0.638998	0.000846874	2.14631e-05	0.682519	-0.00153695	1.66333e-05	0.338403	-0.000358615	1.64122e-05	0.820789
cg00738635		0.0194416	0.000175526	4.40678e-07	0.021664	0.000215981	4.72636e-06	0.00655581	0.000152907	0.0498912	0.0166303	0.000134329	1.69886e-08	-0.0505197	0.000959785	0.000429031	-0.0257585	0.000910812	0.0568096	-0.0054287	0.000705855	0.603533	-0.00192182	0.00069647	0.852163
cg00739259		0.0268939	0.000198573	5.65768e-11	0.00564178	0.00024434	0.261171	-0.00364558	0.000172984	0.305084	0.00599276	0.000151966	0.0550626	0.021794	0.000597622	0.052627	0.00709984	0.000567128	0.504801	-0.00554453	0.000439509	0.50153	0.00896866	0.000433665	0.270829
cg00740718	RAD51B;RAD51B;RAD51B	-0.00846806	7.54934e-05	0.000776712	-0.00835073	9.28932e-05	0.00703697	-0.0124678	6.57651e-05	1.47898e-08	-0.0083923	5.77745e-05	1.37496e-05	0.0268777	0.000144081	1.61488e-06	0.00879608	0.000136729	0.0929927	0.00042182	0.000105962	0.917035	0.0061331	0.000104553	0.125455
cg00742668	ICK;ICK	-0.00803789	1.28122e-05	1.44521e-14	-0.00412926	1.57652e-05	0.00122292	-0.00261975	1.11612e-05	0.00374974	-0.00446181	9.80508e-06	2.12767e-08	0.00280725	5.99669e-05	0.429576	0.00544945	5.6907e-05	0.106655	0.000948947	4.41014e-05	0.716444	0.00212208	4.3515e-05	0.410597
cg00742744	HK1;HK1;HK1;HK1;HK1	-0.0332659	0.000181927	3.33257e-17	-0.000401332	0.000223858	0.933437	-0.00662899	0.000158483	0.0514623	-0.00889156	0.000139227	0.00296282	-0.00909234	0.000572544	0.407695	-0.000673933	0.00054333	0.948411	0.0136708	0.000421066	0.091043	0.00671951	0.000415468	0.399114
cg00743392	BCL2	0.00353316	9.83933e-05	0.218695	-0.00963773	0.000121071	0.00644002	-0.00296054	8.57141e-05	0.236755	-0.0121174	7.52996e-05	4.01444e-08	0.00474876	0.000252133	0.514557	0.00564254	0.000239268	0.414546	-0.00556164	0.000185426	0.299541	-0.00805379	0.000182961	0.128236
cg00744232		0.0573251	0.000431525	4.77829e-21	-0.0166987	0.000530984	0.0241438	-0.0110077	0.000375918	0.0357555	0.00830072	0.000330243	0.0714463	0.0903596	0.00125954	5.7358e-08	0.00365604	0.00119527	0.812934	-0.0207601	0.000926304	0.0836227	0.012127	0.000913988	0.305015
cg00744233	EEPD1	0.0311509	0.000166394	1.435e-16	0.00420634	0.000204745	0.360074	0.00594674	0.000144952	0.0676994	0.0141964	0.00012734	7.4167e-07	0.0345856	0.00041175	0.000235429	0.0148989	0.000390741	0.092356	-0.000799696	0.000302813	0.907001	0.0188249	0.000298787	0.00559105
cg00744431	PWWP2B;PWWP2B	0.017926	6.90821e-05	1.43905e-13	0.00465298	8.50042e-05	0.116211	-0.00342296	6.018e-05	0.102625	0.00775564	5.2868e-05	2.65698e-05	0.0425301	0.000170334	7.26282e-12	0.0182289	0.000161643	0.00145282	0.000362562	0.000125269	0.93437	0.00721737	0.000123603	0.0973396
cg00745288	MAML1	0.042022	0.000387077	2.43938e-13	-0.00474911	0.000476291	0.498069	-0.0081435	0.000337198	0.100898	0.0137372	0.000296227	0.00164983	0.0602074	0.0013089	0.000327594	0.0103309	0.00124211	0.511974	-0.00127521	0.000962604	0.916786	0.00101779	0.000949805	0.932646
cg00745568		0.0458087	0.000641922	5.25383e-10	0.007559	0.000789873	0.402377	0.00695712	0.000559202	0.276352	0.0112311	0.000491258	0.0455501	0.0154366	0.00153457	0.390577	0.00814603	0.00145627	0.632919	-0.0122769	0.00112857	0.353205	0.0203427	0.00111356	0.11942
cg00747928	NARS2;NARS2	0.0175503	9.08414e-05	2.53863e-10	-0.00195292	0.000111779	0.565204	-0.00564072	7.91354e-05	0.0190412	0.00076705	6.95202e-05	0.716444	0.0590334	0.000575324	1.49314e-07	0.011261	0.000545968	0.281225	-0.00227514	0.00042311	0.778591	0.00780579	0.000417485	0.328585
cg00748072		0.0152606	9.02576e-05	3.30295e-08	0.000716458	0.00011106	0.832353	-0.00239981	7.86268e-05	0.316636	0.00499464	6.90735e-05	0.0177449	0.0453783	0.000344817	1.81135e-07	0.0233006	0.000327222	0.00417474	-0.00464822	0.000253589	0.458265	0.00744141	0.000250217	0.229134
cg00748195	ITIH1;ITIH1;ITIH1;ITIH1	0.0319466	0.00031817	7.58241e-10	0.00477208	0.000391502	0.452707	-0.00998183	0.00027717	0.0266061	0.014001	0.000243493	0.000405588	0.0193822	0.00121147	0.225276	0.0207216	0.00114965	0.172029	-0.0117155	0.000890952	0.318763	-0.00457616	0.000879105	0.69289
cg00749158		-0.0170033	5.44645e-05	3.04951e-15	-0.0141524	6.70176e-05	8.26117e-08	-0.00863974	4.74461e-05	3.69525e-06	-0.0107884	4.16813e-05	5.44867e-11	0.00672794	0.00034034	0.426813	-0.00162906	0.000322974	0.839252	-0.00359637	0.000250296	0.563452	0.00254824	0.000246968	0.678202
cg00750518	DCTN2	-0.0298423	0.000159068	5.58797e-16	-0.00292315	0.00019573	0.515339	-0.00673173	0.00013857	0.0344359	-0.0151156	0.000121733	7.15517e-08	-0.0213657	0.000530473	0.0437926	-0.00746846	0.000503405	0.456512	-0.0172629	0.000390126	0.0268611	-0.00243516	0.000384938	0.750779
cg00751179	ACVR1;ACVR1	-0.0102363	3.77101e-05	9.97633e-09	-0.00491338	4.64016e-05	0.0248102	-0.00828998	3.28507e-05	9.75127e-08	-0.00586765	2.88592e-05	1.69757e-05	0.00723049	7.00234e-05	0.0602935	0.000567802	6.64505e-05	0.876132	-0.00324547	5.14973e-05	0.25075	-0.00163644	5.08126e-05	0.556968
cg00751616		0.0395342	0.000398794	1.09175e-11	0.0110839	0.000490708	0.119362	-0.00963751	0.000347404	0.0558123	0.00339657	0.000305194	0.442738	0.0718096	0.000986994	9.94714e-07	0.00150997	0.000936632	0.912083	-0.0075611	0.000725865	0.475753	0.00976566	0.000716214	0.350698
cg00752121		-0.0123081	5.66102e-05	1.85227e-08	-0.00372101	6.96578e-05	0.165185	-0.00733461	4.93153e-05	0.000114746	-0.00866351	4.33234e-05	2.24987e-07	0.00752962	4.09623e-05	0.0107085	0.00100096	3.88722e-05	0.719413	-0.000923385	3.01249e-05	0.668933	0.0010787	2.97244e-05	0.612688
cg00752713	USP9X;USP9X	0.0450025	0.00053542	2.45883e-11	-0.0221308	0.000658825	0.00731842	-0.00550915	0.000466425	0.345233	-0.0074836	0.000409753	0.1445	0.0595684	0.00202027	0.0040903	0.0120858	0.00191718	0.536889	-0.0280373	0.00148576	0.0651401	-0.00874311	0.00146601	0.559066
cg00753112	KHDRBS3	0.0242813	0.000200358	3.71752e-09	0.0200801	0.000246536	7.08904e-05	0.00638402	0.000174539	0.0738679	0.0152689	0.000153332	1.21902e-06	0.0231157	0.000753119	0.0670108	0.038747	0.000714691	0.00129072	0.00336413	0.000553866	0.716348	0.0343962	0.000546502	0.000194693
cg00753287	CTBP2;CTBP2	0.0181525	7.9953e-05	3.29433e-12	0.0238969	9.83806e-05	9.77202e-14	0.00713154	6.965e-05	0.00158929	0.0143431	6.11874e-05	6.59604e-13	0.00995302	0.000240436	0.162339	0.0122958	0.000228168	0.0692043	-0.0020573	0.000176824	0.694136	0.00899872	0.000174473	0.0819517
cg00753337	POLE	0.0380154	0.000201942	6.68697e-20	0.00716799	0.000248485	0.156925	0.0022837	0.000175919	0.524034	0.0173136	0.000154544	4.3551e-08	0.045164	0.000585346	5.82601e-05	0.0110239	0.000555479	0.295625	-0.0108235	0.000430481	0.185384	0.0116098	0.000424758	0.150049
cg00753676	FLJ13197	0.0365136	0.000159466	6.70344e-23	0.0111228	0.00019622	0.0134992	0.00390465	0.000138917	0.220307	0.018317	0.000122038	7.6196e-11	0.0462162	0.000445766	2.69874e-06	0.0256243	0.000423021	0.00557397	-0.000432028	0.00032783	0.951633	0.0175678	0.000323471	0.0128457
cg00754063	AP1M1;AP1M1	0.0539529	0.000259938	7.29991e-30	0.00388806	0.000319849	0.498481	0.000551546	0.000226442	0.892109	0.018982	0.000198929	1.20357e-07	0.0627062	0.000653976	1.6523e-07	0.00831057	0.000620607	0.455527	-0.00840163	0.000480954	0.330466	0.0159172	0.000474559	0.0621852
cg00754253	HRASLS5;HRASLS5;HRASLS5	0.0190795	0.000165144	3.23137e-07	0.00336826	0.000203207	0.46193	-0.00214455	0.000143863	0.508214	0.00761086	0.000126383	0.00757815	0.0651309	0.0005801	9.03317e-09	0.0133779	0.0005505	0.202517	0.00373044	0.000426623	0.646198	0.0129453	0.00042095	0.107064
cg00754604	RBMS1;RBMS1	-0.0495727	0.000333501	1.97044e-20	-0.0134615	0.000410367	0.0386491	-0.016336	0.000290526	0.000399312	-0.0279467	0.000255226	6.81696e-12	0.00509794	0.00101403	0.72711	0.00973216	0.000962291	0.482789	0.00770879	0.00074575	0.473178	-0.0118325	0.000735834	0.264742
cg00755296	PBX3;PBX3;PBX3;PBX3	-0.0151167	0.000422889	0.0111895	-0.0239052	0.000520357	0.00112116	-0.0115153	0.000368394	0.0265077	-0.0267142	0.000323634	5.37318e-09	-0.00386423	0.00133044	0.817357	-0.0342894	0.00126255	0.0313978	-0.0306233	0.000978446	0.0132442	-0.0386413	0.000965436	0.00158544
cg00757902		0.01226	0.00010181	2.83297e-05	0.0209009	0.000125276	7.14907e-09	-0.00417074	8.86907e-05	0.101364	0.00670745	7.79145e-05	0.00273129	0.0100984	0.000282232	0.190629	0.0272228	0.000267831	0.0002294	0.00322925	0.000207562	0.568911	0.0182592	0.000204802	0.00119846
cg00759599	MYCBPAP	0.0254975	0.000303223	4.66522e-07	-0.0131735	0.00037311	0.0338185	-0.00902055	0.000264149	0.0401002	-0.00120909	0.000232054	0.753996	0.0896934	0.00127261	8.23078e-08	0.0142446	0.00120768	0.359292	-0.00615724	0.000935917	0.608979	0.00722532	0.000923472	0.542985
cg00759609		-0.0467708	0.00023744	5.25347e-25	-0.0188912	0.000292166	0.00059112	-0.0148625	0.000206843	0.000135369	-0.0189915	0.000181711	3.04639e-08	-0.0144067	0.000498844	0.160291	-0.0174452	0.00047339	0.0734601	-0.0180717	0.000366865	0.016935	-0.00188683	0.000361987	0.799663
cg00760729	RBMS1;RBMS1	-0.0111028	7.4087e-05	8.86857e-06	-0.0106541	9.11627e-05	0.000523058	-0.012574	6.454e-05	8.15298e-09	-0.00558871	5.66982e-05	0.00342324	0.0161531	0.000102798	0.000577453	0.00716287	9.75524e-05	0.105294	0.00453654	7.56005e-05	0.185313	0.00759143	7.45953e-05	0.0250372
cg00760938		0.017439	0.000117901	3.31915e-08	0.00583464	0.000145074	0.131589	-0.00298523	0.000102708	0.275765	0.0110693	9.02284e-05	4.48575e-06	-0.0250511	0.000318216	0.00236576	-0.0151566	0.000301979	0.0516246	-0.00391876	0.000234025	0.515058	-0.000488895	0.000230914	0.93438
cg00763961	TMEM38B	-0.0187655	6.76231e-05	5.50062e-15	-0.0127773	8.32089e-05	1.3614e-05	-0.0063086	5.8909e-05	0.00238317	-0.0115972	5.17514e-05	2.46059e-10	-0.000914258	0.000247768	0.899241	0.00988132	0.000235126	0.149911	-0.00611787	0.000182216	0.249747	0.00445989	0.000179793	0.394914
cg00765127	TNFRSF10C	-0.0238836	0.000157424	6.3318e-11	-0.00755431	0.000193708	0.091145	-0.00397924	0.000137138	0.208685	-0.0093582	0.000120476	0.000776724	-0.024996	0.000597913	0.026407	-0.0242058	0.000567404	0.023498	-0.0127893	0.000439723	0.121718	0.00144279	0.000433876	0.859305
cg00766374		0.0326862	8.91463e-05	9.08858e-32	-0.0054091	0.000109693	0.107937	-0.00297012	7.76587e-05	0.212404	0.00312269	6.8223e-05	0.135641	0.0549659	0.000330902	1.71951e-10	0.00366658	0.000314018	0.643389	-0.0011207	0.000243356	0.855096	0.0129258	0.00024012	0.0333875
cg00766416		0.0140438	0.000223212	0.0011871	0.0299663	0.000274658	2.07683e-08	-0.00338487	0.000194449	0.369087	0.0111628	0.000170823	0.000760466	0.0395283	0.000806051	0.00257576	0.0539043	0.000764922	1.70381e-05	0.0214471	0.000592794	0.0256925	0.0359939	0.000584912	0.00016471
cg00768844	GDPD5	-0.022266	8.35455e-05	7.90876e-17	-0.00814452	0.000102801	0.0124539	-0.0109458	7.27797e-05	2.20929e-06	-0.0132472	6.39367e-05	7.89289e-11	0.0146128	0.000436501	0.127987	0.0159909	0.000414228	0.0794011	-0.00595614	0.000321016	0.398327	-0.00076983	0.000316747	0.911857
cg00769356	RPL34-AS1	-0.0408411	0.000153528	4.74095e-29	-0.0123466	0.000188914	0.00520645	-0.0160215	0.000133744	3.25424e-07	-0.0194031	0.000117494	2.23381e-12	0.00592012	0.000206514	0.369432	-0.00271782	0.000195976	0.663997	-0.00464409	0.000151877	0.33842	-0.00114444	0.000149857	0.81092
cg00770379		-0.0336353	0.00023654	6.64763e-14	0.00455393	0.000291059	0.405936	-0.00493064	0.000206059	0.203792	-0.00450377	0.000181023	0.186394	-0.034088	0.000753167	0.00708306	0.0119984	0.000714737	0.315581	0.0075886	0.000553902	0.412645	0.0117165	0.000546537	0.200196
cg00771084	ATG4B;ATG4B	0.0119835	5.87047e-05	7.43427e-08	0.00652511	7.2235e-05	0.0169112	0.0011947	5.11399e-05	0.536441	0.00229957	4.49263e-05	0.175665	0.0189335	0.000212792	0.00491487	0.00157616	0.000201934	0.803976	-0.00716259	0.000156494	0.146176	0.00631188	0.000154413	0.1942
cg00771161		-0.0616525	0.000298983	1.59314e-33	7.51626e-05	0.000367892	0.990265	-0.00691752	0.000260455	0.112819	-0.0194184	0.000228809	4.40657e-07	-0.0358556	0.000611272	0.0017013	0.00452556	0.000580082	0.674164	-0.00109706	0.000449548	0.895355	0.00906302	0.00044357	0.271224
cg00771553	VANGL1	-0.0161174	9.93858e-05	2.69749e-08	-0.00443157	0.000122292	0.21221	-0.00720442	8.65787e-05	0.00420954	-0.00813435	7.60592e-05	0.000237253	-0.00311421	0.000263362	0.675737	0.00274026	0.000249924	0.69812	-0.0126672	0.000193685	0.021196	0.00650605	0.000191109	0.228942
cg00771685	MICAL3;MICAL3	0.00350827	9.03713e-05	0.20253	-0.00349767	0.0001112	0.30178	-0.00608789	7.87259e-05	0.0111858	-0.00165837	6.91605e-05	0.431127	0.0638249	0.000628798	5.78741e-08	0.0287803	0.000596714	0.00871952	0.000913556	0.000462437	0.914001	0.0139713	0.000456288	0.0948596
cg00772000	NHLRC1	-0.00164167	1.87943e-05	0.190995	0.00024006	2.3126e-05	0.876478	-0.00201325	1.63724e-05	0.0657096	-0.000994569	1.43831e-05	0.300548	0.0127127	2.5702e-05	8.87448e-08	0.00253841	2.43905e-05	0.250521	0.000171371	1.8902e-05	0.920185	0.0015906	1.86507e-05	0.346226
cg00772932		-0.0388227	0.000271557	7.41222e-16	-0.0213185	0.000334146	0.000289278	-0.0105391	0.000236563	0.0112939	-0.0182855	0.00020782	6.01729e-07	0.0209252	0.000251129	0.00422648	0.00488631	0.000238315	0.478903	-0.00505991	0.000184688	0.344227	0.000343668	0.000182232	0.948053
cg00773099	XYLT1	0.0402298	0.000322834	1.71766e-14	0.00841321	0.000397241	0.18883	-0.000641699	0.000281233	0.887394	0.0160829	0.000247062	5.56082e-05	0.0528053	0.000880043	0.000124444	0.0298164	0.000835139	0.021467	0.00463207	0.00064721	0.643523	0.0188553	0.000638605	0.056881
cg00774777		0.0179378	0.000133987	9.75199e-08	0.024686	0.000164869	2.57285e-09	8.69865e-05	0.000116721	0.97623	0.0118781	0.000102539	3.88231e-06	0.0359195	0.000345566	3.22132e-05	0.0237804	0.000327933	0.0035032	-0.00101126	0.000254139	0.871894	0.0174908	0.00025076	0.00495775
cg00775467		-0.0971617	0.000884523	1.38835e-28	-0.0130465	0.00108839	0.218287	-0.0246686	0.000770541	0.0010244	-0.0343062	0.000676918	2.14226e-07	-0.0259847	0.00234952	0.243026	-0.00169718	0.00222964	0.935891	-0.00283458	0.00172791	0.862381	-0.00104372	0.00170494	0.948422
cg00775909	ZBTB16;ZBTB16	0.0316782	9.97966e-05	4.47643e-27	0.00617048	0.000122798	0.0830788	-0.00155636	8.69366e-05	0.536789	0.00803094	7.63736e-05	0.000292744	0.0469044	0.000420411	9.75624e-07	0.0260809	0.00039896	0.00369132	-0.00585149	0.000309183	0.397831	0.0136707	0.000305072	0.0458282
cg00776112	PFKFB3;PFKFB3;PFKFB3	-0.0336397	0.000144869	1.55121e-21	-0.00186332	0.000178258	0.663894	-0.00635922	0.000126201	0.0363003	-0.00862274	0.000110867	0.00124388	-0.00555865	0.000377732	0.533073	0.0026693	0.000358458	0.752393	-0.0119917	0.000277795	0.0680965	0.0115613	0.000274101	0.0746203
cg00776406	NUP98;NUP98;NUP98;NUP98	0.00108825	0.00026937	0.818854	-0.0130608	0.000331454	0.0256008	-0.00404026	0.000234658	0.329109	-0.0219962	0.000206147	1.76353e-09	-0.00363727	0.000809994	0.780556	-0.0113987	0.000768664	0.357845	-0.0207139	0.000595694	0.0315641	-0.0365695	0.000587773	0.000134762
cg00777079	SERPINF1	-0.0176866	0.000116659	1.79223e-08	-0.00185218	0.000143547	0.630275	0.000180009	0.000101626	0.947315	-0.00330222	8.92784e-05	0.167741	-0.0560801	0.000888282	5.09991e-05	-0.017743	0.000842957	0.172044	-0.00882429	0.000653269	0.380407	-0.00579005	0.000644583	0.559568
cg00777315	DCT;DCT	0.0226123	0.000128784	8.05918e-12	0.0150965	0.000158466	0.000193854	-0.00184543	0.000112188	0.519106	0.00981124	9.85571e-05	9.87138e-05	0.0571418	0.000405122	1.74841e-09	0.0285776	0.00038445	0.0012131	0.00146422	0.000297939	0.829272	0.0178015	0.000293977	0.00821854
cg00777445		0.035219	0.000147617	5.2756e-23	-0.00503021	0.00018164	0.245265	-0.00818773	0.000128595	0.00760126	0.00351073	0.00011297	0.192296	0.0739061	0.000634411	5.28645e-10	0.00991855	0.00060204	0.365959	-0.0108991	0.000466565	0.200158	-0.000140836	0.000460361	0.986598
cg00777989	GALK2;GALK2;GALK2;GALK2	-0.0418188	0.000431009	4.8086e-12	-0.0107528	0.000530349	0.146104	-0.0119147	0.000375468	0.0229765	-0.0209125	0.000329848	5.80871e-06	-0.000400598	0.00147056	0.981831	0.0141196	0.00139552	0.397897	-0.0276161	0.00108149	0.0333873	-0.0273786	0.00106711	0.0325614
cg00778079	EYS;EYS	-0.00765798	0.000199741	0.0613967	-0.0130926	0.000245777	0.00937862	-0.0042261	0.000174002	0.235872	-0.0167774	0.00015286	9.47691e-08	-0.0112902	0.000654762	0.336445	-0.00662362	0.000621352	0.552184	-0.00677496	0.000481532	0.432757	-0.0157214	0.000475129	0.0656151
cg00780520	PVT1	-0.0367284	0.000279363	5.07491e-14	-0.00517567	0.000343751	0.384781	-0.0161103	0.000243364	0.000136793	-0.01982	0.000213794	9.78129e-08	-0.059192	0.000872509	1.65336e-05	-0.0237606	0.00082799	0.0653079	-0.0187894	0.00064167	0.0600353	-0.0143758	0.000633138	0.14436
cg00780810		-0.00366393	5.60014e-06	1.001e-07	-0.00205599	6.89087e-06	0.0148211	-0.00268823	4.8785e-06	7.07753e-06	-0.00303526	4.28575e-06	8.3121e-09	0.00122761	1.19035e-05	0.438145	-0.00103841	1.12961e-05	0.48946	-0.000388088	8.75419e-06	0.738825	0.0029103	8.63779e-06	0.0116709
cg00781627		-0.0269599	0.000226585	7.57844e-10	0.00210999	0.000278809	0.693981	-0.0052222	0.000197387	0.16908	-0.00477221	0.000173404	0.15259	-0.040571	0.000704914	0.000954161	-0.00970298	0.000668945	0.401414	-0.00728206	0.000518415	0.416434	0.0105066	0.000511522	0.234999
cg00781782	PNOC;PNOC	0.023265	0.000128163	1.80253e-12	0.0119429	0.000157702	0.00310027	-0.00478815	0.000111647	0.093682	0.0105539	9.80819e-05	2.70301e-05	-0.00438535	0.000245429	0.541814	0.00187036	0.000232906	0.783893	0.00107531	0.000180496	0.838776	0.00674045	0.000178096	0.19672
cg00782811	RCAN2	0.0166803	6.48201e-05	1.19777e-12	-0.00482089	7.97599e-05	0.0929308	-0.00530149	5.64673e-05	0.00909854	-0.000487078	4.96063e-05	0.784821	0.0157885	0.000223062	0.0217125	-0.0109038	0.000211681	0.0942116	-0.0174727	0.000164047	0.000588496	-0.0116644	0.000161866	0.0194607
cg00783916	TNPO2	0.0099001	2.6241e-05	3.25966e-11	0.00143642	3.2289e-05	0.431257	-0.00424112	2.28595e-05	0.0010465	0.00156347	2.0082e-05	0.168471	0.0213117	9.45421e-05	2.62226e-06	-0.00281458	8.97181e-05	0.506205	-0.00235465	6.95291e-05	0.473023	0.00747153	6.86046e-05	0.0214908
cg00784009		-0.0308181	0.000300172	9.84743e-10	0.00668266	0.000369357	0.279021	-0.00146383	0.000261492	0.737634	-0.00146786	0.00022972	0.702188	0.0195578	0.00110179	0.199529	0.0231655	0.00104557	0.10957	-0.00818997	0.000810288	0.464717	0.00503965	0.000799514	0.648351
cg00784161	MLPH;MLPH	0.0626809	0.0004935	6.57357e-22	0.021997	0.000607242	0.00549492	0.00734799	0.000429906	0.189807	0.0263909	0.000377672	9.27465e-08	0.0637685	0.00161474	0.000606468	0.0287612	0.00153234	0.100823	-0.0153751	0.00118753	0.257176	0.00823085	0.00117174	0.538435
cg00784329		0.104372	0.000623345	8.40317e-45	0.0152152	0.000767014	0.0872774	0.00993508	0.000543019	0.114748	0.0382838	0.000477041	6.19852e-12	0.071933	0.00156283	8.83453e-05	0.0289463	0.00148308	0.0932534	-0.00637918	0.00114935	0.632472	0.0108814	0.00113407	0.408526
cg00785106	RSPRY1	-0.00038438	0.000150415	0.913796	-0.00794942	0.000185083	0.0689755	-0.00208157	0.000131032	0.501011	-0.0155966	0.000115112	1.10725e-08	-3.95574e-05	0.000500443	0.996924	0.00450882	0.000474907	0.643409	-0.0137057	0.000368041	0.0700487	-0.0177691	0.000363147	0.0174985
cg00785482		0.0299987	0.000134696	1.03856e-18	0.00456774	0.000165741	0.269346	-0.001482	0.000117339	0.612663	0.0123893	0.000103082	1.56747e-06	0.0389763	0.000458034	8.71233e-05	0.0127073	0.000434662	0.173174	-0.0104713	0.000336852	0.147606	0.0105625	0.000332373	0.138812
cg00786084	CCR9;CCR9	0.00879864	0.000164266	0.0178219	0.0313954	0.000202127	8.41511e-12	0.00986289	0.000143099	0.00230995	0.0131359	0.000125712	3.98826e-06	-0.0179644	0.000149682	0.00149038	-0.0056198	0.000142044	0.291731	-5.82962e-05	0.000110081	0.988731	-0.00106924	0.000108617	0.792901
cg00787180	CCDC88C	0.0407993	0.000587973	7.27428e-09	0.00940383	0.00072349	0.276409	0.0156405	0.000512206	0.0106155	0.0184299	0.000449972	0.000615431	0.0149356	0.00214965	0.482677	0.0110271	0.00203996	0.584897	0.0232972	0.00158092	0.137014	0.0296602	0.0015599	0.0552999
cg00787695	ST3GAL1;ST3GAL1	-0.0141684	5.40046e-05	3.62651e-11	-0.00698483	6.64516e-05	0.00769091	-0.00696173	4.70454e-05	0.000177746	-0.00886861	4.13293e-05	5.81684e-08	0.0254863	0.000264351	0.000705245	0.0108178	0.000250863	0.127066	0.00695818	0.000194412	0.205134	0.00671363	0.000191827	0.215321
cg00789535		-0.0218251	0.000158149	2.45198e-09	-0.0143016	0.000194599	0.00143406	-0.00753176	0.000137769	0.0176557	-0.0113625	0.00012103	4.73261e-05	0.0468998	0.000844369	0.000490001	0.0168021	0.000801285	0.184656	-0.00643155	0.000620975	0.511898	0.000513773	0.000612718	0.957638
cg00789812		-0.00418734	0.000393858	0.466179	-0.0174164	0.000484635	0.0138436	-0.00700776	0.000343104	0.161615	-0.0235868	0.000301416	9.15774e-08	0.00533116	0.00142333	0.758056	0.00591251	0.00135071	0.718859	-0.0183817	0.00104676	0.1493	-0.0367482	0.00103284	0.00364299
cg00790071		-0.0285617	0.000175367	1.43721e-13	-0.0133479	0.000215786	0.00471066	-0.0108984	0.000152769	0.00112118	-0.0165804	0.000134207	1.84516e-08	0.0115106	0.000924026	0.409329	0.000262742	0.000876877	0.984158	0.00576459	0.000679556	0.57411	-0.0014502	0.000670521	0.886035
cg00790693	TPI1;TPI1;TPI1	0.0108876	8.65312e-05	5.49639e-05	0.0101249	0.000106475	0.0022785	-0.0031022	7.53806e-05	0.18619	0.00379518	6.62217e-05	0.0656971	0.0304988	0.000145131	6.7598e-08	0.0173139	0.000137726	0.00105758	-0.00144331	0.000106734	0.72251	0.00459327	0.000105315	0.252495
cg00790756		-0.0365899	0.000277429	5.16341e-14	-0.0145967	0.000341371	0.0139768	-0.00877971	0.000241679	0.0367365	-0.01985	0.000212314	8.45323e-08	0.0750922	0.00177899	0.000124081	0.00554794	0.00168821	0.762537	-0.0156974	0.00130832	0.270374	0.000842811	0.00129092	0.952131
cg00791190		0.00555749	1.90415e-05	1.14861e-05	0.00852742	2.34302e-05	4.69169e-08	0.00139306	1.65878e-05	0.2057	0.00356068	1.45723e-05	0.000237085	-0.0042417	9.22147e-06	0.00249455	-0.00016921	8.75095e-06	0.898145	-0.00107688	6.78175e-06	0.293566	-0.00210628	6.69158e-06	0.0378059
cg00793342	ACY3	0.0148979	0.000123484	3.89593e-06	0.0147578	0.000151945	0.00019871	0.00385117	0.000107572	0.169522	0.0139564	9.45016e-05	1.6688e-08	0.00452084	0.0003897	0.617671	0.0164453	0.000369815	0.0563327	0.0145323	0.000286597	0.0296794	0.0214957	0.000282786	0.00117377
cg00794883	RUNX1	0.0408307	0.000467638	8.97037e-11	0.0434349	0.000575419	1.98522e-08	0.018337	0.000407377	0.000788551	0.0239648	0.00035788	6.21842e-07	-0.0258398	0.00156115	0.154588	-0.0513087	0.00148149	0.00304361	0.0085625	0.00114811	0.52075	-0.00108151	0.00113285	0.934462
cg00794971		-0.00321466	4.26687e-06	8.61338e-08	-0.000917607	5.2503e-06	0.212518	-0.00224086	3.71703e-06	1.7852e-05	-0.00210775	3.2654e-06	4.39546e-06	-0.0226743	0.000192162	0.000412235	-0.0161093	0.000182357	0.00792281	-0.00935648	0.000141322	0.0460711	-0.00832352	0.000139443	0.0719482
cg00795007	CSDE1;CSDE1;CSDE1;CSDE1;CSDE1;CSDE1	0.0341395	0.000407797	6.18295e-09	-0.0176872	0.000501786	0.01403	-0.0107551	0.000355247	0.0348286	-0.0113559	0.000312084	0.0112215	0.028193	0.00129009	0.0877498	0.00377448	0.00122426	0.809245	-0.042128	0.000948769	0.000569942	-0.0137063	0.000936154	0.252093
cg00795538	PLEKHA6	0.0327666	0.000170107	8.82523e-18	0.0117662	0.000209313	0.011404	-0.00471029	0.000148186	0.152284	0.0158856	0.000130181	4.39623e-08	-0.00391631	0.000273358	0.605658	0.00252273	0.000259409	0.725973	-0.00488987	0.000201035	0.380925	0.00452779	0.000198362	0.410904
cg00795992		-0.0196715	9.51828e-05	4.58477e-12	-0.0147633	0.000117121	2.26518e-05	-0.0123974	8.29173e-05	5.15098e-07	-0.0118197	7.28427e-05	5.17272e-08	0.0195427	0.000386193	0.0307531	0.00756589	0.000366488	0.376745	-0.00897353	0.000284018	0.176472	-0.00562241	0.000280242	0.390321
cg00796354	SETD2	0.0299615	0.000274092	5.06361e-10	-0.00110269	0.000337265	0.851692	0.00372683	0.000238772	0.372162	0.0193793	0.00020976	1.42027e-07	-0.00892969	0.000175951	0.142868	-0.00648514	0.000166973	0.261837	-0.00086115	0.0001294	0.847399	-0.00297908	0.000127679	0.500005
cg00796466		0.0251211	6.28735e-05	4.96585e-27	-0.000808802	7.73647e-05	0.774635	-0.00107288	5.47715e-05	0.591644	0.00333643	4.81166e-05	0.0576818	0.0221328	0.000208531	0.000921432	-0.00351591	0.00019789	0.576034	-0.00477224	0.00015336	0.327625	0.00543702	0.000151321	0.258465
cg00797407	LINC00656	-0.0338803	0.000337897	2.44273e-10	-0.00235698	0.000415775	0.718911	-0.00728686	0.000294354	0.116137	-0.0152	0.00025859	0.000195474	-0.0269807	0.00110183	0.0770979	-0.0319386	0.00104561	0.0276479	-0.0239022	0.000810318	0.0334033	-0.0197956	0.000799543	0.0738922
cg00797801	NDUFS2;NDUFS2	-0.0204939	0.000102576	3.86101e-12	0.00264618	0.000126218	0.463349	-0.00239877	8.93578e-05	0.347756	-0.00126756	7.85006e-05	0.572191	-0.00392365	0.0003754	0.658916	0.00376881	0.000356245	0.655029	-0.00482435	0.00027608	0.460641	0.00728618	0.000272409	0.259036
cg00797818	GALNT18	0.00733198	0.000136683	0.0304102	0.00420881	0.000168185	0.312314	-0.0166214	0.000119069	1.99788e-08	-0.0016868	0.000104602	0.514959	0.0390012	0.00053621	0.000278004	0.0271495	0.00050885	0.00738989	-0.00398847	0.000394345	0.609719	0.00905466	0.000389102	0.240594
cg00802237	SERPINA1;SERPINA1;SERPINA1;SERPINA1;SERPINA1;SERPINA1;SERPINA1;SERPINA1;SERPINA1;SERPINA1	-0.0442035	0.000262987	1.38611e-20	-0.00570988	0.000323601	0.323056	-0.00731881	0.000229098	0.0736808	-0.0133419	0.000201262	0.000210538	-0.0451381	0.000788626	0.000516545	-0.00808256	0.000748386	0.508636	0.00254321	0.000579979	0.788363	0.0035155	0.000572268	0.706883
cg00802478	RBM47	-0.00943478	1.93923e-05	2.06557e-13	-0.00496051	2.38618e-05	0.00159097	-0.00222961	1.68933e-05	0.0448215	-0.00479698	1.48408e-05	9.58769e-07	0.00629719	2.10289e-05	0.00294343	0.00367273	1.99559e-05	0.0664798	0.00106569	1.54653e-05	0.491054	0.00201891	1.52597e-05	0.186538
cg00804078	DDO;DDO	-0.005779	0.000121125	0.0698596	-0.00727385	0.000149042	0.0636949	-0.0163622	0.000105517	4.45492e-09	-0.00962824	9.26962e-05	8.15309e-05	0.00963405	0.000174998	0.113051	-0.00774845	0.000166068	0.179037	-0.015429	0.000128699	0.000611243	-0.0105738	0.000126987	0.0168073
cg00804423	COX7B2	0.0604212	0.000481498	5.78245e-21	0.0246822	0.000592474	0.00161589	0.00556447	0.000419451	0.314751	0.0216592	0.000368487	8.88638e-06	0.0750999	0.00149624	2.9589e-05	0.0763095	0.0014199	8.06043e-06	-0.0226769	0.00110038	0.0829452	0.0275257	0.00108575	0.0331338
cg00804794		0.0339845	0.000307176	2.81243e-11	0.0111098	0.000377974	0.0753143	-0.00724845	0.000267592	0.10118	0.0159912	0.000235079	3.98692e-05	0.0661621	0.000855034	1.2661e-06	0.0234953	0.000811406	0.0656059	0.00915518	0.000628818	0.353669	0.0191623	0.000620457	0.0496472
cg00805076	NAP1L4	0.0166411	7.27581e-05	2.13692e-11	0.0159039	8.95275e-05	1.84952e-07	0.00023984	6.33824e-05	0.911233	0.00867999	5.56813e-05	4.66552e-06	0.0212216	0.000214829	0.00173068	0.0132972	0.000203868	0.0377751	-0.00363751	0.000157992	0.46212	0.0135847	0.000155891	0.0056356
cg00805193	SAMD10	-0.080964	0.000183958	5.89766e-85	-0.00832766	0.000226357	0.0849304	-0.0105072	0.000160253	0.00215834	-0.0267274	0.000140782	1.39266e-18	-0.0890585	0.000556982	4.32052e-15	-0.0326552	0.000528561	0.00160697	-0.0304648	0.000409621	0.00015375	-0.0260202	0.000404175	0.00101927
cg00806079		-0.11529	0.000588028	1.41279e-56	0.0159681	0.000723557	0.0646701	-0.00479058	0.000512253	0.433498	-0.0150998	0.000450013	0.00499615	-0.0930502	0.00131815	4.72879e-08	0.0100503	0.00125089	0.524954	-0.00538151	0.000969404	0.66043	-0.00752948	0.000956515	0.533377
cg00806185	WT1;WT1;WT1;WT1;WT1	0.0388307	0.000442191	2.26321e-10	0.00635029	0.000544108	0.396663	-0.00695485	0.000385209	0.18985	0.00761223	0.000338405	0.102429	-0.00172139	0.00101643	0.906301	0.00460104	0.00096457	0.740264	-0.0122707	0.000747516	0.254377	-0.0156522	0.000737576	0.140887
cg00807990	GNB5;LOC100129973	0.0520731	0.000490086	8.20122e-16	0.0296258	0.000603042	0.000177479	0.008337	0.000426933	0.135518	0.033513	0.000375059	1.13334e-11	0.0723199	0.00135791	2.43549e-05	0.0486998	0.00128862	0.00256936	0.0208396	0.00099865	0.094362	0.0415076	0.000985371	0.00079341
cg00808150	PRCP;PRCP	-0.0114952	6.95561e-05	2.07756e-06	-0.0127568	8.55875e-05	1.84725e-05	-0.0112078	6.0593e-05	1.11244e-07	-0.0103407	5.32308e-05	2.52177e-08	0.0252221	0.000473535	0.0119148	0.0183005	0.000449373	0.0540411	-0.00095602	0.000348252	0.896386	0.0032382	0.000343621	0.654883
cg00808403	LOC100129354	-0.0210695	0.000140573	1.02138e-09	-0.00184087	0.000172973	0.66297	-0.00697486	0.000122459	0.0197691	-0.00777065	0.00010758	0.00313284	-0.00463018	0.000426994	0.62527	0.014306	0.000405206	0.112424	-0.00537044	0.000314024	0.441264	0.0215966	0.000309849	0.00182865
cg00808648	PACS2;PACS2	0.00184064	6.05475e-05	0.413954	0.000835518	7.45026e-05	0.763108	-0.00464098	5.27452e-05	0.01813	0.000251715	4.63366e-05	0.883922	0.0312759	0.000137887	1.46561e-08	0.0111232	0.000130851	0.0301345	0.00577832	0.000101406	0.1453	0.00482591	0.000100058	0.217483
cg00808785	SNX9	0.032777	0.000333324	6.91441e-10	0.00837173	0.00041015	0.19815	-0.00558687	0.000290372	0.225112	0.0137102	0.000255091	0.000714828	-0.00821322	0.000432774	0.389677	0.00494981	0.000410692	0.584743	0.00181128	0.000318275	0.796345	0.00252656	0.000314043	0.715239
cg00809096	LRRC8A;LRRC8A;LRRC8A	-0.0296501	0.00024542	8.10114e-11	-0.00629322	0.000301984	0.259566	-0.0105502	0.000213794	0.00764134	-0.0128588	0.000187818	0.000217733	-0.0311222	0.000621046	0.0067817	-0.0173247	0.000589357	0.110948	-0.0215489	0.000456736	0.0107549	-0.00487869	0.000450663	0.556547
cg00809772		0.0150949	5.82077e-05	1.12242e-11	-0.00170144	7.16234e-05	0.531341	-0.0047651	5.07069e-05	0.0133517	0.00182216	4.45459e-05	0.281146	0.0191523	0.000193294	0.00285555	0.00445141	0.000183431	0.462205	-0.00623842	0.000142154	0.184071	0.00553915	0.000140264	0.23184
cg00811436		-0.0348022	0.000262936	1.87752e-13	-0.0132475	0.000323538	0.0219302	-0.00572855	0.000229053	0.161412	-0.0124478	0.000201223	0.000542458	-0.0395222	0.000930287	0.00498569	-0.00409001	0.000882819	0.75806	-0.0172509	0.000684161	0.0943235	-0.00043026	0.000675064	0.966196
cg00811614	SNX1;SNX1;SNX1	0.0702898	0.000451357	2.99712e-29	0.0194584	0.000555387	0.0102121	0.0110635	0.000393194	0.0390649	0.0283595	0.00034542	2.04171e-09	0.125898	0.00144788	3.64961e-12	0.0531801	0.00137401	0.00144296	-0.000694008	0.00106482	0.956883	0.00930499	0.00105066	0.462733
cg00811946	GPD2;GPD2	0.0443329	0.000310618	8.05481e-18	0.000766061	0.00038221	0.902892	0.000760448	0.000270591	0.864165	0.0236708	0.000237714	1.63021e-09	0.0480478	0.0006732	6.65229e-05	0.0162846	0.00063885	0.149992	-0.00100116	0.000495091	0.908937	0.00928476	0.000488508	0.282769
cg00812557	TBC1D1	-0.0112534	3.47555e-05	5.61376e-11	-0.00940365	4.2766e-05	8.00747e-06	-0.00766193	3.02768e-05	2.83576e-07	-0.00792581	2.65981e-05	1.57126e-09	0.0184567	0.000141501	0.000797545	0.00711437	0.000134281	0.170073	-0.00304675	0.000104064	0.447908	0.000737622	0.00010268	0.852221
cg00813162	ACTN1;ACTN1;ACTN1	0.0206489	4.03373e-05	2.46916e-28	-0.00109005	4.96343e-05	0.629983	-0.000137066	3.51394e-05	0.931811	0.00577108	3.08698e-05	4.28633e-05	0.0380907	0.000222222	5.16481e-08	-0.00614441	0.000210883	0.344029	-0.00837951	0.000163429	0.0963568	-0.000520109	0.000161256	0.916521
cg00814401		-0.0543277	0.00033801	8.07505e-24	-0.0229888	0.000415915	0.000458502	-0.0234366	0.000294453	4.74251e-07	-0.0232104	0.000258676	1.4091e-08	-0.0167305	0.000794011	0.196105	-0.00248135	0.000753496	0.839692	-0.00828904	0.00058394	0.383488	-0.00583445	0.000576175	0.534033
cg00816037	FAM38A	-0.00255486	1.2438e-05	0.0124211	-0.0053826	1.53047e-05	1.92681e-05	-0.00541336	1.08352e-05	1.40595e-09	-0.00303038	9.5187e-06	0.000108859	0.000638651	0.000169153	0.91475	0.00188093	0.000160522	0.739736	0.00317367	0.0001244	0.469646	0.00597952	0.000122746	0.167827
cg00818853	PPP2CB	0.0342886	0.000616225	1.97617e-06	0.0529319	0.000758253	2.58809e-09	0.00613504	0.000536817	0.327203	0.0285524	0.000471592	2.3185e-07	0.0594759	0.00138197	0.00054777	0.0812672	0.00131145	8.2396e-07	0.00343841	0.00101634	0.783961	0.0252443	0.00100283	0.041983
cg00819078	FAM134B	0.0718734	0.000517587	6.83403e-27	0.00457348	0.000636881	0.572577	0.0025233	0.00045089	0.660125	0.0253034	0.000396105	5.66776e-07	0.127622	0.00139103	7.47408e-13	0.0164532	0.00132005	0.311237	-0.0040132	0.001023	0.749771	0.0160383	0.0010094	0.196962
cg00819142	SOX13	-0.0247847	0.000172874	9.61814e-11	0.0011998	0.000212718	0.797839	-0.00453863	0.000150597	0.171222	-0.00489595	0.000132299	0.0929703	0.0219273	0.00052178	0.0369988	0.0161433	0.000495156	0.105172	-0.00567507	0.000383733	0.461635	0.0113594	0.00037863	0.135841
cg00820311	LMF1	0.0207099	0.000151885	7.59711e-09	-0.0125139	0.000186892	0.00441332	-0.00635844	0.000132313	0.0409113	0.00224496	0.000116236	0.411045	0.0324056	0.000358517	0.000222093	0.00522279	0.000340224	0.52643	-0.00692906	0.000263665	0.278449	0.00516754	0.000260159	0.412509
cg00821310	ACOT7;ACOT7;ACOT7;ACOT7	0.00607234	0.000401929	0.295559	0.0417348	0.000494566	6.03151e-09	0.00220014	0.000350135	0.663485	0.014056	0.000307593	0.00157825	0.0429471	0.00110606	0.00513459	0.0428595	0.00104962	0.00327066	-0.0103282	0.000813429	0.357586	0.0154963	0.000802613	0.162189
cg00822539	GNAS;GNAS;GNAS;GNAS;GNAS;GNAS;GNAS;GNAS;GNAS;GNAS;GNAS;GNAS;GNAS	0.0557707	0.000288788	8.03114e-29	0.0327873	0.000355348	6.89785e-08	0.0104433	0.000251574	0.0149101	0.0343368	0.000221007	1.94866e-19	0.0351402	0.00114113	0.0238844	0.0253733	0.00108291	0.0851369	0.0294486	0.000839224	0.0101349	0.0114974	0.000828065	0.306925
cg00823000	TMEM37	0.00779731	2.4975e-05	7.98802e-08	0.00832436	3.07312e-05	3.13928e-06	0.00311115	2.17566e-05	0.0136549	0.00531885	1.91132e-05	1.68337e-06	-0.0184093	0.000400851	0.0456699	-0.00728609	0.000380398	0.403399	-0.00841669	0.000294798	0.213247	0.00575241	0.000290878	0.388316
cg00823170		0.0392962	0.000379282	4.42912e-12	0.012512	0.0004667	0.0714568	-0.00575294	0.000330407	0.241598	0.0200655	0.000290262	3.54958e-06	0.0111631	0.000730364	0.368154	0.0122216	0.000693097	0.299257	-0.00147391	0.000537132	0.87157	0.000737153	0.00052999	0.934691
cg00825491	SMAD7;SMAD7;SMAD7;SMAD7	-0.00467557	0.000344938	0.38461	0.0391456	0.00042444	3.91378e-09	-0.00267939	0.000300489	0.567338	0.00618969	0.000263979	0.132667	-0.0106802	0.000910972	0.440665	0.0186119	0.000864489	0.157232	-0.00108813	0.000669956	0.914894	0.00482902	0.000661048	0.630816
cg00825543	SGK1	-0.0592466	0.000174668	7.28178e-51	-0.018328	0.000214926	0.00010253	-0.0139921	0.00015216	2.82145e-05	-0.0244453	0.000133672	1.35654e-16	-0.0404318	0.000507977	0.000110417	-0.00159272	0.000482057	0.87104	-0.00777623	0.000373581	0.306811	0.000349137	0.000368614	0.962881
cg00825734	SCNN1D;SCNN1D;SCNN1D	-0.0303561	0.000271411	2.47091e-10	-0.00160673	0.000333966	0.78427	-0.00836905	0.000236436	0.0441123	-0.0142413	0.000207709	9.89291e-05	-0.0231234	0.000920833	0.09737	-0.0100028	0.000873847	0.449097	-0.00791721	0.000677209	0.439495	0.0109999	0.000668204	0.27658
cg00826902	WDR8	0.0594677	0.000268934	1.42631e-34	-0.000123491	0.000330919	0.983136	0.00565049	0.000234279	0.172007	0.0187168	0.000205813	2.86404e-07	0.0643335	0.00109797	2.95853e-05	0.0383931	0.00104195	0.00810697	-0.000723462	0.000807483	0.948397	-0.00331447	0.000796746	0.763807
cg00827581	RAVER1	0.0118323	3.16621e-05	5.578e-13	-0.00473395	3.89596e-05	0.018289	-0.00479714	2.75821e-05	0.000738569	0.00418885	2.42308e-05	0.000794955	0.000252898	1.61522e-05	0.89089	0.00228198	1.5328e-05	0.192677	-0.000908127	1.18788e-05	0.503124	-0.00148638	1.17209e-05	0.266978
cg00828556		-0.0292776	0.000182992	1.18744e-13	-0.0205682	0.000225168	2.06995e-05	-0.00483739	0.000159411	0.156354	-0.0190013	0.000140042	2.89217e-10	0.0574077	0.00111437	0.000207337	0.0154048	0.00105751	0.289508	0.006488	0.000819545	0.564629	0.00363077	0.000808648	0.743876
cg00829404		0.072073	0.000405508	9.33121e-34	0.0155042	0.000498971	0.0307898	0.00638543	0.000353254	0.208763	0.0215069	0.000310333	1.54959e-06	0.0603511	0.00115227	0.000126725	-0.00669217	0.00109348	0.650675	-0.00879547	0.000847415	0.442648	0.0127581	0.000836147	0.259304
cg00829409	PPP1R10;PPP1R10;PPP1R10;PPP1R10	0.0503796	0.000377819	8.40247e-19	0.00742966	0.000464899	0.283381	-0.000113669	0.000329132	0.981502	0.0181206	0.000289142	2.70304e-05	0.0525263	0.00107929	0.000552319	0.0253292	0.00102422	0.0772334	-0.0156259	0.000793746	0.159189	0.0175729	0.000783192	0.108751
cg00832112	ZNF827;ZNF827	0.0504355	0.000252106	3.68672e-27	0.0180863	0.000310212	0.00140856	0.000354019	0.000219619	0.929557	0.0229966	0.000192935	8.12192e-11	0.0768013	0.000656838	2.37583e-10	0.0338714	0.000623322	0.00256864	0.00234425	0.000483058	0.786294	0.00864145	0.000476635	0.311456
cg00832327		-0.0274574	0.00016979	5.00208e-13	0.00402127	0.000208923	0.386395	-0.00018711	0.00014791	0.954598	-0.00596992	0.000129939	0.0387768	-0.0278257	0.000418687	0.00322869	-0.0140283	0.000397323	0.11595	-0.00653791	0.000307915	0.343894	-0.0072978	0.000303821	0.284375
cg00832457	BICD1;BICD1	-0.0327142	0.000383944	9.46033e-09	0.0078094	0.000472436	0.263336	-0.00737362	0.000334468	0.135812	-0.0117065	0.00029383	0.00706698	0.00726573	0.00109676	0.632506	0.0321325	0.00104079	0.0263782	-0.00829679	0.000806587	0.45789	0.0104578	0.000795862	0.343114
cg00832661		-0.016983	4.90355e-05	1.07201e-16	-0.0226432	6.03373e-05	2.83543e-19	-0.0125318	4.27167e-05	1.83411e-12	-0.0133704	3.75265e-05	1.461e-17	0.0118341	0.000127516	0.0228671	0.00953534	0.00012101	0.0530748	0.00248038	9.37792e-05	0.515109	0.00256493	9.25322e-05	0.49515
cg00833342	PAPD5;PAPD5	-0.0522705	0.000237199	1.22007e-30	-0.00936491	0.000291868	0.087982	-0.0100321	0.000206633	0.00987261	-0.0188318	0.000181526	3.89951e-08	-0.0664808	0.000806187	5.51441e-07	-0.0378067	0.000765051	0.00238589	-0.0265403	0.000592894	0.00587142	-0.0192974	0.000585011	0.0418116
cg00834988	AUTS2;AUTS2	0.0934017	0.000383093	5.88338e-57	0.0061157	0.000471388	0.380496	0.00331157	0.000333726	0.502354	0.0296377	0.000293178	1.11937e-11	0.117576	0.000858697	1.09155e-16	0.0358522	0.000814882	0.00520618	0.00446848	0.000631512	0.651303	0.0117505	0.000623115	0.228839
cg00835818		0.038426	0.000388904	2.25962e-11	0.0220891	0.000478539	0.00169057	-0.0025294	0.000338789	0.611086	0.0256995	0.000297625	4.81323e-09	0.042185	0.000978554	0.00349083	0.00943519	0.000928623	0.488535	-0.0157386	0.000719658	0.136517	0.0170517	0.000710089	0.102198
cg00836308	TEKT2;ADPRHL2	0.0391199	0.000257882	7.89982e-17	0.00302015	0.000317319	0.597574	0.000975223	0.000224651	0.809725	0.0163461	0.000197355	4.63604e-06	0.0524288	0.000682081	1.59845e-05	0.00941507	0.000647278	0.407825	-0.0143624	0.000501623	0.103761	0.0189545	0.000494953	0.0298135
cg00838561		-0.0153597	6.22633e-05	2.36476e-11	-0.0059165	7.66138e-05	0.0354298	-0.00588034	5.42399e-05	0.00316601	-0.00701583	4.76496e-05	6.23087e-05	0.0211035	0.000205159	0.00143645	0.00270283	0.000194691	0.664702	-0.00261689	0.00015088	0.588192	0.000782417	0.000148874	0.86965
cg00839850	AFF1	0.0705637	0.000606887	1.63515e-22	0.0306474	0.000746763	0.000490017	0.00347425	0.000528682	0.576067	0.0362147	0.000464446	4.26604e-11	0.0575013	0.00139167	0.000862349	0.0273873	0.00132066	0.0923981	-0.00282097	0.00102348	0.822643	0.0261932	0.00100987	0.035527
cg00839873	ASB2	-0.00331218	4.22457e-06	2.98758e-08	-0.00395623	5.19825e-06	7.39955e-08	-0.00311133	3.68018e-06	2.34304e-09	-0.00212537	3.23303e-06	3.27336e-06	0.00402981	0.000129337	0.440039	0.00284571	0.000122738	0.565507	0.00807348	9.51185e-05	0.0359639	0.0034285	9.38537e-05	0.365402
cg00840791		-0.0980492	0.00164471	1.32747e-16	-0.0249329	0.00202378	0.0845253	-0.0256391	0.00143277	0.0122647	-0.0372556	0.00125868	3.53095e-05	-0.1528	0.00496175	3.29509e-06	-0.0885684	0.00470857	0.00409914	-0.0192356	0.00364902	0.418467	-0.0493948	0.0036005	0.0357613
cg00840990		-0.150321	0.00104842	3.41843e-54	-0.0182025	0.00129007	0.114693	-0.0244968	0.000913321	0.00273622	-0.0550803	0.00080235	2.62684e-14	-0.132927	0.00280616	8.70419e-08	-0.0122675	0.00266298	0.59481	-0.0207582	0.00206374	0.245884	-0.0308568	0.0020363	0.0808256
cg00841849		-0.0126077	3.69665e-05	1.14538e-12	-0.0123045	4.54866e-05	1.55462e-08	-0.00841184	3.22029e-05	4.68894e-08	-0.00871131	2.82902e-05	1.28212e-10	0.000647409	0.000176892	0.91549	0.00660283	0.000167866	0.254559	7.22173e-05	0.000130092	0.987158	0.00600518	0.000128362	0.175555
cg00842555	SSBP3;SSBP3;SSBP3	0.0175442	0.000319505	0.000712591	0.0286391	0.000393144	7.29746e-06	0.010354	0.000278332	0.0217332	0.0274288	0.000244514	5.98647e-12	0.0313185	0.000909211	0.0240993	0.0439184	0.000862818	0.000906512	0.0139728	0.000668661	0.170165	0.0473346	0.00065977	3.49716e-06
cg00842918	GAS7;GAS7	-0.0220356	0.000181689	1.89148e-08	-0.010957	0.000223565	0.0226013	-0.0103453	0.000158276	0.00237252	-0.0124452	0.000139045	3.2243e-05	0.0537055	0.000830055	5.96619e-05	0.0148407	0.000787701	0.237174	-0.00420684	0.000610447	0.665179	0.000371187	0.000602331	0.969125
cg00846121	FAM83E	0.0189394	0.000147431	8.05294e-08	0.0044154	0.000181411	0.307443	-0.00363557	0.000128432	0.235256	0.00446208	0.000112828	0.0973301	0.0300599	0.000431165	0.00173347	0.00969677	0.000409165	0.283787	-0.00316614	0.000317092	0.651326	0.0190263	0.000312875	0.00619815
cg00846554	PHACTR1	0.0192691	0.000127415	4.41404e-09	-0.00235327	0.000156782	0.558432	-0.00450769	0.000110996	0.113469	0.00258305	9.75098e-05	0.301773	0.0412564	0.000371563	4.40188e-06	0.0090913	0.000352604	0.279027	0.00029117	0.000273259	0.964285	0.010059	0.000269626	0.117626
cg00848128		0.0976389	0.000566227	2.62093e-43	-0.018409	0.000696732	0.0299945	8.79471e-05	0.000493262	0.988308	0.0155676	0.000433329	0.00318703	0.114937	0.00155801	7.01732e-10	0.00591732	0.00147852	0.730578	-0.0323198	0.00114581	0.0156732	-0.0204542	0.00113058	0.120199
cg00848156	ZNF664-FAM101A	0.0507819	0.000245304	3.41455e-28	0.00402846	0.000301842	0.470334	-0.00954839	0.000213693	0.0157259	0.0201591	0.000187729	7.37869e-09	0.0721571	0.000533928	4.55326e-11	0.0228915	0.000506685	0.0233925	-0.00653866	0.000392667	0.401822	0.0204281	0.000387446	0.00824442
cg00848447	PCNT	0.0441512	0.000218196	2.56155e-24	0.00521765	0.000268486	0.321506	0.00501542	0.000190079	0.178342	0.0164003	0.000166984	5.92838e-07	0.0371194	0.000705322	0.00247953	0.00824587	0.000669332	0.475852	-0.00593996	0.000518715	0.507475	0.0158675	0.000511818	0.0733628
cg00848479	CDC42BPB	0.0307142	0.000146704	4.43428e-18	0.0168853	0.000180517	9.42707e-05	0.00611134	0.000127799	0.0455626	0.0208748	0.000112272	1.21938e-14	0.0234703	0.000461027	0.0176545	0.0273157	0.000437503	0.00368633	0.000482574	0.000339053	0.946882	0.0140789	0.000334545	0.0495172
cg00848997	LIMK1;LIMK1	-0.0143315	4.83448e-05	1.55277e-12	-0.0114428	5.94873e-05	4.10704e-06	-0.01188	4.2115e-05	1.67723e-11	-0.00995775	3.69979e-05	1.3061e-10	0.00354256	0.000188395	0.57376	-0.00228	0.000178783	0.70279	-0.000725958	0.000138552	0.875419	-0.00059987	0.000136709	0.895541
cg00849335	PDE4B;PDE4B;PDE4B;PDE4B;PDE4B	-0.0254671	0.000199571	5.89147e-10	-0.00953942	0.000245568	0.0581561	-0.00953055	0.000173854	0.00753565	-0.0112298	0.00015273	0.000341919	0.0367893	0.000766465	0.00399293	0.0206007	0.000727356	0.0880776	-0.00228795	0.000563681	0.806485	-0.00132146	0.000556186	0.885978
cg00849642	CORO1C	0.0281429	0.000186241	1.51434e-12	0.00662375	0.000229166	0.173177	0.000329142	0.000162241	0.923817	0.0111427	0.000142529	0.000234979	0.0487278	0.000797671	0.000197867	0.0225546	0.00075697	0.067266	0.00272565	0.000586631	0.774835	0.015692	0.000578831	0.0957816
cg00850193	TLX1NB	-0.00760074	0.000123568	0.0182826	0.000227053	0.000152048	0.954279	0.000704965	0.000107645	0.801471	-0.00118247	9.45658e-05	0.63117	-0.0574038	0.000487544	3.09084e-08	-0.0203558	0.000462667	0.0348014	-0.0154736	0.000358554	0.0383985	-0.00745767	0.000353787	0.310634
cg00850579	CDK17;CDK17	0.0229483	0.000127542	3.14789e-12	0.011603	0.000156938	0.00396913	0.00287308	0.000111107	0.313198	0.0129054	9.76072e-05	2.76964e-07	0.00271013	0.000113232	0.578831	-0.000839719	0.000107454	0.856149	0.00611007	8.32743e-05	0.089439	0.00306352	8.2167e-05	0.387359
cg00851028		0.0549143	0.000210248	2.01416e-37	0.0080969	0.000258706	0.117133	0.00254732	0.000183155	0.486117	0.0175619	0.000160901	5.21625e-08	0.0604983	0.00048889	6.15285e-09	0.00979198	0.000463944	0.309364	-0.0125975	0.000359545	0.0919409	0.00656704	0.000354764	0.372534
cg00852548	SLIT1	-0.0113657	3.75575e-05	1.89675e-10	-0.00309754	4.62138e-05	0.156083	-0.00304621	3.27177e-05	0.0488682	-0.0064633	2.87425e-05	2.08551e-06	-0.00409199	7.77083e-05	0.311933	-0.00258346	7.37432e-05	0.500936	-0.0049624	5.7149e-05	0.0958743	-0.00240423	5.63891e-05	0.412817
cg00852675	LOC728743	0.0080412	2.42923e-05	2.01824e-08	0.0074166	2.98912e-05	2.51494e-05	0.00672257	2.11619e-05	7.20077e-08	0.00444971	1.85907e-05	4.7981e-05	0.00645217	0.00021942	0.342657	-0.000616842	0.000208224	0.923789	0.000692632	0.000161368	0.889762	0.00391917	0.000159222	0.426917
cg00852802		0.0132341	3.55816e-05	2.92989e-14	0.00238519	4.37825e-05	0.26177	-0.00294047	3.09964e-05	0.0507651	0.00250734	2.72303e-05	0.0579399	0.0250736	9.82042e-05	6.87292e-08	0.00636715	9.31933e-05	0.140597	-0.00156463	7.22223e-05	0.639823	0.00396499	7.1262e-05	0.229867
cg00852924	TOR3A	-0.0167244	6.38617e-05	7.14437e-13	-0.00415849	7.85807e-05	0.144219	-0.00609034	5.56324e-05	0.00254553	-0.00783702	4.88729e-05	1.01438e-05	0.028957	0.000317018	0.000444216	0.000715514	0.000300842	0.926446	-0.00411185	0.000233144	0.49377	-0.000610852	0.000230044	0.917909
cg00853733	SETD1B	0.0540886	0.000155692	7.41333e-48	0.0149607	0.000191576	0.000778568	0.00395302	0.000135629	0.209176	0.0224574	0.00011915	8.29704e-16	0.0506021	0.000361568	1.50596e-08	0.019166	0.000343119	0.0211021	0.00401795	0.000265908	0.531195	0.00855993	0.000262373	0.176842
cg00854187		0.020969	0.000395818	0.000279392	0.0379398	0.000487046	9.72844e-08	0.00833901	0.000344812	0.0966661	0.0242543	0.000302916	4.27435e-08	0.022061	0.001025	0.133711	0.0333663	0.000972697	0.0171328	0.00379779	0.000753815	0.725138	0.0268359	0.000743791	0.012204
cg00854314	ISG20	-0.0172143	6.70837e-05	5.72596e-13	0.00672371	8.25453e-05	0.0213001	-0.00427472	5.84392e-05	0.0386305	-0.00654889	5.13387e-05	0.000315571	-0.0206716	0.00027764	0.0071512	-0.00530854	0.000263473	0.464421	-0.00751601	0.000204185	0.181778	0.00180547	0.00020147	0.744803
cg00854448	NUAK2	0.000473655	4.44046e-06	0.437572	0.00416567	5.4639e-06	3.28746e-08	-0.000359269	3.86825e-06	0.499077	0.00163842	3.39825e-06	0.000459807	0.00194859	1.22576e-05	0.225519	0.000529472	1.16321e-05	0.728303	-0.000631845	9.01458e-06	0.592751	0.00292025	8.89472e-06	0.0126306
cg00856626	AMDHD2;AMDHD2	0.0219634	0.000103938	1.53051e-13	0.00276108	0.000127894	0.447165	-0.00218002	9.05446e-05	0.396585	0.00294851	7.95432e-05	0.1919	0.0526675	0.000410924	3.14981e-08	0.0155491	0.000389956	0.0787521	0.00605791	0.000302206	0.375979	0.0130436	0.000298187	0.0539013
cg00857405		-0.0394031	0.00012196	1.44898e-33	0.0115395	0.00015007	0.00339462	-0.00649026	0.000106244	0.0198914	-0.00705964	9.33354e-05	0.00395433	-0.0269222	0.00026385	0.000346037	0.0121383	0.000250387	0.0867408	-0.00719859	0.000194043	0.189532	0.00299104	0.000191463	0.580218
cg00857488		-0.0053319	9.8419e-05	0.06353	-0.00793597	0.000121103	0.0248403	-0.00369594	8.57365e-05	0.139763	-0.0124059	7.53193e-05	1.91956e-08	-0.0121843	0.000735505	0.327723	-0.014073	0.000697976	0.233736	-0.0228229	0.000540913	0.0130308	-0.0129712	0.00053372	0.151389
cg00858060	ADGRG3;ADGRG3	-0.0176982	9.63779e-05	5.8869e-10	-0.00528194	0.000118591	0.131103	-0.00855696	8.39584e-05	0.000560219	-0.00403488	7.37573e-05	0.0637301	0.0349455	0.000521975	0.000943553	0.00837609	0.000495341	0.39992	-0.00325799	0.000383876	0.672547	0.00408524	0.000378772	0.591218
cg00858665		-0.0130541	5.98996e-05	6.692e-09	0.00161423	7.37053e-05	0.558257	-0.00615046	5.21808e-05	0.00165238	-0.00844114	4.58407e-05	9.29852e-07	-0.00873014	0.000158359	0.131102	0.00232845	0.000150279	0.670833	-0.00504538	0.000116462	0.235144	-0.00655936	0.000114913	0.118045
cg00859434	PLCL2;PLCL2	-0.0261792	0.000247032	1.02363e-08	0.000752436	0.000303968	0.893102	-0.00759498	0.000215199	0.0554977	-0.0103113	0.000189051	0.00310315	0.0108842	0.000507119	0.29244	0.00656479	0.000481243	0.503201	-0.00628853	0.000372951	0.408038	0.000216991	0.000367992	0.976906
cg00859858	ZC3H12A	-0.100178	0.00040024	4.03585e-62	0.0079744	0.000492487	0.263277	-0.00487481	0.000348664	0.334049	-0.0231983	0.0003063	1.85196e-07	-0.136698	0.001938	5.74929e-11	-0.020202	0.00183911	0.292196	-0.00724912	0.00142526	0.625525	-0.0134875	0.00140631	0.35766
cg00860182	MFAP3L;MFAP3L	-0.011255	6.05096e-05	6.352e-07	-0.0107279	7.44559e-05	0.000111934	-0.00926875	5.27122e-05	2.48045e-06	-0.00998334	4.63075e-05	8.14025e-09	0.0273313	0.000511169	0.00875123	0.0131954	0.000485087	0.180595	-0.00394363	0.000375929	0.605193	0.00122082	0.000370931	0.871136
cg00862689	BCAR3;BCAR3;BCAR3;BCAR3;BCAR3	-0.0591526	0.000347289	4.00438e-27	0.00230611	0.000427332	0.728326	0.00109385	0.000302536	0.815975	-0.0144488	0.000265777	0.000477043	-0.0275524	0.000685465	0.0223068	0.00234582	0.000650489	0.836928	-0.0183852	0.000504111	0.0380054	0.00334783	0.000497409	0.700897
cg00863246	CACNA1C-IT3;CACNA1C;CACNA1C;CACNA1C;CACNA1C;CACNA1C;CACNA1C;CACNA1C;CACNA1C;CACNA1C;CACNA1C;CACNA1C;CACNA1C;CACNA1C;CACNA1C;CACNA1C;CACNA1C;CACNA1C;CACNA1C;CACNA1C;CACNA1C;CACNA1C;CACNA1C;CACNA1C	-0.0158792	5.13526e-05	3.14612e-14	-0.00506061	6.31884e-05	0.0475694	-0.00657147	4.47352e-05	0.000284268	-0.00916207	3.92998e-05	9.25514e-09	0.0221962	0.000260014	0.00287667	0.0030119	0.000246747	0.667901	0.00227205	0.000191222	0.676223	0.00672967	0.00018868	0.210456
cg00863378	BBS2	-0.000246138	0.000326898	0.962497	0.0350888	0.000402242	5.78659e-08	-0.0100115	0.000284773	0.0282372	0.0126943	0.000250172	0.00155415	0.0232785	0.000714445	0.0583001	0.0424563	0.000677991	0.000302875	-0.00134938	0.000525425	0.881044	0.0253479	0.000518438	0.00463052
cg00866776		-0.0183957	0.000122313	1.07207e-08	0.00395544	0.000150504	0.315483	-0.00132877	0.000106552	0.633822	-0.00265704	9.36055e-05	0.278307	-0.0354206	0.000223148	4.00553e-07	-0.00943937	0.000211762	0.147251	-0.000351762	0.00016411	0.944351	0.00105671	0.000161928	0.831709
cg00867472	HDGF;HDGF;HDGF	0.0310082	0.000144968	1.37521e-18	0.0252913	0.00017838	4.41081e-09	0.00741934	0.000126287	0.0146392	0.0226834	0.000110943	3.79904e-17	0.0585083	0.000407411	8.28616e-10	0.0425092	0.000386622	1.98144e-06	-0.00234961	0.000299622	0.730069	0.0271544	0.000295638	6.52858e-05
cg00868074	ZCCHC14	-0.048045	0.000334146	2.79832e-19	0.0123238	0.00041116	0.0585597	-0.000676015	0.000291087	0.883425	-0.00895976	0.000255719	0.027059	-0.0429522	0.000947645	0.00252178	-0.00780992	0.000899291	0.560118	0.00467859	0.000696927	0.652386	0.0118095	0.00068766	0.249589
cg00868636		-0.0173384	9.49231e-05	9.67606e-10	-0.00898522	0.000116801	0.00970089	-0.0017119	8.26911e-05	0.486041	-0.00758496	7.26439e-05	0.000452129	-0.00269771	0.000264524	0.71768	-0.00417486	0.000251026	0.555508	-0.00193133	0.000194539	0.724861	-0.00116199	0.000191952	0.830057
cg00869668	SCARF1;SCARF1;SCARF1;SCARF1;SCARF1;SCARF1;SCARF1;SCARF1	-0.0242918	0.000173855	2.48631e-10	-0.0155078	0.000213926	0.000979304	-0.0126131	0.000151452	0.00015357	-0.00988053	0.00013305	0.000733731	0.0368548	0.00110749	0.0162303	0.00493075	0.00105098	0.7336	0.00261016	0.00081448	0.816159	0.0173726	0.00080365	0.117492
cg00871371	SEPT9;SEPT9;SEPT9;SEPT9;SEPT9	0.0232384	0.000154536	1.36613e-10	0.0106983	0.000190154	0.0157902	-0.00309736	0.000134622	0.323273	0.0114587	0.000118265	3.32219e-05	0.0114685	0.000683938	0.339404	0.0286461	0.00064904	0.0122679	0.00291136	0.000502989	0.741424	0.0133518	0.000496301	0.125756
cg00874032		0.0440734	0.000277596	1.67126e-19	0.0039195	0.000341577	0.509061	-0.000471321	0.000241824	0.910696	0.0181293	0.000212442	9.85325e-07	0.0615619	0.000814742	3.73454e-06	0.041035	0.00077317	0.00105398	0.00254499	0.000599186	0.79156	0.0126554	0.000591219	0.183454
cg00874494	ASPHD2	0.0237736	0.00015486	5.41895e-11	0.00469237	0.000190552	0.28993	-0.00080487	0.000134904	0.797612	0.0129219	0.000118513	2.97949e-06	0.0431748	0.000416428	5.6159e-06	-0.00423062	0.00039518	0.63395	0.00524683	0.000306254	0.446163	0.0102109	0.000302182	0.133442
cg00876267		-0.0261604	0.000190957	8.01775e-11	0.00999001	0.000234969	0.0425489	-0.0121179	0.00016635	0.000518406	-0.00807219	0.000146138	0.00844184	-0.0153389	0.000528239	0.146336	0.0106068	0.000501286	0.289475	0.00140494	0.000388483	0.856212	0.015801	0.000383317	0.0395177
cg00877958		-0.0026277	0.000382497	0.642611	-0.0155466	0.000470656	0.0257615	-0.00876693	0.000333208	0.0756446	-0.0247264	0.000292722	1.34356e-08	-0.00952917	0.00166332	0.610566	-0.00722142	0.00157845	0.684219	-0.0238292	0.00122325	0.0839782	-0.0212508	0.00120699	0.118172
cg00878274		0.0208298	8.74433e-05	2.3219e-14	0.00248404	0.000107597	0.455911	0.00101035	7.61751e-05	0.668374	0.00630008	6.69197e-05	0.00239108	0.0193494	0.000306514	0.0164465	0.00780842	0.000290874	0.305947	-0.0142121	0.00022542	0.016582	-0.00504905	0.000222422	0.38654
cg00879685	PDE4D	-0.0290917	0.00030771	1.18255e-08	-0.0187464	0.000378631	0.0027351	-0.012877	0.000268058	0.00364777	-0.0160257	0.000235488	3.89693e-05	0.0550527	0.00167345	0.00355773	0.0147152	0.00158806	0.408844	-0.00563057	0.0012307	0.683307	0.00765102	0.00121434	0.574286
cg00883056	CASC15	0.0118941	5.1657e-05	1.26938e-08	0.00295205	6.3563e-05	0.249027	0.00154332	4.50004e-05	0.394608	0.00604435	3.95327e-05	0.000151883	0.00936398	0.000182569	0.131503	0.00626678	0.000173253	0.28708	-0.00299779	0.000134267	0.510888	-0.00259592	0.000132481	0.563915
cg00883212	RAPGEF4;RAPGEF4	0.0697973	0.000607201	4.6136e-22	-0.0188473	0.00074715	0.0319054	-0.0148554	0.000528956	0.0169224	0.00701962	0.000464687	0.198653	0.130176	0.00166523	1.84901e-11	0.00472069	0.00158026	0.790441	-0.0280916	0.00122466	0.041931	-0.0118703	0.00120838	0.38245
cg00883689	SPTBN1;SPTBN1	-0.117771	0.000653991	2.0808e-53	0.00055141	0.000804723	0.951738	-0.0122392	0.000569716	0.0578779	-0.0318311	0.000500494	2.22934e-08	-0.108756	0.00175893	3.33662e-08	-0.0163007	0.00166918	0.372214	-0.0148612	0.00129357	0.293942	-0.00684427	0.00127637	0.624004
cg00885208		0.0442845	0.000471672	2.65464e-12	0.0223589	0.000580383	0.00389572	0.009483	0.000410891	0.0835378	0.0287583	0.000360967	2.73292e-09	0.0520951	0.0011064	0.000712656	-0.00258386	0.00104994	0.858372	-0.00799688	0.000813679	0.476223	0.007816	0.00080286	0.480397
cg00885276	FAM126A	-0.00896449	0.000206425	0.0312649	-0.0156175	0.000254002	0.00230933	-0.00856438	0.000179825	0.0181956	-0.0213004	0.000157975	2.93297e-11	0.00198459	0.000489305	0.844937	-0.00939926	0.000464338	0.329345	-0.0123911	0.00035985	0.0975097	-0.0160118	0.000355065	0.030244
cg00885460	MMP15	-0.0140309	6.67564e-05	3.57813e-09	-0.00142636	8.21425e-05	0.624121	-0.00436781	5.8154e-05	0.0341539	-0.00822882	5.10882e-05	5.82922e-06	-0.00750302	0.000149929	0.182191	-0.00800156	0.000142279	0.133966	-0.00649208	0.000110263	0.11671	-0.00274484	0.000108797	0.500806
cg00885726	PRDX2	-0.0208556	0.000154932	8.38819e-09	0.00586896	0.000190641	0.185767	-0.0061114	0.000134967	0.0516928	-0.00342503	0.000118568	0.214375	-0.00796662	0.000396758	0.38353	0.000415746	0.000376513	0.961758	-0.00182812	0.000291788	0.785589	0.0141552	0.000287908	0.0333693
cg00885918	MYLK2	0.0269166	0.000169714	1.37556e-12	0.0132811	0.00020883	0.00425792	-0.00760748	0.000147844	0.0206894	0.00971307	0.000129881	0.000780179	0.0177031	0.000482502	0.0796251	0.0121779	0.000457882	0.203363	-0.00819818	0.000354846	0.269023	0.00969165	0.000350128	0.185587
cg00886293		-0.0107914	0.000128296	0.00101712	-0.00252543	0.000157866	0.531434	-0.0127009	0.000111764	9.26235e-06	-0.0144687	9.81841e-05	9.53799e-09	0.000639293	0.000414214	0.945406	-0.00111471	0.000393079	0.899874	-0.00206114	0.000304626	0.764038	-0.000426985	0.000300575	0.949744
cg00887518	IKZF1;IKZF1;IKZF1;IKZF1;IKZF1;IKZF1;IKZF1;IKZF1;IKZF1;IKZF1;IKZF1;IKZF1;IKZF1;IKZF1;IKZF1;IKZF1;IKZF1	0.027984	0.0002429	6.87843e-10	0.015936	0.000298884	0.00414538	0.00172672	0.0002116	0.660469	0.0146224	0.00018589	2.40097e-05	0.0056778	0.000552505	0.598554	0.000979491	0.000524314	0.923737	0.00145619	0.000406329	0.854299	0.00337155	0.000400926	0.666571
cg00887734	LRRC20;LRRC20;LRRC20;LRRC20;LRRC20;LRRC20;LRRC20;LRRC20;LRRC20	0.0216201	0.000176579	2.20485e-08	0.0099084	0.000217278	0.0364599	0.00269544	0.000153825	0.421295	0.0121988	0.000135135	3.57498e-05	0.0262046	0.000326866	0.00171153	0.0107566	0.000310188	0.172303	0.00216218	0.000240387	0.722982	0.0131308	0.000237191	0.0296974
cg00888605	ZNF19	-0.0346516	0.000169233	9.51613e-20	-0.0105372	0.000208239	0.0230853	-0.0103248	0.000147426	0.00167533	-0.0115699	0.000129513	6.20129e-05	-0.0370308	0.00049942	0.000347107	-0.0265057	0.000473937	0.00673844	-0.0177919	0.000367289	0.018768	-0.00640798	0.000362405	0.389265
cg00889210	MKL2;MKL2	0.126607	0.000588371	6.34015e-67	0.00192488	0.000723979	0.82373	0.0067978	0.000512552	0.266584	0.0334634	0.000450276	5.89869e-10	0.129776	0.00174172	5.42221e-11	0.02374	0.00165285	0.191865	0.00478086	0.00128091	0.734197	0.0149738	0.00126388	0.281502
cg00889363	PARD3B;PARD3B;PARD3B	-0.0181953	0.000112071	3.47001e-09	-0.0112585	0.000137901	0.00286814	-0.0118816	9.7629e-05	9.08922e-06	-0.0171733	8.57669e-05	3.65917e-13	-0.0131372	0.000480209	0.191813	0.00649855	0.000455706	0.495862	-0.0135646	0.00035316	0.0672144	-0.00501666	0.000348464	0.491763
cg00890049		-0.0165116	0.000502184	0.0110017	-0.0182534	0.000617928	0.0223274	-0.0103591	0.000437472	0.0669567	-0.0268299	0.000384318	7.37676e-08	-0.0205622	0.00153225	0.252613	0.0118361	0.00145407	0.487449	-0.00670369	0.00112686	0.611764	-0.0152129	0.00111188	0.243469
cg00890632	PFKFB3;PFKFB3	-0.01152	1.65627e-05	4.89979e-22	-0.00152496	2.03801e-05	0.292961	-0.000436523	1.44284e-05	0.670642	-0.00426175	1.26753e-05	2.45787e-06	-0.00648194	5.62074e-05	0.0601392	0.00216651	5.33394e-05	0.506926	-0.000456384	4.13366e-05	0.856803	-0.000103292	4.0787e-05	0.966984
cg00891661		-0.0904616	0.000612987	4.72625e-35	0.00432834	0.000754269	0.623632	0.00158316	0.000533996	0.799859	-0.0203859	0.000469114	0.000208045	-0.11518	0.00218058	1.40612e-07	-0.0315425	0.00206931	0.121403	-0.0185972	0.00160366	0.23828	-0.0536359	0.00158234	0.00062604
cg00892208		-0.0375767	0.000326826	1.0151e-12	0.00977012	0.000402154	0.12939	0.00624538	0.000284711	0.170886	-0.000552669	0.000250118	0.890261	-0.0350093	0.000855514	0.00943125	0.00831281	0.000811861	0.513961	-0.0134244	0.000629171	0.174272	0.00359924	0.000620805	0.711646
cg00892294		-0.173134	0.00124026	4.2548e-60	-0.00821815	0.00152612	0.512474	-0.0065058	0.00108044	0.463929	-0.0393004	0.000949161	5.19806e-07	-0.166415	0.00223177	1.76578e-13	-0.0162035	0.00211789	0.430951	-0.0223681	0.00164131	0.16108	-0.0127729	0.00161949	0.41687
cg00892324	LFNG;LFNG;LFNG;LFNG	-0.0118505	5.51795e-05	4.08686e-08	-0.00644454	6.78973e-05	0.0149637	-0.0105757	4.80689e-05	1.90938e-08	-0.00494758	4.22284e-05	0.00267977	0.0410313	0.000305222	5.10631e-07	0.0185729	0.000289648	0.0150474	0.00794668	0.000224469	0.178147	0.00827232	0.000221485	0.155513
cg00892419		-0.0322124	0.000334176	1.40236e-09	-0.00894024	0.000411198	0.169929	0.00283704	0.000291114	0.538357	-0.00703596	0.000255743	0.0824971	-0.012596	0.00102526	0.391386	-0.000702051	0.000972949	0.959829	0.007342	0.00075401	0.496845	0.00759176	0.000743984	0.476453
cg00893008		-0.023634	0.000146202	1.96165e-11	-0.0139	0.000179899	0.00127204	-0.00802388	0.000127362	0.00857423	-0.0129767	0.000111887	1.37909e-06	0.0217247	0.000863362	0.107689	0.00565848	0.000819309	0.65825	-0.0131358	0.000634942	0.185691	-0.00497724	0.0006265	0.610898
cg00893819		-0.00597857	1.33611e-05	1.86162e-08	-0.00114986	1.64406e-05	0.377282	-0.00132863	1.16394e-05	0.149656	-0.00180869	1.02252e-05	0.0256361	-0.00504408	3.89961e-05	0.0789568	-0.0029514	3.70064e-05	0.278024	-0.000679276	2.86789e-05	0.747134	-0.000104935	2.82976e-05	0.959738
cg00893849	NUMA1;NUMA1;NUMA1	0.0395802	0.000343643	2.48625e-13	0.0304095	0.000422846	4.40821e-06	0.00801507	0.00029936	0.0866037	0.0308995	0.000262987	8.35617e-14	0.0645303	0.000891668	3.57782e-06	0.0533162	0.000846171	5.106e-05	0.00731659	0.00065576	0.467821	0.0330058	0.000647041	0.000990037
cg00894477		-0.0387207	0.000295348	1.18604e-14	0.00933049	0.00036342	0.127635	-0.00853219	0.000257289	0.0491382	-0.0113553	0.000226027	0.00289745	-0.0339749	0.00103178	0.0216415	0.0100687	0.000979135	0.471643	-0.0194098	0.000758804	0.0739577	-0.0175037	0.000748714	0.102309
cg00895785		-0.00308658	0.00016402	0.405212	-0.00961325	0.000201823	0.0352302	-0.0101984	0.000142884	0.0016165	-0.0163413	0.000125523	9.90201e-09	0.0079618	0.000437468	0.406867	0.00895393	0.000415146	0.325745	-0.0105184	0.000321727	0.136693	-0.00135024	0.000317449	0.846226
cg00897064		0.173563	0.00137482	5.23614e-55	0.0743407	0.00169169	2.10327e-08	0.0318393	0.00119766	0.000675936	0.075308	0.00105214	1.28246e-19	0.132722	0.00391318	5.2955e-06	0.145337	0.00371351	1.7233e-07	0.0112058	0.00287787	0.595494	0.0778953	0.00283961	0.000213837
cg00897409	GLUD1	0.0194391	0.000174463	4.08191e-07	0.0226069	0.000214673	1.67637e-06	-0.00193808	0.000151981	0.560741	0.016341	0.000133515	2.7038e-08	0.0574595	0.000573861	2.97375e-07	0.0612315	0.000544579	1.02618e-08	0.00107292	0.000422034	0.89438	0.0253608	0.000416423	0.00159697
cg00897527		-0.0288241	8.85626e-05	2.02274e-25	0.00275923	0.000108975	0.410545	-0.000296882	7.71502e-05	0.90046	-0.00686394	6.77763e-05	0.00101301	-0.0235546	0.000462089	0.0173821	0.0113153	0.000438511	0.227085	-0.00162482	0.000339834	0.822718	0.00385912	0.000335316	0.589737
cg00898064		-0.0657798	0.000310417	1.84462e-36	-0.014771	0.000381963	0.0186981	-0.0127576	0.000270416	0.00413504	-0.0260811	0.00023756	3.1365e-11	-0.0203389	0.00121228	0.203405	0.00182136	0.00115042	0.904348	-0.0243739	0.000891544	0.0386026	-0.00669899	0.000879689	0.56335
cg00898584	FOXP1;FOXP1;FOXP1;FOXP1;FOXP1	0.0547613	0.000429001	1.74286e-19	-0.0171898	0.000527878	0.0199198	-0.0119122	0.000373719	0.0226867	-0.00760857	0.000328312	0.097461	0.0840933	0.00117101	1.55653e-07	-0.00276881	0.00111126	0.852546	-0.0118189	0.000861196	0.30631	-0.00343229	0.000849745	0.763181
cg00900735	GRB2;GRB2	0.00350217	3.03204e-06	5.17175e-12	0.00283946	3.73087e-06	5.01804e-06	0.0011397	2.64133e-06	0.00952348	0.000975067	2.3204e-06	0.0115679	-0.000620637	1.21899e-05	0.6984	0.000374419	1.15679e-05	0.805415	-0.00277037	8.96484e-06	0.0191638	-0.00248891	8.84563e-06	0.0328244
cg00901138	CHN2	0.0843354	0.00130584	1.35746e-15	-0.019199	0.00160681	0.135994	-0.00965299	0.00113757	0.289617	0.0186509	0.00099935	0.0199307	0.0234865	0.00314638	0.361651	0.025465	0.00298583	0.297389	-0.00538855	0.00231394	0.775837	0.00772183	0.00228318	0.679228
cg00902133	RPL34-AS1	-0.0476736	0.000339295	9.39193e-19	0.00179555	0.000417496	0.784376	-0.00248609	0.000295573	0.592574	-0.00914717	0.00025966	0.0251119	-0.0279595	0.000615559	0.0144621	-0.00166255	0.00058415	0.87766	0.00695465	0.000452701	0.406262	0.000494513	0.000446681	0.952252
cg00902153	LPP;LPP;LPP	-0.0122051	3.67413e-05	4.8969e-12	-0.00147465	4.52095e-05	0.494699	0.000233522	3.20067e-05	0.878596	-0.00574782	2.81178e-05	1.96472e-05	0.00102961	0.00030511	0.897753	0.0110726	0.000289542	0.145977	-0.00763943	0.000224387	0.195391	-0.00348775	0.000221404	0.548708
cg00902185	RTN4R	0.016976	4.99695e-05	2.09099e-16	0.00409189	6.14865e-05	0.104321	-0.000466628	4.35303e-05	0.793533	0.00653081	3.82413e-05	3.18732e-05	0.0138174	0.000228183	0.0467982	0.0170478	0.00021654	0.00989383	-0.00563831	0.000167813	0.26898	0.00592113	0.000165581	0.23945
cg00902463	RAP1GAP2;RAP1GAP2	0.0218472	0.00013167	6.27722e-11	0.0102249	0.000162018	0.0124516	0.00125024	0.000114703	0.665753	0.0120629	0.000100766	2.24731e-06	0.0132259	0.000359553	0.129036	0.0144	0.000341207	0.0817604	-0.00155383	0.000264426	0.808085	0.0229368	0.00026091	0.000320228
cg00902464		-0.0546315	0.000561443	2.91502e-15	0.00550723	0.000690846	0.514159	-0.00507106	0.000489095	0.396179	-0.0127515	0.000429668	0.0152308	-0.0633137	0.00119625	8.02428e-05	0.0138283	0.00113521	0.358681	-0.000853472	0.000879757	0.941689	0.00157993	0.000868059	0.890847
cg00905101	SEPX1	-0.0159428	4.68152e-05	1.50272e-15	-0.0105551	5.76053e-05	1.56762e-05	-0.00616239	4.07825e-05	0.000364339	-0.00894617	3.58273e-05	4.28574e-09	0.0244758	0.000204351	0.000220763	0.0120949	0.000193924	0.0526077	-3.29146e-05	0.000150286	0.994554	0.00321691	0.000148288	0.499152
cg00905524		-0.0148499	7.46779e-05	3.49458e-09	-0.0120663	9.18898e-05	9.1888e-05	-0.00290484	6.50548e-05	0.182713	-0.00624239	5.71504e-05	0.00113235	0.0153789	0.00016526	0.00946848	-0.00287831	0.000156827	0.607076	0.00773913	0.000121537	0.0750329	0.0020252	0.000119921	0.636071
cg00906908	INTS1	0.0306997	0.000185833	1.21947e-14	0.00965538	0.000228663	0.0469149	0.00498822	0.000161886	0.146946	0.0155233	0.000142216	3.045e-07	0.0346458	0.000546554	0.00134815	0.00997535	0.000518666	0.327335	-0.00430667	0.000401952	0.585105	0.0156042	0.000396608	0.0455952
cg00907427	HNRNPR;HNRNPR;HNRNPR;HNRNPR	0.00587139	9.16672e-06	2.799e-11	-0.00222883	1.12795e-05	0.0389076	-0.00135165	7.98548e-06	0.0768448	-0.00110779	7.01522e-06	0.0987929	0.00643756	1.70681e-05	0.00075778	-0.00206144	1.61972e-05	0.252155	-0.00154566	1.25524e-05	0.267864	-0.000828845	1.23855e-05	0.546806
cg00907715	HSPG2;HSPG2	0.0361121	0.000404902	7.01262e-10	0.0122253	0.000498224	0.0882484	-0.00390159	0.000352725	0.442066	0.0047891	0.000309868	0.282827	0.043102	0.00101781	0.00343183	0.0285839	0.000965879	0.0402023	-0.0208288	0.000748531	0.0536268	0.0162292	0.000738578	0.127119
cg00908292		-0.0149424	7.80857e-05	6.13426e-09	0.00163953	9.6083e-05	0.602515	-0.00472339	6.80234e-05	0.0341741	-0.00664305	5.97584e-05	0.000705369	-0.0313699	0.000304455	0.000106728	-0.0208052	0.00028892	0.00645445	-0.0122218	0.000223905	0.0384917	-0.00778493	0.000220928	0.180715
cg00908794	DCAF5;DCAF5;DCAF5	-0.0323785	0.00016261	4.02377e-18	-0.00575301	0.000200088	0.205477	-0.000846379	0.000141655	0.792428	-0.00941059	0.000124444	0.000882417	-0.0639826	0.000634435	6.13208e-08	-0.0255814	0.000602063	0.0201487	-0.0206399	0.000466583	0.0155947	-0.008046	0.000460379	0.33756
cg00909232	SLC6A12;SLC6A12;SLC6A12	-0.00860868	2.78844e-05	2.06817e-08	-0.00621316	3.43112e-05	0.000974661	-0.00479692	2.42911e-05	0.000324063	-0.00640392	2.13397e-05	5.01638e-08	0.0174997	0.000112724	0.00037263	0.00367137	0.000106972	0.427196	-0.00256892	8.29005e-05	0.473399	0.00329792	8.17982e-05	0.351044
cg00909335		-0.0246894	0.000231777	2.44595e-08	0.00250341	0.000285198	0.644397	-0.00130272	0.00020191	0.734409	-0.00224794	0.000177378	0.505177	-0.0208128	0.000649002	0.0756083	0.00633491	0.000615886	0.567927	-0.00873829	0.000477295	0.30964	0.00301729	0.000470949	0.722002
cg00910279	TET2;TET2	0.0397386	0.000305438	6.84601e-15	0.0132718	0.000375836	0.0331491	-0.000812364	0.000266079	0.85378	0.0197243	0.000233749	3.86704e-07	0.0492008	0.000787345	0.000156119	0.0263724	0.00074717	0.0314347	-0.00163543	0.000579037	0.862835	0.0196097	0.000571338	0.0363884
cg00912580	MGAT5	0.0319959	0.000170678	5.45406e-17	0.0136527	0.000210017	0.0033908	-0.00463961	0.000148684	0.159226	0.0135919	0.000130619	2.85238e-06	0.00793307	0.000573929	0.470534	-0.00405653	0.000544644	0.69732	-0.0134908	0.000422085	0.0957588	-0.00860406	0.000416472	0.281026
cg00913104	TNK2;TNK2;TNK2	0.0122321	6.86486e-05	3.75669e-07	0.00825177	8.44708e-05	0.0052293	-0.0040821	5.98024e-05	0.0508907	0.00568454	5.25362e-05	0.00198566	0.0422854	0.000281913	7.85126e-08	0.0299952	0.000267529	5.0591e-05	0.00257604	0.000207328	0.649308	0.0161479	0.000204571	0.00408868
cg00913147		-0.0753436	0.000411132	3.80707e-36	-0.000952566	0.00050589	0.895087	-0.0112099	0.000358152	0.028485	-0.0177416	0.000314636	8.13102e-05	-0.0602339	0.000857832	1.00033e-05	-0.0113755	0.000814061	0.372558	-0.0190661	0.000630876	0.0543238	0.00180704	0.000622487	0.852955
cg00916310		-0.0448883	0.000120129	3.68855e-43	-0.000152394	0.000147817	0.968867	-0.00559103	0.000104649	0.0432386	-0.0139492	9.19341e-05	1.07878e-08	-0.0719663	0.000446132	9.19418e-13	-0.0269349	0.000423368	0.00360668	-0.0122566	0.000328099	0.0861117	-0.00255387	0.000323737	0.716448
cg00916512	AZIN1-AS1;AZIN1-AS1	0.0237542	0.000158096	8.75485e-11	-0.0120618	0.000194534	0.00714452	-0.00857238	0.000137724	0.00692527	0.00199092	0.00012099	0.474867	0.0332332	0.000559544	0.00235555	0.00644698	0.000530994	0.531368	-0.0143895	0.000411506	0.072051	0.00606084	0.000406034	0.441653
cg00916981	SLC7A6;SLC7A6	0.0353101	0.000147068	3.43778e-23	0.0201493	0.000180964	3.3225e-06	0.00424451	0.000128116	0.165337	0.0167806	0.00011255	5.24648e-10	0.0257007	0.000508023	0.0133515	-0.000943987	0.000482101	0.923352	-0.0163934	0.000373615	0.0316786	0.00588555	0.000368648	0.432975
cg00919041	NRCAM;NRCAM;NRCAM;NRCAM	0.0211149	0.000135979	4.95648e-10	0.00552576	0.000167319	0.183578	0.00353615	0.000118456	0.229327	0.00648393	0.000104064	0.0121645	0.0180952	0.000296222	0.0224332	0.00173203	0.000281107	0.81718	-0.00233358	0.000217851	0.687783	0.0041643	0.000214954	0.467473
cg00919398	SVOPL;SVOPL	-0.0109265	2.5949e-05	1.93998e-13	-0.00136623	3.19297e-05	0.451576	-0.00182471	2.26051e-05	0.155651	-0.00437014	1.98585e-05	0.000111606	-0.0266502	0.000308399	0.00103327	-0.000830159	0.000292663	0.913524	-0.0115835	0.000226806	0.0512205	-0.0157675	0.00022379	0.00730416
cg00920130	LCP2	0.00952254	8.28625e-05	0.000310174	0.0280589	0.000101961	1.08986e-17	0.00156851	7.21846e-05	0.494515	0.0105583	6.3414e-05	1.83785e-07	-0.00273366	0.000332805	0.743936	0.0291944	0.000315824	0.000273275	0.00371536	0.000244755	0.546148	0.0221807	0.000241501	0.000298612
cg00920579	NASP;NASP;NASP	0.0252091	0.000190731	3.60654e-10	0.0137838	0.000234691	0.00513395	0.00388681	0.000166153	0.26456	0.0151339	0.000145965	8.26529e-07	0.00901872	0.000308637	0.263535	0.00722998	0.000292889	0.344776	-0.00628284	0.000226981	0.289504	-0.00187352	0.000223963	0.748697
cg00920892	RAB11FIP1;RAB11FIP1;RAB11FIP1	0.0312744	0.000160011	2.80177e-17	0.00422123	0.00019689	0.348964	-0.0014567	0.000139391	0.647974	0.014352	0.000122455	3.35881e-07	-0.00999494	0.000722776	0.417898	-0.00771799	0.000685896	0.509719	-0.00979264	0.000531551	0.280683	-0.00448059	0.000524483	0.616657
cg00920938	BMP1;BMP1;BMP1	-0.04956	0.000209345	3.69525e-31	-0.0163237	0.000257595	0.00156445	-0.0149315	0.000182368	4.46101e-05	-0.0173816	0.00016021	6.66951e-08	-0.0468605	0.000648271	7.35509e-05	-0.0414725	0.000615193	0.000213073	-0.0305289	0.000476758	0.000430081	-0.0128599	0.000470419	0.12984
cg00921350	SNX20;SNX20	-0.00777608	0.000150379	0.0286152	-0.00135713	0.000185038	0.756069	-0.0183788	0.000131001	3.3516e-09	-0.00438792	0.000115084	0.106451	-0.00279195	0.000442419	0.772312	0.0112956	0.000419844	0.217856	-0.0167939	0.000325368	0.0184334	0.00320471	0.000321042	0.647201
cg00921718		-0.0152196	8.32984e-05	9.84445e-09	-0.00587072	0.000102497	0.0711124	-0.000239533	7.25644e-05	0.917123	-0.00841173	6.37476e-05	3.32939e-05	0.00590551	0.000116879	0.234222	-0.00361696	0.000110916	0.442354	-0.0111536	8.59566e-05	0.00239094	-0.002236	8.48137e-05	0.534487
cg00923443		-0.00367249	0.000317321	0.476445	-0.0199028	0.000390458	0.00173649	-0.0149345	0.00027643	0.000903415	-0.0215439	0.000242843	5.45135e-08	-0.0200101	0.00119274	0.207102	-0.0126104	0.00113188	0.401827	-0.0230245	0.000877179	0.0487917	-0.0154246	0.000865515	0.180267
cg00925087	LHCGR	0.0488065	0.00040448	1.0274e-16	0.0164501	0.000497706	0.0217747	-0.000472511	0.000352358	0.925782	0.0208872	0.000309546	2.96777e-06	0.0469855	0.00156457	0.00997964	0.0571127	0.00148474	0.00100272	0.013569	0.00115063	0.309587	0.0225135	0.00113533	0.0879789
cg00925516		-0.0529484	0.000382592	2.49326e-20	-0.00451555	0.000470772	0.516999	-0.0036849	0.00033329	0.455131	-0.00854687	0.000292795	0.0487196	-0.0502743	0.000862252	0.000220902	-0.00656097	0.000818256	0.607824	-0.0110186	0.000634126	0.26645	-0.00501318	0.000625695	0.608094
cg00926466	MAML1	-0.0266365	0.000239043	3.19053e-09	0.00169005	0.000294138	0.758972	-0.00323932	0.000208239	0.406184	-0.00471816	0.000182938	0.168535	-0.0184955	0.000785939	0.151004	0.00787159	0.000745836	0.519043	-0.0127225	0.000578003	0.179145	0.0121199	0.000570317	0.194586
cg00928122		-0.045431	0.000198377	6.27862e-28	-0.000654388	0.000244099	0.896237	-0.00818196	0.000172814	0.02136	-0.0146065	0.000151816	3.06672e-06	-0.0799906	0.00073094	3.87099e-10	-0.00909567	0.000693644	0.439812	-0.00364745	0.000537555	0.689253	-0.00350619	0.000530408	0.696859
cg00928584	SEC22B;NBPF20;NBPF9	0.0236696	0.000132271	1.67524e-12	0.00497349	0.000162757	0.224892	-0.00345053	0.000115226	0.234313	0.0123506	0.000101226	1.35875e-06	0.0491912	0.00034999	2.18781e-08	0.0197697	0.000332132	0.015655	-0.000110997	0.000257394	0.985968	0.0205349	0.000253971	0.0010722
cg00929075	HNRNPM;HNRNPM;HNRNPM	0.00377441	2.93818e-05	0.0162551	0.0103675	3.61538e-05	8.92154e-08	0.00300178	2.55956e-05	0.0282201	0.00447897	2.24857e-05	0.000197554	-0.00245773	0.00032299	0.765621	0.022794	0.000306509	0.00379016	-0.00236335	0.000237536	0.696708	0.0229617	0.000234378	0.000146787
cg00931418	CPNE6;CPNE6	0.0151043	7.55966e-05	2.36604e-09	-0.0044483	9.30202e-05	0.15109	-0.00322438	6.5855e-05	0.141582	-0.00106166	5.78535e-05	0.581586	0.0700991	0.000509709	5.76845e-11	0.0196765	0.000483701	0.0459245	-0.00282159	0.000374855	0.711061	0.0040816	0.000369871	0.587124
cg00933182	FMNL1	0.0148268	0.000159754	5.28859e-05	0.0272154	0.000196575	1.81378e-09	-0.00315933	0.000139168	0.321722	0.0102257	0.000122259	0.000267783	0.024063	0.000507143	0.0203462	0.0335384	0.000481266	0.000695299	0.00743058	0.000372968	0.328381	0.0208814	0.000368009	0.00561502
cg00933405	LDB2;LDB2;LDB2;LDB2	-0.0295361	0.000202045	1.03092e-12	0.00870565	0.000248613	0.0857112	-0.000904121	0.000176009	0.800893	-0.00189505	0.000154624	0.547388	-0.0519533	0.000568945	3.01308e-06	-0.00876768	0.000539915	0.398691	-0.00676181	0.000418419	0.400977	0.000781562	0.000412856	0.921585
cg00935670		-0.000600182	0.000247238	0.895112	0.03705	0.000304221	4.88707e-11	0.00450965	0.000215378	0.255562	0.0162193	0.000189209	3.45838e-06	-0.0016626	0.000761242	0.895486	0.0239733	0.0007224	0.0465838	0.00156344	0.000559841	0.866607	0.0253209	0.000552397	0.00611812
cg00935967	LOC100133612	-0.0455235	0.000395043	4.38997e-15	-0.00158829	0.000486093	0.822516	-0.00945967	0.000344137	0.0592782	-0.00988599	0.000302323	0.0248784	-0.00190926	0.00113629	0.901732	0.0126834	0.00107831	0.387657	0.00365504	0.000835665	0.747914	0.00922348	0.000824554	0.411304
cg00939032		-0.0853508	0.000446698	4.55391e-42	-0.0206792	0.000549654	0.00607782	-0.0272578	0.000389136	3.48814e-07	-0.028447	0.000341855	1.50591e-09	-0.112139	0.00147998	6.75142e-10	-0.0336368	0.00140446	0.0452319	-0.0277033	0.00108842	0.0333945	-0.0231092	0.00107395	0.0718277
cg00941096	EEF1DP3	-0.0261131	0.000228774	2.95878e-09	0.00905474	0.000281502	0.0930058	-0.000408924	0.000199294	0.914635	-0.0053132	0.000175079	0.112998	0.00960844	0.000641376	0.408422	-0.00160994	0.00060865	0.883894	-0.0236345	0.000471687	0.00595051	-0.000399748	0.000465416	0.962178
cg00941666		0.0015847	0.000284621	0.74561	0.0441728	0.00035022	2.9832e-13	0.00379858	0.000247944	0.372056	0.00834364	0.000217818	0.0257109	0.013248	0.000903051	0.336854	0.0714326	0.000856972	9.15264e-08	0.0192051	0.000664131	0.0588499	0.044566	0.0006553	1.1319e-05
cg00942007	TCF4;TCF4;TCF4;TCF4;TCF4;TCF4;TCF4;TCF4;TCF4	0.00297517	3.0653e-06	5.17334e-09	0.00154234	3.7718e-06	0.0134852	0.00132049	2.6703e-06	0.00282021	0.0017778	2.34585e-06	4.88806e-06	-0.00208234	2.11166e-05	0.323573	-0.00130217	2.00392e-05	0.515198	-0.000941021	1.55298e-05	0.543946	5.18866e-05	1.53233e-05	0.97294
cg00943065	CREBL2	-0.0169498	9.89751e-05	4.72702e-09	0.0054263	0.000121787	0.125885	-0.00593613	8.6221e-05	0.0180826	-0.000427817	7.57449e-05	0.846112	0.0330101	0.000541808	0.00214394	0.0314847	0.000514162	0.00203628	0.00937488	0.000398462	0.233026	0.0178965	0.000393164	0.0214166
cg00944304	BAHD1	-0.0322642	0.000192234	1.63153e-15	0.013383	0.00023654	0.00679566	-0.0119198	0.000167462	0.000666092	-0.0102976	0.000147115	0.000817385	-0.0246707	0.000463601	0.0129126	0.00312169	0.000439946	0.739108	-0.00683013	0.000340946	0.347375	0.00698498	0.000336413	0.330106
cg00945276	ANKRD13B	0.00170913	1.01805e-05	0.0644175	0.00173692	1.25269e-05	0.126622	-0.00104298	8.86858e-06	0.195061	0.00114414	7.79103e-06	0.105704	0.0106118	1.67512e-05	3.35003e-08	0.00289031	1.58964e-05	0.105432	0.000202176	1.23193e-05	0.883584	0.000743146	1.21555e-05	0.585502
cg00946598	KDM4A	0.0185401	5.74364e-05	5.89766e-17	0.0116496	7.06745e-05	1.67994e-05	0.00416696	5.0035e-05	0.0293644	0.0100895	4.39557e-05	2.25099e-09	0.0064139	0.000395289	0.482047	0.00942015	0.00037512	0.276828	-0.00698074	0.000290708	0.298367	0.0134689	0.000286842	0.0424726
cg00946888	CHN2	0.0383132	0.000192662	4.67542e-21	0.0136157	0.000237067	0.00594872	-0.000956923	0.000167835	0.784591	0.0143399	0.000147443	3.34063e-06	0.0517519	0.000436512	1.25118e-07	0.0296635	0.000414239	0.00121334	-0.000676475	0.000321024	0.923538	0.0279351	0.000316756	7.2197e-05
cg00947809		-0.037046	0.000105279	2.67347e-34	-0.0247195	0.000129544	1.8165e-11	-0.0109454	9.17123e-05	2.45359e-05	-0.0170935	8.05691e-05	8.61424e-14	-0.0267065	0.000497659	0.00941808	-0.0123986	0.000472266	0.202238	-0.0359333	0.000365994	2.66502e-06	-0.0171484	0.000361127	0.0214429
cg00947999		-0.050514	0.000366065	1.95222e-19	-0.0083414	0.000450436	0.221132	-0.00929165	0.000318893	0.0542904	-0.0155278	0.000280147	0.000256144	-0.0507559	0.000868586	0.000203086	-0.0190999	0.000824267	0.137202	-0.0172748	0.000638785	0.0829976	-0.0197588	0.000630291	0.0446467
cg00948111	ZNF407;ZNF407	0.0263316	0.000429859	1.21465e-05	0.0407621	0.000528934	3.89664e-08	0.0124713	0.000374467	0.0171693	0.0286156	0.000328968	5.79693e-10	0.0457909	0.0012271	0.00462037	0.0650417	0.00116449	2.57444e-05	0.0272159	0.000902449	0.0217988	0.0381151	0.00089045	0.00118379
cg00950381	QRICH2	0.0318365	0.000146128	2.38051e-19	0.0248574	0.000179808	9.16277e-09	0.0120584	0.000127298	7.93111e-05	0.0177854	0.000111831	4.11099e-11	0.00906007	0.000368897	0.304172	0.0146382	0.000350074	0.0806778	-0.000408675	0.000271298	0.949708	0.0110088	0.000267691	0.0857776
cg00951869	ADCY4;RIPK3	-0.0169747	3.91092e-05	1.98298e-20	-0.0105171	4.81231e-05	2.52564e-06	-0.00836373	3.40695e-05	1.27765e-07	-0.0094117	2.993e-05	1.48613e-11	0.0198562	0.000202522	0.00252195	0.00877804	0.000192188	0.157114	-0.00382688	0.000148941	0.425599	0.00113754	0.00014696	0.810229
cg00952725		-0.0207085	5.93078e-05	4.35596e-20	-0.00419254	7.29771e-05	0.1266	-0.00554445	5.16653e-05	0.00435418	-0.00932907	4.53878e-05	5.18848e-08	0.000139094	0.000205278	0.983115	0.00309029	0.000194804	0.620318	-0.0121831	0.000150968	0.0121216	-0.00279743	0.00014896	0.557593
cg00954769	CYB5R3;CYB5R3;CYB5R3;CYB5R3;CYB5R3	0.0172473	0.000109072	1.35944e-08	0.0169289	0.000134211	5.70658e-06	-0.00375699	9.50168e-05	0.153895	0.00802849	8.3472e-05	0.000532782	0.0344447	0.000322043	3.62338e-05	0.00531065	0.000305611	0.496765	-0.0026852	0.00023684	0.657417	0.00505107	0.000233691	0.398036
cg00955808	FLJ22536	0.0905119	0.000730875	6.8812e-30	0.00126308	0.000899327	0.895661	0.00617905	0.000636692	0.364876	0.0226732	0.000559333	0.000158333	0.128489	0.00190722	4.78008e-10	0.0459323	0.0018099	0.0161479	-0.029064	0.00140263	0.049186	0.0108621	0.00138398	0.455122
cg00956315	PVT1	-0.0223528	0.00010492	7.50542e-14	-0.00734187	0.000129102	0.0443429	-0.00894562	9.13997e-05	0.000546392	-0.0134857	8.02944e-05	3.35701e-09	-0.00543375	0.000319818	0.507865	-0.00744292	0.000303499	0.339361	-0.0176816	0.000235204	0.00359143	-0.00675281	0.000232076	0.257089
cg00956473		0.0195632	0.000123236	1.39809e-09	0.00583777	0.00015164	0.140032	-0.00693902	0.000107356	0.0132782	0.00643794	9.43117e-05	0.00892542	0.0376561	0.000419297	7.45256e-05	0.0126879	0.000397903	0.155243	-0.000272562	0.000308364	0.968526	0.010919	0.000304264	0.109848
cg00957466		-0.0428152	0.000239388	3.7471e-21	-0.000691397	0.000294562	0.900179	-0.0051147	0.00020854	0.190068	-0.00742845	0.000183202	0.0303509	-0.0761646	0.00100142	2.71829e-07	-0.0145709	0.000950319	0.290574	-0.0146274	0.000736472	0.171237	-0.000710041	0.00072668	0.946257
cg00958031	C11orf97	0.00699243	9.67259e-05	0.0141419	-0.00409701	0.000119019	0.242358	-0.0074116	8.42616e-05	0.00284291	-0.00143478	7.40236e-05	0.510292	0.0348458	0.000180226	3.24289e-08	0.00892139	0.00017103	0.127526	-0.00298081	0.000132543	0.510559	0.00156413	0.000130781	0.726345
cg00960204		0.0229954	8.78551e-05	4.83212e-17	0.00445722	0.000108104	0.182042	0.000425561	7.65339e-05	0.857141	0.00789763	6.72349e-05	0.000147541	0.0246449	0.000196724	0.000151327	0.0175179	0.000186686	0.00435134	-0.0064483	0.000144677	0.173545	-0.00237947	0.000142753	0.610356
cg00960773		-0.0241054	0.000214931	1.56884e-08	-0.00166593	0.000264469	0.749752	-0.00232348	0.000187234	0.529779	-0.00144452	0.000164485	0.656547	-0.0395248	0.000597973	0.00048106	-0.00452697	0.000567462	0.670675	-0.00672495	0.000439768	0.415188	0.0120108	0.00043392	0.140707
cg00960906		0.01552	0.000183511	7.86333e-05	0.0410583	0.000225807	3.64821e-17	0.00949897	0.000159863	0.00548266	0.022369	0.00014044	1.40542e-13	0.0166102	0.000608859	0.142891	0.0483722	0.000577792	9.1506e-06	0.00709189	0.000447773	0.394491	0.029438	0.00044182	0.000385375
cg00961252		-0.0386476	0.000205942	3.83963e-20	0.00536722	0.000253408	0.293869	-0.00468256	0.000179404	0.195864	-0.00752082	0.000157606	0.0181059	-0.0429223	0.000597593	0.000152996	-0.0053893	0.000567101	0.61261	-0.011108	0.000439488	0.178588	-0.00413588	0.000433644	0.61133
cg00964698	ITPK1;ITPK1;ITPK1	0.0177771	0.000114542	1.1226e-08	0.0132278	0.000140942	0.000533087	0.00198964	9.97823e-05	0.461099	0.0121416	8.76585e-05	3.36782e-07	0.00283183	0.000363148	0.74599	0.0097492	0.000344618	0.240381	-0.00217983	0.00026707	0.734571	0.01038	0.000263519	0.102451
cg00965203		-0.0354509	0.00016056	1.41522e-21	-0.00651261	0.000197566	0.149219	-0.0103248	0.00013987	0.00125528	-0.0168102	0.000122875	2.5552e-09	-0.0332202	0.000540202	0.00197937	-0.00907497	0.000512638	0.37003	-0.0176167	0.000397281	0.0252032	-0.00555755	0.000391998	0.472712
cg00965578	APOL3;APOL3;APOL3;APOL3	-0.0143369	3.7216e-05	8.68662e-16	-0.005175	4.57936e-05	0.0173464	-0.00409028	3.24203e-05	0.00791243	-0.00766959	2.84811e-05	1.61489e-08	0.0183877	0.000189065	0.00377041	0.00565026	0.000179418	0.345497	-0.000215686	0.000139044	0.962913	-0.000178982	0.000137196	0.968806
cg00965643	DCDC2B	-0.0266856	0.000148174	5.80278e-14	0.00383199	0.000182326	0.376935	-0.00606013	0.00012908	0.0485141	-0.00756109	0.000113397	0.00510452	-0.0320759	0.000395345	0.000493062	-0.000289914	0.000375172	0.973279	-0.0187454	0.000290748	0.00546456	0.00249401	0.000286882	0.70633
cg00966000	INO80C;INO80C;INO80C	0.0579743	0.000401358	6.2085e-23	-0.00317513	0.000493864	0.656418	-0.00356475	0.000349638	0.480532	0.0108616	0.000307156	0.0144901	0.0409824	0.000796574	0.00167891	0.00275409	0.000755928	0.822633	0.0132772	0.000585824	0.16379	0.0100538	0.000578035	0.284963
cg00966662		-0.0199826	7.33832e-05	1.40008e-15	-0.0104644	9.02966e-05	0.000618577	-0.00516723	6.39268e-05	0.0168617	-0.0101938	5.61596e-05	8.83093e-08	0.0219437	0.000364809	0.012674	-0.0033159	0.000346195	0.690062	-0.00514602	0.000268292	0.424715	-0.0039891	0.000264724	0.53049
cg00967728	AKAP2;PALM2-AKAP2;PALM2-AKAP2;AKAP2;AKAP2	0.0423372	0.000359168	1.96226e-14	0.0029734	0.000441949	0.659655	-0.00801242	0.000312885	0.0938119	0.0135257	0.000274868	0.00129792	0.063558	0.00095875	1.03857e-05	0.0189527	0.00090983	0.16031	0.00236827	0.000705094	0.820644	0.0074453	0.000695719	0.470239
cg00968616	CUEDC1	0.0455214	0.000160549	5.454e-34	0.00437135	0.000197552	0.332907	-0.00726205	0.00013986	0.0231603	0.0111034	0.000122867	7.93333e-05	0.0668637	0.000521492	5.7245e-10	0.0319353	0.000494883	0.00143343	-0.0110719	0.000383521	0.151299	0.00221436	0.000378422	0.770827
cg00969950	FAH	-0.0271234	0.000150017	3.26216e-14	-0.00351556	0.000184594	0.420464	-0.0066368	0.000130686	0.0317901	-0.00894915	0.000114807	0.000992495	0.00578555	0.000545112	0.589134	0.0300542	0.000517298	0.00330579	-0.00226805	0.000400892	0.773392	0.00784294	0.000395562	0.31326
cg00970057	HIVEP3;HIVEP3	-0.0358345	0.000373112	1.87262e-10	0.00377768	0.000459107	0.583042	-0.00423005	0.000325032	0.385293	-0.00451531	0.00028554	0.291493	-0.0528491	0.000501163	4.48166e-07	-0.00735459	0.000475591	0.450622	-0.00157065	0.00036857	0.835254	-0.0070236	0.000363669	0.346235
cg00971324	MAATS1	-0.0340764	0.00040217	5.18404e-09	-0.0183169	0.000494863	0.0104225	-0.0164673	0.000350345	0.00115026	-0.0328226	0.000307778	2.27478e-13	-0.0744303	0.00112441	1.97402e-06	-0.0331837	0.00106704	0.023542	-0.0306613	0.000826928	0.00702708	-0.0360235	0.000815933	0.00136319
cg00972313	ADARB2	0.0262167	0.00020514	3.22745e-10	0.00798332	0.000252421	0.117803	-0.00340518	0.000178705	0.345924	0.00934635	0.000156992	0.0032652	0.0144909	0.000534695	0.172491	-0.00178506	0.000507412	0.859244	-0.00295413	0.000393231	0.70494	0.0134093	0.000388002	0.0821812
cg00973622	PAG1	0.0428022	0.000324607	4.29282e-16	0.0264411	0.000399422	3.96004e-05	0.00452589	0.000282777	0.31932	0.026571	0.000248419	3.7021e-11	-0.0105285	0.000982023	0.464085	0.0100094	0.000931915	0.463275	0.0104521	0.00072221	0.323171	0.0126369	0.000712607	0.22623
cg00974809		0.0380261	0.00023751	3.23124e-17	0.00118663	0.000292252	0.828886	-0.00180973	0.000206904	0.641519	0.00176363	0.000181765	0.605528	0.0621276	0.000604864	7.19628e-08	0.0312084	0.000574001	0.00377317	0.00335794	0.000444835	0.685713	0.0127819	0.00043892	0.119122
cg00974825	LPCAT1	0.0418684	0.000135146	3.82994e-34	-0.00105637	0.000166295	0.798671	-0.00745903	0.000117731	0.0110321	0.00798492	0.000103426	0.00196254	0.0599438	0.000481592	6.50578e-09	0.016539	0.000457019	0.0840959	-0.00944026	0.000354177	0.202808	0.00289423	0.000349468	0.691983
cg00974864	FCGR3B;FCGR3B	-0.0167286	5.24216e-05	2.55671e-15	-0.0101975	6.45038e-05	7.98228e-05	-0.00641845	4.56664e-05	0.000450101	-0.0102905	4.01178e-05	1.79083e-10	0.0273369	0.000401716	0.00313966	0.0138328	0.000381219	0.113546	-0.00118501	0.000295434	0.860879	0.00288487	0.000291506	0.665485
cg00975086	SMARCAD1;SMARCAD1;SMARCAD1;SMARCAD1;SMARCAD1	5.64731e-05	0.000225761	0.989642	-0.0140811	0.000277795	0.0085873	-0.00184699	0.000196669	0.625998	-0.0180226	0.000172773	6.98125e-08	-0.000866166	0.000832382	0.947817	-0.00574293	0.00078991	0.647523	-0.0237179	0.000612159	0.0152657	-0.0316488	0.000604019	0.00107977
cg00975876	PRICKLE4	-0.0331816	0.000163295	7.28425e-19	0.000409855	0.000200932	0.928264	-0.00489629	0.000142253	0.128838	-0.01299	0.000124969	4.77328e-06	-0.0128035	0.00048108	0.203724	-0.00834731	0.000456533	0.382247	-0.0103106	0.000353801	0.164099	0.00127383	0.000349097	0.861495
cg00976403	C10orf11	-0.0189708	2.77038e-05	3.43346e-34	0.000431969	3.4089e-05	0.817805	-0.000415134	2.41338e-05	0.7545	-0.00506898	2.12015e-05	1.45671e-05	-0.0140406	1.71838e-05	1.22114e-12	-0.0012539	1.6307e-05	0.48729	-0.00103966	1.26375e-05	0.457398	-0.0020372	1.24695e-05	0.140488
cg00976623	ACTN1;ACTN1;ACTN1	0.035114	0.000116429	2.2103e-28	0.00875563	0.000143264	0.0228416	-0.000606675	0.000101426	0.823596	0.0130153	8.91022e-05	5.90497e-08	0.0539112	0.00042147	2.27686e-08	0.0300112	0.000399965	0.00086855	0.000997501	0.000309962	0.885479	0.0201553	0.000305841	0.00338699
cg00977903	ZNF691	0.0117885	8.22158e-05	7.53408e-06	0.0150025	0.000101165	3.6475e-06	0.00355364	7.16213e-05	0.12033	0.0135427	6.29191e-05	2.10136e-11	0.00327007	0.000209592	0.622489	-0.000146577	0.000198898	0.981444	0.00216507	0.00015414	0.657591	0.00669199	0.000152091	0.165547
cg00977926	ARL15	0.00819947	0.000230326	0.0621552	0.0291087	0.000283411	8.21649e-08	-0.00927513	0.000200645	0.0154707	0.00674008	0.000176266	0.0451471	0.0469767	0.000887422	0.000655533	0.0496215	0.000842141	0.000153676	-0.00363744	0.000652637	0.717415	0.0311163	0.000643959	0.00183979
cg00978950		-0.101866	0.000686693	3.02685e-39	-0.0149671	0.000844963	0.109007	-0.0104147	0.000598204	0.1152	-0.0314397	0.000525521	6.93152e-08	-0.110191	0.00184739	4.68722e-08	-0.0265432	0.00175313	0.156626	-0.0224456	0.00135863	0.122299	-0.00779223	0.00134056	0.586079
cg00979515		0.0189716	0.000224229	1.27491e-05	0.0336769	0.00027591	3.42419e-10	0.0134016	0.000195335	0.000396679	0.021026	0.000171601	2.9346e-10	-0.0226142	0.000198041	0.000518113	-0.00766888	0.000187936	0.211156	-0.000460804	0.000145645	0.922676	-0.00280902	0.000143709	0.548837
cg00980279		-0.053786	0.000318084	1.02617e-24	0.00688871	0.000391396	0.278353	-0.00796485	0.000277095	0.0767437	-0.00710675	0.000243427	0.0722387	-0.06174	0.00101927	3.17462e-05	-0.0241595	0.00096726	0.0828407	-0.00435035	0.000749601	0.686305	0.00758073	0.000739634	0.475801
cg00980362	MACF1	0.0411933	0.000391348	9.25513e-13	0.0320576	0.000481546	5.74091e-06	0.0107415	0.000340918	0.0314398	0.0243766	0.000299496	3.06601e-08	0.055135	0.00101293	0.000186498	0.0479367	0.000961241	0.000605272	0.0119234	0.000744936	0.267217	0.0363121	0.000735031	0.000679665
cg00980592		0.00481052	4.05469e-06	2.96546e-16	0.00282561	4.98921e-06	8.47935e-05	0.000340921	3.53219e-06	0.502066	0.00210767	3.10302e-06	2.4837e-06	0.00748837	7.42647e-06	5.33812e-09	0.00206751	7.04753e-06	0.0820576	0.000930344	5.46165e-06	0.311921	0.00296798	5.38903e-06	0.0011712
cg00980622		-0.0286491	0.00011353	4.38658e-20	-0.00682333	0.000139696	0.0723738	-0.00824165	9.88998e-05	0.00219254	-0.0156848	8.68833e-05	4.01758e-11	0.026093	0.000294598	0.00101261	0.00701493	0.000279566	0.348107	-0.00146809	0.000216656	0.799855	0.00139065	0.000213775	0.807697
cg00981330	LOC101927768	-0.0382388	0.000553204	2.25845e-08	-0.0071788	0.000680707	0.391633	-0.0187429	0.000481917	0.00160408	-0.0184727	0.000423363	0.000402407	-0.0504549	0.0018703	0.0113732	-0.022547	0.00177486	0.231548	-0.00951428	0.00137547	0.514446	-0.00736941	0.00135718	0.60877
cg00981784	LOC102724084	-0.0186522	4.3561e-05	5.68527e-22	-0.00886197	5.3601e-05	0.000168862	-0.00739279	3.79476e-05	9.4686e-06	-0.00882383	3.33369e-05	1.92967e-09	-0.0303621	0.000183934	1.62241e-06	-0.0242779	0.000174549	4.88737e-05	-0.013955	0.000135271	0.00245424	-0.0149802	0.000133472	0.000998028
cg00981877	ATP9A	-0.0101501	1.76748e-05	1.45973e-16	-0.00207501	2.17485e-05	0.166034	-0.00353272	1.53972e-05	0.000879311	-0.00365046	1.35264e-05	9.20966e-05	-0.00956797	3.17716e-05	0.00024937	-0.00134852	3.01505e-05	0.582682	-0.0022016	2.33658e-05	0.247419	-0.00112032	2.30551e-05	0.550541
cg00982136	CLK1;CLK1;CLK1;CLK1	0.0698237	0.00042535	1.67399e-30	0.0355166	0.000523385	1.4478e-06	-0.000278227	0.000370538	0.957343	0.0334028	0.000325517	3.98316e-13	0.0736213	0.00152704	4.99274e-05	0.0492701	0.00144912	0.00399879	-0.00373324	0.00112303	0.777042	0.0305998	0.0011081	0.0191451
cg00982274	IL6R;IL6R;IL6R	0.0333498	0.000177809	1.22522e-17	-0.00161728	0.000218791	0.733523	-0.00295905	0.000154896	0.378994	0.0110392	0.000136076	0.000192142	0.0269748	0.000452146	0.00596517	-0.00802675	0.000429075	0.386116	-0.0192254	0.000332522	0.00768297	0.00391652	0.0003281	0.580116
cg00982353		0.0544727	0.000328078	1.36664e-24	0.00727327	0.000403693	0.25976	-0.000436794	0.000285801	0.923828	0.0174653	0.000251075	1.42185e-05	0.0780181	0.000930182	4.99975e-08	0.0358882	0.000882719	0.00718022	0.00069393	0.000684084	0.946227	0.0112833	0.000674988	0.266826
cg00983705	ATXN1;ATXN1	-0.0397701	0.000412037	1.7614e-11	0.0111153	0.000507003	0.124397	-0.0113047	0.000358941	0.0273401	-0.00982	0.000315328	0.0291127	-0.0131771	0.00153934	0.464244	0.000115918	0.00146079	0.994585	-0.0158756	0.00113207	0.23086	-0.00104323	0.00111702	0.936332
cg00984696	KALRN;KALRN	-0.030074	0.000339403	1.98168e-08	0.000459322	0.000417629	0.944206	-0.0132187	0.000295667	0.00448789	-0.0100053	0.000259743	0.0143228	-0.0304822	0.00126769	0.0626756	-0.00745096	0.001203	0.630758	-0.0202176	0.000932295	0.0930292	0.00731082	0.000919898	0.537437
cg00985388	VWA5B2	-0.011375	5.1742e-05	5.34509e-08	-0.007396	6.36675e-05	0.00394152	-0.00803167	4.50744e-05	1.00991e-05	-0.0115114	3.95977e-05	7.44869e-13	-0.00338785	0.000134157	0.523832	-0.00140931	0.000127312	0.779861	-0.00615562	9.86632e-05	0.115852	-0.00639381	9.73513e-05	0.0979356
cg00985822		0.0286839	0.00014264	2.07965e-16	-0.00906507	0.000175515	0.0332363	-0.00908485	0.000124259	0.00259387	0.000448087	0.000109161	0.865538	0.0230279	0.000403034	0.0128153	-0.00828381	0.000382469	0.343504	-0.00840802	0.000296403	0.21496	-0.00478549	0.000292462	0.474085
cg00986580		0.0616321	0.000395172	5.46923e-26	-0.000568067	0.000486252	0.936067	0.00118554	0.000344249	0.813078	0.0149863	0.000302422	0.000681338	0.067508	0.000932433	2.16177e-06	0.0293611	0.000884855	0.0277532	-0.0087814	0.000685739	0.394217	0.00440481	0.000676621	0.664796
cg00986590	RAB8B	0.0262287	0.000180715	2.12837e-11	0.0272532	0.000222366	1.46827e-08	0.0101667	0.000157428	0.00274599	0.0221772	0.0001383	1.47937e-13	0.00982121	0.000519986	0.348091	0.023896	0.000493454	0.016537	0.00393615	0.000382413	0.608947	0.0163924	0.000377329	0.0313936
cg00988350	GALE;GALE;GALE;GALE	-0.0282632	0.000113657	1.39976e-19	0.000436374	0.000139853	0.908528	-0.00703341	9.90112e-05	0.00896796	-0.00969168	8.69811e-05	4.25236e-05	-0.0324586	0.000348295	0.000176042	-0.00560084	0.000330524	0.490712	-0.00901745	0.000256147	0.152698	0.000998909	0.000252741	0.872253
cg00989315	CDCA7L;CDCA7L;CDCA7L	0.0289194	0.000310514	1.66787e-08	-0.000184695	0.000382082	0.976529	0.00603101	0.0002705	0.17489	0.0173594	0.000237634	9.25141e-06	0.00971113	0.00105183	0.514041	-0.00871689	0.000998159	0.53706	-0.013571	0.000773546	0.215365	-0.00106852	0.000763261	0.921155
cg00989806	NDUFA10	-0.0946005	0.000409006	6.15128e-55	-0.00236593	0.000503274	0.742626	-0.00657554	0.0003563	0.197455	-0.0251323	0.000313009	2.3465e-08	-0.0909628	0.00190004	7.45895e-06	0.000230952	0.00180309	0.990289	-0.0143381	0.00139735	0.329881	-0.00773478	0.00137877	0.594051
cg00990261	TTL	-0.0136159	6.67819e-05	1.01284e-08	0.000807631	8.21739e-05	0.781465	-0.00069469	5.81762e-05	0.736084	-0.000990451	5.11077e-05	0.584388	0.00464947	0.000188916	0.461035	0.0062502	0.000179276	0.296588	0.0022745	0.000138934	0.623817	0.00891386	0.000137087	0.0520445
cg00991285	ARHGAP22;ARHGAP22;ARHGAP22;ARHGAP22	0.0173079	6.48411e-05	1.73354e-13	0.00446231	7.97858e-05	0.119945	-0.00172493	5.64856e-05	0.395744	0.00619625	4.96224e-05	0.000526102	0.0304305	0.000262884	5.32311e-05	0.00583818	0.000249471	0.408375	0.00268396	0.000193333	0.623703	0.00838415	0.000190762	0.120982
cg00991379	TAOK3	0.0172467	9.01513e-05	4.37914e-10	0.00292634	0.000110929	0.387016	0.00462953	7.85342e-05	0.0533327	0.00841221	6.89921e-05	6.61307e-05	0.0395137	0.000402031	2.25799e-05	0.0212393	0.000381518	0.0154105	0.00329984	0.000295666	0.625721	0.00381234	0.000291735	0.567953
cg00992745	CWF19L1;CWF19L1;CWF19L1;CWF19L1;CWF19L1	-0.0172122	7.67201e-05	1.53717e-11	-0.0116078	9.44026e-05	0.000204957	-0.00867996	6.68338e-05	8.82931e-05	-0.00881179	5.87133e-05	5.96863e-06	0.0283397	0.000590346	0.0113932	0.0118511	0.000560223	0.262954	-0.00436858	0.000434158	0.594129	-0.00139043	0.000428385	0.863502
cg00994936	DAZAP1;DAZAP1	0.0250541	9.42636e-05	1.17982e-18	0.00379095	0.00011599	0.27315	0.00589948	8.21166e-05	0.0160728	0.00832735	7.21392e-05	0.000112015	0.0356781	0.000269208	3.12432e-06	0.0116694	0.000255472	0.102985	-0.00092882	0.000197984	0.866738	0.000770798	0.000195351	0.887766
cg00995147		-0.0361166	0.000202765	4.36422e-18	0.00453706	0.000249498	0.371172	0.00145725	0.000176636	0.684927	-0.0105392	0.000155174	0.000852242	-0.0395268	0.00077346	0.00209695	-0.0328863	0.000733994	0.00690426	-0.0246603	0.000568826	0.00892748	-0.0257068	0.000561263	0.00576486
cg00995854	CD5L	-0.0199592	7.64677e-05	5.43159e-15	-0.0145514	9.40921e-05	3.21063e-06	-0.00980819	6.66139e-05	9.20908e-06	-0.0136128	5.85201e-05	2.98996e-12	0.0311878	0.000372222	0.000480272	0.0121781	0.000353229	0.147686	-0.00335863	0.000273743	0.6059	0.00421716	0.000270103	0.511525
cg00996789	MAPKAPK3;MAPKAPK3;MAPKAPK3	-0.0406928	0.00013816	9.05083e-32	-0.000474355	0.000170003	0.909808	-0.0024155	0.000120356	0.415234	-0.00475001	0.000105733	0.068299	-0.031226	0.000527329	0.00323046	-0.00936902	0.000500422	0.348945	-0.0160741	0.000387814	0.0386206	0.000615082	0.000382657	0.935865
cg00997251	ARHGAP26;ARHGAP26	0.0485715	0.000495645	7.61079e-14	-0.0160782	0.000609882	0.0427612	-0.0132025	0.000431775	0.0188003	0.00674187	0.000379313	0.171818	0.0362561	0.00137937	0.0339313	0.0200903	0.00130899	0.214529	0.000801631	0.00101443	0.948985	0.000170956	0.00100094	0.988967
cg00997853	ITPR2	-0.0805745	0.000349105	2.08523e-47	-0.00874957	0.000429568	0.188793	-0.00727388	0.000304119	0.122823	-0.0266114	0.000267168	1.64285e-10	-0.0636503	0.0010199	1.83123e-05	-0.0152278	0.000967858	0.273784	-0.0215551	0.000750064	0.0460752	-0.00863964	0.000740091	0.416601
cg00998686	CLASP2;CLASP2	0.0110918	0.000450148	0.0710958	0.0443064	0.000553899	5.41074e-09	0.00533113	0.000392141	0.31919	0.0209703	0.000344495	8.64507e-06	-0.0243001	0.00138115	0.154663	-0.0220179	0.00131068	0.174114	0.00615584	0.00101574	0.623485	0.011869	0.00100224	0.337664
cg00999656	MMP28;MMP28;MMP28;MMP28	-0.0332581	0.000180789	2.713e-17	0.00580543	0.000222457	0.225619	-0.00546256	0.000157492	0.10735	-0.00296136	0.000138356	0.320279	-0.0301724	0.000442151	0.00190096	-0.00683601	0.00041959	0.455354	-0.00258982	0.000325171	0.715068	0.00733578	0.000320848	0.295003
cg00999947	HIP1;HIP1	-0.0340766	0.000277787	2.32451e-12	-0.0110386	0.000341812	0.0631405	-0.0089758	0.000241991	0.0328514	-0.0110582	0.000212588	0.0027831	-0.0162607	0.00078985	0.207738	0.0169443	0.000749548	0.166659	-0.0148818	0.00058088	0.117178	0.0117301	0.000573156	0.210421
cg01000422	PHKB;PHKB	0.0371687	0.000251266	1.00436e-15	-0.0075194	0.000309178	0.183113	-0.0116433	0.000218887	0.00362702	0.0154621	0.000192292	1.13037e-05	0.0420185	0.000679857	0.000499806	0.0139306	0.000645167	0.220216	-0.0096736	0.000499987	0.271873	0.00425194	0.000493339	0.624263
cg01000850	TRAF3IP3;TRAF3IP3;TRAF3IP3;TRAF3IP3	0.0315355	7.33802e-05	1.54714e-35	0.00586768	9.0293e-05	0.0546373	-0.00122856	6.39243e-05	0.569616	0.00979695	5.61573e-05	2.70854e-07	0.0298684	0.000401507	0.00126423	0.0197473	0.00038102	0.0241191	-0.0042344	0.000295281	0.531162	0.0033139	0.000291354	0.61936
cg01000872		-0.0536077	0.000387296	1.46576e-20	-0.0166225	0.000476561	0.0178329	-0.00993913	0.000337388	0.0453583	-0.0181201	0.000296395	3.38924e-05	-0.0118087	0.00151986	0.509181	-0.0152639	0.00144231	0.368713	-0.0194319	0.00111775	0.140191	-0.0118638	0.00110289	0.360899
cg01001049	USP7	0.0289751	0.000218223	1.67375e-11	0.0172708	0.00026852	0.00104976	0.00413689	0.000190103	0.266936	0.0181902	0.000167005	3.1342e-08	0.0499584	0.000571966	7.30594e-06	0.0285968	0.000542781	0.00630771	-0.0071399	0.000420641	0.376457	0.0122006	0.000415048	0.126045
cg01001422	NFIX;NFIX;NFIX	0.0275326	0.000123549	2.45259e-17	0.0198008	0.000152025	6.25698e-07	0.00224436	0.000107629	0.423416	0.0144988	9.45514e-05	4.65742e-09	0.0365497	0.000413722	0.000107583	0.029774	0.000392611	0.000854904	0.00254063	0.000304263	0.711217	0.019003	0.000300218	0.00526805
cg01001791	POLR3H;ACO2;POLR3H;POLR3H	0.0289672	0.000135877	1.94593e-17	0.010507	0.000167195	0.0114743	-0.00201467	0.000118368	0.493201	0.0140398	0.000103986	6.17003e-08	0.0402605	0.000333185	2.2777e-06	0.0202206	0.000316184	0.0113266	-0.00393452	0.000245034	0.522981	0.0214583	0.000241776	0.000467073
cg01003245	POGZ;POGZ;POGZ	0.0317272	0.000343999	4.10357e-09	-0.0119803	0.000423285	0.0699377	0.000270524	0.000299671	0.953883	-0.00175953	0.00026326	0.668541	0.0780241	0.000979454	1.04515e-07	0.0128942	0.000929477	0.344232	-0.00370165	0.00072032	0.725905	0.0173781	0.000710742	0.095976
cg01003455		-0.0225602	3.22679e-05	8.26792e-41	-0.0115202	3.9705e-05	1.45128e-08	-0.00655414	2.81098e-05	5.08068e-06	-0.0112913	2.46944e-05	7.12816e-19	-0.0105274	3.93123e-05	0.000290188	0.00206567	3.73064e-05	0.449342	-0.00346071	2.89115e-05	0.102503	-0.00286101	2.8527e-05	0.17103
cg01003844	MYLK;MYLK;MYLK;MYLK	-0.0176112	0.000101437	1.86382e-09	0.00416312	0.000124816	0.24602	-0.00267848	8.83652e-05	0.291756	-0.0040898	7.76286e-05	0.0669721	-0.0274679	0.000324429	0.00097682	0.00135814	0.000307875	0.862483	-0.00280054	0.000238595	0.644926	0.00263416	0.000235423	0.66045
cg01004193	LOC101927822	-0.0577388	0.000260537	1.00899e-33	-0.000773553	0.000320586	0.892989	-0.00768196	0.000226964	0.0592882	-0.0143464	0.000199387	6.26858e-05	-0.0511427	0.000900296	0.000235331	-7.24764e-05	0.000854358	0.995573	-0.0133795	0.000662105	0.186816	-0.0125995	0.000653301	0.207668
cg01004382	STAT4	-0.0150748	8.13553e-05	9.13066e-09	-0.000708421	0.000100106	0.825509	-0.00760298	7.08716e-05	0.000847077	-0.00702747	6.22606e-05	0.000447518	-0.00454045	0.000421037	0.629588	0.00363302	0.000399554	0.684237	-0.0139812	0.000309644	0.0440545	-0.000365281	0.000305526	0.957349
cg01005180	PRKAG2;PRKAG2	-0.0332939	0.000138476	5.12159e-22	-0.00964339	0.000170392	0.021527	-0.00591434	0.000120632	0.046411	-0.0147438	0.000105975	1.8045e-08	-0.0147639	0.000361435	0.0911628	-0.0045824	0.000342993	0.579863	-0.00846451	0.00026581	0.187484	-0.00678402	0.000262276	0.284127
cg01005523	PDGFC;PDGFC	-0.0666711	0.000696894	5.99413e-18	-0.00676412	0.000857515	0.472028	-0.00557993	0.000607091	0.402041	-0.0179449	0.000533328	0.00218439	-0.0804562	0.00172184	3.02964e-05	0.00805404	0.00163398	0.655727	-0.0349414	0.00126629	0.012976	-0.01756	0.00124945	0.20416
cg01007353		0.0323523	0.000211872	2.63837e-14	0.00469329	0.000260704	0.36548	-0.00198909	0.000184569	0.587963	0.0136999	0.000162144	2.2627e-05	0.0272602	0.000456751	0.00569986	0.0069822	0.000433445	0.453137	-0.00440849	0.000335909	0.541007	0.00977898	0.000331442	0.169854
cg01007979	SHE	-0.0109672	3.97423e-05	2.24709e-09	-0.00843624	4.89022e-05	0.000177548	-0.00744197	3.4621e-05	3.0666e-06	-0.00843224	3.04145e-05	1.89605e-09	0.0263608	0.000291796	0.000850489	0.0115297	0.000276907	0.121687	-0.0033099	0.000214596	0.565811	-0.000144092	0.000211743	0.979782
cg01008405	CXXC5	0.01804	0.000106516	1.88974e-09	0.00955099	0.000131066	0.00945282	-0.00636506	9.27904e-05	0.0145565	0.0034888	8.15161e-05	0.127216	0.0231964	0.000273647	0.00240066	0.00884428	0.000259684	0.219893	-0.0117	0.000201248	0.0366505	0.00848872	0.000198573	0.123837
cg01010073	CCM2;CCM2;CCM2;CCM2	-0.0130314	0.000225463	0.00275496	-0.0242986	0.000277428	5.91408e-06	-0.025405	0.000196409	2.6145e-11	-0.0183947	0.000172545	3.67831e-08	-0.0123077	0.000761717	0.331312	-0.0214801	0.00072285	0.0744886	-0.0152485	0.00056019	0.102165	-0.0113574	0.000552741	0.216886
cg01010211	CECR2	0.0324304	0.000277141	2.28371e-11	-0.0122367	0.000341017	0.0392024	0.00311828	0.000241428	0.457715	0.00230416	0.000212094	0.532207	0.0696665	0.000777823	9.89487e-08	0.00771628	0.000738134	0.525172	-0.0096718	0.000572034	0.304343	0.00189164	0.000564428	0.838541
cg01011313		-0.0236493	0.000152546	4.90632e-11	-0.0202672	0.000187705	4.37767e-06	-0.0125661	0.000132889	5.70105e-05	-0.0133116	0.000116743	1.2449e-06	-0.0101047	0.000927724	0.469716	0.021543	0.000880387	0.104894	0.00115667	0.000682277	0.910373	-0.00604264	0.000673205	0.551278
cg01012339	GNAI2;GNAI2;GNAI2	0.0142053	6.17359e-05	5.26567e-10	-0.00825741	7.59648e-05	0.0032149	-0.00837356	5.37804e-05	2.49793e-05	-0.0018754	4.7246e-05	0.281447	0.0245735	0.000259155	0.000965906	0.00234716	0.000245931	0.737689	-0.00996811	0.00019059	0.0671255	7.19869e-05	0.000188056	0.989281
cg01012879	ADSS	0.0273466	0.000189376	9.15044e-12	-0.00462034	0.000233023	0.346026	-0.0038297	0.000164972	0.269933	0.0154322	0.000144928	4.57588e-07	0.0721588	0.000536531	5.03111e-11	0.0144711	0.000509155	0.151869	-0.00535374	0.000394581	0.493408	0.0023147	0.000389335	0.764029
cg01012943	MAP4;MAP4	-0.00455941	1.97052e-05	0.000397985	-0.00863859	2.42469e-05	5.3272e-08	-0.00558488	1.7166e-05	6.65573e-07	-0.00614379	1.50803e-05	5.2012e-10	0.0157555	0.000368594	0.0743079	0.0195116	0.000349787	0.0200666	-0.000917305	0.000271075	0.887373	0.00246807	0.000267471	0.699378
cg01013931	AMDHD2;AMDHD2	0.0235384	0.000139029	7.38205e-12	0.00583702	0.000171073	0.164772	-0.00147371	0.000121114	0.620221	0.00743917	0.000106398	0.00445117	0.0315628	0.000379704	0.000468068	0.00472995	0.000360329	0.577191	0.0035538	0.000279246	0.588853	0.0195211	0.000275533	0.00279643
cg01014787	LOC100130264;SLC24A3	-0.0367026	0.000547356	6.7942e-08	-0.00770254	0.000673511	0.355465	-0.0107221	0.000476822	0.0693309	-0.00924916	0.000418887	0.0745097	0.0251589	0.00225077	0.248126	0.018744	0.00213592	0.364377	-0.0200217	0.00165528	0.211476	0.0154856	0.00163327	0.327136
cg01015210		-0.0481076	0.000109273	2.42107e-53	-0.00671167	0.000134458	0.0716324	-0.00468074	9.51915e-05	0.0759644	-0.0167081	8.36255e-05	7.93798e-13	-0.0626353	0.00042701	1.52062e-10	-0.0214324	0.000405222	0.0176693	-0.0101827	0.000314036	0.144742	-0.0114639	0.00030986	0.0962791
cg01015245	MCF2L;MCF2L	0.0252447	0.000154614	3.28444e-12	-0.00456537	0.000190249	0.302794	-0.00368963	0.00013469	0.239487	0.00517155	0.000118325	0.0606306	0.0241268	0.000469579	0.0156723	0.0037597	0.000445619	0.690244	-0.0127038	0.000345343	0.0829466	0.00239432	0.000340751	0.739954
cg01015663	TCEA3	-0.072597	0.000174003	1.44594e-73	-0.027788	0.000214108	3.98884e-09	-0.0165352	0.000151581	7.30542e-07	-0.0316312	0.000133163	1.71109e-26	-0.0486448	0.000361323	4.94028e-08	-0.0266058	0.000342886	0.00141983	-0.013583	0.000265728	0.0347677	-0.0151671	0.000262194	0.0169978
cg01015687		-0.025264	9.49879e-05	8.32079e-19	0.00855843	0.000116881	0.0137842	-0.00909868	8.27475e-05	0.000220369	-0.00981183	7.26935e-05	5.87956e-06	0.00368648	0.000381498	0.680774	0.0246324	0.000362032	0.00399037	-0.00264119	0.000280565	0.688572	0.00700857	0.000276835	0.281459
cg01016038		0.0287836	0.000207332	6.92378e-12	0.0169702	0.000255119	0.000955835	0.0023406	0.000180615	0.519274	0.0173272	0.00015867	6.3397e-08	-0.0201877	0.000317164	0.0138996	-0.00716973	0.000300981	0.355359	0.00425198	0.000233252	0.479277	0.000418143	0.000230151	0.943766
cg01016119	ARHGEF3;ARHGEF3	-0.0310328	0.000347669	1.05093e-08	0.0121796	0.0004278	0.0668479	-0.0122823	0.000302868	0.00907403	-0.00987026	0.000266069	0.0169766	-0.0601614	0.00131914	0.000348813	0.00266034	0.00125183	0.866376	-0.033243	0.000970135	0.00697207	-0.00967432	0.000957236	0.423809
cg01016466		0.0250142	0.000240756	2.9502e-08	0.00192173	0.000296246	0.728105	-0.00436979	0.000209732	0.264243	0.00840478	0.000184249	0.0145786	0.0303954	0.000733614	0.0148736	0.00588444	0.000696181	0.617782	-0.00501781	0.000539522	0.58298	-0.00115345	0.000532348	0.898199
cg01017257	KIAA1026;KIAA1026	-0.0500818	0.000503459	2.0642e-14	-0.0123809	0.000619497	0.121539	-0.0065334	0.000438582	0.248389	-0.0317177	0.000385294	2.23769e-10	-0.040723	0.00150319	0.0225634	-0.0379598	0.00142649	0.025051	-0.0191206	0.00110549	0.144419	-0.0105222	0.0010908	0.41512
[truncated: 31,305 more rows]
