# Supplementary material for: Alterations to DNA methylation patterns induced by chemotherapy treatment are associated with negative impacts on the olfactory pathway
Source: Breast Cancer Res. 2023 Nov 6;25:136. doi: 10.1186/s13058-023-01730-4 (PMC10626732; doi:10.1186/s13058-023-01730-4)
Supplement: Supplementary file 16 — Additional file 16. Subset analysis, by time between chemotherapy start date and sample taken, of the association between chemotherapy and DNA methylation in 40,271 promoter regions in 1,808 breast cancer patients with blood specimens (1,066 treated and 742 not treated with chemotherapy) and 337 breast cancer patients with saliva specimens (207 treated and 130 not treated with chemotherapy). Presented here are associations that reached statistical significance at a Bonferroni threshold p-value (p<9.52e-8) within adjustments for batch, immune cell content (LUMP), cell types (only for blood), year of breast cancer diagnosis, and ethnicity. Standard error = stdev.unscaled * s2.post. [file 13058_2023_1730_MOESM16_ESM.xlsx]

## Sheet: sT strength Promoters
Additional file 14. Subset analysis, by time between chemotherapy start date and sample taken, of the association between chemotherapy and DNA methylation in 40,271 promoter regions in 1,808 breast cancer patients with blood specimens (1,066 treated and 742 not treated with chemotherapy) and 337 breast cancer patients with saliva specimens (207 treated and 130 not treated with chemotherapy). Pres…
	Blood samples, adjusted (limma design matrix ~0+chemotherapy+batch+immune cell content (LUMP)+cell types+year of breast cancer diagnosis+ethnicity)												Saliva samples, adjusted (limma design matrix ~0+chemotherapy+batch+immune cell content (LUMP)+cell types+year of breast cancer diagnosis+ethnicity) "
	Samples obtained <0.5 year from chemotherapy start date vs. no chemotherapy			Samples obtained 0.5 to 2 years from chemotherapy start date vs. no chemotherapy			Samples obtained >2 years from chemotherapy start date vs. no chemotherapy			Samples obtained from patients with chemotherapy (unknown date) vs. no chemotherapy			Samples obtained <0.5 year from chemotherapy start date vs. no chemotherapy			Samples obtained 0.5 to 2 years from chemotherapy start date vs. no chemotherapy			Samples obtained >2 years from chemotherapy start date vs. no chemotherapy			Samples obtained from patients with chemotherapy (unknown date) vs. no chemotherapy
Promoters	Coefficient	Standard error	P-value	Coefficient	Standard error	P-value	Coefficient	Standard error	P-value	Coefficient	Standard error	P-value	Coefficient	Standard error	P-value	Coefficient	Standard error	P-value	Coefficient	Standard error	P-value	Coefficient	Standard error	P-value
ENSG00000001460	0.0124084	4.26223e-05	6.76561e-11	0.00524746	5.2446e-05	0.0241595	-0.00207928	3.71299e-05	0.206772	0.00194766	3.26185e-05	0.178271	0.000961708	0.000159909	0.868322	0.000660834	0.000151749	0.904444	-0.00160271	0.000117602	0.707172	0.008651	0.000116038	0.040494
ENSG00000002016	0.00178398	1.19619e-05	0.0749446	0.00161307	1.47189e-05	0.190582	-0.00508489	1.04205e-05	6.55659e-09	-0.000384394	9.15434e-06	0.615953	0.0121485	3.6146e-05	1.41233e-05	0.00362478	3.43017e-05	0.166662	-0.00257125	2.65829e-05	0.205441	0.00162754	2.62294e-05	0.416298
ENSG00000002745	-0.0072071	0.000175053	0.0600363	-0.0150172	0.0002154	0.00146513	-0.00656204	0.000152496	0.0493678	-0.0199634	0.000133967	1.31995e-11	-0.0099862	0.000571666	0.36285	0.00309606	0.000542497	0.766122	-0.0174151	0.00042042	0.0314371	-0.015114	0.00041483	0.0582412
ENSG00000003402	-0.00844533	2.25375e-05	9.81188e-10	-0.00339497	2.77319e-05	0.044831	-0.00437852	1.96332e-05	0.000262192	-0.00632028	1.72478e-05	2.2495e-09	-0.0125672	4.71696e-05	8.08356e-05	-0.00438768	4.47628e-05	0.142864	-0.00517416	3.469e-05	0.0260955	-0.00139767	3.42287e-05	0.541069
ENSG00000004660	-0.0195921	6.9755e-05	9.78003e-16	-0.00932562	8.58323e-05	0.00174827	-0.00990217	6.07662e-05	2.78013e-06	-0.00929123	5.3383e-05	5.6353e-07	0.0119542	0.000153006	0.0357506	0.00337015	0.000145199	0.531506	-0.0061019	0.000112525	0.144315	-0.000178002	0.000111029	0.965517
ENSG00000005381	-0.0192211	3.31641e-05	1.01372e-29	-0.00646762	4.08078e-05	0.00164319	-0.00649695	2.88905e-05	8.17044e-06	-0.00918045	2.53802e-05	9.08688e-13	0.00920921	0.000186011	0.14167	0.0109059	0.00017652	0.066914	-0.00505117	0.000136798	0.27271	0.00397681	0.000134979	0.381314
ENSG00000005486	-0.0596408	0.000501679	9.79374e-20	-0.001236	0.000617307	0.876901	-0.0180851	0.000437032	0.0013895	-0.01965	0.000383931	7.78621e-05	-0.0113715	0.00159325	0.534676	0.00078313	0.00151195	0.964051	-0.0155979	0.00117172	0.247199	-0.01444	0.00115614	0.277547
ENSG00000007202	0.0092172	2.12204e-05	6.62137e-12	0.00350573	2.61113e-05	0.0327729	-0.00029653	1.84859e-05	0.798551	0.0055526	1.62398e-05	6.03099e-08	0.0132332	4.49709e-05	2.20527e-05	0.0102921	4.26762e-05	0.000477663	-0.000161963	3.30729e-05	0.942926	0.00559035	3.26332e-05	0.0126823
ENSG00000008282	0.0119208	2.60194e-05	1.24509e-15	0.00603034	3.20163e-05	0.000921759	0.000105055	2.26664e-05	0.934918	0.00643692	1.99124e-05	1.42939e-08	0.0135982	2.90995e-05	7.66356e-08	0.00675175	2.76147e-05	0.00427117	-0.00289582	2.14006e-05	0.112234	0.00498337	2.11161e-05	0.00579372
ENSG00000008394	0.0298598	0.000211498	1.88531e-12	-0.00514412	0.000260244	0.320829	-9.64351e-05	0.000184244	0.979025	0.00196813	0.000161858	0.54136	0.046238	0.000424778	1.54756e-06	0.0120254	0.000403104	0.180719	-0.0154637	0.000312395	0.0267073	-0.00297878	0.000308241	0.664188
ENSG00000008853	-0.00875835	2.09197e-05	4.89335e-11	0.00299854	2.57413e-05	0.0658599	-0.00142236	1.82239e-05	0.217672	-0.00235287	1.60097e-05	0.0203419	-0.0128509	0.000118923	0.0105822	-0.003997	0.000112855	0.400047	-0.00591923	8.74596e-05	0.108312	0.00567478	8.62967e-05	0.11866
ENSG00000009335	-0.00821939	2.3403e-05	5.2034e-09	-0.00536779	2.87969e-05	0.00186831	-0.00367789	2.03872e-05	0.00260775	-0.00258553	1.79101e-05	0.0159438	0.0146924	0.000120976	0.00380945	0.0045693	0.000114803	0.340242	-0.00570639	8.89693e-05	0.124746	0.00158035	8.77864e-05	0.666036
ENSG00000010610	0.0246917	0.000126386	5.22157e-14	0.0215579	0.000155516	8.27024e-08	0.00225077	0.0001101	0.427351	0.0117787	9.67225e-05	2.42883e-06	0.0129059	0.000174462	0.033772	-0.00443529	0.00016556	0.440679	-0.00237345	0.000128305	0.594349	0.00571251	0.000126599	0.194413
ENSG00000011009	-0.013235	6.17391e-05	7.01126e-09	0.00246696	7.59688e-05	0.378205	-0.00410051	5.37833e-05	0.038649	-0.00381977	4.72485e-05	0.0283374	-0.0112632	0.000111967	0.0208306	0.000440365	0.000106254	0.923836	-0.00654445	8.23438e-05	0.0674459	0.00381538	8.12489e-05	0.279129
ENSG00000011426	-0.00500579	7.86077e-06	8.54652e-10	8.69706e-05	9.67253e-06	0.930614	-0.00227321	6.84781e-06	0.00132703	-0.00107368	6.01579e-06	0.0840531	-0.00288215	4.85067e-05	0.367276	-0.0002587	4.60316e-05	0.931999	-0.00429504	3.56733e-05	0.0682407	0.00355526	3.5199e-05	0.125811
ENSG00000012124	0.00784592	1.52936e-05	5.82632e-12	-0.00334694	1.88185e-05	0.0163761	-0.0036913	1.33228e-05	0.000187584	-4.03682e-05	1.17041e-05	0.962841	0.0232194	8.26902e-05	5.28612e-08	0.00796347	7.84709e-05	0.0448966	-0.00225661	6.08129e-05	0.462151	0.00346692	6.00043e-05	0.252525
ENSG00000012983	0.00602495	7.52829e-05	0.0165529	0.000248954	9.26342e-05	0.935807	-0.00388367	6.55818e-05	0.0760757	0.0040511	5.76134e-05	0.0352091	0.0442971	0.000229957	6.26946e-10	0.0115915	0.000218223	0.0797937	-0.00213412	0.000169117	0.676593	0.00665005	0.000166869	0.18827
ENSG00000013016	-0.00760659	1.98068e-05	4.22884e-09	-0.00387922	2.43719e-05	0.0144988	-0.00347104	1.72544e-05	0.0020137	-0.00203721	1.5158e-05	0.0389493	0.0172839	0.000134372	0.00126077	0.0063466	0.000127516	0.209032	-0.0064419	9.88215e-05	0.10019	0.00278793	9.75076e-05	0.470141
ENSG00000013725	0.00898202	1.04942e-05	3.1537e-21	0.00545119	1.29129e-05	2.49102e-06	0.00144672	9.14186e-06	0.0767418	0.0031423	8.0311e-06	1.26395e-05	0.00855155	3.64604e-05	0.0021742	0.0053718	3.46e-05	0.0416265	0.0010168	2.68141e-05	0.617728	0.0013647	2.64575e-05	0.497299
ENSG00000015133	0.00420891	3.70409e-06	6.6615e-14	0.000433897	4.55781e-06	0.526866	-0.000312788	3.22677e-06	0.519355	0.00048302	2.83471e-06	0.257425	0.00387115	9.79454e-06	0.00732286	-0.000980174	9.29477e-06	0.472021	0.000415011	7.2032e-06	0.69429	0.000371595	7.10742e-06	0.721337
ENSG00000015475	0.00638396	1.24407e-05	5.04019e-10	0.00586908	1.5308e-05	3.21346e-06	0.00135682	1.08375e-05	0.127328	0.00447626	9.52074e-06	1.18548e-08	0.000941079	5.13691e-05	0.774705	0.00228455	4.8748e-05	0.464201	-0.00217881	3.77784e-05	0.367815	0.00473409	3.72761e-05	0.0478795
ENSG00000017797	-0.0110281	1.3097e-05	3.47243e-25	-0.0023826	1.61156e-05	0.0647256	-0.00117843	1.14093e-05	0.196785	-0.0037369	1.0023e-05	3.37954e-06	-0.00623693	4.96112e-05	0.0542383	-0.00210933	4.70798e-05	0.491636	-0.00344584	3.64856e-05	0.147652	-0.00264471	3.60004e-05	0.259768
ENSG00000018280	0.000277867	2.99032e-05	0.860681	-0.00208925	3.67953e-05	0.283597	-0.00368774	2.60498e-05	0.00755888	0.00018912	2.28847e-05	0.875964	0.0214447	6.76939e-05	2.86869e-08	0.00691499	6.42398e-05	0.0541935	-0.0002439	4.97841e-05	0.929978	0.00715191	4.91222e-05	0.00937624
ENSG00000019485	-0.00837359	1.80482e-05	1.33784e-11	-0.0072145	2.2208e-05	2.01563e-06	-0.00700593	1.57225e-05	8.03058e-11	-0.00544324	1.38122e-05	8.6131e-09	0.00236002	3.52819e-05	0.38667	-0.00209345	3.34817e-05	0.418377	-0.00467821	2.59474e-05	0.0200692	-0.00189812	2.56024e-05	0.337384
ENSG00000020633	0.01412	5.23309e-05	2.0896e-11	0.00401836	6.43922e-05	0.119065	0.000961608	4.55874e-05	0.598174	0.00932498	4.00484e-05	7.01275e-09	0.00164619	0.000210269	0.80454	0.00247807	0.00019954	0.694661	-0.00137472	0.000154638	0.778704	0.00930816	0.000152582	0.0544773
ENSG00000025039	0.00504628	8.33082e-06	1.87428e-09	0.00192764	1.02509e-05	0.0609641	-0.00113333	7.2573e-06	0.119634	0.00267304	6.37552e-06	3.05084e-05	0.00561228	3.30417e-05	0.0339065	0.00162043	3.13558e-05	0.51738	-0.00169481	2.42999e-05	0.382397	0.00492097	2.39768e-05	0.0104955
ENSG00000029153	-0.021083	7.57095e-05	1.14266e-16	-0.0123217	9.31591e-05	7.30022e-05	-0.0104912	6.59534e-05	1.88437e-06	-0.0124556	5.79399e-05	1.33133e-10	-0.0215822	0.000148434	0.000134016	-0.0199958	0.00014086	0.000191166	-0.00958963	0.000109163	0.0201458	-0.00407237	0.000107711	0.315661
ENSG00000030582	0.0119307	4.87882e-05	4.3239e-09	0.00373432	6.0033e-05	0.133552	-0.00191434	4.25012e-05	0.277267	0.00636899	3.73372e-05	4.03179e-05	0.0231181	0.000149948	4.82392e-05	-0.00526177	0.000142296	0.323944	-0.00775384	0.000110276	0.0612067	-0.000493381	0.00010881	0.903657
ENSG00000033327	-0.00974371	3.48045e-05	1.35524e-08	0.00408878	4.28263e-05	0.0518448	-0.000618145	3.03195e-05	0.67783	-0.000789739	2.66356e-05	0.545753	-6.33414e-06	9.01734e-05	0.99884	0.00183098	8.55723e-05	0.657852	-0.00298319	6.63162e-05	0.352048	0.00686895	6.54345e-05	0.0303599
ENSG00000033627	0.00747721	4.20853e-05	7.11971e-05	0.00914201	5.17851e-05	7.91111e-05	-0.000252079	3.66621e-05	0.877559	0.00805643	3.22075e-05	2.39728e-08	0.00221816	4.7525e-05	0.483189	0.00121887	4.51001e-05	0.684658	-0.000144579	3.49513e-05	0.95043	0.00202649	3.44866e-05	0.377457
ENSG00000034063	-0.0119423	4.62213e-05	1.57632e-09	-0.00394771	5.68744e-05	0.103245	-0.00441949	4.02651e-05	0.0100234	-0.00502257	3.53728e-05	0.000871329	0.0143238	0.000168169	0.0165117	0.00491679	0.000159589	0.384033	-0.00651826	0.000123677	0.136894	0.000846215	0.000122032	0.844585
ENSG00000034239	0.0011042	2.32802e-05	0.429306	-0.00222314	2.86459e-05	0.195995	0.000191778	2.02803e-05	0.874778	0.000437654	1.78162e-05	0.682266	0.0195544	6.01261e-05	7.57676e-08	0.00306165	5.70581e-05	0.364681	-0.00113342	4.42185e-05	0.664847	0.00341187	4.36306e-05	0.186791
ENSG00000039523	0.0440799	0.000179509	5.94879e-29	0.00957198	0.000220883	0.04504	-0.00436931	0.000156377	0.196113	0.0220242	0.000137377	1.79819e-13	0.0503008	0.000497675	1.3765e-06	0.0296668	0.000472281	0.00241689	-0.00904691	0.000366005	0.22983	0.0113753	0.000361138	0.12623
ENSG00000041880	0.000184146	9.62574e-06	0.837569	-0.0017617	1.18443e-05	0.111086	-0.00469887	8.38534e-06	2.30026e-09	-0.00204995	7.3665e-06	0.00289775	0.00616535	1.59923e-05	0.000860484	-0.000282883	1.51763e-05	0.870913	-0.00351559	1.17612e-05	0.00952535	0.000960659	1.16048e-05	0.470665
ENSG00000042062	0.00016348	3.36411e-06	0.758194	0.00192124	4.13948e-06	0.00331676	-0.00262595	2.93061e-06	1.59288e-08	-0.00106698	2.57453e-06	0.00871627	0.00225633	1.35069e-05	0.181359	-3.04235e-05	1.28177e-05	0.984828	-0.00207716	9.93335e-06	0.0945613	0.00129649	9.80127e-06	0.289647
ENSG00000047346	0.0210662	0.000171766	3.23586e-08	0.00719787	0.000211354	0.123289	-0.00281761	0.000149632	0.39404	0.00878049	0.000131451	0.00252881	-0.00657497	0.00017609	0.280499	-0.00392062	0.000167105	0.497463	-0.00658382	0.000129502	0.142022	0.00279807	0.00012778	0.526555
ENSG00000049239	-0.00768725	3.26253e-05	3.57681e-06	-0.0037171	4.01449e-05	0.0678713	-0.0084142	2.84212e-05	6.12845e-09	-0.00378889	2.49679e-05	0.002789	0.0143208	0.000159179	0.0137758	0.00186856	0.000151057	0.733707	-0.00855824	0.000117065	0.045005	0.00500381	0.000115509	0.233966
ENSG00000049283	0.01605	2.75941e-05	2.62454e-25	0.00168443	3.3954e-05	0.368124	-0.00279145	2.40382e-05	0.0352351	0.00323523	2.11175e-05	0.00549226	0.0290277	8.96699e-05	9.76121e-11	0.0143084	8.50945e-05	0.000581921	0.00259471	6.5946e-05	0.416887	0.00886085	6.50691e-05	0.00519891
ENSG00000050393	0.0162266	4.25998e-05	1.88595e-17	-0.00147769	5.24183e-05	0.525119	-0.00387319	3.71103e-05	0.0187207	0.00190763	3.26013e-05	0.187239	0.029216	0.000352244	0.000767213	0.00625713	0.000334271	0.443952	-0.0130836	0.000259051	0.0394195	0.00540305	0.000255606	0.387381
ENSG00000051382	0.0165403	6.52835e-05	2.18565e-12	0.0109614	8.03301e-05	0.000144445	0.00175915	5.68709e-05	0.388053	0.00849078	4.99609e-05	2.26696e-06	0.0200435	0.000163052	0.000693923	0.0101995	0.000154732	0.0672114	-0.00130857	0.000119914	0.761316	0.00587304	0.000118319	0.167662
ENSG00000055917	0.00644648	1.67262e-05	5.89416e-08	0.00324844	2.05813e-05	0.0258795	-0.000766175	1.45709e-05	0.457649	0.0025624	1.28005e-05	0.00473417	-0.00131131	9.11324e-05	0.764609	0.00555029	8.64824e-05	0.182263	-0.0028698	6.70215e-05	0.373155	0.00184656	6.61304e-05	0.561265
ENSG00000055957	0.0153368	4.7941e-05	3.21683e-14	0.00602644	5.89905e-05	0.0146417	0.00409875	4.17632e-05	0.0190124	0.0112812	3.66889e-05	2.9012e-13	0.0119239	0.000108532	0.0130114	0.00222432	0.000102995	0.623856	0.00330912	7.9818e-05	0.346738	0.00666729	7.87567e-05	0.0552024
ENSG00000058799	-0.0146235	8.39798e-05	4.05364e-08	0.00231056	0.000103336	0.479139	-0.000867297	7.3158e-05	0.707486	-0.00122759	6.42691e-05	0.545476	-0.00128243	0.000275081	0.866142	-0.00620925	0.000261045	0.390038	-0.00999446	0.000202303	0.0747567	-0.00334585	0.000199613	0.544594
ENSG00000064205	0.00101371	2.20903e-05	0.456334	0.0032868	2.71817e-05	0.0497712	-0.00656642	1.92437e-05	3.47072e-08	-0.000156491	1.69055e-05	0.88055	0.00844795	8.8365e-05	0.0507633	0.00642718	8.38562e-05	0.116943	-0.00558686	6.49863e-05	0.078813	0.00576428	6.41222e-05	0.0661408
ENSG00000064225	-0.00408669	5.06668e-06	4.4638e-10	-0.000440305	6.23446e-06	0.582967	-0.00184521	4.41378e-06	0.00117259	-0.00158561	3.87749e-06	0.00149943	0.00336946	1.45078e-05	0.0544708	0.00413341	1.37675e-05	0.0130916	-0.000878808	1.06695e-05	0.494172	0.00253352	1.05276e-05	0.0463449
ENSG00000064313	0.00100504	0.000123354	0.754622	-0.0125797	0.000151785	0.00149905	-0.00448346	0.000107459	0.109605	-0.0135106	9.44022e-05	4.56863e-08	0.00398483	0.000224629	0.562275	-0.00437401	0.000213167	0.50273	-0.0089296	0.000165199	0.0780798	-0.0113928	0.000163002	0.0229264
ENSG00000064886	-0.0248277	5.75391e-05	1.11002e-28	-0.00140587	7.08007e-05	0.602908	-0.00290298	5.01244e-05	0.129294	-0.00927767	4.40342e-05	3.86597e-08	-0.0310826	0.000211361	4.51082e-06	-0.0139487	0.000200577	0.028093	-0.00563746	0.000155441	0.250846	-0.0105372	0.000153375	0.0300345
ENSG00000065328	-0.00205604	7.27905e-06	0.0085478	-0.000835416	8.95673e-06	0.384799	-0.00413418	6.34105e-06	1.49795e-09	-0.0021805	5.5706e-06	0.000271704	0.00211377	3.28865e-05	0.421888	0.000846255	3.12084e-05	0.734633	-0.00300332	2.41857e-05	0.12124	-0.0026045	2.38641e-05	0.173043
ENSG00000065491	-0.0123408	6.24033e-05	7.6971e-08	-0.00182301	7.67861e-05	0.51715	-0.00513231	5.43619e-05	0.010065	-0.00382288	4.77568e-05	0.0290595	0.0113916	8.2913e-05	0.00668705	0.00185048	7.86823e-05	0.640661	-0.00412036	6.09767e-05	0.180402	0.00267887	6.01659e-05	0.377066
ENSG00000065970	0.0249977	0.000116962	2.49445e-15	0.013043	0.000143919	0.000725071	-0.0015836	0.00010189	0.561548	0.013752	8.95098e-05	1.11082e-08	0.0251995	0.000255477	0.000657696	0.0190871	0.000242441	0.00637707	0.00666858	0.000187885	0.216719	0.0118814	0.000185387	0.0260969
ENSG00000066933	0.0143195	3.98499e-05	7.91005e-15	-0.00372955	4.90346e-05	0.0973674	0.000837024	3.47148e-05	0.599096	0.00212219	3.04968e-05	0.129323	0.0206719	0.000140838	0.000172247	0.00243331	0.000133652	0.637681	-0.00124977	0.000103577	0.754931	0.00518394	0.0001022	0.189999
ENSG00000067167	0.0237785	9.8582e-05	2.51638e-16	0.00160385	0.000121303	0.65025	-0.00460313	8.58785e-05	0.0661645	0.00826541	7.54441e-05	0.000177001	0.0247252	0.000318778	0.00271488	-0.000804537	0.000302512	0.917554	-0.00873559	0.000234439	0.147613	-0.00249539	0.000231322	0.674613
ENSG00000068028	0.0141584	4.8682e-05	3.36601e-12	-0.000913623	5.99023e-05	0.713208	-0.00231856	4.24087e-05	0.187763	0.00617826	3.72559e-05	6.67511e-05	0.0307714	0.000120289	2.64839e-09	0.00782194	0.000114151	0.102045	-0.00314476	8.84639e-05	0.395611	0.0104926	8.72876e-05	0.00428673
ENSG00000069966	0.0164034	6.10032e-05	5.95362e-13	0.00733744	7.50632e-05	0.00842723	0.0041119	5.31422e-05	0.0369702	0.00972295	4.66853e-05	2.22035e-08	0.0278862	0.000172885	5.34595e-06	0.0199359	0.000164064	0.000557477	-0.000377143	0.000127145	0.932242	0.00798568	0.000125454	0.0687606
ENSG00000069974	-0.005367	1.14795e-05	5.07591e-08	-0.00185519	1.41253e-05	0.124421	-0.00293571	1.00002e-05	0.000604002	-0.0030299	8.78517e-06	5.65086e-05	-3.41512e-05	2.94068e-05	0.989046	0.0002654	2.79063e-05	0.910483	-0.00414663	2.16266e-05	0.0239528	0.00182444	2.13391e-05	0.312519
ENSG00000070366	0.0187122	2.83176e-05	1.09984e-32	-0.00269151	3.48443e-05	0.155798	-0.00211104	2.46686e-05	0.115869	0.0035167	2.16713e-05	0.00289258	0.0269402	8.13973e-05	2.73742e-10	0.00151273	7.7244e-05	0.700138	-0.00231242	5.9862e-05	0.447593	0.00208508	5.90661e-05	0.487651
ENSG00000070423	0.0188951	9.56599e-05	3.31604e-11	0.0136312	0.000117708	9.4688e-05	0.00374871	8.3333e-05	0.128717	0.0116957	7.32078e-05	7.64706e-08	0.0288419	0.000285401	0.000230127	0.0159888	0.000270838	0.0302804	0.000730193	0.000209892	0.898052	-0.000793829	0.000207101	0.88774
ENSG00000071553	0.010959	3.46472e-05	1.61611e-10	-0.00284069	4.26327e-05	0.175633	-0.00163457	3.01825e-05	0.270963	0.00148439	2.65152e-05	0.255139	0.0191456	9.56369e-05	2.54896e-05	2.01753e-05	9.0757e-05	0.996219	-0.00757279	7.03343e-05	0.0222373	0.000482428	6.93991e-05	0.882186
ENSG00000072310	-0.0054176	6.71218e-06	7.45323e-13	-0.00272212	8.25922e-06	0.00322198	-0.00229862	5.84724e-06	0.000445214	-0.00335053	5.13678e-06	6.27277e-09	0.00674121	2.98907e-05	0.00750891	0.00262328	2.83655e-05	0.270792	-0.00110292	2.19825e-05	0.549955	0.000698706	2.16902e-05	0.701058
ENSG00000072682	-0.00702383	9.3721e-06	3.95354e-15	-0.0055004	1.15322e-05	5.01889e-07	-0.00479516	8.16439e-06	6.51979e-10	-0.00419824	7.1724e-06	7.43384e-10	0.00593579	5.68016e-05	0.0866907	0.00182433	5.39033e-05	0.578253	-0.00549379	4.17736e-05	0.0313064	-0.00193862	4.12182e-05	0.439871
ENSG00000072778	-0.000689349	2.28781e-05	0.618644	-0.000383768	2.81511e-05	0.821812	-0.00776921	1.993e-05	1.51979e-10	-0.00346156	1.75085e-05	0.00110853	0.014066	0.000121496	0.00567896	0.00476649	0.000115297	0.320879	-0.00638855	8.93518e-05	0.0864876	-1.57595e-05	8.81638e-05	0.996573
ENSG00000072832	-0.015467	9.21588e-05	3.0066e-08	-0.0115897	0.0001134	0.000715932	0.00154726	8.0283e-05	0.522822	-0.00572034	7.05284e-05	0.00721778	0.0189896	0.000151077	0.000839406	0.00705816	0.000143368	0.187697	0.000128647	0.000111106	0.975249	0.00560312	0.000109629	0.171451
ENSG00000072952	0.0107765	3.98001e-05	4.31453e-09	0.0130376	4.89733e-05	7.74217e-09	0.00236683	3.46714e-05	0.137005	0.00819658	3.04587e-05	5.3472e-09	0.0160403	0.00012792	0.00214352	0.0139407	0.000121393	0.00488586	0.000830243	9.40763e-05	0.827748	0.0104517	9.28254e-05	0.00577842
ENSG00000073169	0.00535384	8.79856e-06	5.61948e-10	0.00157493	1.08265e-05	0.136244	-0.000987392	7.66476e-06	0.187002	0.00117074	6.73347e-06	0.0749857	0.00769732	2.78739e-05	0.00160895	0.00482383	2.64517e-05	0.0364438	-0.00236162	2.04993e-05	0.18544	0.00362508	2.02268e-05	0.0397701
ENSG00000073282	0.0477188	0.000160713	5.24963e-37	0.00360217	0.000197755	0.425148	-0.00167957	0.000140003	0.599392	0.00781344	0.000122993	0.00545791	0.0367078	0.000418792	0.000110665	0.0272319	0.000397423	0.00240149	-0.0186409	0.000307992	0.00724612	-0.000476277	0.000303897	0.944259
ENSG00000073350	0.00847563	2.88081e-05	5.57914e-08	0.00581906	3.54479e-05	0.002371	-0.00191165	2.50958e-05	0.158021	0.00566104	2.20466e-05	2.08196e-06	0.0149501	7.00212e-05	0.000117678	0.0064626	6.64484e-05	0.0767353	0.000146047	5.14957e-05	0.958739	0.0119503	5.0811e-05	2.31658e-05
ENSG00000073734	-0.0487551	0.000143168	9.25578e-43	-0.0104069	0.000176165	0.0147119	-0.0123516	0.000124719	4.43828e-05	-0.022908	0.000109565	1.20153e-17	-0.0309342	0.000447418	0.00155676	-0.00587384	0.000424588	0.523649	-0.0131483	0.000329045	0.0660814	-0.00819858	0.00032467	0.244735
ENSG00000073921	-0.00172451	3.15116e-05	0.28873	-0.00578687	3.87745e-05	0.00384854	-0.00532573	2.7451e-05	0.000173876	-0.00729513	2.41156e-05	5.30148e-09	0.00792354	0.00011067	0.101294	-0.000902738	0.000105023	0.84373	-0.00978871	8.13899e-05	0.00609851	-0.00253956	8.03077e-05	0.468487
ENSG00000074800	-0.00906931	3.76552e-05	3.64922e-07	-0.00871104	4.6334e-05	7.00954e-05	-0.00865596	3.28029e-05	2.56668e-08	-0.00427287	2.88173e-05	0.00169905	0.0116068	3.52662e-05	2.62717e-05	0.00335221	3.34667e-05	0.195286	-0.00031618	2.59358e-05	0.874597	0.000495413	2.5591e-05	0.802115
ENSG00000074966	0.0349075	7.76286e-05	1.25295e-40	0.0192527	9.55205e-05	1.04831e-09	0.00667624	6.76252e-05	0.00269457	0.0180381	5.94086e-05	6.68308e-20	0.0127417	0.000207732	0.0546286	0.00204322	0.000197132	0.744699	-0.00814277	0.000152772	0.0946921	0.00235331	0.000150741	0.623827
ENSG00000075914	-0.00729921	2.53576e-05	6.06318e-07	-0.00642405	3.1202e-05	0.000350806	-0.00414938	2.20899e-05	0.00110536	-0.00687975	1.9406e-05	8.58259e-10	0.00474011	7.9084e-05	0.245722	0.00122755	7.50487e-05	0.751182	-0.00592914	5.81607e-05	0.048779	-0.00695247	5.73874e-05	0.0193396
ENSG00000076555	0.0285866	9.35106e-05	7.7631e-24	0.00463129	0.000115063	0.178942	-0.00330492	8.14606e-05	0.175505	0.010738	7.15629e-05	5.90635e-07	0.053225	0.000287536	3.69527e-11	0.0160839	0.000272865	0.0299195	-0.00378221	0.000211463	0.508638	0.0124559	0.000208651	0.0279016
ENSG00000076685	-0.0226865	0.000111879	1.94714e-13	-0.00649939	0.000137665	0.084691	-0.0075675	9.74623e-05	0.0046042	-0.0105876	8.56204e-05	6.64053e-06	-0.0104167	0.000236678	0.140575	0.00268341	0.000224601	0.688681	-0.0132346	0.00017406	0.0111626	0.00604209	0.000171746	0.238542
ENSG00000077157	0.00276917	7.89802e-05	0.281897	-0.00932085	9.71837e-05	0.00327722	-0.00512748	6.88027e-05	0.0222594	-0.0109307	6.0443e-05	3.24881e-08	0.00389576	0.000123753	0.445402	0.00286095	0.000117438	0.554761	-0.011119	9.10117e-05	0.00324723	-0.00796356	8.98015e-05	0.0321057
ENSG00000077684	0.0049207	9.89924e-06	7.44523e-08	0.00547541	1.21808e-05	1.12282e-06	1.75682e-05	8.6236e-06	0.982337	0.00232465	7.57581e-06	0.000870077	0.00443901	3.04594e-05	0.0802327	0.00174965	2.89052e-05	0.466624	-0.00203225	2.24008e-05	0.275474	-0.00102098	2.21029e-05	0.57846
ENSG00000077984	-0.0184366	4.60345e-05	1.80793e-20	-0.0139097	5.66446e-05	1.01425e-08	-0.0104543	4.01024e-05	1.21861e-09	-0.00925782	3.52299e-05	9.00906e-10	0.000893809	0.00013528	0.866957	0.00550291	0.000128378	0.277521	-0.00865729	9.94893e-05	0.0279292	-0.00233826	9.81664e-05	0.545982
ENSG00000078246	-0.0107207	3.07021e-05	3.1003e-11	-0.00873679	3.77784e-05	1.01492e-05	-0.00332119	2.67458e-05	0.0175656	-0.00710929	2.34961e-05	8.21902e-09	0.00286689	3.61438e-05	0.298935	-0.00537198	3.42995e-05	0.0407417	-0.00603842	2.65812e-05	0.00310137	-0.00528332	2.62278e-05	0.00863293
ENSG00000078399	-0.0235036	3.8142e-05	9.36536e-38	-0.00199673	4.6933e-05	0.364182	-0.00312005	3.32269e-05	0.0452922	-0.00701492	2.91898e-05	3.26019e-07	-0.0146603	8.68842e-05	0.000677316	0.00028071	8.2451e-05	0.944845	-0.0029467	6.38973e-05	0.34903	0.00295449	6.30477e-05	0.34131
ENSG00000079150	0.0268522	8.1359e-05	3.84708e-24	-0.00149401	0.000100111	0.641986	-0.00426345	7.08749e-05	0.061045	0.00736788	6.22634e-05	0.000233531	0.041235	0.000246366	2.25457e-08	0.00453155	0.000233795	0.507326	-0.00733255	0.000181185	0.166734	0.00451385	0.000178776	0.387883
ENSG00000079308	0.0436977	0.000108168	3.25822e-45	-0.00294383	0.000133099	0.426931	-0.0023118	9.42291e-05	0.378197	0.00820716	8.27801e-05	0.000377642	0.0532335	0.000207668	1.44048e-14	0.00339336	0.000197072	0.58863	-0.00521886	0.000152726	0.28346	0.00655244	0.000150695	0.172548
ENSG00000079335	0.0140966	4.36307e-05	2.55068e-13	0.000492536	5.36868e-05	0.834209	-0.00275169	3.80084e-05	0.0987209	-0.000246937	3.33903e-05	0.866013	0.0322644	0.000186886	4.52004e-07	0.0228764	0.00017735	0.000143569	-0.0025523	0.000137441	0.580057	0.0068194	0.000135614	0.134637
ENSG00000079435	0.00839066	2.01821e-05	1.41681e-10	0.000186291	2.48337e-05	0.907336	-0.000132886	1.75814e-05	0.906638	0.00327867	1.54452e-05	0.0010058	0.0138194	5.63982e-05	7.38053e-05	0.0063247	5.35204e-05	0.0537036	-0.00269204	4.14769e-05	0.288378	0.00448188	4.09254e-05	0.0736867
ENSG00000081177	0.0194099	4.22247e-05	2.73697e-24	0.00106823	5.19567e-05	0.644487	2.3406e-05	3.67835e-05	0.988605	0.00383839	3.23142e-05	0.00773689	0.0152756	7.60666e-05	0.000158842	0.00247298	7.21853e-05	0.51494	2.6145e-05	5.59417e-05	0.99291	0.00136708	5.51979e-05	0.637768
ENSG00000082805	0.00256019	2.94302e-05	0.103224	0.00256747	3.62133e-05	0.18413	-0.00753362	2.56377e-05	4.18277e-08	-0.000122	2.25227e-05	0.919156	0.0209198	9.04013e-05	2.41098e-06	0.00597674	8.57885e-05	0.149368	-0.00297062	6.64838e-05	0.354683	0.00332281	6.55998e-05	0.294165
ENSG00000082898	0.00317282	2.99325e-06	2.99215e-10	0.000720581	3.68313e-06	0.24245	-0.000841482	2.60753e-06	0.0539252	0.000615898	2.29071e-06	0.108252	0.00426431	5.87084e-06	0.000147817	0.000172673	5.57128e-06	0.86996	-0.00153889	4.31759e-06	0.0604312	0.000769862	4.26018e-06	0.340143
ENSG00000083457	0.0186331	7.36158e-05	9.83781e-14	-0.00298653	9.05829e-05	0.328599	-0.00350924	6.41295e-05	0.105004	0.00209556	5.63376e-05	0.270405	0.0696018	0.000406489	4.89176e-13	0.0114476	0.000385748	0.192687	-0.00626643	0.000298944	0.357189	0.00755552	0.000294969	0.260697
ENSG00000084234	0.00761659	1.39284e-05	2.54375e-12	0.00140097	1.71386e-05	0.29209	0.00111771	1.21336e-05	0.235148	0.00415301	1.06593e-05	5.59283e-07	0.010093	2.78095e-05	3.81189e-05	0.000304246	2.63905e-05	0.894562	-0.00144723	2.04519e-05	0.416163	0.00464131	2.018e-05	0.0085341
ENSG00000085511	-0.000860466	0.000129516	0.793979	-0.0133715	0.000159367	0.000990936	-0.00576232	0.000112826	0.044811	-0.0144777	9.91177e-05	1.09437e-08	0.00380302	0.000247967	0.598622	-0.00248758	0.000235314	0.716707	-0.0128554	0.000182362	0.0159848	-0.0136734	0.000179938	0.00945231
ENSG00000085832	-0.0100956	1.70653e-05	6.33403e-17	-0.00104803	2.09986e-05	0.476416	-0.00470111	1.48663e-05	6.81726e-06	-0.00396605	1.306e-05	1.54801e-05	-0.013139	3.71815e-05	3.81476e-06	0.000100061	3.52843e-05	0.969929	-8.84242e-05	2.73444e-05	0.965713	0.00355148	2.69808e-05	0.0808627
ENSG00000086062	0.0138618	1.72527e-05	1.02886e-29	0.00788626	2.12292e-05	1.105e-07	0.00121966	1.50295e-05	0.244418	0.00691332	1.32034e-05	9.07326e-14	0.0179922	3.98813e-05	1.54896e-09	0.0102698	3.78464e-05	0.000218195	0.00176856	2.93299e-05	0.406702	0.00560655	2.894e-05	0.00798185
ENSG00000087191	-0.00606507	1.07407e-05	2.07049e-10	-0.000417824	1.32163e-05	0.720449	-0.000102497	9.35666e-06	0.901315	-0.00116615	8.2198e-06	0.108414	-0.00360155	2.70291e-05	0.131661	0.00100564	2.56499e-05	0.656832	-0.00171063	1.9878e-05	0.329737	-0.00234555	1.96137e-05	0.175898
ENSG00000087253	-0.0130108	3.39549e-05	2.02263e-14	-0.00255462	4.17809e-05	0.218569	-0.00231947	2.95794e-05	0.11464	-0.00344758	2.59855e-05	0.00763917	-0.00127301	9.04327e-05	0.77043	0.0010043	8.58183e-05	0.808317	0.000624778	6.65069e-05	0.845591	0.00316685	6.56226e-05	0.317459
ENSG00000087299	0.00935474	2.92681e-05	2.79759e-09	0.00418876	3.60138e-05	0.029861	-0.00114817	2.54965e-05	0.40013	0.00402511	2.23986e-05	0.000800368	-0.00177915	6.67472e-05	0.63503	-0.00115129	6.33414e-05	0.746167	-0.00129427	4.90879e-05	0.638696	-0.00107254	4.84352e-05	0.693326
ENSG00000087470	-0.00886673	2.7199e-05	5.08674e-09	0.00077304	3.34678e-05	0.677364	-0.000983548	2.3694e-05	0.454652	-0.00100997	2.08152e-05	0.382155	-0.00777364	0.000108577	0.104569	-0.00061548	0.000103037	0.892067	-0.00496086	7.98508e-05	0.158797	-0.00146591	7.87891e-05	0.672598
ENSG00000088053	-0.0221727	0.000303762	1.1742e-05	-0.0258036	0.000373774	3.38537e-05	-0.0220291	0.000264619	5.91398e-07	-0.0216061	0.000232467	2.53573e-08	-0.00483242	0.0009283	0.729543	-0.0357344	0.000880934	0.00737129	-0.0447112	0.0006827	1.79335e-05	-0.0201471	0.000673623	0.047634
ENSG00000088179	0.0166048	3.89124e-05	1.00563e-19	-0.00605982	4.7881e-05	0.0064494	-0.0026881	3.38981e-05	0.0876592	-0.00368151	2.97794e-05	0.00779098	0.010684	0.000108578	0.0259611	-0.000109694	0.000103038	0.980706	-0.0101606	7.98518e-05	0.00407469	-0.00263007	7.879e-05	0.448483
ENSG00000088205	-0.000562485	8.22783e-05	0.830405	-0.0101561	0.000101242	0.00169784	-0.00421262	7.16758e-05	0.0656951	-0.0116143	6.2967e-05	8.81051e-09	-0.00104764	5.08343e-05	0.748738	-0.00195076	4.82404e-05	0.529775	-0.00510326	3.73851e-05	0.0344725	-0.00617704	3.6888e-05	0.0096122
ENSG00000088826	0.0137189	8.58475e-05	3.47586e-07	0.019193	0.000105634	7.14529e-09	-0.00015597	7.4785e-05	0.946786	0.00777795	6.56984e-05	0.000156096	0.0315681	0.00023911	1.15745e-05	0.0268329	0.00022691	8.17191e-05	0.00149093	0.000175849	0.775036	0.0118447	0.000173511	0.0219051
ENSG00000089053	0.0253766	8.83837e-05	3.17023e-20	0.00300716	0.000108755	0.369308	-0.00339545	7.69944e-05	0.152261	0.00655831	6.76394e-05	0.00166594	0.0139993	0.000177179	0.0223909	-0.000419994	0.000168138	0.942217	-0.00742242	0.000130303	0.0990404	-0.000775388	0.00012857	0.86108
ENSG00000089154	-0.00955163	1.67934e-05	1.47327e-15	-0.00534732	2.0664e-05	0.000256237	-0.00368167	1.46294e-05	0.000376792	-0.00442068	1.28519e-05	1.21801e-06	0.00173397	3.19613e-05	0.503873	-0.00400612	3.03305e-05	0.10425	-0.00389321	2.35053e-05	0.0418607	0.000188778	2.31928e-05	0.920094
ENSG00000089234	0.0101683	2.44489e-05	1.74263e-12	0.00584116	3.00839e-05	0.000929894	0.0013367	2.12983e-05	0.283862	0.00370283	1.87105e-05	0.000739586	0.0173417	0.000101513	0.000204901	0.0102853	9.63336e-05	0.0195249	0.00139997	7.4656e-05	0.680462	0.00744753	7.36633e-05	0.0269398
ENSG00000089351	-0.0123964	3.06877e-05	1.77646e-14	-0.00155646	3.77607e-05	0.430342	-0.00299593	2.67332e-05	0.032121	-0.00652244	2.34851e-05	1.20189e-07	0.0183327	0.000178107	0.00293484	0.0086973	0.000169019	0.135032	-0.00281931	0.000130985	0.531299	0.0014104	0.000129244	0.750887
ENSG00000090104	0.0693502	0.00161054	2.86156e-09	0.0176529	0.00198174	0.217026	0.00452707	0.001403	0.654694	0.0111051	0.00123254	0.211802	0.032223	0.00597958	0.363952	0.0443379	0.00567447	0.188359	-0.0391473	0.00439756	0.134105	0.0107681	0.00433909	0.675734
ENSG00000090376	-0.00702891	1.46e-05	2.64316e-10	-0.00283589	1.79651e-05	0.0373369	-0.00293708	1.27186e-05	0.00233649	-0.0030762	1.11733e-05	0.000286884	0.00970297	8.43491e-05	0.021794	0.00377427	8.00451e-05	0.345467	-0.00222562	6.20329e-05	0.47272	0.00101131	6.1208e-05	0.74081
ENSG00000091106	-0.0166749	6.19859e-05	3.82543e-13	-0.00955458	7.62724e-05	0.000671385	-0.00806709	5.39982e-05	5.05054e-05	-0.00856285	4.74373e-05	9.96735e-07	0.0372831	0.000385798	4.39817e-05	0.0136463	0.000366113	0.111171	-0.00328436	0.000283728	0.620194	0.00262319	0.000279955	0.688294
ENSG00000091844	0.00424101	2.53103e-05	0.00363502	0.00342343	3.11438e-05	0.0562451	-0.00268809	2.20487e-05	0.0342457	0.00212084	1.93698e-05	0.0572164	0.0236778	7.80666e-05	1.21105e-08	0.00832108	7.40833e-05	0.0310973	0.00193417	5.74126e-05	0.516535	0.00497995	5.66492e-05	0.0911074
ENSG00000092445	0.0211908	7.78557e-05	2.08525e-16	0.00515983	9.58e-05	0.100827	0.00221962	6.78231e-05	0.318643	0.00551176	5.95824e-05	0.00486036	0.0183068	0.000190208	0.00403357	0.00256767	0.000180502	0.668919	-0.01069	0.000139885	0.0221095	-0.000144999	0.000138025	0.974803
ENSG00000093134	-0.0228965	0.000101618	7.30737e-15	-0.00846591	0.000125039	0.0184944	-0.00692515	8.85232e-05	0.00650867	-0.0146717	7.77674e-05	6.58745e-11	-0.00074386	0.000277243	0.922416	-0.00906689	0.000263097	0.211502	-0.0217344	0.000203893	0.000130112	-0.0145791	0.000201182	0.00887689
ENSG00000095370	-0.0020913	5.31076e-06	0.00174727	-0.00373692	6.53479e-06	5.66077e-06	-0.00374397	4.6264e-06	1.50716e-10	-0.00165997	4.06429e-06	0.00116959	0.00687284	4.94276e-05	0.0336852	0.00393674	4.69056e-05	0.198886	-0.00207394	3.63506e-05	0.382155	-0.00094143	3.58672e-05	0.687509
ENSG00000095585	0.0215984	4.18931e-05	1.04135e-29	0.00292457	5.15487e-05	0.20478	-0.0022403	3.64947e-05	0.170065	0.00637063	3.20605e-05	9.4197e-06	0.00538331	0.000199498	0.406285	0.00025887	0.000189319	0.966416	-0.0051213	0.000146717	0.282885	0.00130373	0.000144766	0.781562
ENSG00000095787	0.0141365	7.04517e-05	7.03851e-09	-0.00941244	8.66895e-05	0.00166993	-0.00827727	6.13732e-05	9.55339e-05	-0.00150042	5.39162e-05	0.419833	0.0350305	0.000243878	1.55233e-06	0.0139712	0.000231434	0.0404989	-0.000185154	0.000179355	0.971964	0.00266212	0.00017697	0.608637
ENSG00000095970	-0.00596223	2.74365e-05	8.74165e-05	-0.00654915	3.37601e-05	0.000458936	-0.00460872	2.3901e-05	0.000496438	-0.00651643	2.09969e-05	2.26589e-08	-0.0116172	7.51372e-05	0.00369666	-0.0142899	7.13033e-05	0.000179193	-0.0172373	5.52582e-05	9.08432e-09	-0.0116356	5.45234e-05	6.77555e-05
ENSG00000096060	-0.0294198	5.74537e-05	3.90956e-39	-0.000661811	7.06957e-05	0.806392	-0.00565033	5.00501e-05	0.0031571	-0.00912294	4.39689e-05	6.30517e-08	-0.0188331	0.000153435	0.00101168	0.00347728	0.000145606	0.519132	-0.00449147	0.000112841	0.282868	-0.000722878	0.00011134	0.86083
ENSG00000099399	-0.0147652	8.24139e-05	2.22936e-08	-0.00157852	0.000101409	0.625503	0.00121628	7.17938e-05	0.595289	-0.00282877	6.30707e-05	0.159741	-0.0105813	0.000201045	0.10446	-0.008404	0.000190786	0.173934	-0.00441035	0.000147854	0.356823	-0.00416538	0.000145888	0.37776
ENSG00000099985	-0.0018095	1.06468e-06	1.67583e-09	-0.00147722	1.31007e-06	6.08127e-05	-0.00148167	9.27485e-07	1.4454e-08	-0.00108803	8.14793e-07	2.09403e-06	0.00462668	8.2417e-05	0.267009	-0.00440086	7.82117e-05	0.265895	0.00175575	6.0612e-05	0.566545	0.000218221	5.9806e-05	0.942432
ENSG00000099992	0.00915354	2.85093e-05	3.80168e-09	0.000637582	3.50802e-05	0.737488	-0.00643301	2.48355e-05	1.91813e-06	-0.000351603	2.18179e-05	0.766316	0.0146776	5.83717e-05	3.57016e-05	0.00151491	5.53933e-05	0.648799	-0.00571166	4.29283e-05	0.0272561	0.00430426	4.23575e-05	0.0912523
ENSG00000099999	0.00957098	2.65912e-05	1.83682e-10	0.00161326	3.272e-05	0.379902	-0.00211542	2.31646e-05	0.103967	0.00187153	2.035e-05	0.101546	0.000141365	0.0001183	0.977396	0.00348467	0.000112264	0.461918	-0.00411365	8.70017e-05	0.262691	0.00380705	8.58449e-05	0.293414
ENSG00000100024	-0.018688	9.43942e-05	4.02094e-11	-0.00223416	0.00011615	0.518638	-0.00685648	8.22303e-05	0.00518948	-0.00207112	7.22391e-05	0.336058	-0.00679888	0.000196091	0.290262	0.00252634	0.000186086	0.678586	-0.00468902	0.000144211	0.321269	-0.00472719	0.000142294	0.310885
ENSG00000100068	-0.0381997	0.000165005	4.28528e-24	-0.00640123	0.000203035	0.161985	-0.0028842	0.000143742	0.373388	-0.0108107	0.000126277	0.000150199	-0.0241714	0.000430034	0.0114497	0.00379285	0.000408091	0.674406	-0.000408788	0.00031626	0.953403	-0.00639926	0.000312055	0.354206
ENSG00000100095	0.0036113	5.02618e-06	3.0267e-08	0.00209365	6.18462e-06	0.00882225	-0.000207874	4.3785e-06	0.713153	0.00152999	3.8465e-06	0.00209798	0.00927216	2.7793e-05	0.000149284	0.00477601	2.63749e-05	0.0380487	0.00275411	2.04398e-05	0.122163	0.00657711	2.01681e-05	0.000208249
ENSG00000100097	-0.0273482	7.04126e-05	1.84934e-28	-0.00977275	8.66414e-05	0.00109738	-0.00774336	6.13391e-05	0.000260239	-0.014648	5.38862e-05	5.65003e-15	-0.0409501	0.000162156	1.31221e-11	-0.0164245	0.000153882	0.00324563	-0.00977568	0.000119255	0.0234077	-0.0067836	0.000117669	0.110203
ENSG00000100104	0.0264299	0.000157497	5.15266e-13	0.0290495	0.000193798	1.04907e-10	0.00368827	0.000137202	0.244009	0.0216161	0.000120532	1.26396e-14	0.0219823	0.000430732	0.0214633	0.0286524	0.000408754	0.00164631	0.0121622	0.000316774	0.0830713	0.0245415	0.000312562	0.000433176
ENSG00000100139	-0.0109935	3.63542e-05	3.77124e-10	0.000997277	4.47331e-05	0.642455	-0.00535569	3.16695e-05	0.000438474	-0.00295838	2.78216e-05	0.0269014	-0.0103896	0.000199392	0.109404	0.00134042	0.000189218	0.827382	-0.00294342	0.000146639	0.53676	0.00428912	0.000144689	0.361794
ENSG00000100150	0.00204302	1.1192e-05	0.0350324	-0.00176037	1.37716e-05	0.139785	-0.00480721	9.74982e-06	1.41339e-08	-9.30857e-05	8.56519e-06	0.900065	0.0133724	3.60227e-05	1.81417e-06	0.000798295	3.41846e-05	0.759964	-0.00194121	2.64921e-05	0.338024	0.00429829	2.61399e-05	0.0320356
ENSG00000100234	0.000146704	1.56487e-05	0.898077	-0.00173247	1.92554e-05	0.219043	-0.00545443	1.36322e-05	5.20028e-08	-0.00222333	1.19758e-05	0.0112657	-0.00181959	7.81387e-05	0.653664	0.00206755	7.41516e-05	0.591131	-0.0029963	5.74655e-05	0.315373	0.00520735	5.67015e-05	0.0774683
ENSG00000100321	-0.000129591	3.84727e-05	0.942472	-0.000395362	4.73399e-05	0.858	-0.001638	3.3515e-05	0.295149	-0.00107263	2.94428e-05	0.435145	0.0183017	4.88176e-05	2.46632e-08	0.0044676	4.63267e-05	0.142514	0.00150505	3.5902e-05	0.523258	0.00274131	3.54246e-05	0.239014
ENSG00000100365	-0.00807163	1.20488e-05	1.70946e-15	-0.00489402	1.48259e-05	7.84673e-05	-0.00374779	1.04962e-05	1.95464e-05	-0.00294893	9.22089e-06	0.000130011	-0.00326348	5.27963e-05	0.327868	-0.00195834	5.01024e-05	0.535939	-0.00717143	3.8828e-05	0.00365096	0.00100645	3.83117e-05	0.67736
ENSG00000100448	-0.00893681	2.8629e-05	9.3321e-09	-0.00760295	3.52275e-05	6.89708e-05	-0.0063587	2.49398e-05	2.63481e-06	-0.00688753	2.19096e-05	7.35589e-09	0.0317219	0.000300835	8.14763e-05	0.0123822	0.000285485	0.101707	-0.00592675	0.000221243	0.311479	0.0034432	0.000218301	0.551022
ENSG00000100453	-0.0108092	3.90498e-05	2.76362e-09	-0.00408528	4.80501e-05	0.0666214	-0.00459484	3.40178e-05	0.00359221	-0.00586022	2.98845e-05	2.42183e-05	-0.0150804	0.000153785	0.00836382	-0.00486518	0.000145938	0.367748	-0.0119969	0.000113098	0.00437259	-0.0087634	0.000111594	0.0343655
ENSG00000100490	-0.00432265	6.23548e-06	2.68849e-09	0.000184223	7.67264e-06	0.835943	-0.000221285	5.43196e-06	0.725324	-0.00124359	4.77196e-06	0.024698	-0.00241958	1.26245e-05	0.138323	-0.000889406	1.19804e-05	0.565361	-0.0015639	9.28445e-06	0.192559	-0.0030116	9.161e-06	0.0112792
ENSG00000100503	0.00985179	2.11539e-05	2.09133e-13	0.000186237	2.60295e-05	0.909506	-0.00404217	1.8428e-05	0.000503852	0.00188477	1.61889e-05	0.0645133	0.0131496	5.65607e-05	0.000162955	0.00375004	5.36747e-05	0.252487	0.000965375	4.15965e-05	0.703603	0.00441853	4.10434e-05	0.0782608
ENSG00000100578	0.000601413	2.51697e-05	0.678845	0.0061552	3.09709e-05	0.00058562	0.00132299	2.19263e-05	0.295839	0.00622669	1.92622e-05	2.44322e-08	0.00301424	8.09902e-05	0.465469	0.00114599	7.68576e-05	0.769896	0.00401367	5.95626e-05	0.186739	0.00735869	5.87706e-05	0.0144724
ENSG00000100629	0.0196832	0.00011684	3.96957e-10	0.00273248	0.00014377	0.477993	-0.00189265	0.000101784	0.487566	0.00786912	8.94169e-05	0.00103544	-0.0102253	0.000657015	0.384758	-0.0140987	0.000623491	0.206938	-0.019025	0.000483189	0.0283713	-0.0040696	0.000476764	0.633438
ENSG00000100744	-0.000230653	2.09631e-05	0.861866	0.000721145	2.57947e-05	0.658412	-0.00654125	1.82617e-05	1.70617e-08	0.00104866	1.60429e-05	0.301345	0.00242911	6.46868e-05	0.510411	-0.00106345	6.13862e-05	0.761336	-0.00468456	4.75726e-05	0.0849513	-0.000160361	4.69401e-05	0.952236
ENSG00000100884	0.0252949	8.31624e-05	3.0468e-21	-0.00575109	0.00010233	0.0768177	-0.00221313	7.24459e-05	0.336	0.00606926	6.36436e-05	0.00270004	0.0489634	0.000224225	6.2725e-12	0.00292647	0.000212783	0.653509	-0.0107713	0.000164902	0.0335905	0.00418739	0.000162709	0.401101
ENSG00000101082	0.00707816	1.77261e-05	7.48389e-09	0.000489354	2.18117e-05	0.744234	-0.00214899	1.54419e-05	0.0431142	0.000927316	1.35657e-05	0.320262	-0.00437136	7.63219e-05	0.275787	-0.00429862	7.24275e-05	0.258793	-0.00925253	5.61294e-05	0.00183157	-0.000384723	5.53831e-05	0.894749
ENSG00000101161	-0.0001342	4.75237e-05	0.946392	0.000400998	5.8477e-05	0.870299	-0.00936948	4.13997e-05	7.99892e-08	-0.0058646	3.63695e-05	0.000127296	0.00365923	0.000104389	0.43515	-0.00037681	9.90624e-05	0.932482	-0.00817336	7.67707e-05	0.0182125	0.0021052	7.57499e-05	0.536028
ENSG00000101265	0.00310369	4.98251e-05	0.12896	-0.00206455	6.13089e-05	0.411688	-0.00753447	4.34045e-05	2.4255e-05	-0.000918122	3.81308e-05	0.557196	0.0303725	0.000139719	4.39525e-08	0.0129299	0.00013259	0.0123871	-0.0012404	0.000102754	0.755768	0.00653302	0.000101388	0.0975293
ENSG00000101306	0.014061	3.1015e-05	6.12587e-18	0.00304691	3.81634e-05	0.124727	-0.000378053	2.70184e-05	0.787814	0.00440122	2.37356e-05	0.000370167	0.0174758	9.42287e-05	0.000104547	0.0103609	8.94207e-05	0.0146534	-0.00413527	6.92987e-05	0.207214	0.00898816	6.83772e-05	0.00568321
ENSG00000101343	0.0432867	0.000296767	8.7183e-18	-0.0023037	0.000365166	0.707389	-0.00414127	0.000258525	0.340579	0.0107781	0.000227113	0.00479337	0.0320825	0.000923407	0.0218824	0.0203885	0.00087629	0.123914	-0.0122212	0.000679101	0.233702	-0.0128914	0.000670071	0.203048
ENSG00000101421	0.019286	3.9157e-05	1.03987e-25	-0.00450104	4.8182e-05	0.0435993	-0.00118532	3.41112e-05	0.452665	0.00337971	2.99666e-05	0.0148671	0.0290308	8.3121e-05	2.01086e-11	0.00914121	7.88798e-05	0.0217853	-0.00222488	6.11297e-05	0.469619	0.00152361	6.03169e-05	0.615696
ENSG00000101670	-0.0033803	2.39201e-05	0.017064	0.00177811	2.94332e-05	0.307554	-0.00826629	2.08377e-05	2.73999e-11	-0.00164209	1.83058e-05	0.129813	-0.00103852	6.88156e-05	0.784927	0.000590507	6.53043e-05	0.870107	-0.00392059	5.06091e-05	0.161849	-0.00305767	4.99362e-05	0.268594
ENSG00000102575	0.00657259	1.28661e-05	3.09374e-10	-0.000956514	1.58315e-05	0.454174	0.000396227	1.12081e-05	0.661411	-0.00012846	9.84632e-06	0.871593	0.0133918	6.42794e-05	0.000311736	0.000104484	6.09996e-05	0.976117	-0.000946935	4.72731e-05	0.726281	-0.0014767	4.66445e-05	0.580121
ENSG00000102900	0.00313913	3.62752e-05	0.0719563	-0.00268738	4.4636e-05	0.210498	-0.0100738	3.16007e-05	4.35473e-11	-0.00212548	2.77612e-05	0.111346	0.00665516	5.00758e-05	0.0409811	0.0044465	4.75207e-05	0.149529	-0.001163	3.68272e-05	0.626196	0.00163542	3.63376e-05	0.487653
ENSG00000102962	0.0192028	7.91086e-05	1.35947e-13	-0.00350183	9.73416e-05	0.26917	-0.00196729	6.89145e-05	0.380549	0.00433387	6.05412e-05	0.0279727	0.0407181	0.000230738	1.20056e-08	0.0093748	0.000218965	0.156888	-0.00155753	0.000169692	0.761185	0.00644321	0.000167436	0.203111
ENSG00000102996	-0.00497884	4.78346e-06	6.38057e-15	-0.00035085	5.88596e-06	0.65251	-0.00119773	4.16705e-06	0.0300171	-0.00195506	3.66075e-06	5.69029e-05	-0.00129016	1.69817e-05	0.495063	-0.00198144	1.61152e-05	0.269786	-0.0021424	1.24888e-05	0.12397	5.07046e-05	1.23228e-05	0.970513
ENSG00000103005	-0.0196794	3.69885e-05	4.33984e-28	-0.00579711	4.55137e-05	0.00751912	-0.00749038	3.22221e-05	1.1328e-06	-0.00769437	2.8307e-05	1.31423e-08	-0.00594569	5.28133e-05	0.0751942	-0.00155655	5.01184e-05	0.622758	-0.00385952	3.88405e-05	0.116108	0.000292099	3.8324e-05	0.903889
ENSG00000103091	-0.0175086	2.26443e-05	1.68225e-35	-0.011527	2.78633e-05	1.41542e-11	-0.00718638	1.97263e-05	2.55183e-09	-0.00762845	1.73295e-05	6.81293e-13	-0.00519472	0.00019166	0.413591	0.00946558	0.000181881	0.116942	-0.000903939	0.000140953	0.846533	0.00302298	0.000139079	0.511964
ENSG00000103202	0.00885961	2.78399e-05	7.80226e-09	0.00120199	3.42564e-05	0.52255	-0.00575675	2.42524e-05	1.5985e-05	0.00180199	2.13056e-05	0.123349	0.022988	8.96565e-05	2.165e-07	0.0104326	8.50817e-05	0.0117732	1.92683e-05	6.59361e-05	0.995187	0.00378331	6.50593e-05	0.230507
ENSG00000103313	-0.0135103	5.51866e-05	4.17366e-10	-0.00249295	6.79061e-05	0.346264	-0.00684303	4.80752e-05	0.000266871	-0.0038403	4.22339e-05	0.0197342	-0.00951533	0.00015927	0.10094	-0.0117827	0.000151143	0.0325718	-0.0121855	0.000117132	0.00444738	0.00250823	0.000115575	0.550561
ENSG00000103485	-0.00251954	6.77471e-06	0.00084308	-0.00542961	8.33616e-06	5.61575e-09	-0.00407292	5.90171e-06	6.77058e-10	-0.00170336	5.18464e-06	0.0031775	0.00270694	5.16171e-05	0.411671	-0.00156732	4.89833e-05	0.616334	-0.00126624	3.79608e-05	0.601437	-0.000318641	3.7456e-05	0.894004
ENSG00000103852	0.00988303	3.889e-05	5.0051e-08	0.00646111	4.78534e-05	0.00367456	-0.000405465	3.38786e-05	0.796571	0.00689001	2.97622e-05	6.72004e-07	0.011026	8.74769e-05	0.0105519	0.00293699	8.30134e-05	0.470854	0.00354914	6.43332e-05	0.26111	0.00485884	6.34778e-05	0.119278
ENSG00000104419	-0.0877397	0.000200292	8.70185e-91	-0.0124503	0.000246455	0.0136136	-0.0130496	0.000174482	0.000263109	-0.0296139	0.000153282	1.06319e-20	-0.0867426	0.000600124	1.36753e-13	-0.0152374	0.000569502	0.153676	-0.0100232	0.000441349	0.225706	-0.0141545	0.000435481	0.0832979
ENSG00000104537	-0.0020804	0.000191604	0.603694	-0.0151392	0.000235765	0.00216929	-0.00425759	0.000166914	0.222739	-0.0169811	0.000146633	3.5223e-08	0.00497565	0.000491349	0.62466	0.00230607	0.000466278	0.81112	-0.0135811	0.000361353	0.0700425	-0.0161509	0.000356548	0.0291822
ENSG00000104921	0.0140369	5.80621e-05	2.49595e-10	-8.19713e-05	7.14443e-05	0.97591	-0.0047892	5.05801e-05	0.0127798	0.00712055	4.44345e-05	2.58645e-05	0.00871936	0.0001352	0.102794	-1.22207e-05	0.000128301	0.998074	-0.0073891	9.94302e-05	0.0602876	0.00553815	9.81082e-05	0.153098
ENSG00000105204	0.0060264	1.15703e-05	1.14521e-09	0.00138294	1.4237e-05	0.253858	0.000521831	1.00793e-05	0.543035	0.00253319	8.85463e-06	0.000791165	0.00233922	2.91681e-05	0.345379	0.00222454	2.76798e-05	0.344364	0.000191362	2.14511e-05	0.916351	0.00136579	2.11659e-05	0.44761
ENSG00000105325	-0.00811394	1.49528e-05	6.23556e-13	-0.00438073	1.83991e-05	0.00149558	-0.00212817	1.30259e-05	0.0292081	-0.00371749	1.14433e-05	1.50766e-05	0.0106506	5.0583e-05	0.00120128	0.00655851	4.8002e-05	0.0347539	0.000223364	3.72003e-05	0.925828	0.00255033	3.67056e-05	0.281782
ENSG00000105327	-0.0235706	4.81664e-05	1.11864e-30	0.00165438	5.92678e-05	0.503443	-0.00477159	4.19595e-05	0.00646605	-0.00747919	3.68613e-05	1.24813e-06	-0.0243244	0.000168991	5.60605e-05	-0.0024717	0.000160368	0.662312	-0.00535117	0.000124281	0.222907	-0.00485145	0.000122629	0.26267
ENSG00000105374	-0.00751483	7.93803e-06	8.53128e-20	-0.00820404	9.7676e-06	5.54379e-16	-0.00555481	6.91512e-06	9.0718e-15	-0.00540245	6.07491e-06	1.07389e-17	0.0113449	6.77625e-05	0.00284414	0.00882631	6.43049e-05	0.0142114	-0.0012625	4.98346e-05	0.649429	0.000805328	4.9172e-05	0.768843
ENSG00000105583	0.0125658	2.28363e-05	2.70009e-19	0.00971254	2.80997e-05	1.35132e-08	-0.000327229	1.98936e-05	0.786009	0.00363341	1.74765e-05	0.000612664	0.0141901	8.25872e-05	0.000739492	0.0044469	7.83732e-05	0.261427	-0.00154665	6.07371e-05	0.613983	0.00383399	5.99295e-05	0.205552
ENSG00000105639	-0.0164731	3.6735e-05	1.77417e-20	-0.0083393	4.52018e-05	0.000116117	-0.00715113	3.20013e-05	3.10311e-06	-0.00724906	2.81131e-05	7.60559e-08	-0.00100822	5.83086e-05	0.773484	-0.0074807	5.53334e-05	0.0249677	-0.00320073	4.28819e-05	0.214584	-0.000500438	4.23118e-05	0.843921
ENSG00000105793	0.0199116	0.000196313	9.97527e-07	0.0157702	0.000241559	0.00160483	0.0062261	0.000171015	0.0782206	0.0184364	0.000150237	3.42534e-09	0.0118148	0.0007196	0.337315	0.0301995	0.000682882	0.0100777	0.00572267	0.000529215	0.52727	0.02288	0.000522179	0.0107816
ENSG00000106009	0.0787997	0.000238772	3.46151e-64	0.00115425	0.000293805	0.83392	0.0024784	0.000208004	0.524844	0.0267499	0.000182731	9.35476e-15	0.0644737	0.000221214	6.25972e-19	0.0107672	0.000209926	0.0970053	-0.00313975	0.000162687	0.531593	0.00627118	0.000160524	0.205813
ENSG00000106066	-0.00603999	8.00776e-06	2.53143e-13	0.000356119	9.8534e-06	0.723905	-0.00106402	6.97586e-06	0.136129	-0.000860938	6.12828e-06	0.169829	0.00495451	4.72929e-05	0.116962	0.00535975	4.48797e-05	0.0740891	-0.00311675	3.47806e-05	0.17972	0.00153927	3.43181e-05	0.501455
ENSG00000106261	0.0158026	8.45655e-05	3.49402e-09	0.00135364	0.000104056	0.679475	-0.00171881	7.36682e-05	0.458681	0.000245434	6.47173e-05	0.904122	0.0154966	0.000279521	0.0439671	-0.00691553	0.000265258	0.342332	-0.018296	0.000205568	0.00128933	-0.00389852	0.000202835	0.48376
ENSG00000106278	-0.00488463	4.11294e-05	0.00858437	-0.00755948	5.0609e-05	0.000954266	-0.00332051	3.58294e-05	0.0402028	-0.00794427	3.1476e-05	2.59785e-08	0.00503609	0.000132833	0.341137	0.00641064	0.000126056	0.201889	-0.00897997	9.76898e-05	0.0214304	-0.00778189	9.63908e-05	0.0431627
ENSG00000106336	0.00817305	1.26287e-05	3.40523e-15	0.00448512	1.55394e-05	0.000405385	0.000115195	1.10013e-05	0.897735	0.00330434	9.66464e-06	2.83501e-05	0.0147561	4.17715e-05	1.02388e-06	0.0113822	3.96401e-05	6.42691e-05	0.0040506	3.072e-05	0.0638906	0.00684059	3.03115e-05	0.00160162
ENSG00000106399	-0.0496072	0.000498062	2.62692e-14	-0.0130356	0.000612857	0.10122	-0.00947262	0.000433881	0.092522	-0.0323343	0.000381163	8.00512e-11	0.00429474	0.00252055	0.852066	-0.00964912	0.00239194	0.658887	-0.0214217	0.00185369	0.20649	-0.030682	0.00182904	0.0670567
ENSG00000106400	-0.00726569	1.4912e-05	1.04072e-10	-0.00408923	1.83489e-05	0.00298947	-0.00214889	1.29904e-05	0.0274627	-0.00356687	1.1412e-05	3.20001e-05	0.00881054	6.99542e-05	0.0221784	0.00356809	6.63848e-05	0.32743	-0.00355366	5.14465e-05	0.208408	0.00198018	5.07624e-05	0.47709
ENSG00000106823	-0.00355922	7.09383e-05	0.14452	-0.0145958	8.72882e-05	1.24406e-06	-0.00929659	6.1797e-05	1.27266e-05	-0.0100404	5.42885e-05	8.38233e-08	0.0230721	0.000293454	0.00353267	0.0085381	0.000278481	0.252691	-0.00677814	0.000215815	0.241329	-0.00686999	0.000212946	0.22879
ENSG00000106948	0.0298558	8.57639e-05	6.68951e-28	0.0217231	0.000105531	5.94757e-11	0.00415507	7.47122e-05	0.0753806	0.0140727	6.56344e-05	9.498e-12	0.0581174	0.000266961	1.08257e-13	0.0367983	0.000253339	3.92237e-07	-0.000548843	0.000196331	0.920683	0.0120588	0.00019372	0.0271746
ENSG00000107317	0.0218095	5.7191e-05	8.61283e-23	0.0121184	7.03725e-05	7.27692e-06	-0.00325999	4.98212e-05	0.087549	0.00710936	4.37678e-05	2.31367e-05	0.0385151	0.000138241	5.78387e-12	0.0276835	0.000131187	1.19809e-07	-0.00267009	0.000101667	0.500985	0.00794122	0.000100315	0.0430972
ENSG00000107331	-0.00347601	4.29255e-06	8.02373e-09	-0.0026788	5.28191e-06	0.000291559	-0.00270612	3.7394e-06	2.47636e-07	-0.00136104	3.28506e-06	0.00306404	0.00692688	7.53088e-05	0.0825443	0.00417036	7.14662e-05	0.27005	0.00342426	5.53844e-05	0.242624	-0.000716707	5.4648e-05	0.804055
ENSG00000107447	0.0413818	0.00011669	3.27627e-38	0.0156529	0.000143585	4.94705e-05	0.00638867	0.000101653	0.0191237	0.0207413	8.93018e-05	9.73467e-18	0.0297324	0.000312191	0.000281642	0.0278428	0.000296261	0.000337584	-0.00172866	0.000229595	0.77182	0.00641344	0.000226542	0.275941
ENSG00000108242	0.00312597	4.03484e-05	0.089303	0.0138067	4.96479e-05	1.27943e-09	-0.0013417	3.5149e-05	0.402371	0.00688184	3.08783e-05	1.09632e-06	-0.000449455	0.000153539	0.936973	0.00346082	0.000145705	0.521252	-0.00258578	0.000112917	0.536306	0.00845571	0.000111416	0.0409955
ENSG00000108272	0.012472	3.10385e-05	1.73527e-14	0.00230963	3.81923e-05	0.244641	-0.00184826	2.70388e-05	0.188496	0.00549375	2.37535e-05	9.0678e-06	0.0194048	9.75247e-05	2.38426e-05	0.0138243	9.25485e-05	0.00141829	-0.00243627	7.17226e-05	0.464786	0.00788087	7.0769e-05	0.0169842
ENSG00000108342	0.0124424	4.92114e-05	1.09802e-09	0.00168744	6.05537e-05	0.499571	-0.00246246	4.28699e-05	0.164106	0.00384672	3.76611e-05	0.0134082	0.0175891	0.000180548	0.00456515	-0.00037061	0.000171335	0.949479	-0.0110359	0.00013278	0.0153623	-0.00229257	0.000131015	0.608319
ENSG00000108561	0.0106475	6.4493e-05	4.96854e-06	0.00595243	7.93574e-05	0.0375889	0.00228361	5.61823e-05	0.259637	0.00987077	4.9356e-05	3.3183e-08	0.0159757	0.000147257	0.00434132	0.0142304	0.000139744	0.00737981	0.00523494	0.000108298	0.201538	0.00450852	0.000106858	0.264805
ENSG00000108588	0.0206136	0.000168767	4.81971e-08	0.0123409	0.000207665	0.00772426	0.00470098	0.000147019	0.151476	0.0118036	0.000129156	4.29213e-05	-0.00682456	0.000473792	0.494441	-0.00594281	0.000449617	0.530653	0.00249532	0.000348441	0.734013	0.00243162	0.000343808	0.737187
ENSG00000108592	0.0160883	8.38342e-05	1.55872e-09	0.0175396	0.000103156	8.52548e-08	-0.00344757	7.30311e-05	0.135582	0.00894165	6.41576e-05	1.10425e-05	0.0341323	0.000232475	1.62714e-06	0.0226787	0.000220613	0.000706351	-0.00148144	0.000170969	0.773348	0.0137581	0.000168696	0.0070214
ENSG00000108651	0.00508411	2.32028e-05	0.000273893	0.00207288	2.85506e-05	0.227162	-0.000973257	2.02128e-05	0.423113	0.00576886	1.77569e-05	7.31109e-08	0.00289543	5.83539e-05	0.408876	0.00298011	5.53764e-05	0.37044	0.00301113	4.29152e-05	0.24311	0.00671618	4.23446e-05	0.00860317
ENSG00000108861	-0.00806194	1.26822e-05	8.92713e-15	-0.00304972	1.56052e-05	0.01631	-0.00328869	1.1048e-05	0.000257525	-0.00341489	9.70561e-06	1.58462e-05	0.00688992	6.37256e-05	0.0605847	-0.00143353	6.0474e-05	0.67999	-0.00558371	4.68657e-05	0.0387657	-0.00113757	4.62426e-05	0.668616
ENSG00000109684	-0.00981682	2.01446e-05	6.60757e-14	-0.00634389	2.47876e-05	7.53116e-05	-0.00304978	1.75487e-05	0.00711486	-0.00521133	1.54165e-05	1.78506e-07	0.00448402	7.80945e-05	0.269103	0.00601934	7.41097e-05	0.118325	-0.00273149	5.74331e-05	0.359849	0.00228276	5.66694e-05	0.437936
ENSG00000110011	0.00836714	1.81339e-05	1.5456e-11	0.00525413	2.23134e-05	0.00054503	-0.0016981	1.57971e-05	0.113989	0.00415912	1.38777e-05	1.10177e-05	0.0127373	6.06053e-05	0.00041092	0.0105978	5.75129e-05	0.00190703	0.00220589	4.45709e-05	0.401195	0.0112063	4.39783e-05	2.00115e-05
ENSG00000110080	-0.0127669	1.65885e-05	1.63946e-26	-0.00498653	2.04118e-05	0.000601289	-0.00384508	1.44509e-05	0.000187099	-0.00621164	1.26951e-05	8.00851e-12	-0.00297653	1.50173e-05	0.0947408	-0.00179778	1.42511e-05	0.286962	-0.00245493	1.10442e-05	0.0610908	-0.00154819	1.08973e-05	0.230563
ENSG00000110375	0.00912966	9.71794e-06	1.95392e-23	0.00276845	1.19577e-05	0.0127502	-0.00122941	8.46567e-06	0.118023	0.00344027	7.43707e-06	6.91758e-07	0.00929782	3.56032e-05	0.000757979	0.00531501	3.37865e-05	0.0413702	0.00145018	2.61836e-05	0.471431	0.00537206	2.58355e-05	0.00714809
ENSG00000110427	0.0303716	7.37908e-05	5.18232e-33	0.0011232	9.07982e-05	0.713602	-0.00248144	6.42819e-05	0.252156	0.00918495	5.64715e-05	1.50778e-06	0.059463	0.000184774	3.26487e-19	0.0190916	0.000175346	0.00136802	-0.00165473	0.000135888	0.718238	0.00919133	0.000134081	0.0428637
ENSG00000110497	0.0125857	2.85799e-05	7.76415e-16	-0.00338484	3.51671e-05	0.0756542	-0.00212583	2.4897e-05	0.115006	0.00104877	2.1872e-05	0.375992	0.0196663	5.28673e-05	8.99943e-09	0.000508836	5.01698e-05	0.872281	-0.00616363	3.88802e-05	0.0123893	0.000129601	3.83633e-05	0.957295
ENSG00000110619	-0.0209306	6.59994e-05	1.33505e-18	-0.00287122	8.1211e-05	0.321232	-0.00343763	5.74945e-05	0.0935296	-0.00755742	5.05088e-05	2.81134e-05	-0.014875	0.000236112	0.0354433	-0.00352213	0.000224064	0.598572	-0.00225166	0.000173644	0.664063	0.00404981	0.000171335	0.428705
ENSG00000110628	-0.0155395	6.09497e-05	8.47618e-12	-0.00391885	7.49974e-05	0.158946	-0.00734389	5.30956e-05	0.000197278	-0.00649108	4.66443e-05	0.00018027	0.00977644	0.000210554	0.142543	0.0103141	0.00019981	0.103191	-0.000281235	0.000154848	0.954185	-0.000874052	0.000152789	0.8564
ENSG00000110717	-0.00282466	3.06958e-06	2.94416e-08	-0.00196354	3.77706e-06	0.00168054	-0.00149919	2.67403e-06	0.000705835	-0.00147512	2.34913e-06	0.000149244	0.00428011	9.74979e-06	0.00299522	-0.00037547	9.25231e-06	0.782377	-0.00144229	7.17029e-06	0.171539	0.000869031	7.07495e-06	0.403335
ENSG00000110799	-0.0207485	5.69403e-05	6.54411e-21	0.00201997	7.0064e-05	0.452439	-0.00657445	4.96029e-05	0.000563217	-0.00285287	4.3576e-05	0.0880757	-0.00711427	0.000161752	0.223195	0.00839473	0.000153499	0.130111	-0.0067643	0.000118958	0.115578	0.00752651	0.000117376	0.0761268
ENSG00000110852	0.0130352	0.000569188	0.0592656	-0.0263761	0.000700375	0.00194073	-0.0131062	0.000495841	0.029505	-0.0364167	0.000435595	7.69359e-12	0.00749281	0.000186169	0.231752	-0.00081688	0.000176669	0.89061	-0.0141236	0.000136914	0.00231361	-0.00649327	0.000135094	0.153443
ENSG00000110931	-0.0190581	7.68767e-05	9.36564e-14	-0.00716913	9.45953e-05	0.0218208	-0.0037228	6.69702e-05	0.0924141	-0.00686557	5.88331e-05	0.000418875	-0.0133719	0.000204214	0.0420028	-0.000825133	0.000193794	0.894476	-0.0107153	0.000150185	0.0268005	-0.00138167	0.000148188	0.771474
ENSG00000110944	0.00986011	4.0098e-05	8.47528e-08	0.00878918	4.93399e-05	0.000101121	0.000530052	3.49309e-05	0.73998	0.00686747	3.06867e-05	1.06917e-06	0.00202676	0.000114639	0.679891	-0.00832675	0.000108789	0.0747118	-0.00531305	8.43089e-05	0.141959	0.00423462	8.31879e-05	0.235266
ENSG00000110987	-0.0223183	0.000123161	5.19875e-12	-0.0103761	0.000151547	0.00874261	-0.00133415	0.00010729	0.633622	-0.00666751	9.42539e-05	0.00675307	-0.00325457	0.000308145	0.686115	0.0124474	0.000292422	0.104021	0.000139541	0.000226619	0.981201	0.00799218	0.000223606	0.171986
ENSG00000111181	0.0101023	2.827e-05	6.86132e-11	-0.00129322	3.47857e-05	0.494803	-0.00264229	2.4627e-05	0.0489174	0.000861925	2.16348e-05	0.464421	0.0179469	5.02108e-05	6.69095e-08	0.00461595	4.76488e-05	0.135194	-0.00216496	3.69265e-05	0.365408	0.00141057	3.64355e-05	0.549923
ENSG00000111275	0.00793215	1.60705e-05	1.11825e-11	0.0042942	1.97744e-05	0.00267277	0.000299896	1.39996e-05	0.766766	0.00440572	1.22986e-05	7.68357e-07	0.00488758	7.08434e-05	0.206095	-0.00341784	6.72286e-05	0.35122	-0.00814313	5.21004e-05	0.00436981	0.00164638	5.14076e-05	0.556876
ENSG00000111291	-0.00236931	6.7027e-05	0.317583	-0.0102201	8.24754e-05	0.000468567	-0.00413001	5.83897e-05	0.0456068	-0.0100106	5.12952e-05	3.89917e-08	-0.00354666	0.000343244	0.676478	-0.0121145	0.00032573	0.133727	-0.0102445	0.000252432	0.101889	-0.0133325	0.000249076	0.0312165
ENSG00000111339	0.0171568	2.55312e-05	1.15091e-30	0.00296215	3.14156e-05	0.0999809	-0.000579833	2.22412e-05	0.649128	0.00502963	1.95388e-05	7.4655e-06	0.0216343	5.63544e-05	1.02743e-09	0.00325905	5.34789e-05	0.318977	-0.00336749	4.14448e-05	0.184198	-0.00214958	4.08937e-05	0.38992
ENSG00000111405	-0.0069614	1.68392e-05	5.48832e-09	-0.0031232	2.07203e-05	0.0327576	-0.00357517	1.46692e-05	0.000563437	-0.00402198	1.28869e-05	1.02638e-05	-0.00476244	0.000166633	0.421461	-0.00845102	0.000158131	0.133259	-0.00935967	0.000122547	0.0322094	0.00230331	0.000120918	0.592005
ENSG00000111540	0.00722089	1.44664e-05	7.10035e-11	0.00354134	1.78006e-05	0.00902617	-0.00122501	1.26022e-05	0.201704	0.00310601	1.1071e-05	0.000234433	-0.00194629	3.41991e-05	0.468298	-0.00138199	3.24541e-05	0.587296	0.000383271	2.51511e-05	0.845965	0.00494989	2.48166e-05	0.0113915
ENSG00000111639	0.011282	4.26964e-05	2.95038e-09	0.00440667	5.25371e-05	0.0584789	-0.00210397	3.71944e-05	0.201824	0.00565554	3.26752e-05	9.69664e-05	0.0159031	0.000104888	0.000790341	0.00549153	9.95362e-05	0.218559	-0.00304406	7.71379e-05	0.378563	0.00584942	7.61123e-05	0.086891
ENSG00000111640	-0.00442294	6.99709e-06	8.99609e-09	-0.00456839	8.60979e-06	1.35134e-06	-0.00419398	6.09543e-06	4.04958e-10	-0.00373247	5.35482e-06	2.40802e-10	0.00268912	6.16117e-06	0.0186808	0.000318364	5.84679e-06	0.76828	-0.00105721	4.53111e-06	0.207302	0.000578993	4.47086e-06	0.48361
ENSG00000111676	0.00909684	2.54077e-05	5.64546e-10	0.00283432	3.12637e-05	0.114606	-0.0010536	2.21336e-05	0.40729	0.00276442	1.94443e-05	0.0133945	0.00953521	7.88258e-05	0.0197212	-0.000970305	7.48037e-05	0.801776	-0.00427176	5.79709e-05	0.154436	0.00490045	5.72001e-05	0.0979786
ENSG00000111785	0.0104073	1.90084e-05	3.12993e-16	-0.00374185	2.33894e-05	0.0160768	-0.00231575	1.65589e-05	0.0353209	0.000686612	1.4547e-05	0.477257	0.021159	4.21802e-05	7.3881e-12	0.000219918	4.00279e-05	0.937997	-0.00191487	3.10206e-05	0.382403	0.00338485	3.06081e-05	0.118094
ENSG00000111860	-0.0142815	4.23697e-05	5.54159e-14	-0.0116309	5.21352e-05	5.78728e-07	-0.009099	3.69099e-05	3.41204e-08	-0.0111174	3.24252e-05	2.07832e-14	-0.0135732	6.48133e-05	0.000274281	-0.01187	6.15062e-05	0.000785053	-0.00590107	4.76657e-05	0.0303846	-0.00687387	4.70319e-05	0.0106993
ENSG00000112053	-0.0139781	5.62632e-05	1.55564e-10	0.0028785	6.92309e-05	0.281468	-0.00415983	4.9013e-05	0.0279943	-0.000978289	4.30578e-05	0.556126	0.00613613	0.000149721	0.274726	-0.00115862	0.000142082	0.827807	-0.0039831	0.000110109	0.334919	0.00839064	0.000108645	0.0400266
ENSG00000112305	0.0378453	0.000103294	2.76585e-36	0.0065307	0.000127101	0.0714057	0.0034804	8.99833e-05	0.174651	0.0137785	7.90501e-05	1.15011e-09	0.0443424	0.000307909	7.14237e-08	0.0231144	0.000292198	0.00265355	-0.00338026	0.000226446	0.568075	0.00874176	0.000223435	0.135148
ENSG00000112511	0.00475386	7.08916e-06	8.5397e-10	0.000451538	8.72308e-06	0.634059	-0.00058182	6.17564e-06	0.386316	0.00207113	5.42528e-06	0.000457035	0.00426091	2.166e-05	0.0466062	0.000979321	2.05548e-05	0.628876	-0.00206763	1.59294e-05	0.188443	0.003382	1.57176e-05	0.0296109
ENSG00000112655	0.00891921	1.83296e-05	9.03557e-13	0.00156463	2.25542e-05	0.305039	-0.00177748	1.59676e-05	0.0998685	0.00333624	1.40275e-05	0.000446495	0.0158235	4.71525e-05	8.18912e-07	0.00662192	4.47465e-05	0.0273061	-0.000366103	3.46774e-05	0.874427	0.00124269	3.42163e-05	0.586747
ENSG00000112706	-0.0152237	0.000315293	0.00309959	-0.0193588	0.000387962	0.00224073	-0.010334	0.000274663	0.021122	-0.023714	0.000241291	2.00614e-09	-0.00734969	0.00101893	0.615773	0.000410492	0.000966942	0.976432	-0.0304451	0.000749354	0.00495029	-0.0217987	0.00073939	0.0408495
ENSG00000112742	0.0127375	3.92609e-05	3.08487e-12	0.00176747	4.83098e-05	0.428517	-0.00074993	3.42016e-05	0.635126	0.00327278	3.0046e-05	0.0184957	0.00349044	9.22523e-05	0.428445	0.0013954	8.75451e-05	0.738593	-0.00876347	6.78451e-05	0.00715094	-0.00301036	6.6943e-05	0.346727
ENSG00000112799	0.0177154	8.90786e-05	1.15185e-10	-0.00355721	0.00010961	0.290152	-0.00571979	7.75997e-05	0.0163545	0.00295824	6.81712e-05	0.157297	-0.00116171	0.000311448	0.885893	-0.0101328	0.000295556	0.187753	-0.0114067	0.000229048	0.0560524	-0.0126846	0.000226003	0.0314199
ENSG00000112977	-0.0149087	4.60777e-05	5.22645e-14	-0.00615954	5.66978e-05	0.010934	-0.00877324	4.01401e-05	3.29385e-07	-0.00866438	3.52629e-05	9.78622e-09	0.0152307	9.68769e-05	0.000823725	0.00394283	9.19337e-05	0.357753	-0.00386078	7.12462e-05	0.245418	0.00142171	7.02988e-05	0.664374
ENSG00000113649	0.00131054	3.52682e-05	0.445969	-0.00699575	4.33969e-05	0.000961341	-0.00186687	3.07235e-05	0.21272	-0.00733163	2.69905e-05	2.89042e-08	0.00277593	6.81688e-05	0.463769	0.00450158	6.46905e-05	0.210932	-0.00398899	5.01334e-05	0.152739	-0.00832781	4.94668e-05	0.00261844
ENSG00000113761	-0.00232186	1.20261e-05	0.0208424	-0.00228446	1.47979e-05	0.0645675	-0.00571618	1.04764e-05	8.19369e-11	-0.00241612	9.20348e-06	0.00168864	-0.00171501	3.84366e-05	0.546585	-0.00364355	3.64754e-05	0.177591	-0.00483468	2.82674e-05	0.0213193	-0.00154335	2.78916e-05	0.454733
ENSG00000113916	-0.0138718	3.53498e-05	1.38311e-15	-0.00145588	4.34973e-05	0.491894	-0.00677092	3.07945e-05	6.71514e-06	-0.00738184	2.70529e-05	2.41597e-08	-0.00500604	4.79579e-05	0.115738	-0.00219589	4.55108e-05	0.466531	-0.0024226	3.52697e-05	0.300139	0.00125666	3.48007e-05	0.58573
ENSG00000113924	-0.0322518	0.00011531	1.56551e-24	-0.00379425	0.000141887	0.321349	-0.00537876	0.000100451	0.0471545	-0.0099597	8.82461e-05	2.96864e-05	-0.00233521	0.000388618	0.796231	0.00335493	0.000368789	0.695863	-0.0031681	0.000285802	0.633859	0.000630188	0.000282002	0.923491
ENSG00000114026	0.0102271	2.28814e-05	2.31279e-13	0.002233	2.81551e-05	0.190179	-0.00104011	1.99329e-05	0.388669	0.00408211	1.7511e-05	0.00012124	0.0177331	7.6719e-05	1.36064e-05	0.00619573	7.28044e-05	0.104863	0.000839109	5.64215e-05	0.77644	0.0110546	5.56713e-05	0.000176115
ENSG00000114125	0.0278721	0.000306176	4.28353e-08	-0.0109432	0.000376743	0.0793011	-0.0018827	0.000266721	0.669675	0.000595442	0.000234314	0.877938	0.0389397	0.00112118	0.0116382	0.00833347	0.00106398	0.567599	-0.0183023	0.000824552	0.10587	-0.0108228	0.000813589	0.331877
ENSG00000114302	0.00184601	1.4051e-05	0.089076	-0.00114625	1.72894e-05	0.390744	-0.00518422	1.22403e-05	4.74127e-08	-0.00182705	1.07531e-05	0.0279249	0.00375369	3.59402e-05	0.172863	-0.00106603	3.41063e-05	0.682949	-0.00572711	2.64315e-05	0.00488161	-0.000759914	2.608e-05	0.703376
ENSG00000114378	-0.0300055	6.32538e-05	3.67591e-37	0.00140722	7.78326e-05	0.619439	-0.00117956	5.51028e-05	0.556524	-0.00730717	4.84076e-05	3.52262e-05	-0.0307164	0.000392178	0.000801066	-0.0220651	0.000372167	0.0108671	-0.0155283	0.00028842	0.0206202	-0.00393005	0.000284585	0.551152
ENSG00000114455	-0.0167659	0.000102173	1.177e-08	-0.00679203	0.000125721	0.059401	-0.00560831	8.90064e-05	0.0279218	-0.011591	7.81919e-05	2.51984e-07	0.00225525	0.000293541	0.774157	0.00716887	0.000278563	0.336782	-0.00814911	0.000215879	0.159192	-0.00931998	0.000213009	0.102907
ENSG00000114738	-0.00543925	5.73488e-06	7.31513e-15	-0.00228066	7.05666e-06	0.00757138	-0.00290989	4.99587e-06	1.56865e-06	-0.00346448	4.38886e-06	8.52936e-11	0.000952009	1.13804e-05	0.538532	0.00280808	1.07997e-05	0.0565299	0.0013748	8.36946e-06	0.227549	0.00147568	8.25817e-06	0.189374
ENSG00000114767	-7.92103e-06	2.55116e-05	0.995678	-0.000543815	3.13915e-05	0.762486	-0.00694676	2.22241e-05	5.6134e-08	-0.00244975	1.95238e-05	0.0287036	0.00287657	5.78972e-05	0.410095	-0.00304265	5.4943e-05	0.35861	-0.00646394	4.25794e-05	0.0122054	0.000580499	4.20132e-05	0.818724
ENSG00000114853	-0.00443677	2.91363e-05	0.00457064	-0.0017806	3.58517e-05	0.354525	-0.00893764	2.53817e-05	6.75173e-11	-0.00439178	2.22978e-05	0.000247127	0.0121101	0.000118183	0.0156211	0.00546502	0.000112153	0.248638	-0.00584838	8.69156e-05	0.111471	0.00232971	8.57599e-05	0.519832
ENSG00000114902	-0.00401435	4.28474e-05	0.0342684	-0.00366471	5.27229e-05	0.116187	-0.00751513	3.7326e-05	5.65325e-06	-0.0088869	3.27908e-05	1.08959e-09	-0.00433905	0.000139785	0.423899	-0.00790936	0.000132652	0.125018	-0.00854662	0.000102802	0.0327309	-0.0104107	0.000101435	0.00850344
ENSG00000115009	-0.0169285	9.23499e-05	1.41863e-09	-0.00547185	0.000113635	0.110102	-0.00622358	8.04495e-05	0.0103057	-0.00846025	7.06747e-05	7.3509e-05	-0.00142613	0.000250562	0.844294	-0.00680708	0.000237777	0.323565	-0.0121502	0.000184271	0.0234244	-0.00629023	0.000181821	0.233052
ENSG00000115204	0.0216192	7.71812e-05	3.90122e-17	0.014361	9.49701e-05	4.75975e-06	0.000723984	6.72355e-05	0.743867	0.0121944	5.90662e-05	4.64284e-10	0.0243788	0.000189956	0.000137049	0.0194502	0.000180263	0.00129807	-0.0057439	0.000139699	0.217223	0.0112853	0.000137842	0.0143384
ENSG00000115307	-0.00190197	3.66118e-05	0.277688	-0.00417328	4.50501e-05	0.0529888	-0.00823293	3.18939e-05	7.74013e-08	-0.00511585	2.80187e-05	0.000139984	-0.00616747	8.66784e-05	0.149341	-0.00157388	8.22556e-05	0.697791	-0.00103167	6.37459e-05	0.74257	-0.000897121	6.28983e-05	0.772223
ENSG00000115355	0.0096075	3.54324e-05	2.84303e-08	0.0065384	4.35989e-05	0.00207547	-0.00191923	3.08665e-05	0.20122	0.00584164	2.71162e-05	1.0001e-05	0.00735561	7.61194e-05	0.0667669	0.00674749	7.22354e-05	0.0763289	-0.00284588	5.59805e-05	0.33393	0.00654903	5.52361e-05	0.0246775
ENSG00000115977	0.0254413	0.000253782	3.9554e-08	-0.00576634	0.000312274	0.309678	0.00204374	0.000221079	0.611004	0.011654	0.000194218	0.000978382	0.0186629	0.000502162	0.0701319	0.00632359	0.000476539	0.516951	0.00631727	0.000369305	0.403599	-0.0112704	0.000364394	0.131468
ENSG00000116095	0.0160077	2.98503e-05	1.8728e-23	-0.00214005	3.67302e-05	0.271633	-0.00296878	2.60037e-05	0.0313144	0.00353733	2.28442e-05	0.00351598	0.0278372	0.000117165	4.28461e-08	0.00167626	0.000111186	0.72205	-0.00587342	8.61666e-05	0.108426	0.00266391	8.50209e-05	0.459877
ENSG00000116455	-0.00602161	4.70155e-06	2.73937e-21	-0.00184457	5.78516e-06	0.017032	-0.00158907	4.09569e-06	0.00370417	-0.00241662	3.59806e-06	5.37248e-07	-0.00223602	1.12212e-05	0.146269	-0.00171654	1.06487e-05	0.239623	-0.00114442	8.25245e-06	0.311578	4.80467e-05	8.14272e-06	0.96563
ENSG00000116604	0.00753288	1.92912e-05	3.74464e-09	0.0016893	2.37374e-05	0.280389	-0.0018982	1.68053e-05	0.0867417	0.00228543	1.47634e-05	0.0189439	0.00858311	7.46284e-05	0.0309052	0.00515814	7.08205e-05	0.17078	-0.00387704	5.4884e-05	0.183991	-0.00290173	5.41542e-05	0.313297
ENSG00000116741	-0.0023369	1.97633e-05	0.0695543	0.000773834	2.43184e-05	0.625131	-0.00611997	1.72166e-05	5.45717e-08	-0.00114234	1.51247e-05	0.246247	-0.0023872	4.32462e-05	0.428952	-0.00113582	4.10396e-05	0.691569	0.000778851	3.18046e-05	0.725557	9.86018e-05	3.13817e-05	0.964072
ENSG00000116774	0.0122207	4.3377e-05	1.85808e-10	0.000423757	5.33746e-05	0.856678	-0.00193109	3.77874e-05	0.245108	0.00643414	3.31961e-05	1.0964e-05	0.0241624	0.000143075	1.42065e-05	0.0106484	0.000135774	0.0414893	-0.00152738	0.000105222	0.705077	0.00859082	0.000103823	0.031549
ENSG00000116852	0.0168026	3.50009e-05	3.60613e-22	0.00206217	4.30679e-05	0.327928	-0.00101981	3.04906e-05	0.494346	0.00533031	2.67859e-05	4.97047e-05	0.0182487	6.15236e-05	6.47386e-07	0.00461035	5.83844e-05	0.177531	0.000371312	4.52463e-05	0.888404	0.00329218	4.46447e-05	0.207879
ENSG00000116863	0.0112886	4.32681e-05	3.6617e-09	0.0036563	5.32406e-05	0.11882	0.00112711	3.76925e-05	0.496924	0.00493643	3.31127e-05	0.000720564	0.010135	0.000129318	0.0527013	0.00807968	0.00012272	0.103336	0.000265259	9.51045e-05	0.944874	0.0111108	9.384e-05	0.00354237
ENSG00000117411	-0.00784739	2.5128e-05	7.23459e-08	-0.000823304	3.09195e-05	0.64479	-0.00417433	2.18899e-05	0.00097825	-0.00347629	1.92302e-05	0.0017743	0.00637527	6.61764e-05	0.0882519	0.0010734	6.27998e-05	0.761814	-0.00599035	4.86682e-05	0.0296325	0.000881648	4.8021e-05	0.744751
ENSG00000117450	-0.00268513	1.16068e-05	0.00653938	-0.00546425	1.4282e-05	7.1401e-06	-0.00565246	1.01111e-05	6.18961e-11	-0.00412238	8.8826e-06	5.36955e-08	0.000255449	3.63751e-05	0.926433	-0.00252897	3.4519e-05	0.335753	-0.00382277	2.67513e-05	0.060952	-0.00198107	2.63956e-05	0.324097
ENSG00000117586	-0.00317919	8.51119e-06	0.000172304	-0.00191703	1.04729e-05	0.0652394	-0.00443662	7.41442e-06	1.98111e-09	-0.00200937	6.51355e-06	0.0019069	0.0114074	0.000126173	0.0274029	0.00596963	0.000119735	0.222658	-0.00474003	9.27913e-05	0.211519	-0.000309814	9.15575e-05	0.933962
ENSG00000117862	-8.4869e-05	2.86981e-05	0.956362	-0.0066349	3.53124e-05	0.000519038	-0.00383	2.5e-05	0.0046329	-0.00694565	2.19624e-05	5.74642e-09	-0.00255861	9.75956e-05	0.572431	-0.00849324	9.26158e-05	0.0489351	-0.00628783	7.17748e-05	0.0598872	-0.00300764	7.08204e-05	0.360693
ENSG00000118193	-0.00192724	5.48542e-06	0.00452584	-0.00296832	6.7497e-06	0.00038337	-0.00334919	4.77855e-06	1.65561e-08	-0.00156206	4.19795e-06	0.00264422	-0.00278779	1.70446e-05	0.141659	-0.00179533	1.61749e-05	0.318171	-0.00250816	1.25351e-05	0.0724251	0.00149627	1.23685e-05	0.276675
ENSG00000118308	0.0228144	0.000160054	5.81603e-10	0.00520948	0.000196944	0.247828	-0.000296139	0.000139429	0.926055	0.0165531	0.000122488	4.18295e-09	-0.00607682	7.46569e-05	0.125899	-0.00385742	7.08475e-05	0.305478	-0.00116874	5.4905e-05	0.688484	-0.00425757	5.41749e-05	0.139443
ENSG00000118482	-0.000684062	3.07028e-05	0.669819	-0.00527925	3.77792e-05	0.00754594	-0.00364712	2.67464e-05	0.00912752	-0.0069687	2.34966e-05	1.59624e-08	0.00026556	4.56584e-05	0.931724	-4.96896e-05	4.33287e-05	0.986522	-0.00527221	3.35786e-05	0.0212491	-0.00527336	3.31321e-05	0.0195528
ENSG00000118503	-0.0031651	8.06538e-06	0.000122294	-0.00379585	9.9243e-06	0.000180775	-0.00423042	7.02606e-06	4.16035e-09	-0.00304716	6.17237e-06	1.38738e-06	0.00157858	2.39277e-05	0.481896	0.00110248	2.27067e-05	0.604701	-0.00327971	1.75971e-05	0.0475299	0.000806573	1.73631e-05	0.620407
ENSG00000118518	-0.0174902	4.12378e-05	1.48395e-20	-0.00259873	5.07424e-05	0.256067	-0.00265975	3.59238e-05	0.100678	-0.00930655	3.1559e-05	7.91167e-11	-0.0123021	0.000110153	0.010999	-0.00432265	0.000104532	0.344402	-0.0117782	8.10098e-05	0.000970095	-0.00821943	7.99327e-05	0.0191334
ENSG00000118520	-0.0163645	0.000108962	6.93484e-08	-0.00351862	0.000134075	0.344111	-0.00385279	9.49207e-05	0.143471	-0.00303934	8.33876e-05	0.188914	0.0370244	0.000501325	0.000357097	0.0155712	0.000475745	0.110823	-0.00791076	0.00036869	0.295356	-0.00366222	0.000363787	0.623222
ENSG00000119121	-0.0133477	3.06389e-05	1.58459e-16	-0.00841229	3.77006e-05	2.08831e-05	-0.00545547	2.66907e-05	9.64037e-05	-0.00700458	2.34477e-05	1.30363e-08	-0.000532662	7.7194e-05	0.894854	-0.0025293	7.32552e-05	0.508545	-0.00547838	5.67708e-05	0.0652491	-0.0007911	5.6016e-05	0.786785
ENSG00000119203	0.0197149	5.77759e-05	7.9546e-19	0.00348793	7.10922e-05	0.197828	-0.00141602	5.03308e-05	0.460165	0.00669357	4.42155e-05	7.31745e-05	0.0292878	0.000190173	5.19287e-06	0.00334859	0.00018047	0.577058	-0.0101792	0.000139859	0.0292475	0.00735068	0.000137999	0.109991
ENSG00000119408	0.011445	3.05499e-05	1.23168e-12	-0.000920998	3.75911e-05	0.639986	-0.00336968	2.66132e-05	0.0157246	0.00228757	2.33796e-05	0.0618981	0.0168332	9.26559e-05	0.000162522	0.00484601	8.79281e-05	0.247948	-0.00667756	6.8142e-05	0.0403851	0.00127583	6.72359e-05	0.690526
ENSG00000119986	0.0161563	2.10836e-05	1.00878e-32	-0.000650423	2.5943e-05	0.690918	-0.00114754	1.83667e-05	0.321805	0.00430648	1.61351e-05	2.41702e-05	0.00708667	0.000159244	0.221383	0.00112233	0.000151119	0.838114	-0.0124422	0.000117113	0.00368502	0.00198226	0.000115556	0.637047
ENSG00000120055	0.0157227	3.26036e-05	5.7837e-21	0.00153369	4.01182e-05	0.450909	-0.00283737	2.84023e-05	0.0489358	0.00507382	2.49513e-05	6.29436e-05	0.0265672	0.000107758	4.94237e-08	0.0111583	0.00010226	0.0139725	-0.00415436	7.92485e-05	0.236001	0.00694929	7.81947e-05	0.0449619
ENSG00000120436	0.0379688	0.000121407	1.6823e-31	0.00872587	0.000149389	0.0263225	0.00212206	0.000105763	0.445142	0.0140704	9.29121e-05	9.64137e-09	0.0344761	0.000398375	0.000194676	-0.00226279	0.000378048	0.794536	-0.00909996	0.000292977	0.177139	0.00534428	0.000289081	0.42139
ENSG00000120693	0.008321	2.19673e-05	1.05906e-09	0.00440883	2.70303e-05	0.00834232	0.000232246	1.91365e-05	0.844245	0.00513271	1.68114e-05	8.40073e-07	0.00664671	6.71963e-05	0.0778228	0.0026885	6.37676e-05	0.451386	0.000953942	4.94182e-05	0.730148	0.00754446	4.87611e-05	0.00597671
ENSG00000121361	-0.0122807	0.000171396	0.00121538	-0.000202609	0.0002109	0.96535	-0.0191543	0.00014931	7.74239e-09	-0.0108855	0.000131168	0.000180178	-0.0119681	0.000711537	0.328372	-0.00668345	0.000675231	0.564995	-0.0112912	0.000523286	0.21011	-0.00448943	0.000516328	0.613191
ENSG00000121552	-0.0145754	7.82324e-05	1.45931e-08	-0.0114584	9.62635e-05	0.000283715	-0.00639169	6.81512e-05	0.00421081	-0.0110469	5.98707e-05	1.99888e-08	0.0168312	0.000372635	0.0580149	0.00211808	0.000353622	0.801002	-0.0126477	0.000274047	0.0527898	-0.0106372	0.000270403	0.0985326
ENSG00000121797	-0.0122326	2.08006e-05	5.38985e-20	-0.00372735	2.55947e-05	0.0218834	-0.00492454	1.81202e-05	1.95249e-05	-0.00463019	1.59185e-05	4.90914e-06	-0.00526364	8.76076e-05	0.220741	-0.00457314	8.31374e-05	0.262147	-0.0097799	6.44292e-05	0.00210497	-0.00190477	6.35726e-05	0.541069
ENSG00000121858	-0.0243738	0.000171552	1.64875e-10	0.00201975	0.000211091	0.665128	-0.00318049	0.000149445	0.335719	-0.00683103	0.000131287	0.0186709	-0.0154484	0.000286646	0.0473437	-0.00910019	0.00027202	0.217451	-0.0033896	0.000210808	0.552977	-0.0089877	0.000208005	0.111445
ENSG00000122043	0.0208106	0.000112243	1.5665e-11	0.0108822	0.000138113	0.00397814	0.0022914	9.77792e-05	0.391198	0.00811019	8.58988e-05	0.000562211	-0.00151804	9.97089e-05	0.740349	0.00346542	9.46213e-05	0.425529	-0.00159434	7.3329e-05	0.636059	0.000817185	7.23539e-05	0.8058
ENSG00000122224	0.00759215	2.00742e-05	5.70737e-09	0.0027591	2.4701e-05	0.0840119	-0.0012102	1.74874e-05	0.284268	0.00192721	1.53627e-05	0.0523408	-0.0107708	8.7847e-05	0.0126542	-0.00661432	8.33646e-05	0.105676	-0.00391742	6.46053e-05	0.215897	-0.00115302	6.37463e-05	0.711726
ENSG00000122482	0.00833647	2.39482e-05	4.74821e-09	0.00630669	2.94678e-05	0.000305114	0.00140079	2.08622e-05	0.25649	0.00130041	1.83274e-05	0.230498	0.00461481	7.46379e-05	0.244713	0.00625548	7.08295e-05	0.0969399	-2.38069e-05	5.4891e-05	0.993483	0.00172368	5.41611e-05	0.549021
ENSG00000123066	-0.00388101	3.79446e-05	0.0296518	0.00030006	4.66901e-05	0.891241	-0.00871252	3.3055e-05	2.35686e-08	-0.0036382	2.90387e-05	0.00774454	0.019084	0.00015927	0.00107639	0.0119574	0.000151143	0.0300979	-0.00393456	0.000117132	0.355714	0.00494935	0.000115574	0.239217
ENSG00000123119	-0.0125335	4.9997e-05	1.12423e-09	-0.00401569	6.15204e-05	0.111027	-0.00382519	4.35543e-05	0.0320688	-0.00510553	3.82624e-05	0.00113792	-0.00318531	0.000150795	0.57184	-0.00444381	0.000143101	0.406041	-0.00430083	0.0001109	0.299576	0.00335118	0.000109425	0.412538
ENSG00000123171	-0.0268009	0.000183134	1.07281e-11	-0.0137701	0.000225343	0.00433071	-0.0111485	0.000159535	0.00110817	-0.0210851	0.000140151	2.8639e-12	-0.0321228	0.000508699	0.00205324	-0.0118517	0.000482742	0.227896	-0.0213635	0.000374112	0.00525273	-0.0233871	0.000369138	0.00198492
ENSG00000123329	-0.031622	6.35009e-05	9.54584e-41	0.00287328	7.81367e-05	0.311551	-0.000894667	5.53181e-05	0.656223	-0.00579895	4.85968e-05	0.00104018	-0.0257435	0.000126949	1.00578e-06	-0.00342932	0.000120471	0.484591	-0.00350793	9.33618e-05	0.356369	0.000790302	9.21204e-05	0.833109
ENSG00000123342	-0.0203536	6.68573e-05	1.72436e-17	-0.00216919	8.22667e-05	0.456504	-0.00613591	5.82419e-05	0.00296182	-0.00538529	5.11654e-05	0.00298895	-0.0169599	0.000165534	0.0042922	-0.0128505	0.000157088	0.0222929	-0.00921796	0.000121739	0.034299	-0.000295893	0.00012012	0.944917
ENSG00000123352	-0.0164321	6.9583e-05	1.37441e-11	0.00480486	8.56205e-05	0.106036	-0.00546158	6.06163e-05	0.00949975	-0.00226111	5.32513e-05	0.221282	0.00912626	0.000228354	0.188559	0.0174488	0.000216702	0.00832714	0.00153804	0.000167938	0.762892	0.005745	0.000165705	0.253868
ENSG00000123358	0.00332009	4.99659e-05	0.104867	-0.000639817	6.14822e-05	0.799439	-0.0107459	4.35272e-05	2.00648e-09	-0.00344064	3.82386e-05	0.0281396	0.0188477	0.000131918	0.000395268	0.00695457	0.000125187	0.164848	-0.00903896	9.70164e-05	0.0201653	0.00554027	9.57264e-05	0.147944
ENSG00000123843	-0.0120491	4.49577e-05	6.66421e-10	-0.00473813	5.53196e-05	0.047425	-0.0035785	3.91643e-05	0.034451	-0.0061876	3.44058e-05	3.25378e-05	-0.0327813	0.000173942	1.13989e-07	-0.0198914	0.000165066	0.000595533	-0.00780278	0.000127922	0.0801776	-0.0062263	0.000126221	0.156743
ENSG00000123983	0.0381838	0.000224568	3.09583e-18	-0.00559044	0.000276327	0.295097	-0.00873453	0.00019563	0.0209288	0.00871625	0.00017186	0.00872651	0.0464574	0.000404187	7.65103e-07	0.0232394	0.000383564	0.00825759	0.00114863	0.000297252	0.865517	0.0155004	0.000293299	0.0210627
ENSG00000124107	-0.00712901	1.47025e-05	1.71141e-10	-0.0038412	1.80912e-05	0.00497108	-0.00228973	1.28079e-05	0.0179906	-0.00405665	1.12517e-05	1.93785e-06	0.00711744	2.40384e-05	0.00168403	0.00167247	2.28118e-05	0.43347	3.78191e-05	1.76785e-05	0.981758	0.00187611	1.74435e-05	0.250793
ENSG00000124201	-0.0129435	1.79942e-05	3.02369e-25	-0.00201887	2.21415e-05	0.181678	-0.00116317	1.56754e-05	0.277029	-0.00442647	1.37708e-05	2.66468e-06	-0.0103091	3.94157e-05	0.00039191	-0.00353765	3.74045e-05	0.196078	-0.00635729	2.89875e-05	0.00287006	-0.00248827	2.86021e-05	0.234282
ENSG00000124207	0.00856804	1.52948e-05	6.02019e-14	0.00204957	1.882e-05	0.141392	0.000465672	1.33239e-05	0.636862	0.0056315	1.1705e-05	1.0392e-10	0.0161454	5.07006e-05	1.20603e-06	0.00405136	4.81136e-05	0.191764	-0.00098038	3.72867e-05	0.68321	0.00474208	3.6791e-05	0.0460757
ENSG00000124256	-0.00765765	1.38861e-05	1.80644e-12	-0.00128466	1.70866e-05	0.333258	-0.00285701	1.20967e-05	0.00239775	-0.00312315	1.06269e-05	0.000159937	-0.0114716	3.94632e-05	8.35002e-05	-0.0085048	3.74496e-05	0.00201821	-0.00357482	2.90225e-05	0.0923331	-0.00114856	2.86366e-05	0.582901
ENSG00000124541	0.0197144	6.89025e-05	4.37437e-16	0.0075402	8.47833e-05	0.0108495	0.00183438	6.00236e-05	0.380973	0.0111436	5.27306e-05	1.65708e-09	0.0147	9.95945e-05	0.00144089	0.00661803	9.45127e-05	0.128328	-0.0045194	7.32448e-05	0.180062	0.00259156	7.22709e-05	0.435517
ENSG00000124635	-0.00570093	8.14724e-06	7.21089e-12	-0.00243058	1.0025e-05	0.0169233	-0.00341854	7.09736e-06	2.20384e-06	-0.00248936	6.23502e-06	8.57627e-05	0.000338993	7.91976e-06	0.792869	0.00159791	7.51566e-06	0.192682	-0.000204346	5.82443e-06	0.829584	0.00180775	5.74699e-06	0.0543078
ENSG00000124678	-0.0499548	0.000126468	5.01805e-50	0.000943107	0.000155617	0.813897	-0.00320133	0.000110171	0.259117	-0.0136447	9.67852e-05	4.94374e-08	-0.0562191	0.000297352	7.15839e-12	-0.0148299	0.00028218	0.0488602	-0.0149991	0.000218682	0.0103036	-0.00969031	0.000215774	0.0920669
ENSG00000124731	-0.0147962	5.44774e-05	6.05309e-12	-0.0073468	6.70335e-05	0.00525442	-0.00612313	4.74574e-05	0.00102236	-0.00874938	4.16912e-05	9.88121e-08	0.00911016	0.000166596	0.124554	0.0010526	0.000158096	0.851395	-0.00824141	0.00012252	0.0590807	-0.00202523	0.000120891	0.637423
ENSG00000124942	-0.00303098	1.78936e-06	8.45513e-15	-0.00144279	2.20177e-06	0.00249669	-0.00146024	1.55878e-06	1.58193e-05	-0.000916927	1.36938e-06	0.00200443	0.000861432	9.35273e-06	0.53929	-0.000393137	8.87551e-06	0.76777	-0.00151255	6.87828e-06	0.143277	0.000257308	6.78682e-06	0.800459
ENSG00000125148	-0.00963101	2.65636e-05	1.38785e-10	-0.00122793	3.2686e-05	0.503672	-0.00528489	2.31405e-05	4.98635e-05	-0.0047636	2.03289e-05	3.16391e-05	-0.00339649	6.45131e-05	0.356909	-0.000118647	6.12213e-05	0.972929	-0.00684812	4.74449e-05	0.0118969	0.00625693	4.6814e-05	0.0197738
ENSG00000126561	-0.00109332	5.15482e-06	0.0963901	-0.00255841	6.34291e-06	0.00158498	-0.00396492	4.49056e-06	6.0534e-12	-0.00224103	3.94495e-06	8.88853e-06	0.00920605	2.61537e-05	0.000104701	0.00799608	2.48192e-05	0.000374742	0.00234708	1.92342e-05	0.174294	0.0018151	1.89785e-05	0.28672
ENSG00000126653	-0.0252408	0.000236197	1.6288e-08	-0.0203909	0.000290636	0.000201514	-0.00961509	0.00020576	0.0131965	-0.0151292	0.00018076	9.38997e-06	0.0381403	0.000960569	0.00762559	0.00696585	0.000911556	0.605706	-0.00152537	0.000706431	0.884009	0.00121658	0.000697038	0.906127
ENSG00000127423	-0.00474329	5.20924e-06	1.02344e-12	-0.000922888	6.40988e-06	0.256451	-0.000699749	4.53797e-06	0.224237	-0.00123353	3.98659e-06	0.0148006	-0.000437675	1.01413e-05	0.764485	-0.00247124	9.62384e-06	0.0753393	-0.00193674	7.45822e-06	0.0721226	-0.000385673	7.35905e-06	0.716008
ENSG00000127824	0.0055009	1.81159e-05	8.52177e-06	0.0096105	2.22913e-05	2.91926e-10	-0.000892768	1.57815e-05	0.405653	0.0040633	1.3864e-05	1.72704e-05	0.00268033	5.11862e-05	0.414325	0.00591067	4.85744e-05	0.0583985	0.000667437	3.76439e-05	0.782148	0.00863703	3.71433e-05	0.000329154
ENSG00000128039	1.44762e-05	4.08938e-05	0.993762	-0.00602226	5.03191e-05	0.00826866	-0.00247101	3.56242e-05	0.12563	-0.00804605	3.12957e-05	1.57354e-08	0.00214739	0.00011383	0.660869	0.00263315	0.000108022	0.570834	-0.00442739	8.37138e-05	0.21919	-0.00728986	8.26007e-05	0.0407416
ENSG00000128059	-0.00161996	1.30477e-05	0.121502	-0.00328388	1.60549e-05	0.0107851	-0.00299807	1.13663e-05	0.00101663	-0.00457913	9.98529e-06	1.22943e-08	0.000517444	3.66292e-05	0.852147	-0.000678929	3.47602e-05	0.796647	-0.00306294	2.69382e-05	0.134232	-0.00190922	2.65801e-05	0.343608
ENSG00000128268	0.0177693	0.00012948	7.78621e-08	0.00793319	0.000159323	0.0504712	0.00148787	0.000112795	0.604168	0.00915482	9.90903e-05	0.000289571	-0.00178524	0.000426071	0.850453	0.00191128	0.000404331	0.831558	-0.00437508	0.000313346	0.529934	0.0162929	0.000309179	0.0182133
ENSG00000128271	-0.0278272	0.000135858	3.09982e-16	0.000518138	0.000167171	0.900698	-0.00285556	0.000118351	0.331432	-0.0100275	0.000103971	0.000106784	-0.0157568	0.00024827	0.0298392	-0.00742188	0.000235602	0.279646	-0.00725706	0.000182585	0.172776	0.00948587	0.000180157	0.0712094
ENSG00000128310	-0.0145188	4.54949e-05	1.60247e-13	0.00172182	5.59806e-05	0.473681	-0.00256159	3.96323e-05	0.132247	-0.00258413	3.48169e-05	0.0839176	-0.00613809	0.000161481	0.292743	-0.00131156	0.000153242	0.812586	-0.00435204	0.000118758	0.31039	0.00832264	0.000117179	0.0497839
ENSG00000128422	0.0107516	4.49121e-05	3.43407e-08	-0.00679565	5.52636e-05	0.00446675	-0.00387111	3.91247e-05	0.0221033	-0.00265054	3.43709e-05	0.0743869	0.0367527	0.000143564	9.51392e-11	0.00252835	0.000136239	0.627912	-0.00289468	0.000105581	0.474078	0.000589085	0.000104178	0.882579
ENSG00000128585	-0.00128416	9.52887e-06	0.150872	0.00238522	1.17251e-05	0.0301939	-0.00269585	8.30096e-06	0.000546495	-0.00118198	7.29237e-06	0.0840908	0.00757959	6.07279e-05	0.0345868	0.0185511	5.76293e-05	8.80303e-08	0.00922081	4.46611e-05	0.000510397	0.00855729	4.40673e-05	0.00106766
ENSG00000128591	-0.0153574	3.56275e-05	1.48045e-18	-0.00377717	4.38389e-05	0.0758112	-0.00621647	3.10364e-05	3.79545e-05	-0.00687148	2.72654e-05	2.2627e-07	-0.0149468	0.000104235	0.0015392	-0.00634214	9.89162e-05	0.154206	-0.0120803	7.66574e-05	0.000510462	-0.000193419	7.56381e-05	0.954613
ENSG00000128694	0.00614421	8.53993e-06	5.61866e-13	-0.000686628	1.05082e-05	0.509578	-0.0020774	7.43946e-06	0.00487133	0.000120516	6.53554e-06	0.852347	0.00670061	2.89302e-05	0.0069186	0.00272206	2.7454e-05	0.245479	-0.00346969	2.12761e-05	0.0565319	0.00407786	2.09932e-05	0.0232841
ENSG00000128714	-0.00550207	1.21188e-05	5.43287e-08	-0.00316663	1.4912e-05	0.0107404	-7.52544e-05	1.05572e-05	0.931697	-0.00120112	9.27443e-06	0.119545	0.00186701	3.48102e-05	0.490445	-0.00145123	3.3034e-05	0.57213	0.00149455	2.56004e-05	0.452912	0.00320602	2.526e-05	0.103277
ENSG00000129038	-0.0141681	5.74673e-05	1.37825e-10	-0.00786155	7.07125e-05	0.00364261	-0.0110559	5.0062e-05	8.62291e-09	-0.0076397	4.39793e-05	5.75125e-06	-0.00197642	0.000316114	0.808528	-0.00193676	0.000299985	0.80241	-0.00357047	0.00023248	0.551762	0.00582217	0.000229389	0.325582
ENSG00000129055	0.0206107	8.79466e-05	5.03311e-14	-0.0127254	0.000108217	0.000143962	-0.00544696	7.66136e-05	0.0213802	-0.00122567	6.73049e-05	0.555298	0.0857613	0.000993795	7.45622e-09	0.00216026	0.000943087	0.874915	-0.00202245	0.000730867	0.849178	0.00677557	0.000721149	0.518607
ENSG00000129187	0.010705	2.13951e-05	2.30397e-15	0.0100179	2.63263e-05	1.46263e-09	-0.000998247	1.86381e-05	0.392222	0.00528135	1.63735e-05	2.83232e-07	0.00628277	2.43718e-05	0.00580983	0.00354576	2.31282e-05	0.0996514	-0.00104269	1.79238e-05	0.531385	0.00397053	1.76854e-05	0.0161468
ENSG00000129226	-0.00913337	9.70994e-06	1.80352e-23	-0.00390227	1.19479e-05	0.000449494	-0.0034927	8.4587e-06	9.33904e-06	-0.00372966	7.43095e-06	7.44193e-08	-0.00675004	4.05154e-05	0.0213066	-0.000113589	3.84481e-05	0.9673	-0.00373657	2.97963e-05	0.0825389	0.00237627	2.94001e-05	0.26251
ENSG00000129292	-0.00105651	8.0749e-05	0.684681	-0.00974283	9.93601e-05	0.00236982	-0.00394159	7.03435e-05	0.0821392	-0.0107911	6.17966e-05	6.74536e-08	0.00139328	0.000217246	0.836738	0.000804384	0.000206161	0.900232	-0.0123147	0.000159769	0.0136931	-0.0118078	0.000157645	0.016566
ENSG00000129450	-0.0119741	3.95863e-05	6.39296e-11	-0.00171985	4.87102e-05	0.442945	-0.00381372	3.44851e-05	0.0163339	-0.00507333	3.02951e-05	0.000280629	0.0187967	0.00016211	0.00140607	0.00818438	0.000153838	0.140417	-0.00129651	0.000119221	0.762782	0.00951972	0.000117635	0.0252436
ENSG00000129538	-0.0109055	1.9262e-05	1.95894e-17	0.00128957	2.37015e-05	0.409539	-0.00114347	1.67798e-05	0.30167	-0.00295872	1.4741e-05	0.00237621	-0.0190675	6.7543e-05	6.93324e-07	-0.010479	6.40966e-05	0.00361157	-0.00676544	4.96732e-05	0.0151306	-0.00199117	4.90127e-05	0.466875
ENSG00000129566	0.00619019	1.30306e-05	3.76292e-09	0.00230888	1.60339e-05	0.072717	-2.8938e-05	1.13514e-05	0.974644	0.00408321	9.97222e-06	3.64247e-07	0.00405018	2.58788e-05	0.0833291	0.00176206	2.45584e-05	0.426423	-0.000150945	1.90321e-05	0.929912	0.00142638	1.8779e-05	0.399842
ENSG00000129636	0.0177593	4.17097e-05	6.50527e-21	0.0076168	5.13231e-05	0.000948133	0.00487095	3.63349e-05	0.00282041	0.00819519	3.19201e-05	1.19033e-08	-0.00213987	0.000156674	0.709407	-0.00316211	0.00014868	0.561784	-0.000478374	0.000115223	0.909802	-0.000564264	0.000113691	0.892273
ENSG00000129911	-0.0103916	5.16722e-05	6.49475e-07	-0.0147788	6.35816e-05	9.22008e-09	-0.0109139	4.50136e-05	2.10226e-09	-0.0073011	3.95443e-05	4.86069e-06	0.0020824	8.13518e-06	0.112158	-7.12473e-05	7.72008e-06	0.954239	-0.000526966	5.98286e-06	0.584005	0.0010641	5.90331e-06	0.262823
ENSG00000130023	0.0016377	2.55047e-05	0.262771	-0.0064771	3.13831e-05	0.000326129	-0.00301834	2.22181e-05	0.0178929	-0.00600796	1.95186e-05	8.90472e-08	0.00458121	8.8699e-05	0.289362	-0.00263284	8.41731e-05	0.520873	-0.00534871	6.52319e-05	0.0929831	-0.00508564	6.43646e-05	0.105444
ENSG00000130167	-0.00560021	1.03679e-05	2.26808e-09	-0.000558315	1.27576e-05	0.626471	-0.00135713	9.03191e-06	0.0948268	-0.00139567	7.93451e-06	0.0505578	-0.00416294	3.3002e-05	0.114848	-0.00382525	3.13181e-05	0.126774	-0.000766102	2.42707e-05	0.69265	0.0017868	2.39479e-05	0.350412
ENSG00000130338	-0.0200272	9.68074e-05	2.89569e-12	-0.000385677	0.00011912	0.912385	-0.00250772	8.43326e-05	0.312303	-0.00568983	7.4086e-05	0.00912065	-0.0191924	0.000191115	0.00264961	-0.000658692	0.000181363	0.912841	0.00220879	0.000140552	0.635831	0.00387381	0.000138683	0.400138
ENSG00000130363	0.00721828	2.14541e-05	8.27167e-08	0.0031759	2.63988e-05	0.0543956	-0.00199227	1.86894e-05	0.0882494	0.0041239	1.64186e-05	6.08968e-05	0.0108683	7.81908e-05	0.00769995	0.00741518	7.42011e-05	0.0547314	0.00331411	5.75039e-05	0.267024	0.00739959	5.67393e-05	0.0123494
ENSG00000130518	-0.0187161	5.79242e-05	4.09426e-17	0.00695074	7.12746e-05	0.0104305	-0.00160115	5.04599e-05	0.404252	-0.00359962	4.43289e-05	0.0329042	-0.026937	0.000235126	0.000151955	-0.00768621	0.000223129	0.249999	-0.011196	0.000172919	0.0310294	0.0021985	0.00017062	0.666706
ENSG00000130561	-0.0207826	2.85044e-05	2.42062e-39	-0.00297983	3.50742e-05	0.117316	-0.00443885	2.48313e-05	0.000996681	-0.00602694	2.18142e-05	3.84355e-07	-0.0073754	6.48588e-05	0.0465418	-0.00130273	6.15493e-05	0.710219	-0.00550966	4.76991e-05	0.0432122	-0.000698519	4.70649e-05	0.794433
ENSG00000130590	-0.0001342	4.75237e-05	0.946392	0.000400998	5.8477e-05	0.870299	-0.00936948	4.13997e-05	7.99892e-08	-0.0058646	3.63695e-05	0.000127296	0.00365923	0.000104389	0.43515	-0.00037681	9.90624e-05	0.932482	-0.00817336	7.67707e-05	0.0182125	0.0021052	7.57499e-05	0.536028
ENSG00000130684	-0.000785772	0.000134231	0.814788	-0.0165247	0.000165168	6.47808e-05	-0.00583853	0.000116933	0.0458307	-0.0156004	0.000102726	1.4831e-09	-0.00201233	0.000160928	0.729504	0.000980235	0.000152716	0.859112	-0.00962792	0.000118351	0.0250159	0.00059888	0.000116777	0.887219
ENSG00000130812	0.0125939	5.19093e-05	1.88879e-09	-0.00123213	6.38734e-05	0.631209	-0.00434026	4.52201e-05	0.0170051	0.00279663	3.97258e-05	0.0799245	0.0190139	0.000143198	0.000597331	0.00735496	0.000135891	0.158595	-0.0102479	0.000105312	0.0115299	-0.0020845	0.000103912	0.600828
ENSG00000131508	-0.0133486	1.83722e-05	3.35963e-26	-0.00178525	2.26067e-05	0.242442	-0.00393332	1.60047e-05	0.000281553	-0.00444813	1.40601e-05	3.02024e-06	-0.0166399	0.000188342	0.00855529	-0.00906893	0.000178732	0.129671	-0.00591288	0.000138513	0.202106	-0.00349823	0.000136671	0.444007
ENSG00000131652	-0.00587091	7.43089e-06	1.55554e-13	-0.000291264	9.14357e-06	0.764239	-0.00284712	6.47333e-06	3.60796e-05	-0.00213094	5.6868e-06	0.000428307	-0.0059944	3.46181e-05	0.0269146	-0.00402458	3.28517e-05	0.116785	-0.0033901	2.54592e-05	0.0883452	0.0014978	2.51207e-05	0.444607
ENSG00000131653	-0.022446	5.03478e-05	5.89741e-27	-0.00556304	6.1952e-05	0.0278609	-0.00695545	4.38598e-05	0.000105138	-0.00990925	3.85308e-05	3.64785e-10	-0.0135633	3.68131e-05	1.68111e-06	0.000127124	3.49347e-05	0.961611	-0.00434979	2.70735e-05	0.0341855	-0.000521594	2.67135e-05	0.796213
ENSG00000131797	0.0131968	5.5517e-05	1.15842e-09	0.00469056	6.83126e-05	0.0773445	-0.00115793	4.83629e-05	0.537805	0.00723628	4.24867e-05	1.23373e-05	0.0157039	0.000157636	0.0066989	0.0011068	0.000149593	0.839523	0.00013522	0.000115931	0.974532	0.00635783	0.000114389	0.128857
ENSG00000131979	0.0474962	0.000229861	1.74954e-26	0.00802988	0.000282839	0.137218	-0.00112467	0.00020024	0.768668	0.0127685	0.000175911	0.000148612	0.0832008	0.000428175	9.68302e-17	0.0156464	0.000406328	0.0830838	0.000365147	0.000314893	0.958282	0.00641755	0.000310706	0.351793
ENSG00000132205	-0.0225855	0.000183367	9.78282e-09	-0.00585941	0.00022563	0.22461	-0.00824001	0.000159738	0.0159211	-0.0026962	0.000140329	0.368901	-0.0300117	0.000360679	0.000639086	-0.00656934	0.000342275	0.427048	-0.00596415	0.000265254	0.352217	-0.00100862	0.000261727	0.873237
ENSG00000132323	0.0211066	0.000132285	2.91334e-10	0.00750686	0.000162775	0.0670666	-0.00076767	0.000115239	0.791291	0.00690853	0.000101237	0.00676549	0.0294318	0.000432294	0.00218475	0.0108135	0.000410236	0.232685	-0.0102653	0.000317922	0.143976	0.00692953	0.000313695	0.31707
ENSG00000132383	0.0146963	8.0688e-05	1.84434e-08	0.00826735	9.92851e-05	0.00984918	-0.00513133	7.02904e-05	0.0236157	0.00642449	6.17499e-05	0.0012674	0.0203462	0.00015277	0.000379262	-0.00157669	0.000144975	0.769502	-0.000894595	0.000112352	0.830125	-0.00102265	0.000110858	0.803706
ENSG00000132589	-0.0118313	3.5988e-05	1.30178e-11	0.00134851	4.42826e-05	0.528073	-0.00427518	3.13505e-05	0.00476599	-0.00431505	2.75413e-05	0.00118856	-0.00899678	9.7188e-05	0.0473085	0.00255141	9.2229e-05	0.552258	-0.0023387	7.1475e-05	0.482087	0.00418601	7.05246e-05	0.202642
ENSG00000132781	-0.00943613	1.65986e-05	2.19733e-15	-0.00118635	2.04243e-05	0.413761	-0.00475684	1.44597e-05	3.9208e-06	-0.00256177	1.27028e-05	0.00458688	-0.00196772	3.07974e-05	0.439742	-0.000115398	2.9226e-05	0.9619	-0.00522445	2.26493e-05	0.00553222	0.00178884	2.23482e-05	0.333198
ENSG00000132846	0.00269997	4.90408e-05	0.183075	-0.00552316	6.03438e-05	0.0269418	-0.00711245	4.27213e-05	5.87331e-05	-0.00184197	3.75306e-05	0.235273	0.0321486	0.000141006	8.72593e-09	0.0101327	0.000133811	0.0506365	-0.0022205	0.0001037	0.579457	0.00769417	0.000102321	0.0522571
ENSG00000132911	-0.0105529	0.000179594	0.00658692	-0.0100587	0.000220987	0.0352408	-0.00689223	0.000156451	0.0415548	-0.0163018	0.000137442	4.57143e-08	-0.00788435	0.00059091	0.479687	-0.00376324	0.000560759	0.722138	-0.0292192	0.000434573	0.000416616	-0.0195349	0.000428795	0.0162332
ENSG00000133019	-0.00688725	1.80247e-05	2.42168e-08	-0.00602433	2.2179e-05	7.05873e-05	-0.00238774	1.5702e-05	0.025857	-0.00363387	1.37942e-05	0.000115725	0.00355205	3.1907e-05	0.171026	0.00111063	3.02789e-05	0.651549	-0.000927691	2.34653e-05	0.626439	0.000427276	2.31533e-05	0.820239
ENSG00000133048	-0.0154768	7.08095e-05	2.66146e-10	-0.00870046	8.71298e-05	0.00374498	-0.00507531	6.16848e-05	0.0168724	-0.0104851	5.419e-05	2.15488e-08	0.0248486	0.000193364	0.000117323	0.00932201	0.000183497	0.124231	-0.000338229	0.000142206	0.942522	0.00515665	0.000140315	0.2657
ENSG00000133121	-0.0287203	7.29434e-05	3.95872e-30	-0.01236	8.97555e-05	5.05702e-05	-0.00899165	6.35437e-05	3.1251e-05	-0.018262	5.5823e-05	1.59648e-21	-0.0342892	0.000323585	4.0902e-05	-0.0071161	0.000307074	0.363773	-0.0116579	0.000237974	0.0554014	-0.0177247	0.00023481	0.00327483
ENSG00000133246	-0.0125407	3.50805e-05	3.88485e-13	-0.00506657	4.31659e-05	0.0164285	-0.00673473	3.05599e-05	6.93563e-06	-0.00695517	2.68468e-05	1.29692e-07	0.0125307	0.000165415	0.0342837	0.00384364	0.000156974	0.492532	-0.00497351	0.000121651	0.252148	-0.00198353	0.000120033	0.643186
ENSG00000133317	-0.0233619	3.65215e-05	7.55202e-39	-0.00973937	4.4939e-05	6.45454e-06	-0.00698718	3.18153e-05	4.85875e-06	-0.0103314	2.79496e-05	1.96765e-14	0.00402017	0.000157322	0.484882	-0.00299313	0.000149295	0.583643	-0.00437154	0.000115699	0.301931	1.65812e-05	0.000114161	0.996831
ENSG00000133321	-0.0233257	6.63894e-05	1.72393e-22	0.00427222	8.16909e-05	0.141196	-0.00611688	5.78343e-05	0.00295024	-0.00744791	5.08073e-05	3.85922e-05	-0.0267652	0.000298239	0.000808572	-0.00692235	0.000283021	0.357451	-0.0167075	0.000219334	0.00437112	-0.00624778	0.000216417	0.277527
ENSG00000133422	-0.00931753	3.43084e-05	4.46354e-08	0.00241479	4.22158e-05	0.247263	-0.000510534	2.98873e-05	0.729658	-0.00279245	2.62559e-05	0.0315328	0.00277629	0.000103828	0.552635	0.000544838	9.85306e-05	0.90224	-0.00550879	7.63586e-05	0.10972	0.00171671	7.53433e-05	0.612826
ENSG00000133742	-0.0109217	4.80191e-05	5.91048e-08	-0.00213255	5.90866e-05	0.387724	-0.00460169	4.18312e-05	0.00852826	-0.00153961	3.67486e-05	0.316048	-0.0145319	0.000174347	0.0169021	-0.00527777	0.000165451	0.358809	-0.00296066	0.00012822	0.506409	0.00741504	0.000126515	0.0922876
ENSG00000133800	-0.0109405	3.83683e-05	1.28505e-09	-0.00758481	4.72115e-05	0.000600187	-0.00631759	3.34241e-05	5.46757e-05	-0.0071286	2.9363e-05	2.2829e-07	0.0291521	0.00037845	0.00119228	0.0142224	0.00035914	0.0937597	-0.00332928	0.000278324	0.612014	0.00272717	0.000274623	0.673685
ENSG00000133961	-0.00810384	1.83591e-05	8.34953e-11	-0.00631652	2.25905e-05	3.65594e-05	-0.00495916	1.59933e-05	4.7494e-06	-0.00618106	1.40501e-05	9.62733e-11	-0.0133638	0.000159042	0.0214021	-0.00687277	0.000150927	0.211137	-0.0115965	0.000116964	0.0067175	-0.00580706	0.000115409	0.167174
ENSG00000134489	-0.0207236	0.000104138	3.24337e-12	-0.00844491	0.00012814	0.0202777	-0.00703603	9.07187e-05	0.0063166	-0.0139678	7.96961e-05	7.99704e-10	0.0174042	0.000402365	0.0592448	0.00709307	0.000381834	0.416838	-0.0147239	0.000295912	0.030153	-0.0121647	0.000291977	0.0691696
ENSG00000134531	-0.00806758	1.43926e-05	3.08567e-13	0.00250792	1.77098e-05	0.063636	-0.00323867	1.2538e-05	0.000726526	-0.00226041	1.10146e-05	0.00722257	-0.0135373	6.52173e-05	0.000296906	-0.0033909	6.18896e-05	0.335095	-0.00169186	4.79628e-05	0.53471	0.00481077	4.73251e-05	0.0742132
ENSG00000134548	-0.0147789	8.60971e-05	4.29452e-08	0.00477751	0.000105941	0.148498	-0.00179028	7.50024e-05	0.444311	0.00567396	6.58894e-05	0.00583506	-0.00869907	0.000183656	0.162327	0.00325029	0.000174285	0.581743	-0.00678797	0.000135066	0.138266	0.00539266	0.00013327	0.232416
ENSG00000134627	0.0146967	4.00096e-05	1.79908e-15	-0.00293824	4.92311e-05	0.192368	-0.00467729	3.48539e-05	0.00340757	0.00447539	3.0619e-05	0.00142878	0.0114133	2.99318e-05	7.51621e-06	0.000110409	2.84045e-05	0.963023	-0.00128397	2.20127e-05	0.486791	0.00193715	2.17201e-05	0.287867
ENSG00000134668	-0.0139854	5.89114e-05	3.8712e-10	-0.000923345	7.24894e-05	0.735607	-0.00261432	5.132e-05	0.17697	-0.00422234	4.50845e-05	0.0131131	-0.0110983	0.000170471	0.064565	0.00216498	0.000161773	0.703292	-0.00725118	0.000125369	0.100405	0.00765806	0.000123702	0.0787585
ENSG00000134698	-0.00863247	2.6471e-05	8.00681e-09	-0.000732199	3.25721e-05	0.689551	-0.00356432	2.30599e-05	0.00607165	-0.00340357	2.02581e-05	0.00286412	0.0110385	9.84422e-05	0.0157519	0.00134921	9.34192e-05	0.754763	-0.00174113	7.23974e-05	0.603008	0.001557	7.14347e-05	0.63738
ENSG00000134954	-0.0123034	4.2763e-05	1.04265e-10	-0.00858064	5.26191e-05	0.000236654	-0.00471523	3.72525e-05	0.00429478	-0.0100677	3.27262e-05	5.11588e-12	-0.0140506	0.000293334	0.0744057	-0.0158785	0.000278366	0.0337985	-0.0145139	0.000215726	0.0124173	-0.00516554	0.000212858	0.365192
ENSG00000134986	-0.0256923	0.000146159	3.19488e-13	-0.00506333	0.000179846	0.239838	-0.00380834	0.000127325	0.211773	-0.0068656	0.000111855	0.0104461	-0.0158788	0.000422246	0.0927684	0.00042545	0.000400701	0.962064	-0.0115258	0.000310533	0.097077	-0.00145632	0.000306404	0.831399
ENSG00000135074	0.0118684	4.98369e-05	7.48243e-09	0.00112242	6.13234e-05	0.655391	-0.00415255	4.34148e-05	0.0197819	0.00318809	3.81398e-05	0.0416485	0.0227678	0.000138412	3.1374e-05	0.00325112	0.000131349	0.525671	-0.00411746	0.000101792	0.299927	0.00335954	0.000100439	0.391224
ENSG00000135297	-0.00444187	3.85431e-06	9.23977e-15	-0.00181134	4.74266e-06	0.00967026	-0.0014951	3.35764e-06	0.00256447	-0.00165029	2.94967e-06	0.000152938	0.00136237	3.06703e-05	0.591842	-0.00219133	2.91053e-05	0.363662	-0.00350212	2.25559e-05	0.0615485	-0.000776464	2.22559e-05	0.673646
ENSG00000135373	0.0126899	4.08217e-05	9.3806e-12	0.00792504	5.02304e-05	0.000509154	0.000104707	3.55613e-05	0.948192	0.00732634	3.12406e-05	2.52176e-07	0.0115777	0.000178384	0.0594774	0.00176551	0.000169282	0.761398	-0.00462318	0.000131189	0.30524	0.00659043	0.000129445	0.13889
ENSG00000135404	0.00877674	2.71749e-05	7.1195e-09	0.000984623	3.34382e-05	0.595996	0.000382524	2.36731e-05	0.771099	0.00132703	2.07968e-05	0.250678	0.00874998	3.32652e-05	0.00103725	0.00383097	3.15678e-05	0.127712	-0.00201591	2.44642e-05	0.300556	0.000628799	2.41389e-05	0.743288
ENSG00000135521	0.0105152	4.12977e-05	1.837e-08	0.000222835	5.08161e-05	0.922461	-0.000530106	3.5976e-05	0.743624	0.00895482	3.16048e-05	3.9815e-10	0.0125558	7.33839e-05	0.00152024	0.00190445	6.96395e-05	0.609624	-0.00163651	5.39688e-05	0.571291	0.00264686	5.32512e-05	0.353595
ENSG00000135636	-0.00854741	1.09524e-05	1.10495e-18	-0.0028154	1.34768e-05	0.0170294	-0.00190005	9.54107e-06	0.0229231	-0.0017345	8.38181e-06	0.0180993	0.00453439	5.04261e-05	0.164532	-0.000755534	4.78531e-05	0.806916	-0.00343458	3.70849e-05	0.152291	0.00158564	3.65918e-05	0.502477
ENSG00000135697	0.0067226	3.59443e-05	0.000111146	0.0133093	4.42288e-05	5.71763e-10	-0.00518834	3.13124e-05	0.0006135	0.0052385	2.75079e-05	8.31993e-05	0.00985084	9.0216e-05	0.024308	0.0140476	8.56127e-05	0.000756561	-0.00346135	6.63476e-05	0.280459	0.00812309	6.54654e-05	0.0105732
ENSG00000135900	0.00778384	2.26457e-05	1.85827e-08	0.00178185	2.78652e-05	0.293312	-0.000203218	1.97276e-05	0.865548	0.00280083	1.73306e-05	0.00796056	0.00343092	3.83894e-05	0.227884	-0.00170697	3.64306e-05	0.526933	-0.00253607	2.82327e-05	0.225527	0.00545852	2.78573e-05	0.00847034
ENSG00000135914	0.0326277	0.000133674	6.47908e-22	0.00367717	0.000164483	0.372039	0.00362751	0.000116448	0.213602	0.00683018	0.000102299	0.00773079	0.0382277	0.000355618	1.32762e-05	0.0111076	0.000337473	0.176622	-0.00262541	0.000261532	0.679873	0.00563351	0.000258055	0.369762
ENSG00000135924	0.0055009	1.81159e-05	8.52177e-06	0.0096105	2.22913e-05	2.91926e-10	-0.000892768	1.57815e-05	0.405653	0.0040633	1.3864e-05	1.72704e-05	0.00268033	5.11862e-05	0.414325	0.00591067	4.85744e-05	0.0583985	0.000667437	3.76439e-05	0.782148	0.00863703	3.71433e-05	0.000329154
ENSG00000135960	0.00797612	6.33189e-05	0.000547518	0.0152695	7.79127e-05	8.10306e-08	0.000107547	5.51595e-05	0.957264	0.00788897	4.84575e-05	8.11692e-06	0.00207351	0.000246869	0.773593	0.012218	0.000234273	0.0747398	0.00469277	0.000181555	0.376252	0.0164618	0.000179141	0.00178295
ENSG00000136026	0.0104762	2.52645e-05	8.82794e-13	0.010932	3.10875e-05	1.2505e-09	0.00188231	2.20089e-05	0.137718	0.00544102	1.93348e-05	1.11925e-06	0.00925219	0.000106845	0.0516916	0.00593037	0.000101394	0.188092	-0.00493048	7.85773e-05	0.15801	0.00437298	7.75325e-05	0.204297
ENSG00000136059	-0.0256873	6.57274e-05	4.91963e-27	-0.00960039	8.08764e-05	0.000903805	-0.00815682	5.72576e-05	6.88214e-05	-0.0129609	5.03007e-05	7.85275e-13	0.00561641	0.000234986	0.424673	0.00722831	0.000222996	0.279134	-0.0104698	0.000172816	0.043559	6.84559e-05	0.000170518	0.989296
ENSG00000136490	0.0109473	3.04905e-05	1.02097e-11	0.00331824	3.7518e-05	0.0917668	-0.00142292	2.65614e-05	0.306985	0.0041856	2.33342e-05	0.000636553	0.0055359	7.31779e-05	0.15894	-0.00340039	6.9444e-05	0.361465	-0.0019468	5.38173e-05	0.500073	0.00442591	5.31017e-05	0.120785
ENSG00000136560	0.0177127	7.59876e-05	3.15192e-12	0.00956808	9.35013e-05	0.00209118	-0.00123136	6.61957e-05	0.575447	0.00530886	5.81527e-05	0.00603693	0.0272215	0.000245555	0.000179248	0.00774339	0.000233025	0.256767	0.000873625	0.000180588	0.868741	0.00447992	0.000178187	0.390677
ENSG00000136573	0.0118703	4.85259e-05	4.69974e-09	0.00253856	5.97102e-05	0.306414	-0.00281622	4.22728e-05	0.10908	0.00821726	3.71365e-05	1.13887e-07	-0.00557008	8.61828e-05	0.191446	0.000937756	8.17853e-05	0.816505	-0.00252152	6.33815e-05	0.420967	0.000736005	6.25387e-05	0.81175
ENSG00000136603	-0.00372521	8.85554e-06	1.61384e-05	-0.00672242	1.08966e-05	2.86506e-10	-0.00450711	7.7144e-06	2.29758e-09	-0.0036316	6.77708e-06	4.14062e-08	0.00215927	4.67631e-05	0.491382	0.000310898	4.4377e-05	0.91682	0.00162734	3.4391e-05	0.480716	0.00498994	3.39337e-05	0.0289463
ENSG00000136634	-0.0142027	3.28677e-05	2.42959e-17	-0.00683453	4.04431e-05	0.000834453	-0.00495981	2.86323e-05	0.000615868	-0.00608673	2.51534e-05	1.78408e-06	0.0156012	0.000254405	0.0335859	0.0148489	0.000241424	0.0330695	-0.00670052	0.000187097	0.21357	0.00276829	0.000184609	0.602154
ENSG00000136694	-0.0255092	4.20381e-05	4.08911e-40	0.000623032	5.17271e-05	0.787368	-0.00205183	3.66209e-05	0.209676	-0.00758505	3.21714e-05	1.44394e-07	-0.0270268	0.000121508	1.65949e-07	-0.0060441	0.000115308	0.208359	-0.00991273	8.93605e-05	0.00801507	-0.00497935	8.81723e-05	0.175361
ENSG00000136695	0.00951823	0.00020185	0.0207637	-0.0138041	0.000248373	0.00644009	-0.00553616	0.00017584	0.122473	-0.0169447	0.000154475	8.26519e-08	0.0178668	0.000747016	0.154768	-0.0169503	0.0007089	0.154885	-0.0350416	0.000549378	0.000170173	-0.0204513	0.000542073	0.0251316
ENSG00000136840	0.00681931	1.00405e-05	1.61985e-13	0.000289235	1.23547e-05	0.797781	-0.00252211	8.74668e-06	0.00162441	0.000218538	7.68393e-06	0.755598	0.0143873	3.63348e-05	3.38768e-07	0.00206271	3.44808e-05	0.43202	-0.00407503	2.67217e-05	0.045731	0.000375303	2.63664e-05	0.851627
ENSG00000136856	0.0101494	2.24155e-05	2.00285e-13	0.0018431	2.75818e-05	0.274585	0.000818221	1.9527e-05	0.493235	0.00481764	1.71544e-05	4.66991e-06	0.0177678	0.000109609	0.000250258	0.0054804	0.000104016	0.229671	-0.000159349	8.06098e-05	0.964014	0.00375788	7.9538e-05	0.28131
ENSG00000136935	-0.0433288	0.000473895	8.49113e-12	-0.00295835	0.00058312	0.702866	-0.00646175	0.000412828	0.239325	-0.0197595	0.000362669	4.36835e-05	-0.0299831	0.001364	0.0774588	0.00612268	0.0012944	0.703354	-0.0252404	0.00100313	0.0434292	-0.0152803	0.000989789	0.214421
ENSG00000136944	-0.00753031	2.2339e-05	4.25431e-08	-0.00414941	2.74878e-05	0.0138073	-0.000532313	1.94604e-05	0.655212	-0.00313471	1.70959e-05	0.00279332	0.00301336	4.53046e-05	0.329424	-0.000498857	4.29929e-05	0.864809	-0.000194728	3.33183e-05	0.931659	-0.000578321	3.28753e-05	0.79632
ENSG00000136999	-0.00961714	2.00515e-05	1.81113e-13	9.16504e-05	2.4673e-05	0.954185	-0.000497547	1.74677e-05	0.65955	-0.00289141	1.53453e-05	0.00360498	-0.00407994	4.77406e-05	0.198564	0.00118906	4.53047e-05	0.69263	-0.00427883	3.51099e-05	0.0670989	-0.00127708	3.46431e-05	0.578796
ENSG00000137103	0.0129464	4.83549e-05	1.61697e-10	0.00898287	5.94998e-05	0.000295218	0.000857466	4.21238e-05	0.624917	0.00606478	3.70056e-05	8.57236e-05	0.00651742	0.000120041	0.195272	0.00794433	0.000113916	0.0964721	0.00237851	8.8282e-05	0.52002	0.00876382	8.71081e-05	0.0167309
ENSG00000137133	-0.00260649	0.000137665	0.442944	-0.0103721	0.000169395	0.0131648	-0.00566371	0.000119925	0.0557574	-0.0142397	0.000105354	4.90482e-08	-0.0029045	3.40287e-05	0.278154	-0.00429922	3.22924e-05	0.0911456	-0.000235082	2.50257e-05	0.904913	-0.00370206	2.4693e-05	0.057259
ENSG00000137642	0.0131257	3.20753e-05	2.11042e-15	0.0169089	3.94681e-05	1.03976e-16	0.00394769	2.7942e-05	0.00576683	0.00754381	2.4547e-05	2.2082e-09	0.00720171	6.59575e-05	0.0538957	0.00189545	6.2592e-05	0.591936	-0.0054338	4.85072e-05	0.0479957	0.00359648	4.78622e-05	0.183981
ENSG00000137714	0.0114093	3.54133e-05	4.63875e-11	-0.00341348	4.35755e-05	0.107499	-0.00148393	3.08499e-05	0.32288	0.0019539	2.71016e-05	0.138495	0.0145565	5.41906e-05	2.12304e-05	0.0017057	5.14255e-05	0.594606	-0.00617049	3.98534e-05	0.0133928	0.00248555	3.93235e-05	0.310787
ENSG00000137720	-0.0123153	2.61367e-05	1.69937e-16	-0.00279891	3.21607e-05	0.124475	-0.00334375	2.27687e-05	0.00957545	-0.00307031	2.00022e-05	0.00677471	-0.00662877	6.92489e-05	0.0831703	-0.00537499	6.57155e-05	0.138519	-0.00753595	5.09278e-05	0.00758838	-0.00189672	5.02506e-05	0.493657
ENSG00000137731	-0.0147015	7.96197e-05	1.46765e-08	-0.00625647	9.79705e-05	0.0491708	-0.00600257	6.93597e-05	0.00770855	-0.00395874	6.09323e-05	0.0453687	-0.0223932	0.000316985	0.00640264	-0.0124899	0.000300811	0.107752	-0.0138696	0.00023312	0.0214531	-0.00152294	0.000230021	0.797205
ENSG00000137804	0.0118148	0.000294909	0.0175763	-0.0181275	0.00036288	0.00308216	-0.0065708	0.000256906	0.129372	-0.0228021	0.000225692	2.4766e-09	-0.000600728	4.47314e-05	0.844764	-0.0023836	4.2449e-05	0.413187	-0.00473515	3.28969e-05	0.0364661	-0.00555814	3.24594e-05	0.0129587
ENSG00000137843	0.0255206	0.000114855	3.67284e-16	0.00962764	0.000141327	0.0117542	-0.00375807	0.000100054	0.164538	0.00765651	8.78975e-05	0.00128314	0.0392203	0.000219953	1.8382e-08	0.0240593	0.00020873	0.000225908	-0.00195469	0.00016176	0.696059	0.0234412	0.000159609	3.01617e-06
ENSG00000137955	-0.0139032	5.70516e-05	2.57751e-10	-0.00012947	7.02009e-05	0.961625	-0.000758248	4.96998e-05	0.690619	-0.00646952	4.36611e-05	0.000114466	-0.00569554	0.0001672	0.337275	0.0134131	0.000158669	0.0176564	-0.0025285	0.000122964	0.562252	0.00153598	0.000121329	0.721221
ENSG00000138030	0.0102204	4.1273e-05	4.45317e-08	0.00862547	5.07857e-05	0.000169049	0.00184904	3.59545e-05	0.253892	0.00861359	3.15859e-05	1.73742e-09	0.0220223	0.000188119	0.000523793	0.0100645	0.00017852	0.0925543	0.00245256	0.000138348	0.596149	0.0147531	0.000136508	0.00134507
ENSG00000138271	-0.03117	7.59253e-05	1.00715e-33	-0.00680728	9.34247e-05	0.0284187	-0.00644876	6.61414e-05	0.00338035	-0.014806	5.81051e-05	2.80289e-14	-0.0352219	0.000501526	0.000677444	-0.0235905	0.000475936	0.0159873	-0.0171967	0.000368837	0.0233698	-0.0100446	0.000363933	0.178427
ENSG00000138303	0.00672958	1.62618e-05	9.60742e-09	0.00513231	2.00099e-05	0.000362249	0.000332627	1.41663e-05	0.743639	0.00442256	1.24451e-05	8.10083e-07	-0.00665027	8.36928e-05	0.113715	-0.0016407	7.94223e-05	0.680383	-0.00357384	6.15502e-05	0.247343	0.000973675	6.07318e-05	0.749181
ENSG00000138315	-0.0311217	0.000100799	5.58373e-26	-0.0130625	0.000124031	0.000267066	-0.0128812	8.78099e-05	4.00409e-07	-0.012157	7.71408e-05	5.25561e-08	-0.0170261	0.000227009	0.0141972	-0.00205416	0.000215426	0.754148	-0.00912415	0.000166949	0.0733381	-0.00439933	0.00016473	0.380658
ENSG00000138378	-0.0152235	3.95695e-05	1.24029e-16	-0.00471398	4.86895e-05	0.0355317	-0.00545243	3.44705e-05	0.000601229	-0.00467429	3.02822e-05	0.000812574	-0.0187222	9.45724e-05	3.4395e-05	-0.00962543	8.97469e-05	0.0235201	-0.00430359	6.95514e-05	0.190166	-0.00278278	6.86266e-05	0.39024
ENSG00000138434	0.00356472	3.87089e-06	4.83886e-10	0.0011393	4.76306e-06	0.104192	5.21739e-05	3.37208e-06	0.916263	0.000829025	2.96236e-06	0.0573295	0.000400314	1.16064e-05	0.797836	0.0015585	1.10142e-05	0.293708	0.00148015	8.5357e-06	0.198353	0.00291397	8.42221e-06	0.0105629
ENSG00000138613	0.0449153	0.000336003	5.26833e-17	0.0296821	0.000413445	5.83387e-06	-8.44105e-06	0.000292705	0.998543	0.023236	0.00025714	1.23187e-08	0.0368322	0.000499684	0.00037447	0.0137044	0.000474187	0.159649	0.00396235	0.000367483	0.599353	0.0151712	0.000362596	0.0421004
ENSG00000138614	-0.0184137	2.84484e-05	1.31496e-31	0.000336269	3.50052e-05	0.859532	-0.00284448	2.47824e-05	0.0345862	-0.00294547	2.17713e-05	0.0127658	-0.018428	6.01162e-05	3.77805e-07	-0.00286295	5.70487e-05	0.396557	-0.0018827	4.42113e-05	0.471829	0.00132751	4.36234e-05	0.607066
ENSG00000138722	-0.018374	0.000115128	3.95392e-09	-0.00678157	0.000141663	0.0761721	-0.00903946	0.000100292	0.00085268	-0.0118289	8.81066e-05	7.10321e-07	-0.00262753	0.000332694	0.753508	-0.000946545	0.000315719	0.905107	-0.0116884	0.000244674	0.0581761	-0.0105071	0.00024142	0.08423
ENSG00000138772	-0.00834368	2.36181e-05	3.60862e-09	0.000475398	2.90616e-05	0.783637	-0.00352278	2.05746e-05	0.00409497	-0.0028517	1.80747e-05	0.00815099	-0.00399023	6.29338e-05	0.273288	-0.00256371	5.97226e-05	0.458038	-0.00972915	4.62834e-05	0.000318732	-0.00487814	4.5668e-05	0.0653935
ENSG00000138821	0.00567447	0.00020165	0.167635	-0.0133405	0.000248127	0.00842648	-0.00528608	0.000175665	0.140083	-0.0172142	0.000154321	5.07952e-08	-0.00731086	0.000389896	0.41981	-0.00450422	0.000370001	0.600338	-0.0161879	0.000286741	0.015549	-0.0054581	0.000282929	0.406545
ENSG00000139218	0.0176552	2.91104e-05	1.14338e-28	0.000468523	3.58199e-05	0.807424	0.000458717	2.53592e-05	0.736049	0.00289747	2.2278e-05	0.0154457	0.0245539	9.13557e-05	4.4253e-08	0.0103667	8.66942e-05	0.0131409	-0.00294935	6.71857e-05	0.360656	0.00409615	6.62924e-05	0.198492
ENSG00000139567	-0.0155661	5.31203e-05	2.44848e-13	0.000852521	6.53636e-05	0.742662	-0.00458887	4.62751e-05	0.0126243	-0.00681538	4.06526e-05	2.55442e-05	-0.0189601	0.000149392	0.000800004	-0.00356721	0.000141769	0.502712	-0.00573398	0.000109867	0.164957	0.00403601	0.000108406	0.321549
ENSG00000139618	-0.00950406	1.38949e-05	2.9514e-18	-0.0048867	1.70975e-05	0.000239784	-0.00392822	1.21044e-05	3.07048e-05	-0.00429699	1.06337e-05	2.18122e-07	0.00950977	9.32216e-05	0.0323779	-0.00202994	8.8465e-05	0.629169	0.000114002	6.8558e-05	0.972079	-0.000919923	6.76464e-05	0.77471
ENSG00000139637	-0.0073685	1.76815e-05	1.72321e-09	-0.00268583	2.17567e-05	0.0731128	-0.00278014	1.5403e-05	0.00882074	-0.0047499	1.35315e-05	3.77729e-07	0.00188118	5.96296e-05	0.595442	0.000811442	5.6587e-05	0.809255	-0.00705622	4.38534e-05	0.00706566	0.00249849	4.32703e-05	0.331383
ENSG00000139977	0.00844686	2.11247e-05	2.74614e-10	0.00174153	2.59935e-05	0.287584	-0.00102714	1.84025e-05	0.375636	0.00484509	1.61666e-05	2.10798e-06	0.000328242	5.87615e-05	0.925627	-0.00543526	5.57632e-05	0.104042	0.0010165	4.3215e-05	0.694294	0.00621567	4.26404e-05	0.0153053
ENSG00000140015	-0.00135552	6.97138e-05	0.57499	-0.00726707	8.57816e-05	0.0146434	-0.00386707	6.07303e-05	0.0664345	-0.0100407	5.33515e-05	6.468e-08	-0.00129879	0.000253676	0.858906	-0.00327169	0.000240732	0.637064	-0.0104462	0.000186561	0.0525471	-0.00554223	0.00018408	0.296245
ENSG00000140043	0.0104376	3.11328e-05	1.32727e-10	0.00176481	3.83083e-05	0.374682	-0.00223998	2.7121e-05	0.111573	0.00344223	2.38257e-05	0.00541367	0.0245926	6.83117e-05	3.13554e-10	0.00161071	6.48261e-05	0.654427	-0.00639135	5.02385e-05	0.0224208	0.00199959	4.95705e-05	0.467515
ENSG00000140368	-0.0236107	0.000185159	2.46991e-09	-0.00308898	0.000227835	0.524008	-0.00547475	0.000161299	0.110788	-0.0078079	0.000141701	0.00967311	0.0643553	0.00143504	0.000246708	0.0151665	0.00136181	0.358022	0.00716085	0.00105537	0.575338	0.0102198	0.00104134	0.417894
ENSG00000140678	-0.00558978	9.12822e-06	2.09353e-10	-0.00322478	1.12321e-05	0.00276866	-0.00359799	7.95193e-06	2.51241e-06	-0.00382611	6.98575e-06	1.27241e-08	0.00108725	1.48603e-05	0.538761	-0.000769504	1.4102e-05	0.646597	-0.00183119	1.09287e-05	0.159724	0.000434216	1.07834e-05	0.735087
ENSG00000140688	0.016153	4.06444e-05	4.72314e-18	0.00727016	5.00122e-05	0.0013913	-0.00305232	3.54069e-05	0.057784	0.0075475	3.11048e-05	1.0263e-07	0.0305551	9.41409e-05	3.21982e-11	0.00830469	8.93374e-05	0.049937	-0.000710395	6.92341e-05	0.828187	0.00911058	6.83135e-05	0.00504688
ENSG00000140691	0.000676599	1.20224e-05	0.500343	-0.00306133	1.47933e-05	0.0132785	-0.00509196	1.04731e-05	6.81567e-09	-0.00108341	9.20062e-06	0.158587	0.0135701	3.76512e-05	2.14837e-06	0.00113564	3.57301e-05	0.670759	-0.00542081	2.76899e-05	0.00918152	0.00249238	2.73217e-05	0.222884
ENSG00000140905	0.005204	1.05051e-05	3.34951e-08	-0.000716761	1.29263e-05	0.534785	7.87871e-05	9.15139e-06	0.923219	0.00171983	8.03948e-06	0.0167143	0.00297312	1.95568e-05	0.143402	0.00177155	1.85589e-05	0.357745	-0.000419692	1.43827e-05	0.778478	0.00116627	1.41914e-05	0.428413
ENSG00000140931	0.003459	8.34342e-06	3.68595e-05	0.00378326	1.02664e-05	0.000242916	0.000290709	7.26827e-06	0.689869	0.00398703	6.38516e-06	5.77794e-10	0.00125679	2.75043e-05	0.60145	0.00171687	2.61009e-05	0.45222	-0.00077492	2.02275e-05	0.661431	0.00412846	1.99586e-05	0.0185248
ENSG00000141338	-0.00174843	6.24164e-05	0.44467	-0.00894684	7.68022e-05	0.0015018	-0.00260356	5.43733e-05	0.191446	-0.00938029	4.77668e-05	9.42901e-08	-0.011536	0.000373391	0.193672	-0.00823515	0.000354339	0.327918	-0.00938601	0.000274603	0.150551	-0.00534464	0.000270952	0.406255
ENSG00000141429	0.0267165	8.56896e-05	8.00647e-23	0.00524241	0.00010544	0.112033	0.000444394	7.46475e-05	0.849041	0.00907704	6.55776e-05	1.01681e-05	0.0176451	0.00018294	0.00470291	0.00305743	0.000173605	0.603634	-0.00174402	0.000134539	0.702328	0.00403221	0.00013275	0.370749
ENSG00000141524	0.00978595	2.5904e-05	4.09119e-11	0.00570276	3.18744e-05	0.00168461	-0.000874714	2.2566e-05	0.495635	0.00280208	1.98242e-05	0.0130412	0.0145574	7.07576e-05	0.000189392	0.0071649	6.71472e-05	0.0510507	-0.0029207	5.20373e-05	0.303753	0.00644989	5.13454e-05	0.021772
ENSG00000141562	-0.0114591	3.21793e-05	4.19425e-12	-0.00702521	3.9596e-05	0.000519605	-0.00341079	2.80326e-05	0.0172157	-0.00353547	2.46265e-05	0.0049576	0.0206077	0.000142856	0.000199878	0.00374329	0.000135567	0.472029	-0.00632592	0.000105061	0.117357	-0.000676859	0.000103664	0.864911
ENSG00000142039	0.0194642	4.53412e-05	6.90568e-23	0.0174158	5.57915e-05	5.69815e-13	0.00151203	3.94984e-05	0.373347	0.0113499	3.46993e-05	4.45395e-14	0.0155195	9.06751e-05	0.000432354	0.00980705	8.60484e-05	0.0184766	-0.000824224	6.66852e-05	0.797514	0.0096551	6.57985e-05	0.0024872
ENSG00000142484	0.0163125	8.16461e-05	5.57322e-10	0.00032916	0.000100464	0.918555	-0.00553111	7.1125e-05	0.0153064	0.00633232	6.24831e-05	0.00158582	0.018603	0.000220764	0.00664418	-0.00169253	0.000209499	0.793575	-0.0080416	0.000162356	0.10933	0.0057348	0.000160198	0.246717
ENSG00000142694	0.00523194	7.16168e-06	1.94256e-11	0.00461529	8.81231e-06	1.39805e-06	-6.85573e-06	6.23881e-06	0.991896	0.00307941	5.48078e-06	2.29122e-07	0.0128986	2.70214e-05	1.19468e-07	0.00346166	2.56426e-05	0.126738	-0.00117413	1.98723e-05	0.50329	0.00460069	1.96081e-05	0.00817516
ENSG00000142731	0.000310232	3.35702e-05	0.853278	-0.00796499	4.13075e-05	0.000117724	-0.0039511	2.92442e-05	0.00691229	-0.00736773	2.5691e-05	1.10976e-08	-0.00218542	3.71027e-05	0.434337	-0.00397091	3.52095e-05	0.134903	-0.00515515	2.72864e-05	0.0125303	-0.00199197	2.69236e-05	0.326231
ENSG00000143013	-0.00182034	1.28195e-05	0.0792092	-0.00161736	1.57741e-05	0.204903	-0.00515146	1.11675e-05	1.35502e-08	-0.00340055	9.81063e-06	1.90626e-05	0.0040454	3.34169e-05	0.127783	0.00266216	3.17118e-05	0.290497	-0.00218126	2.45758e-05	0.263798	-0.00081359	2.4249e-05	0.672468
ENSG00000143162	0.0057989	1.12951e-05	3.02201e-09	0.00388044	1.38985e-05	0.00121107	0.000937361	9.83963e-06	0.268877	0.00256552	8.64409e-06	0.000582655	0.00888718	3.21223e-05	0.0007027	0.00941125	3.04832e-05	0.000161106	7.58094e-05	2.36237e-05	0.968372	0.00697666	2.33096e-05	0.000251832
ENSG00000143164	0.00786073	2.72099e-05	2.15487e-07	0.000434432	3.34812e-05	0.815159	-0.00299849	2.37035e-05	0.022757	0.00170557	2.08235e-05	0.140145	0.0155226	2.94639e-05	1.3569e-09	0.00181948	2.79605e-05	0.441488	-0.00213115	2.16686e-05	0.244979	9.19185e-05	2.13805e-05	0.959426
ENSG00000143226	-0.00209319	5.42059e-05	0.326172	-0.0108246	6.66993e-05	3.83445e-05	-0.00276747	4.72208e-05	0.13625	-0.00952597	4.14833e-05	6.17243e-09	0.0233399	0.000198926	0.000353548	0.00375372	0.000188776	0.541053	-0.0103934	0.000146297	0.029517	-0.0104529	0.000144351	0.0265444
ENSG00000143314	-0.0175685	5.80424e-05	2.88626e-15	-0.000642453	7.14201e-05	0.812885	-0.0048206	5.05629e-05	0.012191	-0.00190808	4.44194e-05	0.258412	0.0011698	7.49933e-05	0.768404	0.00450511	7.11667e-05	0.232559	-0.00307154	5.51523e-05	0.293485	0.00244054	5.4419e-05	0.397443
ENSG00000143365	-0.0212617	5.02805e-05	1.85534e-24	0.00434185	6.18692e-05	0.0857847	-0.00168059	4.38012e-05	0.347427	-0.00334125	3.84793e-05	0.0335588	-0.00421481	0.000103305	0.366282	0.0130047	9.80336e-05	0.00349764	0.00179661	7.59734e-05	0.60037	0.00256122	7.49632e-05	0.449222
ENSG00000143416	-0.0015336	5.04549e-05	0.455869	-0.00664335	6.20838e-05	0.00872151	-0.00413601	4.39532e-05	0.0210573	-0.00867399	3.86127e-05	4.06024e-08	-0.00422774	0.000226282	0.540194	-0.00596374	0.000214736	0.362729	-0.0103888	0.000166415	0.0412811	-0.00346128	0.000164202	0.489557
ENSG00000143443	0.00643767	2.03531e-05	9.00989e-07	0.0138475	2.50441e-05	1.48101e-17	0.00118596	1.77303e-05	0.297351	0.00665307	1.5576e-05	3.71114e-11	0.0131628	8.45747e-05	0.0019518	0.00774469	8.02593e-05	0.0537166	0.000556694	6.21988e-05	0.857597	0.00848182	6.13718e-05	0.00587327
ENSG00000143466	-0.0165883	8.16811e-05	2.89249e-10	-0.00166676	0.000100507	0.6047	-0.00677693	7.11555e-05	0.00298376	-0.00754004	6.25099e-05	0.000171332	-0.026018	0.000242616	0.000311625	-0.0136081	0.000230237	0.0454067	-0.00628821	0.000178427	0.23193	0.00104403	0.000176055	0.840418
ENSG00000143614	-0.0420225	0.000222219	7.15431e-22	-0.00649462	0.000273436	0.221447	-0.00566032	0.000193583	0.132317	-0.011039	0.000170063	0.000846879	-0.0289539	0.000180948	3.90523e-06	-0.0110637	0.000171715	0.0595228	-0.00345224	0.000133074	0.447004	-0.00288929	0.000131305	0.518879
ENSG00000143851	-0.013678	4.27396e-05	7.25008e-13	-0.0108715	5.25903e-05	3.25912e-06	-0.00963781	3.72321e-05	5.97128e-09	-0.00840888	3.27083e-05	7.5534e-09	0.0103285	6.30844e-05	0.00483609	0.00174974	5.98655e-05	0.61287	-0.000202713	4.63942e-05	0.939694	0.00576094	4.57773e-05	0.0299148
ENSG00000143889	-0.00315583	4.05028e-05	0.0868907	-0.00974033	4.98379e-05	1.82656e-05	-0.0057836	3.52835e-05	0.000322288	-0.00797341	3.09964e-05	1.80733e-08	0.00789813	0.000146181	0.155054	0.00386665	0.000138722	0.462721	-0.0079342	0.000107506	0.0524184	-0.00371192	0.000106077	0.356669
ENSG00000143954	-0.00375407	2.07711e-05	0.00448517	-0.00365642	2.55584e-05	0.0244224	-0.00131743	1.80945e-05	0.251833	-0.00585014	1.5896e-05	8.09499e-09	-0.00277701	7.3557e-05	0.480433	0.00162107	6.98037e-05	0.664184	-0.00559031	5.4096e-05	0.0540174	-0.00502725	5.33767e-05	0.0789468
ENSG00000143971	-0.000377014	5.18835e-05	0.856537	-0.00942017	6.38417e-05	0.000248161	-0.00286249	4.51977e-05	0.115231	-0.00876917	3.97061e-05	4.45866e-08	0.00122326	8.28791e-05	0.769594	-0.00161544	7.86502e-05	0.683577	-0.00595642	6.09518e-05	0.0531204	-0.00648494	6.01414e-05	0.0329574
ENSG00000144407	0.0385209	0.000266579	6.75068e-16	0.00237536	0.00032802	0.683005	0.00442178	0.000232227	0.282998	0.0187884	0.000204011	2.28871e-07	0.0476898	0.00067711	7.88043e-05	0.0208145	0.00064256	0.0668226	-0.0163123	0.000497967	0.0638266	-0.00358235	0.000491346	0.679213
ENSG00000144671	-0.0143588	5.79655e-05	9.42009e-11	-0.00925393	7.13254e-05	0.000658524	-0.0090992	5.04959e-05	2.31415e-06	-0.00670503	4.43605e-05	7.30878e-05	-0.00430192	0.000215721	0.523261	-0.0140374	0.000204713	0.0287009	-0.0155311	0.000158647	0.00186165	-0.00538817	0.000156538	0.270853
ENSG00000144771	0.029267	0.000100124	2.21511e-23	0.00303927	0.000123201	0.393931	0.000708457	8.7222e-05	0.778927	0.0089847	7.66243e-05	5.2709e-05	0.024333	0.000233303	0.000578206	0.0176323	0.000221398	0.00834352	-0.00732917	0.000171578	0.155552	0.00628695	0.000169296	0.216787
ENSG00000144821	-0.00183056	0.000119824	0.563551	-0.00675889	0.000147441	0.0831909	-0.00722698	0.000104383	0.00891799	-0.0130144	9.17005e-05	9.06459e-08	0.00561738	0.000402731	0.54183	-0.00106657	0.000382182	0.902827	-0.0112756	0.000296181	0.0965097	-0.0143308	0.000292242	0.0325269
ENSG00000144852	0.0011597	5.13691e-05	0.576266	-0.00595588	6.32087e-05	0.0197626	-0.00476261	4.47495e-05	0.00848536	-0.00859035	3.93124e-05	7.14303e-08	0.0163856	0.000209786	0.0140917	0.00996091	0.000199081	0.114827	-0.00930509	0.000154283	0.0575459	-0.00109953	0.000152231	0.819606
ENSG00000145040	-0.0175182	4.07951e-05	8.13667e-21	-0.00269965	5.01976e-05	0.235539	-0.00492001	3.55381e-05	0.00228684	-0.00829827	3.12202e-05	5.35019e-09	-0.0204911	0.000118009	4.89441e-05	-0.00657544	0.000111987	0.164994	-0.0105263	8.67872e-05	0.00430984	-0.00350773	8.56332e-05	0.332358
ENSG00000145107	-0.0234647	6.15761e-05	2.45233e-24	0.0046556	7.57683e-05	0.0959656	-0.00175369	5.36413e-05	0.37562	-0.00282075	4.71237e-05	0.104852	-0.0392575	0.000191915	1.87175e-09	-0.0144684	0.000182123	0.0169033	-0.0141623	0.00014114	0.00261676	-0.00266209	0.000139264	0.563836
ENSG00000145309	-0.00419963	5.70974e-05	0.0550273	-0.00687411	7.02572e-05	0.0107329	-0.00401458	4.97397e-05	0.0352731	-0.00972758	4.36962e-05	7.33493e-09	0.00157714	0.000148389	0.777767	-0.00381733	0.000140818	0.471769	-0.011219	0.00010913	0.00663288	-0.00772273	0.000107679	0.0575171
ENSG00000145860	-0.0116824	1.96904e-05	2.45038e-19	-0.00490548	2.42287e-05	0.00194205	-0.00517504	1.71531e-05	4.02109e-06	-0.00667387	1.50689e-05	1.53075e-11	0.00789544	5.00773e-05	0.0154592	0.00374429	4.75221e-05	0.224696	-0.00342219	3.68284e-05	0.15235	0.000389489	3.63387e-05	0.86867
ENSG00000145901	-0.0318619	9.16403e-05	1.43546e-29	-0.00272292	0.000112762	0.424664	-0.00642594	7.98313e-05	0.00784038	-0.0076308	7.01316e-05	0.000329197	-0.0340555	0.000148011	2.86584e-09	-0.0121381	0.000140459	0.0224379	-0.00562302	0.000108852	0.171277	-0.0028974	0.000107405	0.474488
ENSG00000146013	-0.00113879	1.51767e-05	0.31273	0.00145998	1.86747e-05	0.292889	-0.00596701	1.3221e-05	1.52182e-09	-0.00289163	1.16146e-05	0.000823503	0.00558489	5.1572e-05	0.0907047	0.00503958	4.89405e-05	0.107631	-0.00275973	3.79276e-05	0.255111	0.000733097	3.74233e-05	0.759102
ENSG00000146063	-0.0187893	9.13808e-05	1.521e-11	0.00412435	0.000112442	0.225961	0.00643493	7.96053e-05	0.00766798	-0.00162089	6.9933e-05	0.444147	-0.0313375	0.00057832	0.00474938	-0.00353386	0.000548812	0.735705	-0.0101992	0.000425314	0.209233	-0.00230984	0.000419659	0.772935
ENSG00000146112	0.00884897	1.1659e-05	8.48173e-19	0.00354009	1.43461e-05	0.00365143	-0.00301851	1.01566e-05	0.000466884	0.00434235	8.92251e-06	1.10649e-08	0.0019749	5.2819e-05	0.553692	-0.00164356	5.01239e-05	0.603477	-0.00259782	3.88447e-05	0.289747	0.00308786	3.83282e-05	0.202363
ENSG00000146232	0.0400163	0.000185386	1.383e-23	0.0145442	0.000228115	0.00274723	0.00281684	0.000161497	0.412108	0.0175217	0.000141875	7.42692e-09	0.0343256	0.000483315	0.000740017	0.0193006	0.000458654	0.0443693	0.00635157	0.000355445	0.392031	0.0141485	0.000350719	0.0538602
ENSG00000146281	0.020992	8.31088e-05	3.15919e-15	0.00299778	0.000102264	0.356044	-0.00230623	7.23992e-05	0.315917	0.00292496	6.36025e-05	0.147718	0.0243214	0.000273082	0.00145378	0.00327228	0.000259148	0.649237	-0.00495666	0.000200833	0.374224	0.002493	0.000198162	0.650442
ENSG00000147065	-0.00835485	5.48593e-05	0.000101115	-0.0057592	6.75034e-05	0.0291698	-0.00858962	4.779e-05	4.54768e-06	-0.00936995	4.19834e-05	1.31694e-08	0.0147724	0.000117295	0.00313908	0.00354743	0.00011131	0.451972	-0.000820315	8.62621e-05	0.822357	-7.45178e-06	8.51151e-05	0.998351
ENSG00000147408	-0.0214945	0.000131057	1.13684e-10	-0.00566553	0.000161263	0.164895	-0.00987244	0.000114168	0.000640966	-0.00942421	0.000100297	0.000208669	-0.0138502	0.000468567	0.163681	-0.00899796	0.000444658	0.339956	-0.0119874	0.000344598	0.101378	-0.0066572	0.000340016	0.355836
ENSG00000147419	0.0206057	0.000115789	4.8885e-11	0.0219157	0.000142476	1.26186e-08	0.00605935	0.000100868	0.0256735	0.0112302	8.86125e-05	2.65584e-06	0.0176808	0.000322525	0.0324539	0.0154371	0.000306068	0.0489735	0.00158959	0.000237195	0.793043	0.0119362	0.000234041	0.046515
ENSG00000147443	0.00754862	2.14473e-05	2.07979e-08	0.00964338	2.63905e-05	5.97515e-09	0.00156834	1.86835e-05	0.179472	0.00492189	1.64134e-05	1.74126e-06	0.0100965	7.61063e-05	0.0120421	0.00989976	7.22229e-05	0.0094997	0.00020399	5.59709e-05	0.94474	0.00644884	5.52266e-05	0.0269324
ENSG00000147457	-0.020393	0.000122026	2.28814e-10	-0.00639774	0.000150151	0.104139	-0.00636629	0.000106302	0.0224089	-0.00994507	9.33858e-05	5.03654e-05	-0.0398711	0.000372778	9.22488e-06	-0.0190194	0.000353757	0.0241828	-0.0163204	0.000274152	0.0126377	-0.00721253	0.000270507	0.262206
ENSG00000147465	-0.00718447	1.80175e-05	5.93763e-09	-0.0040126	2.21702e-05	0.00802739	-0.00402784	1.56957e-05	0.000173387	-0.00396139	1.37886e-05	2.64963e-05	-0.00796814	6.33653e-05	0.0296801	-0.00603981	6.01321e-05	0.0820325	-0.00325749	4.66008e-05	0.225632	0.00335336	4.59811e-05	0.206218
ENSG00000147570	-0.00580373	9.54874e-05	0.0403442	-0.00964219	0.000117495	0.00566047	-0.00559549	8.31827e-05	0.0232841	-0.013948	7.30758e-05	1.50057e-10	0.000534629	0.000305092	0.9468	-0.0040088	0.000289524	0.598106	-0.0128237	0.000224374	0.0301204	-0.0177092	0.00022139	0.00248879
ENSG00000147697	-0.018738	6.61484e-05	3.05524e-15	-0.000313014	8.13944e-05	0.913971	-0.00495423	5.76244e-05	0.0158127	-0.00729469	5.06229e-05	5.37322e-05	-0.0107895	0.000258473	0.144109	-0.011464	0.000245285	0.102102	-0.0159692	0.000190089	0.00344224	0.00116931	0.000187562	0.827044
ENSG00000147872	-0.0292001	0.000293539	4.67044e-09	0.0114779	0.000361195	0.0601659	-0.00234984	0.000255713	0.586597	0.00222972	0.000224643	0.556978	-0.0205807	0.000613992	0.0708911	0.0213964	0.000582663	0.047958	0.00704969	0.000451548	0.399288	-0.00148488	0.000445544	0.857133
ENSG00000148341	0.00561683	1.24201e-05	4.20992e-08	0.00201183	1.52827e-05	0.109193	-0.00157385	1.08196e-05	0.0767472	0.00160062	9.505e-06	0.0404984	0.013232	3.05365e-05	3.11603e-07	0.00511369	2.89783e-05	0.0341262	0.000535449	2.24574e-05	0.773951	0.00448624	2.21588e-05	0.0151815
ENSG00000148356	-0.00592972	4.1247e-05	0.00145004	-0.0128799	5.07537e-05	2.08617e-08	-0.00961581	3.59318e-05	3.47359e-09	-0.00744298	3.1566e-05	1.88151e-07	0.00201855	1.83797e-05	0.305074	-0.00100017	1.74419e-05	0.592086	-0.000957373	1.3517e-05	0.508139	0.00110666	1.33373e-05	0.438257
ENSG00000148444	-0.00443259	5.43925e-05	0.0380186	-0.00515102	6.69289e-05	0.0500601	-0.00553729	4.73834e-05	0.00294717	-0.00982783	4.16262e-05	2.17461e-09	0.0121181	0.000103845	0.0099008	0.00923635	9.8546e-05	0.0379557	-0.00131464	7.63705e-05	0.702186	-0.00130953	7.53551e-05	0.699483
ENSG00000148482	0.0239391	7.15293e-05	4.92495e-22	-0.00391294	8.80154e-05	0.194156	-0.00448522	6.23119e-05	0.0356072	0.00181579	5.47408e-05	0.332619	0.0308475	0.000196412	2.39027e-06	-0.0043207	0.00018639	0.478968	-0.00679292	0.000144447	0.15142	-0.00831837	0.000142527	0.0752643
ENSG00000149016	0.00602214	1.40483e-05	3.27752e-08	0.00457242	1.72861e-05	0.00062905	-0.000704351	1.2238e-05	0.456252	0.00299327	1.0751e-05	0.000320883	0.00647453	2.65229e-05	0.00642642	0.00188135	2.51695e-05	0.40161	-0.000611621	1.95057e-05	0.724833	0.00464401	1.92464e-05	0.00705842
ENSG00000149187	0.00446753	5.4878e-06	5.84591e-11	0.000688783	6.75263e-06	0.40923	-0.00173778	4.78063e-06	0.00330679	0.00122673	4.19977e-06	0.0181967	0.00484828	1.58234e-05	0.00821944	8.53189e-05	1.5016e-05	0.960702	-0.00180422	1.1637e-05	0.179386	0.00209408	1.14823e-05	0.114445
ENSG00000149212	0.018234	2.29501e-05	9.1703e-38	0.00100009	2.82397e-05	0.557901	-0.00039021	1.99927e-05	0.746735	0.00250665	1.75636e-05	0.0182903	0.0160214	4.08122e-05	8.86747e-08	0.00146572	3.87297e-05	0.598228	-0.00624207	3.00145e-05	0.00400068	-0.00229433	2.96154e-05	0.281044
ENSG00000149489	0.0109321	3.55673e-05	3.04752e-10	0.00424332	4.3765e-05	0.0459233	-0.00245202	3.09841e-05	0.103195	0.00553952	2.72194e-05	2.89039e-05	0.016476	6.39453e-05	9.65104e-06	0.00747749	6.06825e-05	0.0323043	0.00120263	4.70273e-05	0.655785	0.00872832	4.6402e-05	0.00114298
ENSG00000149516	-0.0160184	4.63285e-05	7.94351e-16	-0.0104601	5.70064e-05	1.68788e-05	-0.00896631	4.03585e-05	1.95786e-07	-0.0114085	3.54549e-05	6.12502e-14	0.0265319	0.000246829	0.00026807	0.00806799	0.000234235	0.238614	-0.00909928	0.000181526	0.0867132	-0.000787887	0.000179112	0.880246
ENSG00000149635	0.000839922	2.2658e-05	0.542239	0.00150936	2.78802e-05	0.373479	-0.00137891	1.97382e-05	0.250822	0.00134539	1.734e-05	0.202184	0.0244964	9.27129e-05	5.88118e-08	0.00208426	8.79822e-05	0.619069	-0.00433094	6.81839e-05	0.183021	-0.000432717	6.72773e-05	0.892605
ENSG00000149735	-0.0153658	3.41739e-05	2.78562e-19	-0.000394592	4.20504e-05	0.849724	-0.00373665	2.97702e-05	0.0113388	-0.00381178	2.6153e-05	0.00328923	-0.0158275	0.000113108	0.00128743	0.000663716	0.000107337	0.886004	-0.0019166	8.3183e-05	0.593282	0.00867821	8.2077e-05	0.0146751
ENSG00000149925	-0.00643572	1.2961e-05	8.15084e-10	7.198e-06	1.59483e-05	0.995522	-0.00110304	1.12908e-05	0.22454	8.24383e-05	9.91894e-06	0.917687	-0.0145615	6.86904e-05	0.000151639	-0.0104406	6.51855e-05	0.0040316	-0.0088765	5.0517e-05	0.00162829	-0.000515885	4.98453e-05	0.851666
ENSG00000150337	-0.0304422	0.000285958	6.22031e-10	0.0023657	0.000351867	0.694553	-0.00735201	0.000249109	0.0848734	-0.00514563	0.000218842	0.169759	-0.0384912	0.000996852	0.00820374	-0.00538062	0.000945987	0.695467	-0.00213566	0.000733115	0.841086	-0.00585332	0.000723367	0.577648
ENSG00000150527	-0.00217024	6.51339e-05	0.35305	-0.00530683	8.0146e-05	0.0650544	-0.00713071	5.67406e-05	0.00047018	-0.00483368	4.98464e-05	0.00692622	0.0232242	8.34689e-05	6.02223e-08	0.00498922	7.92099e-05	0.2102	-0.00108879	6.13855e-05	0.723913	0.00361332	6.05693e-05	0.235271
ENSG00000151014	-0.00486908	4.83253e-06	3.22615e-14	-0.00386783	5.94634e-06	8.56037e-07	-0.00244408	4.2098e-06	1.10112e-05	-0.00326659	3.6983e-06	2.6463e-11	-0.000497609	7.75174e-06	0.696845	-0.000909047	7.35621e-06	0.453415	-0.000976688	5.70087e-06	0.298801	-0.000269192	5.62506e-06	0.771473
ENSG00000151065	-0.00194045	1.03894e-05	0.0377007	-0.00176771	1.27839e-05	0.123823	-0.00164837	9.05058e-06	0.0427153	-0.00422723	7.95091e-06	3.85189e-09	-0.000716362	8.20733e-06	0.585755	-0.00102563	7.78855e-06	0.411075	-0.00282308	6.03592e-06	0.00370375	-0.00261134	5.95566e-06	0.00647034
ENSG00000151503	-0.00176779	1.93859e-05	0.165625	-0.00494702	2.38539e-05	0.00163546	-0.00666672	1.68878e-05	2.32085e-09	-0.00367653	1.48359e-05	0.000169086	0.00076072	3.90712e-05	0.79078	-0.000663002	3.70776e-05	0.807499	-0.00233583	2.87341e-05	0.268427	0.000892238	2.83521e-05	0.66809
ENSG00000151552	-0.0149251	4.25655e-05	4.72908e-15	-0.00487099	5.2376e-05	0.0362217	-0.0032189	3.70804e-05	0.0505664	-0.00573752	3.2575e-05	7.4834e-05	-0.0094469	5.98466e-05	0.00809873	0.00124272	5.67929e-05	0.712136	-0.00327111	4.4013e-05	0.210599	0.000857201	4.34278e-05	0.739241
ENSG00000151689	0.00496033	8.78778e-06	8.77635e-09	0.000186327	1.08132e-05	0.859955	-0.00169341	7.65536e-06	0.0236163	0.000934309	6.72522e-06	0.155007	0.00849669	3.04555e-05	0.000874246	0.00193433	2.89015e-05	0.420933	2.22205e-05	2.23979e-05	0.990477	0.00319723	2.21001e-05	0.0824751
ENSG00000151876	0.0126548	3.75019e-05	1.36488e-12	0.00541607	4.61454e-05	0.0131221	0.00324376	3.26693e-05	0.0358276	0.00782588	2.86999e-05	9.40451e-09	0.0104406	3.54212e-05	0.000155139	0.00371146	3.36138e-05	0.152616	-0.00237551	2.60498e-05	0.237244	0.00171337	2.57035e-05	0.387379
ENSG00000151923	0.00440026	7.64002e-06	4.36082e-08	0.00456658	9.4009e-06	3.76935e-06	0.00216191	6.65551e-06	0.00195495	0.00336905	5.84685e-06	4.29886e-08	0.000730555	1.29695e-05	0.658367	-0.00194372	1.23077e-05	0.215556	-0.00188477	9.53815e-06	0.121492	-0.000280586	9.41132e-06	0.814941
ENSG00000151948	0.0192735	5.71192e-05	2.90631e-18	0.00334598	7.02841e-05	0.214068	0.000269084	4.97587e-05	0.88774	0.00943386	4.37129e-05	2.03572e-08	0.0486027	0.000171521	1.11659e-14	0.0111217	0.000162769	0.0517496	-0.00597371	0.000126142	0.176948	0.00962719	0.000124465	0.02779
ENSG00000152133	0.0216117	6.96761e-05	9.13683e-19	0.00807695	8.57352e-05	0.00666112	0.00244411	6.06975e-05	0.245755	0.0077744	5.33226e-05	2.74997e-05	0.0130578	0.000103832	0.0054829	0.00654867	9.85339e-05	0.140503	-0.000147678	7.63612e-05	0.965733	0.00576227	7.53458e-05	0.0900458
ENSG00000152380	0.00425726	6.58749e-06	1.17613e-08	-0.0014037	8.10579e-06	0.124864	-3.23586e-05	5.73861e-06	0.960132	0.00121072	5.04136e-06	0.0333662	0.000295235	1.51943e-05	0.868856	-0.00146418	1.4419e-05	0.388462	-0.00309488	1.11744e-05	0.0190934	0.000949444	1.10258e-05	0.464504
ENSG00000152766	-0.0151798	3.29871e-05	1.79278e-19	-0.00485563	4.059e-05	0.0177283	-0.00604432	2.87363e-05	3.14753e-05	-0.00452094	2.52448e-05	0.000390562	0.00826624	0.000109097	0.0851781	0.00871008	0.00010353	0.0560875	6.5488e-05	8.0233e-05	0.985172	0.0064169	7.91662e-05	0.0656364
ENSG00000153130	-0.0179233	5.14951e-05	1.35081e-17	-0.00339737	6.33638e-05	0.183978	-0.00457268	4.48593e-05	0.0115944	-0.00640551	3.94088e-05	5.8298e-05	-0.0224372	0.000148778	7.42406e-05	-0.0033827	0.000141187	0.524196	-0.00679457	0.000109416	0.0993873	0.00141869	0.000107961	0.726796
ENSG00000153208	0.00823912	1.88101e-05	6.90984e-11	0.00539546	2.31455e-05	0.000490123	-0.00206017	1.63862e-05	0.0597748	0.00324235	1.43952e-05	0.000755116	0.0169906	6.92111e-05	1.1486e-05	0.00656204	6.56796e-05	0.0706865	0.00337717	5.08999e-05	0.229361	0.00246095	5.02231e-05	0.374459
ENSG00000153292	-0.015274	0.000301913	0.00242699	-0.018319	0.000371499	0.00311865	-0.00688191	0.000263008	0.116457	-0.0230518	0.000231052	2.55349e-09	-0.0109664	0.00113068	0.477269	-0.00915132	0.00107299	0.531961	-0.0141043	0.000831538	0.214269	-0.00586621	0.000820481	0.60028
ENSG00000154102	0.0203489	6.6133e-05	1.18248e-17	0.000453841	8.13755e-05	0.875519	-0.00259841	5.7611e-05	0.205305	0.0056564	5.06111e-05	0.00171901	0.0232614	0.000157906	6.69902e-05	0.00480048	0.000149849	0.380445	-0.00677499	0.000116129	0.110691	0.00151854	0.000114585	0.716598
ENSG00000154153	0.016916	5.32626e-05	2.0954e-15	0.00932821	6.55387e-05	0.000341759	0.00411557	4.63991e-05	0.0254612	0.0103213	4.07615e-05	2.19538e-10	0.0105923	0.000198561	0.101969	0.0042817	0.000188429	0.485319	0.00160544	0.000146027	0.73559	0.0110383	0.000144086	0.0191032
ENSG00000154165	-0.00322943	0.000126632	0.321641	-0.00920469	0.000155818	0.0217695	-0.00730308	0.000110314	0.0101468	-0.0142589	9.69102e-05	1.24856e-08	-0.00225192	0.000319683	0.783658	-0.00351371	0.000303371	0.651713	-0.0214977	0.000235105	0.000415071	-0.0174758	0.000231979	0.00353036
ENSG00000154237	0.00574632	6.93867e-06	7.65652e-14	-0.000351904	8.53791e-06	0.707667	-0.000259394	6.04454e-06	0.696218	0.00138222	5.31011e-06	0.0179611	0.0149666	2.63482e-05	6.71363e-10	0.0017556	2.50038e-05	0.43226	-0.00148279	1.93773e-05	0.392098	0.00260258	1.91196e-05	0.128378
ENSG00000154262	-0.00393714	0.000156173	0.276599	-0.0119385	0.000192167	0.00738654	-0.00868443	0.000136048	0.00591604	-0.0159535	0.000119518	9.73889e-09	-0.00892221	0.000480776	0.375323	-0.010625	0.000456245	0.266085	-0.0193306	0.000353578	0.00932585	-0.0189649	0.000348876	0.00973209
ENSG00000154370	0.00980319	2.9584e-05	5.94104e-10	0.000591226	3.64026e-05	0.760279	-0.00330586	2.57718e-05	0.0160451	0.0029115	2.26404e-05	0.0157813	0.0176918	7.12101e-05	6.79131e-06	0.00131194	6.75766e-05	0.721005	-0.00327665	5.237e-05	0.250205	0.00788412	5.16737e-05	0.00526773
ENSG00000154589	-0.0195489	0.000152389	5.12062e-08	-0.0200698	0.000187512	5.35347e-06	-0.0034316	0.000132752	0.270465	-0.00954854	0.000116622	0.000491958	-0.0194982	0.000260715	0.00882457	-0.00520937	0.000247412	0.458787	-0.00343476	0.000191738	0.528447	-0.013366	0.000189188	0.0133142
ENSG00000155066	-0.0127228	3.43209e-05	9.83053e-14	-0.000170572	4.22312e-05	0.934863	-0.00319094	2.98982e-05	0.0309135	-0.00510291	2.62655e-05	8.75239e-05	-0.0161046	0.000157896	0.00547654	-0.0030741	0.000149839	0.574206	-0.0094327	0.000116122	0.0266314	6.97978e-05	0.000114577	0.986686
ENSG00000155508	0.0267515	0.000213598	3.22906e-10	0.00706558	0.000262828	0.174879	-0.00610263	0.000186073	0.0979351	0.00563361	0.000163465	0.0820369	0.0481596	0.0006735	6.43174e-05	0.00903099	0.000639135	0.424275	-0.00738337	0.000495313	0.399291	0.00940823	0.000488727	0.276539
ENSG00000155657	-0.0259362	0.000217237	1.47586e-09	0.00144774	0.000267306	0.782766	-0.00858987	0.000189244	0.0209424	-0.000701205	0.00016625	0.829988	-0.0131809	0.000862243	0.328145	-0.00404435	0.000818247	0.751715	-0.0215246	0.000634119	0.0303765	-0.018152	0.000625688	0.0639864
ENSG00000156515	-0.0163526	4.89707e-05	1.25206e-15	8.36343e-05	6.02575e-05	0.973238	-0.00113844	4.26602e-05	0.518938	-0.00553795	3.74769e-05	0.00036338	-0.0237387	0.000163151	6.27526e-05	-0.00872751	0.000154826	0.117182	-0.00828142	0.000119986	0.0552991	-0.00630891	0.000118391	0.138506
ENSG00000156642	-0.0119018	2.3839e-05	7.55583e-17	-0.00348917	2.93334e-05	0.0449809	-0.00404542	2.0767e-05	0.00103736	-0.00630804	1.82438e-05	6.49016e-09	-0.0102697	0.000115937	0.0382235	-0.00145262	0.000110021	0.75664	-0.00621196	8.52633e-05	0.0879387	0.000796569	8.41296e-05	0.824124
ENSG00000156738	0.0323135	0.000138399	7.17323e-21	0.00453575	0.000170297	0.279221	-0.00108606	0.000120565	0.714347	0.015331	0.000105916	4.81356e-09	0.000136034	0.000295707	0.986241	-0.00422136	0.000280618	0.572892	0.000404021	0.000217472	0.944476	0.00154792	0.00021458	0.786843
ENSG00000156990	0.0191775	5.25962e-05	1.72076e-19	-0.00228542	6.47186e-05	0.37644	-0.00364867	4.58185e-05	0.0461906	0.00701669	4.02515e-05	1.33021e-05	0.022774	0.000174454	0.000199746	0.00388108	0.000165553	0.49981	-0.000883824	0.000128299	0.842771	0.0074661	0.000126593	0.0901751
ENSG00000157593	0.00893288	2.63198e-05	2.17649e-09	0.00828522	3.2386e-05	6.17517e-06	-0.0017627	2.29281e-05	0.173218	0.00441432	2.01423e-05	0.000106502	0.00449638	4.55136e-05	0.146882	0.00274867	4.31913e-05	0.349613	-0.00524744	3.34721e-05	0.0216524	0.00554541	3.3027e-05	0.0139686
ENSG00000157734	0.00401335	6.75675e-06	1.08526e-07	-0.00150435	8.31405e-06	0.104394	-0.000821316	5.88606e-06	0.210387	0.0011634	5.17089e-06	0.0435023	0.0131033	1.80424e-05	7.56031e-11	0.00352207	1.71218e-05	0.0574856	-0.000191497	1.32689e-05	0.893689	0.00185828	1.30925e-05	0.189322
ENSG00000158019	0.016779	3.55384e-05	8.23688e-22	-0.00335928	4.37293e-05	0.11383	-0.00162916	3.09588e-05	0.278646	0.000978345	2.71972e-05	0.458918	0.0227926	0.000119388	7.52792e-06	0.00527189	0.000113296	0.268141	-0.00353893	8.78017e-05	0.33735	-0.0034647	8.66343e-05	0.341119
ENSG00000158092	0.0149015	8.74433e-05	4.22817e-08	0.00396676	0.000107597	0.23385	-0.00187951	7.61751e-05	0.42554	0.00554067	6.69197e-05	0.00755094	0.036272	0.000509579	0.000518943	0.0255627	0.000483577	0.00964969	0.0106846	0.00037476	0.161229	0.000297124	0.000369777	0.968458
ENSG00000158467	0.00562363	7.14004e-06	5.33729e-13	0.000535843	8.78569e-06	0.573521	0.000579046	6.21996e-06	0.390279	0.00247262	5.46422e-06	3.09644e-05	0.00718008	2.08197e-05	0.000673127	0.000493919	1.97573e-05	0.803624	0.000129336	1.53114e-05	0.933038	0.00154347	1.51078e-05	0.309899
ENSG00000158470	4.47152e-05	1.32006e-05	0.966093	-0.0024094	1.62431e-05	0.062806	-0.00498692	1.14996e-05	5.96607e-08	-0.00127995	1.01023e-05	0.111969	0.0030104	3.18642e-05	0.245474	0.000378272	3.02383e-05	0.877657	-0.00573776	2.34339e-05	0.00276669	-0.000895715	2.31223e-05	0.633629
ENSG00000158828	-0.000776882	2.13814e-05	0.561728	-0.00345246	2.63094e-05	0.0362119	-0.00558885	1.86261e-05	1.77962e-06	-0.0062987	1.6363e-05	9.6065e-10	0.00502247	6.79305e-05	0.184617	0.00199481	6.44643e-05	0.5783	-0.00462766	4.99581e-05	0.0967399	-0.00158355	4.92939e-05	0.563898
ENSG00000159082	0.00342124	4.23518e-05	0.0695308	-0.00147882	5.21131e-05	0.52359	-0.0015242	3.68943e-05	0.353146	-0.00090819	3.24115e-05	0.528821	0.0360074	0.000127439	1.8692e-11	0.00628415	0.000120936	0.201528	0.0023447	9.37221e-05	0.538221	0.00463156	9.24759e-05	0.21827
ENSG00000159086	0.0288418	7.79341e-05	1.38354e-28	0.000494408	9.58964e-05	0.875084	-0.00256999	6.78913e-05	0.248487	0.00596736	5.96424e-05	0.00231275	0.00294156	5.48441e-05	0.386809	-0.000969156	5.20457e-05	0.763711	-0.00294986	4.0334e-05	0.238202	0.00103575	3.97977e-05	0.674405
ENSG00000159256	-0.027309	0.0001374	1.51581e-15	-0.000733348	0.000169068	0.860597	-0.00712462	0.000119694	0.016042	-0.00857175	0.000105151	0.000982785	0.00994786	0.000171345	0.0982715	0.000359997	0.000162602	0.949625	-0.00722104	0.000126012	0.102694	-0.00114659	0.000124337	0.792445
ENSG00000159314	0.0171375	0.000111748	2.47246e-08	0.0104907	0.000137503	0.00539166	-0.00190325	9.73476e-05	0.47535	0.0122705	8.55196e-05	1.79951e-07	0.0042687	0.000236674	0.545359	0.0128372	0.000224598	0.0559306	0.00679034	0.000174057	0.19132	0.0106965	0.000171743	0.0373511
ENSG00000159346	-0.00488873	6.33929e-06	2.6473e-11	-0.000780521	7.80037e-06	0.384254	-0.00202736	5.52239e-06	0.00143233	-0.00198455	4.85141e-06	0.000383563	-0.00369316	2.152e-05	0.0833462	-0.000739199	2.0422e-05	0.714352	-0.0014093	1.58265e-05	0.368131	0.00153529	1.56161e-05	0.320458
ENSG00000159388	0.00562589	1.18366e-05	1.87534e-08	0.00358628	1.45647e-05	0.00347213	-0.00204612	1.03113e-05	0.0184627	0.0012732	9.05844e-06	0.0950035	0.0052818	3.60325e-05	0.0557656	0.00213474	3.4194e-05	0.414186	-0.00408095	2.64994e-05	0.0445288	0.00170823	2.61471e-05	0.392853
ENSG00000159433	0.00129861	2.05543e-05	0.322563	-0.00277476	2.52917e-05	0.0859301	-0.00177906	1.79056e-05	0.119865	-0.00110254	1.57301e-05	0.27247	0.0225225	5.6972e-05	2.81373e-10	0.00412157	5.4065e-05	0.210239	-0.00084365	4.1899e-05	0.740422	0.00114271	4.13419e-05	0.649292
ENSG00000159527	0.00819119	2.4274e-05	1.08894e-08	0.00323715	2.98687e-05	0.0652643	-0.000995878	2.1146e-05	0.422922	0.00201666	1.85767e-05	0.0648211	0.00063092	5.2889e-05	0.849998	-0.00112979	5.01904e-05	0.721207	-0.00351156	3.88962e-05	0.152977	-0.00154119	3.8379e-05	0.524475
ENSG00000159640	0.0100919	2.17602e-05	1.21477e-13	0.00416197	2.67756e-05	0.0123407	0.00138346	1.89562e-05	0.23973	0.00504729	1.66529e-05	1.13182e-06	0.00807043	6.72554e-05	0.0325277	0.00467847	6.38237e-05	0.190595	0.000768628	4.94617e-05	0.781159	0.00565533	4.8804e-05	0.0389253
ENSG00000159674	0.0141158	2.08094e-05	6.74656e-26	0.00210203	2.56055e-05	0.195956	-0.00101103	1.81278e-05	0.379589	0.00384739	1.59252e-05	0.000145368	0.0134094	9.07306e-05	0.00230916	0.0125112	8.61011e-05	0.0027288	0.00250782	6.6726e-05	0.435345	0.00709978	6.58388e-05	0.0256972
ENSG00000159720	0.0148564	2.93257e-05	7.97015e-21	-0.000230768	3.60847e-05	0.904786	-0.00591582	2.55467e-05	1.5598e-05	0.00353479	2.24427e-05	0.00325649	0.0193518	9.3191e-05	1.644e-05	0.00821161	8.84359e-05	0.0513609	-0.00149724	6.85355e-05	0.645748	0.000199435	6.76242e-05	0.950511
ENSG00000160117	-0.00741892	2.16166e-05	4.05801e-08	-0.00143433	2.65988e-05	0.38656	-0.00257125	1.8831e-05	0.028434	-0.0025045	1.6543e-05	0.0151328	-0.00332631	4.45113e-05	0.277514	-0.00517862	4.22401e-05	0.0752654	-0.00624733	3.2735e-05	0.00578632	-0.00418686	3.22997e-05	0.0600739
ENSG00000160183	0.00270924	4.55604e-05	0.165754	0.0135762	5.60612e-05	1.89872e-08	0.00331951	3.96894e-05	0.0513118	0.00310446	3.4867e-05	0.0380288	-0.0156393	0.000137198	0.00382528	-0.0073058	0.000130197	0.15254	-0.00812948	0.000100899	0.0402898	-0.00403403	9.95577e-05	0.30122
ENSG00000160226	-0.00690376	1.45041e-05	4.74337e-10	-0.00271315	1.78471e-05	0.0456496	-0.00187577	1.26351e-05	0.050962	-0.00317314	1.10999e-05	0.000174723	-0.00387741	7.27543e-05	0.322046	-0.000200518	6.9042e-05	0.956932	-0.0053288	5.35057e-05	0.0647329	-0.00405881	5.27942e-05	0.153481
ENSG00000160404	0.00642914	5.29459e-05	0.00230494	0.00511555	6.5149e-05	0.04857	0.00183596	4.61232e-05	0.31718	0.00870136	4.05191e-05	7.64227e-08	0.0104989	6.0005e-05	0.00333209	0.00631003	5.69432e-05	0.0619941	0.00206686	4.41295e-05	0.429204	0.00963763	4.35427e-05	0.000216584
ENSG00000160683	0.0139731	4.91412e-05	7.92642e-12	0.00751572	6.04674e-05	0.00264984	-0.00346776	4.28088e-05	0.0499599	0.00734066	3.76074e-05	2.45928e-06	0.00479256	8.33342e-05	0.252888	-0.00133557	7.90821e-05	0.736821	-0.00700549	6.12865e-05	0.0234559	0.000385729	6.04716e-05	0.898988
ENSG00000160703	-0.0134919	5.16699e-05	1.15299e-10	-0.000521299	6.35788e-05	0.838691	-0.00394935	4.50116e-05	0.0294831	-0.00168146	3.95426e-05	0.29116	-0.0317335	0.000381902	0.000453407	-0.0166834	0.000362416	0.0505297	-0.00801203	0.000280863	0.22477	-0.000990826	0.000277128	0.878937
ENSG00000160746	-0.0142917	4.47473e-05	2.40337e-13	-0.0078667	5.50608e-05	0.000980546	-0.00542747	3.89811e-05	0.00131664	-0.00827962	3.42448e-05	2.66513e-08	0.0271404	0.000239638	0.0001565	0.00996387	0.00022741	0.139899	-0.000185441	0.000176237	0.971673	-0.000241044	0.000173893	0.962689
ENSG00000160767	0.00592494	6.80376e-06	7.28187e-15	0.000280002	8.3719e-06	0.763172	0.000202299	5.92701e-06	0.758463	0.0021576	5.20687e-06	0.000194522	0.00874395	2.04894e-05	3.24008e-05	0.00499076	1.94439e-05	0.0117155	-6.85939e-05	1.50685e-05	0.964171	0.00239678	1.48681e-05	0.112359
ENSG00000160783	0.00746379	1.6688e-05	3.47353e-10	0.00510155	2.05343e-05	0.000466215	-0.000779802	1.45376e-05	0.449172	0.00405756	1.27712e-05	7.80939e-06	0.00569656	3.02292e-05	0.0244486	0.0023282	2.86867e-05	0.331013	-0.000180481	2.22315e-05	0.922484	0.00608137	2.19359e-05	0.000982549
ENSG00000160799	-0.0161318	3.40123e-05	3.88961e-21	-0.00505356	4.18515e-05	0.0150851	-0.00621438	2.96294e-05	2.50459e-05	-0.00526716	2.60293e-05	4.76738e-05	-0.00336719	0.000187862	0.592343	0.00146517	0.000178277	0.806024	-0.00415929	0.00013816	0.368661	0.00700726	0.000136323	0.125241
ENSG00000160856	0.0142934	7.25153e-05	7.90109e-09	0.00323724	8.92287e-05	0.286005	-0.00513955	6.31708e-05	0.0167986	0.0020302	5.54954e-05	0.282002	-0.00539613	0.000217057	0.424825	-0.000474111	0.000205982	0.941069	-0.0120074	0.00015963	0.0161602	-0.00563011	0.000157508	0.251421
ENSG00000160951	-0.00577527	6.06889e-06	1.01861e-15	-0.00131035	7.46766e-06	0.135543	-0.00277969	5.28684e-06	8.14443e-06	-0.00270292	4.64448e-06	8.01306e-07	-0.00371103	1.88432e-05	0.0630548	-0.0049391	1.78817e-05	0.00931238	-0.00292814	1.38579e-05	0.0462058	0.000567536	1.36736e-05	0.694516
ENSG00000161180	-0.00854635	2.14184e-05	2.26007e-10	-0.00244177	2.6355e-05	0.138728	-0.00120539	1.86584e-05	0.301826	-0.00156989	1.63914e-05	0.1259	-0.00484515	4.59139e-05	0.119721	-0.00217527	4.35711e-05	0.461018	-0.00730974	3.37664e-05	0.00150723	-0.000892465	3.33175e-05	0.69237
ENSG00000161638	-0.0024591	5.95693e-06	0.000512415	-0.00210634	7.32989e-06	0.0154993	-0.00377733	5.18931e-06	1.03187e-09	-0.00153396	4.55879e-06	0.00460575	0.00704019	2.47249e-05	0.00218022	0.00379298	2.34633e-05	0.0804183	-0.00297824	1.81835e-05	0.0765237	0.00179651	1.79417e-05	0.278169
ENSG00000161929	0.0320522	5.70716e-05	5.04881e-46	0.00245082	7.02256e-05	0.362544	-0.00184417	4.97173e-05	0.333165	0.0106871	4.36765e-05	2.1693e-10	0.0454836	0.000191673	5.07297e-12	0.0174316	0.000181892	0.00404987	-0.00148968	0.000140962	0.749778	0.00502072	0.000139087	0.276376
ENSG00000161944	-0.0122235	3.87317e-05	1.57324e-11	-0.0012807	4.76587e-05	0.563526	-0.00331863	3.37407e-05	0.0346061	-0.00291378	2.96411e-05	0.0347075	0.00148189	0.000127101	0.774469	0.00200197	0.000120616	0.683361	-0.00382037	9.3474e-05	0.315509	0.000946525	9.22311e-05	0.800876
ENSG00000162236	0.015349	5.58458e-05	1.85289e-12	0.00466013	6.87173e-05	0.0801724	0.00145631	4.86494e-05	0.439761	0.00559524	4.27384e-05	0.000741287	0.0267104	0.000158186	5.19654e-06	0.0178418	0.000150114	0.00122537	0.00160581	0.000116335	0.705114	0.0112641	0.000114788	0.00745283
ENSG00000162415	-0.0325951	0.000125483	3.66147e-23	-0.00115454	0.000154405	0.772348	-0.00594987	0.000109313	0.0353224	-0.00636413	9.60312e-05	0.0104141	-0.0434648	0.000230812	1.33582e-09	-0.00747149	0.000219034	0.259041	-0.0059329	0.000169746	0.24751	-0.00210836	0.000167489	0.67678
ENSG00000162676	-0.00590077	2.44526e-05	3.92472e-05	-0.0101133	3.00885e-05	1.09908e-08	-0.00740105	2.13016e-05	3.51888e-09	-0.00648754	1.87134e-05	3.80344e-09	0.0152433	7.77235e-05	0.000191906	-0.00250798	7.37577e-05	0.513562	-0.00594283	5.71602e-05	0.0463546	-4.9051e-05	5.64002e-05	0.986664
ENSG00000162727	0.0468137	8.78948e-05	8.3597e-62	0.00910161	0.000108153	0.00648354	0.00336464	7.65685e-05	0.154868	0.013497	6.72652e-05	1.04893e-10	0.0609827	0.00020319	1.58097e-18	0.00846169	0.000192822	0.173275	-0.00618348	0.000149432	0.199048	0.00475438	0.000147445	0.316704
ENSG00000162746	-0.0126057	3.65998e-05	8.95461e-13	-0.0051895	4.50353e-05	0.0161324	-0.00446353	3.18834e-05	0.00347993	-0.00474792	2.80095e-05	0.00040642	-0.00373419	0.000123298	0.463663	-0.00477781	0.000117006	0.323289	-0.0123183	9.06769e-05	0.00110688	-0.00524733	8.94712e-05	0.156331
ENSG00000162843	0.0184754	6.12701e-05	6.56623e-16	-0.00233066	7.53917e-05	0.403319	-0.00170451	5.33747e-05	0.387972	0.00306489	4.68895e-05	0.0773261	0.0509312	0.000200736	6.23796e-14	0.00837586	0.000190493	0.175044	-0.000223555	0.000147627	0.962695	0.00885114	0.000145664	0.0612343
ENSG00000163016	0.0212899	6.70105e-05	6.43546e-19	0.00563191	8.24552e-05	0.0535823	0.00198215	5.83754e-05	0.337088	0.0107349	5.12826e-05	3.86255e-09	0.0324838	0.000179205	2.19426e-07	0.016396	0.000170061	0.00515963	0.00174205	0.000131792	0.699714	0.0085696	0.00013004	0.0551378
ENSG00000163040	-0.00834161	2.63021e-05	2.22675e-08	0.000753901	3.23642e-05	0.679884	-0.00227782	2.29127e-05	0.0783701	-0.000999422	2.01288e-05	0.379172	0.000993764	6.96819e-05	0.795238	-0.00134715	6.61263e-05	0.710864	-0.00185633	5.12462e-05	0.509909	0.00428076	5.05648e-05	0.124088
ENSG00000163113	-0.00207319	4.2764e-05	0.273592	-0.00592746	5.26203e-05	0.0110209	-0.00629383	3.72534e-05	0.000139941	-0.00785131	3.2727e-05	6.78857e-08	-0.00529264	0.000141625	0.332624	-0.00110573	0.000134398	0.830986	-0.0124749	0.000104155	0.00203675	-0.00574612	0.00010277	0.147547
ENSG00000163157	0.0139595	3.40939e-05	2.82513e-16	0.00765462	4.19519e-05	0.0002398	0.0020131	2.97005e-05	0.171747	0.00808079	2.60918e-05	5.21611e-10	0.0201272	6.62961e-05	1.32701e-07	0.010147	6.29133e-05	0.00443792	-0.00124407	4.87562e-05	0.650657	0.00863375	4.81079e-05	0.00157036
ENSG00000163161	-0.0146231	4.85611e-05	6.21685e-13	-0.00617199	5.97536e-05	0.0129918	-0.0062894	4.23034e-05	0.000354136	-0.00627794	3.71635e-05	4.97842e-05	0.0277627	0.000310349	0.000661029	0.0100515	0.000294513	0.190529	-0.00539944	0.00022824	0.363895	0.00186608	0.000225205	0.75033
ENSG00000163162	-0.0186393	3.71125e-05	2.26668e-25	-0.00627445	4.56663e-05	0.0038806	-0.00566312	3.23301e-05	0.000234329	-0.00765265	2.84019e-05	1.65862e-08	-0.0136124	6.11039e-05	0.000172935	-0.00228717	5.79861e-05	0.501632	-0.00630367	4.49377e-05	0.0173065	-0.00483025	4.43402e-05	0.0640921
ENSG00000163217	0.0176215	3.59338e-05	1.35365e-23	-0.00517018	4.42159e-05	0.0155617	-0.00395905	3.13033e-05	0.00889377	0.000824871	2.74999e-05	0.53459	0.032965	0.000123807	3.69435e-10	0.00454366	0.00011749	0.348526	-0.00737712	9.10513e-05	0.0500451	-0.00487014	8.98407e-05	0.189115
ENSG00000163220	-0.00866706	1.66984e-05	3.54757e-13	-0.00433136	2.05471e-05	0.00296224	-0.00412208	1.45466e-05	6.58894e-05	-0.00473999	1.27791e-05	1.83504e-07	0.00481632	0.000172598	0.424395	0.00208594	0.000163791	0.715329	-0.00840175	0.000126933	0.0586845	-0.00155185	0.000125246	0.722714
ENSG00000163257	-0.0018112	2.49624e-05	0.210631	-0.0111197	3.07157e-05	5.17444e-10	-0.00821205	2.17457e-05	9.24792e-11	-0.00530895	1.91035e-05	1.74888e-06	-0.00286803	6.57195e-05	0.440763	-0.0138992	6.23661e-05	9.89114e-05	-0.00580705	4.83321e-05	0.0343328	-0.00356454	4.76894e-05	0.187099
ENSG00000163352	0.010945	1.82117e-05	1.88826e-18	0.00302184	2.24091e-05	0.0469716	0.00101874	1.58649e-05	0.343956	0.00467138	1.39372e-05	8.49256e-07	0.0172137	4.94969e-05	1.75642e-07	0.00622037	4.69713e-05	0.0428908	-0.00179738	3.64015e-05	0.449066	0.0101266	3.59175e-05	2.00398e-05
ENSG00000163386	0.0138423	9.5514e-05	1.08328e-06	0.00717036	0.000117528	0.0395679	0.000788971	8.32058e-05	0.748911	0.0117057	7.30961e-05	7.28967e-08	0.0176541	0.000185018	0.00491748	0.00604538	0.000175578	0.307641	0.000212533	0.000136068	0.963058	0.0110762	0.000134259	0.0148798
ENSG00000163449	-0.00167743	8.21648e-05	0.522734	-0.00802254	0.000101102	0.013057	-0.00600696	7.15768e-05	0.00866541	-0.0118958	6.28801e-05	3.76248e-09	0.00185949	0.00016546	0.75267	-0.000909125	0.000157018	0.871024	-0.00690462	0.000121684	0.112264	-0.00858068	0.000120066	0.0457217
ENSG00000163563	0.0190078	7.90215e-05	2.29849e-13	-0.00431935	9.72345e-05	0.172704	-0.00288633	6.88386e-05	0.198067	0.00408443	6.04746e-05	0.0382211	0.0412728	0.000259056	4.66745e-08	0.00721516	0.000245837	0.30349	-0.00625713	0.000190517	0.24964	0.00298636	0.000187984	0.577334
ENSG00000163600	-0.0163115	7.72572e-05	1.84781e-10	-0.0139026	9.50636e-05	9.52316e-06	-0.0103122	6.73017e-05	3.5221e-06	-0.0146212	5.91244e-05	9.36079e-14	-0.0302663	0.000190423	2.58698e-06	-0.00767775	0.000180707	0.201758	-0.013828	0.000140043	0.00317007	-0.018179	0.000138181	9.16701e-05
ENSG00000163633	0.0138491	4.98327e-05	1.65798e-11	0.00396507	6.13182e-05	0.115	0.000750566	4.34111e-05	0.673351	0.0052266	3.81366e-05	0.000848697	0.0179356	0.000143059	0.00118331	0.0156062	0.00013576	0.00290911	-0.00570064	0.00010521	0.158341	0.000962313	0.000103811	0.809015
ENSG00000163683	0.0236623	4.47199e-05	4.64803e-33	0.00616086	5.5027e-05	0.00977671	-0.00219676	3.89572e-05	0.192865	0.00830879	3.42238e-05	2.36067e-08	0.0232699	9.64657e-05	4.09763e-07	0.00626845	9.15435e-05	0.143259	-0.00146153	7.09438e-05	0.659186	0.00883987	7.00005e-05	0.00716614
ENSG00000163751	0.0157205	6.49529e-05	2.15375e-11	0.00931485	7.99234e-05	0.00119722	0.000771719	5.6583e-05	0.704206	0.0087727	4.9708e-05	9.76425e-07	0.0156631	0.000136862	0.00373078	0.0113434	0.000129878	0.0264794	-0.00373139	0.000100652	0.344746	0.0061082	9.93138e-05	0.117431
ENSG00000163870	0.0070991	1.64636e-05	1.82538e-09	-0.00150028	2.02582e-05	0.299392	-0.00284993	1.43421e-05	0.00540497	0.00140179	1.25995e-05	0.119065	0.0113827	3.91563e-05	8.88311e-05	-0.00215532	3.71583e-05	0.429015	-0.00552077	2.87967e-05	0.00927348	0.00251054	2.84138e-05	0.228596
ENSG00000163958	-0.0101158	2.92349e-05	1.31989e-10	-0.00148698	3.5973e-05	0.440173	-0.00223724	2.54676e-05	0.101016	-0.00330065	2.23732e-05	0.00591955	-0.00725311	9.74819e-05	0.10996	-0.000421005	9.25079e-05	0.921968	-0.0083025	7.16911e-05	0.0131015	-0.00306351	7.07379e-05	0.351572
ENSG00000163959	-0.0122189	4.51416e-05	4.17634e-10	-0.000231207	5.55459e-05	0.923048	-0.00259416	3.93245e-05	0.125924	-0.00229613	3.45465e-05	0.123099	-0.00700236	0.000147823	0.209824	0.00127833	0.00014028	0.809149	-0.00522549	0.000108713	0.203214	0.00279529	0.000107268	0.489913
ENSG00000164106	-0.0279907	0.000166412	1.03222e-13	-0.00180967	0.000204767	0.693751	-0.002204	0.000144968	0.498174	-0.0140759	0.000127354	9.19578e-07	-0.0222515	0.000556801	0.0404453	0.00170253	0.00052839	0.868357	-0.0043967	0.000409488	0.580812	0.00745108	0.000404044	0.343133
ENSG00000164124	-0.0307187	0.000112992	7.07455e-23	-0.00482703	0.000139035	0.202526	-0.008264	9.84317e-05	0.00208124	-0.0126692	8.6472e-05	8.43039e-08	-0.0280887	0.000277318	0.00027262	-0.00140026	0.000263168	0.846835	-0.0118753	0.000203948	0.0351423	-0.0157758	0.000201236	0.00467434
ENSG00000164171	-0.00851691	1.59544e-05	2.67225e-13	-0.00541669	1.96316e-05	0.000145317	-0.00324586	1.38985e-05	0.00129397	-0.00637356	1.22098e-05	8.65519e-13	-0.0154035	0.000110545	0.00152749	-0.00842298	0.000104905	0.0664121	-0.00830714	8.12984e-05	0.0196811	-0.00653027	8.02174e-05	0.0627441
ENSG00000164342	0.00242581	4.37948e-05	0.205583	0.0037906	5.38887e-05	0.107999	-0.0106936	3.81513e-05	1.88258e-10	-0.000797937	3.35158e-05	0.586328	0.00480869	8.92119e-05	0.267499	-0.00423127	8.46598e-05	0.303813	-0.00434441	6.56091e-05	0.173348	0.00118117	6.47367e-05	0.707174
ENSG00000164400	-0.031572	5.90454e-05	2.06098e-43	-0.00751889	7.26542e-05	0.00607376	-0.0107826	5.14366e-05	3.02705e-08	-0.015235	4.5187e-05	8.69682e-19	-0.0336886	0.000146379	3.43273e-09	-0.0090396	0.00013891	0.0867942	-0.010183	0.000107652	0.0130205	-0.00610181	0.00010622	0.130407
ENSG00000164621	0.00468957	0.000118054	0.136143	0.00782049	0.000145263	0.0434614	0.00180338	0.000102841	0.510513	0.0131682	9.03458e-05	5.11607e-08	0.00506599	0.000264438	0.497196	0.00456871	0.000250945	0.518792	-0.0150384	0.000194475	0.00641443	-0.00263065	0.00019189	0.62703
ENSG00000164744	-0.00359835	8.55486e-05	0.179142	-0.00968464	0.000105266	0.00332894	-0.00438549	7.45247e-05	0.060243	-0.0111297	6.54697e-05	6.3481e-08	-0.00532756	0.000321186	0.517084	-0.00337476	0.000304797	0.665361	-0.0127048	0.00023621	0.0362261	-0.0109291	0.000233069	0.0676409
ENSG00000164880	0.00866658	2.39668e-05	1.17981e-09	0.00283017	2.94907e-05	0.104771	-0.000927878	2.08784e-05	0.4524	0.00244556	1.83416e-05	0.0242609	0.0229964	0.000151078	5.61697e-05	-0.000820179	0.000143369	0.878172	-0.00489213	0.000111107	0.238567	0.00043673	0.00010963	0.914992
ENSG00000164893	-0.0138335	6.40908e-05	2.86816e-09	-0.0020283	7.88625e-05	0.477005	-0.00498831	5.58319e-05	0.0135714	-0.00702488	4.90482e-05	7.75945e-05	-0.0256299	0.000386989	0.00475721	-0.0150383	0.000367243	0.0797709	-0.0117041	0.000284604	0.078497	0.00264702	0.000280819	0.686072
ENSG00000164924	0.000752811	3.11211e-05	0.641156	-0.00702771	3.82939e-05	0.000415567	-0.0059602	2.71108e-05	2.38367e-05	-0.00139109	2.38167e-05	0.26049	0.0346646	0.000168987	1.41651e-08	0.00959112	0.000160364	0.0907932	-0.00193208	0.000124278	0.659569	0.00299642	0.000122625	0.488793
ENSG00000164972	-0.00937998	3.24738e-05	1.51447e-08	0.00204077	3.99584e-05	0.314848	-0.00254861	2.82891e-05	0.0763169	-0.00265945	2.48519e-05	0.035293	-0.0118419	0.000100162	0.0102718	-0.00381706	9.5051e-05	0.38122	-0.00582322	7.3662e-05	0.0852719	0.000202487	7.26826e-05	0.951533
ENSG00000165113	-0.00494944	0.000605254	0.487164	-0.0243372	0.000744754	0.00554011	-0.00646677	0.00052726	0.297393	-0.0334335	0.000463196	1.05007e-09	0.0155634	0.00207297	0.456345	-0.0226133	0.0019672	0.254354	-0.0487614	0.00152453	0.00162888	-0.0319372	0.00150426	0.0357069
ENSG00000165181	-0.0119303	3.48471e-05	4.09899e-12	-0.00241469	4.28787e-05	0.250968	-0.0013	3.03567e-05	0.382631	-0.00469872	2.66682e-05	0.000335817	-0.0127958	0.000114296	0.00943586	-0.00365038	0.000108464	0.43303	-0.00819689	8.40566e-05	0.0235809	-0.00149975	8.29389e-05	0.673474
ENSG00000165480	0.00256389	1.15681e-05	0.00928927	0.00209627	1.42343e-05	0.0837501	-0.00507253	1.00774e-05	3.98806e-09	0.000513519	8.85298e-06	0.495632	0.012591	3.46612e-05	4.48143e-06	0.00930096	3.28926e-05	0.000326198	-0.00120674	2.54909e-05	0.543572	0.00333482	2.5152e-05	0.0895146
ENSG00000165887	-0.00360176	5.36438e-06	8.80543e-08	0.000860951	6.60077e-06	0.296824	-0.000187429	4.67311e-06	0.748324	-0.0014159	4.10532e-06	0.00584847	-0.00297624	7.66212e-05	0.45874	-0.00120637	7.27115e-05	0.751564	-0.00605215	5.63495e-05	0.0410505	0.00535232	5.56003e-05	0.0669113
ENSG00000166035	0.0160358	8.19228e-05	1.14512e-09	-0.000367882	0.000100805	0.909166	-0.00131026	7.13661e-05	0.56601	0.00631527	6.26949e-05	0.0016625	0.00889193	0.000214478	0.186213	0.00297412	0.000203534	0.640896	-0.0101749	0.000157734	0.0400852	-0.00212803	0.000155636	0.662495
ENSG00000166329	0.0172544	8.63926e-05	1.82409e-10	0.00239034	0.000106305	0.470401	-0.00224248	7.52599e-05	0.33884	0.00287115	6.61156e-05	0.163387	0.0245183	0.000242896	0.000675277	0.000575224	0.000230503	0.932431	-0.0101803	0.000178633	0.053509	-0.0039943	0.000176258	0.441534
ENSG00000166368	-0.0119914	5.60173e-05	3.57951e-08	0.00578145	6.89282e-05	0.0302441	-0.00127397	4.87988e-05	0.499775	0.00150993	4.28696e-05	0.362607	-4.58681e-05	0.000126987	0.99292	0.00605839	0.000120508	0.217346	-0.00503128	9.33904e-05	0.186261	-0.00647222	9.21487e-05	0.0851477
ENSG00000166387	0.00793289	1.2568e-05	1.77975e-14	0.00136147	1.54647e-05	0.281112	-0.0015683	1.09484e-05	0.0795612	0.00270378	9.61818e-06	0.000589337	0.0199965	5.84668e-05	2.59128e-08	0.00633975	5.54835e-05	0.0575049	0.00176312	4.29982e-05	0.494437	0.00363194	4.24265e-05	0.154223
ENSG00000166398	0.0200641	8.13345e-05	2.49681e-14	0.00954523	0.000100081	0.00300446	0.00019656	7.08535e-05	0.931136	0.0100146	6.22447e-05	5.9052e-07	0.0141183	0.000139564	0.00954314	0.00784868	0.000132443	0.12763	-0.00316759	0.00010264	0.426948	0.00269152	0.000101275	0.493844
ENSG00000166428	0.0140603	4.08327e-05	4.70926e-14	0.00461106	5.02439e-05	0.0429311	-0.00163113	3.55709e-05	0.311568	0.00797167	3.1249e-05	2.07425e-08	0.0174882	8.50993e-05	4.49424e-05	0.0133668	8.07571e-05	0.000963185	0.00167169	6.25846e-05	0.59123	0.0122745	6.17524e-05	7.81731e-05
ENSG00000166441	0.000788328	5.02624e-05	0.700937	-0.00887066	6.1847e-05	0.000454617	-0.00560765	4.37855e-05	0.0017373	-0.010536	3.84655e-05	2.63373e-11	0.00427904	0.000113189	0.380868	-0.00231388	0.000107413	0.617405	-0.00962796	8.32426e-05	0.00762957	-0.00637534	8.21357e-05	0.0725211
ENSG00000166669	-0.0602841	0.000250123	7.27015e-38	-0.00402187	0.000307771	0.475364	-0.00783762	0.000217891	0.0495492	-0.0166951	0.000191417	2.04073e-06	-0.0440215	0.000600202	0.000107713	-0.016632	0.000569577	0.119546	-0.0263971	0.000441407	0.00152688	-0.0100948	0.000435538	0.216293
ENSG00000166734	0.00664097	1.8071e-05	7.69622e-08	0.0063606	2.2236e-05	2.79286e-05	0.00172578	1.57423e-05	0.107606	0.00620522	1.38296e-05	5.80479e-11	0.00610872	5.48736e-05	0.0729174	0.00525179	5.20736e-05	0.10408	-0.00238089	4.03557e-05	0.341053	0.0039316	3.98191e-05	0.111517
ENSG00000166741	0.0152285	4.51342e-05	8.25885e-15	0.00969354	5.55368e-05	5.3237e-05	-0.00346838	3.93181e-05	0.0407816	0.00466727	3.45409e-05	0.00174111	0.00765145	0.000147021	0.169536	0.00702224	0.000139519	0.183966	-0.0059258	0.000108123	0.148068	0.0102669	0.000106686	0.0113613
ENSG00000166856	0.0295835	7.33025e-05	1.17164e-31	0.00505646	9.01973e-05	0.0974872	-0.00204853	6.38566e-05	0.342849	0.0112183	5.60978e-05	3.97679e-09	0.0522822	0.000169468	1.04223e-16	0.0224704	0.000160821	8.89327e-05	0.00514694	0.000124632	0.241692	0.0161032	0.000122975	0.000235087
ENSG00000166938	0.00534354	1.16768e-05	7.47578e-08	0.000146714	1.43681e-05	0.904073	-0.00118056	1.01721e-05	0.170862	0.0023798	8.93618e-06	0.00169608	0.00985168	4.82558e-05	0.00214394	0.00477186	4.57935e-05	0.115241	0.00338522	3.54887e-05	0.149229	0.00737322	3.50169e-05	0.00155392
ENSG00000167046	-0.00875873	1.27165e-05	4.45965e-17	-0.000260517	1.56475e-05	0.837521	-0.00223899	1.10779e-05	0.0128725	-0.00391597	9.73186e-06	7.83998e-07	-0.0112657	0.000193384	0.0780854	-0.00232406	0.000183517	0.701068	-0.00696402	0.00014222	0.138346	0.00306421	0.000140329	0.508129
ENSG00000167106	0.00591371	1.30508e-05	1.81186e-08	0.00644033	1.60588e-05	6.13808e-07	-0.000593596	1.13691e-05	0.514759	0.0030084	9.9877e-06	0.000176082	0.00108618	6.4238e-05	0.767674	0.00240356	6.09603e-05	0.491034	-0.00600045	4.72426e-05	0.0270362	0.00518831	4.66144e-05	0.05248
ENSG00000167107	0.00800492	2.23699e-05	5.9485e-09	-0.00222681	2.75258e-05	0.186414	-0.0020495	1.94873e-05	0.0859078	0.000690804	1.71195e-05	0.509796	0.0127624	7.26857e-05	0.00120644	0.0082807	6.89769e-05	0.0262254	-0.00408025	5.34552e-05	0.156628	0.00193762	5.27445e-05	0.494902
ENSG00000167114	-0.0229369	6.79998e-05	2.38093e-21	0.00144917	8.36725e-05	0.621815	-0.00146513	5.92372e-05	0.48118	-0.00785701	5.20398e-05	1.79298e-05	-0.0204552	0.000219023	0.00276613	0.00153224	0.000207847	0.812012	-0.0108208	0.000161076	0.030798	0.00536965	0.000158934	0.276138
ENSG00000167286	-0.0125218	6.95044e-05	2.36069e-07	0.00336001	8.55239e-05	0.258014	-0.00109101	6.05479e-05	0.603867	-0.00455375	5.31912e-05	0.0137733	-0.042358	0.000281159	7.21315e-08	-0.0185952	0.000266813	0.0112404	-0.0052484	0.000206773	0.353809	-0.00504683	0.000204024	0.366175
ENSG00000167359	0.0168983	0.000109363	2.74198e-08	0.00719984	0.000134569	0.0534155	0.00259173	9.52702e-05	0.325859	0.00559199	8.36947e-05	0.0158912	0.0171484	0.000475679	0.0872193	-0.00911407	0.000451408	0.337405	0.000202546	0.000349829	0.978038	-0.00214891	0.000345177	0.767244
ENSG00000167468	-0.0223603	0.000101073	2.5385e-14	-0.000328479	0.000124369	0.926926	-0.00541886	8.80488e-05	0.0327022	-0.00428271	7.73507e-05	0.0546538	-0.023088	0.000315651	0.00486443	-0.00595619	0.000299545	0.441422	-0.00986653	0.00023214	0.100423	-0.00123012	0.000229053	0.835229
ENSG00000167524	0.0175964	3.78819e-05	1.95208e-22	0.0115428	4.6613e-05	1.57039e-07	0.00265896	3.30004e-05	0.0868629	0.0102448	2.89907e-05	9.03732e-14	0.0230732	7.59151e-05	1.76068e-08	0.0157051	7.20415e-05	4.3479e-05	-0.000968558	5.58302e-05	0.741783	0.0120055	5.50879e-05	4.37061e-05
ENSG00000167741	-0.0151059	6.35979e-05	7.82506e-11	0.00334395	7.8256e-05	0.23928	-0.00102338	5.54025e-05	0.610905	-0.000525437	4.8671e-05	0.76619	-0.0115008	0.000175702	0.0592484	0.000203831	0.000166737	0.97182	-0.00615147	0.000129217	0.169541	0.0035866	0.000127498	0.416521
ENSG00000167792	0.0182281	3.22991e-05	1.21594e-27	0.00232116	3.97435e-05	0.251697	-0.00238736	2.8137e-05	0.0959342	0.00836609	2.47183e-05	4.01704e-11	0.00944915	0.000153396	0.0969709	-0.000324289	0.000145569	0.952037	-0.00199773	0.000112812	0.632614	0.0108495	0.000111312	0.00884551
ENSG00000167807	0.00719041	2.0669e-05	5.32166e-08	0.00698411	2.54329e-05	1.70007e-05	-0.00105026	1.80056e-05	0.359756	0.0047542	1.58179e-05	2.53785e-06	0.0139409	4.98391e-05	2.17668e-05	0.0100587	4.7296e-05	0.00116674	-0.00214462	3.66532e-05	0.368149	0.00738502	3.61658e-05	0.00181214
ENSG00000167986	0.0128251	5.07472e-05	6.20401e-10	0.00621649	6.24435e-05	0.0143858	-0.00231341	4.42078e-05	0.197992	0.0057426	3.88365e-05	0.00028171	0.019957	0.000153302	0.000498711	0.0124446	0.000145479	0.0214683	-0.00274233	0.000112743	0.511611	0.00834045	0.000111244	0.0436496
ENSG00000167987	-0.0106023	2.20483e-05	1.04335e-14	-0.00353169	2.71301e-05	0.0348642	-0.00389719	1.92071e-05	0.00101694	-0.00426665	1.68734e-05	4.28729e-05	0.00984678	5.40591e-05	0.00372118	0.00354398	5.13008e-05	0.268614	-8.78484e-05	3.97567e-05	0.971747	0.00239641	3.92281e-05	0.327847
ENSG00000167992	-0.00531034	7.2215e-06	1.18817e-11	-0.000814212	8.88593e-06	0.395103	-0.00183054	6.29092e-06	0.00697408	-0.00241146	5.52656e-06	5.32677e-05	-0.00703079	3.57739e-05	0.0107747	-0.00771236	3.39486e-05	0.00325413	-0.00553997	2.63092e-05	0.00633221	-0.00370564	2.59594e-05	0.0633966
ENSG00000168140	0.00780189	6.58754e-05	0.000916262	0.0127905	8.10585e-05	1.02646e-05	0.00483497	5.73866e-05	0.0182711	0.00895077	5.0414e-05	7.04285e-07	0.0216685	0.000210079	0.00122423	0.0263713	0.000199359	3.69732e-05	0.00886934	0.000154498	0.0703883	0.027451	0.000152444	2.75233e-08
ENSG00000168234	0.005888	0.000101159	0.0432942	0.0202261	0.000124474	1.90962e-08	0.00215124	8.81234e-05	0.396461	0.00669087	7.74162e-05	0.00271177	-0.0286841	0.000432591	0.0028255	-0.0083206	0.000410518	0.358397	0.0039155	0.00031814	0.576904	0.00406682	0.00031391	0.557024
ENSG00000168291	0.00757338	1.9608e-05	4.13069e-09	0.00418658	2.41273e-05	0.0080181	0.000288424	1.70813e-05	0.796213	0.00438245	1.50059e-05	8.41335e-06	0.0123447	8.67598e-05	0.00409041	0.00581882	8.23329e-05	0.151899	-0.00795416	6.38058e-05	0.0117645	0.00514757	6.29574e-05	0.0975625
ENSG00000168389	-0.012512	2.97833e-05	4.13377e-15	-0.000600752	3.66478e-05	0.757328	-0.00247028	2.59454e-05	0.0728308	-0.00369983	2.2793e-05	0.00224487	0.00143621	5.14169e-05	0.662416	0.00285974	4.87933e-05	0.359879	-0.00593792	3.78135e-05	0.0145433	0.00118053	3.73107e-05	0.620946
ENSG00000168878	0.0110374	4.30151e-05	7.22911e-09	-0.000342058	5.29293e-05	0.883608	-0.00248939	3.74721e-05	0.132466	0.00289012	3.29191e-05	0.0468419	-0.00106198	0.000142632	0.846297	-0.00468741	0.000135354	0.367546	-0.00962257	0.000104896	0.0174024	-0.00191432	0.000103501	0.630187
ENSG00000168890	-0.00601976	2.74757e-05	7.55869e-05	-0.0057212	3.38084e-05	0.00221509	-0.00748031	2.39351e-05	1.76951e-08	-0.00344473	2.1027e-05	0.00305275	0.0129819	6.11235e-05	0.000337718	0.00463869	5.80047e-05	0.173488	-0.00166277	4.49521e-05	0.528529	0.00138132	4.43544e-05	0.595644
ENSG00000168894	0.0195217	8.72968e-05	7.77641e-13	0.00261562	0.000107417	0.432017	0.00160884	7.60476e-05	0.494811	0.0123098	6.68076e-05	3.27404e-09	0.0462416	0.000720184	0.000201664	0.00752385	0.000683437	0.51967	0.00685126	0.000529645	0.449381	0.0110576	0.000522603	0.216304
ENSG00000168917	-0.0038232	4.45956e-06	4.98919e-10	-0.00185883	5.4874e-06	0.0135606	-0.00240763	3.88489e-06	6.55725e-06	-0.00199683	3.41286e-06	2.07343e-05	0.00152785	4.20061e-05	0.607389	-0.00445908	3.98627e-05	0.114678	-0.000610101	3.08925e-05	0.780227	0.00267247	3.04818e-05	0.215968
ENSG00000168918	0.0075855	2.0669e-05	9.66604e-09	0.000300587	2.54328e-05	0.852767	-0.00210469	1.80055e-05	0.0665559	0.00274685	1.58178e-05	0.00644851	0.00809957	4.07096e-05	0.00593286	0.00146752	3.86324e-05	0.597317	-0.000616495	2.99391e-05	0.774572	0.00286486	2.9541e-05	0.177961
ENSG00000169062	0.0313034	0.000303598	6.72974e-10	0.0165425	0.000373571	0.00775955	-0.00252761	0.000264475	0.565198	0.0180447	0.000232341	3.16388e-06	-0.0273409	0.00146331	0.119883	0.00594243	0.00138864	0.72122	0.0101531	0.00107616	0.431632	0.0196179	0.00106185	0.124067
ENSG00000169217	0.00960416	2.08339e-05	5.39717e-13	0.000561076	2.56357e-05	0.730063	-0.0020848	1.81492e-05	0.0702744	0.00286892	1.5944e-05	0.00460286	0.0281282	5.32e-05	1.23918e-15	0.0116639	5.04855e-05	0.000276207	6.17261e-05	3.91249e-05	0.979986	0.00423554	3.86047e-05	0.0817654
ENSG00000169220	0.00672664	1.86235e-05	8.22218e-08	0.00494006	2.29158e-05	0.00133363	-0.00187242	1.62236e-05	0.0855073	0.00368676	1.42524e-05	0.000119201	0.00743685	2.17353e-05	0.000568763	0.00364022	2.06263e-05	0.0735613	0.00128108	1.59848e-05	0.415569	0.00509639	1.57723e-05	0.00112375
ENSG00000169228	-0.0192659	4.09358e-05	1.20157e-24	-0.00400797	5.03707e-05	0.078809	-0.00480631	3.56607e-05	0.00293194	-0.0052786	3.13278e-05	0.000202092	-0.028746	0.000112055	7.90688e-09	-0.00726646	0.000106337	0.115497	-0.00754181	8.24086e-05	0.0353083	-0.00586252	8.13129e-05	0.0968522
ENSG00000169247	-0.00821872	2.69788e-05	5.24807e-08	0.00446835	3.3197e-05	0.0158294	-0.00191937	2.35023e-05	0.143003	-0.00235845	2.06467e-05	0.0405496	-0.0109227	9.93342e-05	0.0173667	0.00147248	9.42657e-05	0.734334	-0.00820045	7.30534e-05	0.015181	0.00698527	7.2082e-05	0.0358614
ENSG00000169397	-0.0182884	8.78997e-05	2.15039e-11	-0.0154784	0.000108159	3.82953e-06	-0.00664085	7.65727e-05	0.00502648	-0.0102017	6.7269e-05	9.85051e-07	0.0188362	0.000387928	0.0377085	0.0115243	0.000368134	0.179499	-0.00842495	0.000285294	0.20536	0.00564194	0.000281501	0.389743
ENSG00000169403	-0.010983	4.56367e-05	2.25803e-08	-0.00242011	5.61551e-05	0.31468	-0.00477245	3.97559e-05	0.00514268	-0.00330452	3.49254e-05	0.0273691	-0.0268615	0.000224583	0.00011192	-0.00497143	0.000213124	0.446215	-0.00629846	0.000165165	0.21336	0.0119321	0.000162969	0.0172342
ENSG00000169641	0.00454865	1.43532e-05	3.51818e-05	0.00359488	1.76613e-05	0.00779365	-0.000497851	1.25036e-05	0.602364	0.00272911	1.09844e-05	0.00116882	0.0165367	4.05552e-05	3.21085e-08	0.00697059	3.84859e-05	0.0123314	0.00269568	2.98255e-05	0.210108	0.00643616	2.94289e-05	0.00256785
ENSG00000169704	0.0152604	4.8772e-05	6.96804e-14	0.0020283	6.00131e-05	0.414972	-0.00316611	4.24872e-05	0.0723823	0.00647311	3.73249e-05	3.00439e-05	0.0384033	0.000175231	8.07502e-10	0.018942	0.00016629	0.00111173	0.000547958	0.00012887	0.902342	0.0105174	0.000127157	0.0174714
ENSG00000169714	-0.0181856	5.93437e-05	6.49715e-16	-0.000201004	7.30213e-05	0.941614	-0.00504834	5.16965e-05	0.00943491	-0.00927593	4.54153e-05	6.22119e-08	-0.00651963	7.53169e-05	0.102179	-0.00235119	7.14739e-05	0.53382	-0.00784864	5.53903e-05	0.00766894	-0.0059868	5.46538e-05	0.0388568
ENSG00000169903	-0.0221627	5.81942e-05	4.25515e-23	-0.00461802	7.16068e-05	0.0893997	-0.00394216	5.06951e-05	0.0405869	-0.0107822	4.45356e-05	2.24873e-10	-0.0135729	0.000232421	0.05295	-0.000571246	0.000220562	0.931405	-0.010567	0.00017093	0.040553	-0.00814817	0.000168657	0.10904
ENSG00000169905	-0.00810641	1.24455e-05	3.59555e-15	-0.000193408	1.53139e-05	0.877697	-0.00176062	1.08417e-05	0.0479658	-0.00184388	9.52442e-06	0.0184174	-0.0036044	1.99037e-05	0.078895	-0.00155845	1.88881e-05	0.422506	-0.00129874	1.46378e-05	0.388447	0.0020262	1.44432e-05	0.173044
ENSG00000169955	0.0107486	1.80516e-05	5.28637e-18	0.00329093	2.22121e-05	0.0297961	-0.00091907	1.57254e-05	0.391121	0.00243813	1.38147e-05	0.0096668	0.0045556	4.50508e-05	0.139628	0.00616556	4.27521e-05	0.0354559	-0.00140683	3.31317e-05	0.534513	0.00221625	3.26912e-05	0.321572
ENSG00000170185	0.000235056	0.000125494	0.942225	-0.0137034	0.000154418	0.00060793	-0.00661921	0.000109323	0.0192343	-0.0141293	9.60398e-05	1.45354e-08	0.0104806	0.000223993	0.12753	0.000590046	0.000212564	0.927836	-0.0061195	0.000164731	0.226014	-0.00821107	0.000162541	0.100006
ENSG00000170473	-0.0307603	5.62229e-05	2.73382e-43	-0.0043434	6.91813e-05	0.10408	-0.00305781	4.89779e-05	0.106026	-0.00849685	4.3027e-05	3.47173e-07	-0.0175703	0.00013804	0.00121986	-0.00450524	0.000130996	0.378658	-0.00604919	0.000101519	0.127631	-0.000455032	0.000100169	0.907375
ENSG00000170482	0.0556712	0.000195639	5.70692e-41	0.00526439	0.00024073	0.290822	-0.00193427	0.000170428	0.5835	0.0252062	0.000149721	7.64351e-16	0.0542882	0.00051779	3.42632e-07	0.0239765	0.00049137	0.0159589	-0.00107121	0.000380798	0.88902	0.0213181	0.000375735	0.00514602
ENSG00000170525	-0.0157031	8.84625e-05	9.45913e-09	0.00359004	0.000108851	0.284054	-0.00463262	7.7063e-05	0.0509552	-0.00565186	6.76996e-05	0.00674245	0.00719882	0.000277273	0.346277	0.0108495	0.000263125	0.135111	-0.0108307	0.000203915	0.0545246	0.00199179	0.000201204	0.719356
ENSG00000170647	-0.00467489	6.76702e-05	0.049784	-0.00509645	8.32669e-05	0.0821547	-0.00367255	5.89501e-05	0.0768371	-0.0107123	5.17875e-05	4.93841e-09	-0.00819646	0.000212309	0.220606	-0.00485263	0.000201476	0.444434	-0.0126434	0.000156138	0.0104872	-0.00824896	0.000154062	0.0896874
ENSG00000170801	-0.00552858	1.23165e-05	5.99833e-08	-0.00271709	1.51552e-05	0.0298715	-0.00245413	1.07293e-05	0.00561207	-0.00326434	9.4257e-06	2.81736e-05	0.00294637	4.13778e-05	0.318385	-0.00222177	3.92665e-05	0.427734	-0.00466465	3.04305e-05	0.0321873	-0.00108356	3.00258e-05	0.612884
ENSG00000171051	0.0166172	9.20094e-05	2.61661e-09	-0.00309667	0.000113216	0.364886	-0.00106345	8.01528e-05	0.660254	0.00450221	7.04141e-05	0.0342566	0.0371209	0.00041974	9.45633e-05	0.0120662	0.000398323	0.17667	-0.00856929	0.00030869	0.215562	0.0153783	0.000304585	0.0246816
ENSG00000171236	-0.0162506	3.21069e-05	1.45503e-22	-0.00684236	3.95069e-05	0.000713861	-0.00515619	2.79695e-05	0.000316471	-0.00720836	2.45712e-05	1.09451e-08	0.00659432	0.000153297	0.246091	0.000308088	0.000145475	0.954415	-0.00653218	0.000112739	0.118522	-0.00305903	0.00011124	0.458125
ENSG00000171320	-0.00200078	5.14343e-05	0.335315	-0.00415745	6.32889e-05	0.10382	-0.0115951	4.48064e-05	1.84122e-10	-0.00604386	3.93623e-05	0.000147155	0.00542929	0.000154954	0.342022	0.00616495	0.000147047	0.255706	-0.00463583	0.000113958	0.270063	0.000309117	0.000112442	0.940531
ENSG00000171492	0.00974939	3.52344e-05	1.62542e-08	-0.000256367	4.33552e-05	0.903506	-0.00304705	3.0694e-05	0.0419392	0.00184602	2.69646e-05	0.160553	0.0155762	7.35211e-05	9.07603e-05	0.00327816	6.97697e-05	0.380074	-0.00580533	5.40696e-05	0.0454085	0.00356037	5.33507e-05	0.212774
ENSG00000171617	-0.0194219	5.28705e-05	7.58389e-20	-0.00284199	6.50561e-05	0.272663	-0.002402	4.60575e-05	0.190376	-0.0040274	4.04614e-05	0.012502	0.00556002	0.000910421	0.687931	0.0181085	0.000863967	0.168605	-0.0108945	0.000669551	0.284902	-0.00189491	0.000660648	0.850356
ENSG00000171792	-0.0106067	0.000134039	0.00157798	-0.014841	0.000164932	0.000328429	-0.00472821	0.000116766	0.105522	-0.0150437	0.000102579	5.32594e-09	0.0092113	0.000476967	0.358159	-0.0133345	0.00045263	0.161358	-0.0208059	0.000350776	0.00499997	-0.0172466	0.000346112	0.0181598
ENSG00000171824	0.00381954	5.27061e-06	1.06378e-08	0.00329688	6.48539e-06	5.7723e-05	-0.000612668	4.59143e-06	0.290086	0.000814739	4.03356e-06	0.109351	0.00541349	2.42271e-05	0.0169747	0.00120601	2.29909e-05	0.573617	-0.00432182	1.78173e-05	0.00961218	0.00312712	1.75804e-05	0.0569903
ENSG00000171848	-0.0109744	4.12656e-05	4.29589e-09	-0.0120599	5.07766e-05	1.52477e-07	-0.00817966	3.5948e-05	4.88428e-07	-0.00820846	3.15803e-05	9.43334e-09	-0.0122921	6.24437e-05	0.000773927	-0.00452642	5.92575e-05	0.188796	-0.00250376	4.5923e-05	0.347941	-0.00337886	4.53124e-05	0.199506
ENSG00000172016	-0.014246	6.95769e-05	4.34047e-09	-0.00343842	8.5613e-05	0.247321	-0.00649871	6.0611e-05	0.0020358	-0.00807	5.32466e-05	1.33106e-05	-0.016799	0.000235668	0.017533	-0.00188366	0.000223643	0.778052	-0.0131712	0.000173317	0.0113777	-0.00853676	0.000171013	0.0954994
ENSG00000172175	-0.0329817	7.87629e-05	3.74088e-36	-0.00787523	9.69163e-05	0.0128215	-0.00929044	6.86133e-05	3.46337e-05	-0.0133151	6.02766e-05	1.71298e-11	-0.0416011	0.000401766	8.33916e-06	-0.0253974	0.000381266	0.00382499	-0.018364	0.000295471	0.00691871	-0.0131691	0.000291542	0.0490717
ENSG00000172179	-0.0033838	0.000129698	0.304842	-0.00838069	0.000159591	0.0389779	-0.00311014	0.000112985	0.278979	-0.0147671	9.9257e-05	5.72693e-09	0.00606993	0.00044083	0.528659	0.00416246	0.000418336	0.648852	-0.0107182	0.000324199	0.130889	-0.0150607	0.000319889	0.0317606
ENSG00000172215	0.0171486	0.000112666	2.75716e-08	0.00849062	0.000138634	0.0248464	-0.000311283	9.81477e-05	0.907434	0.00725257	8.62225e-05	0.00207194	0.00967847	0.000346152	0.257237	0.00697718	0.000328489	0.389233	-0.0077794	0.00025457	0.215711	0.010092	0.000251185	0.103886
ENSG00000172232	-0.012916	5.01687e-05	3.75329e-10	-0.0115115	6.17316e-05	5.39296e-06	-0.00702354	4.37038e-05	8.73889e-05	-0.00853382	3.83937e-05	6.11166e-08	0.0276319	0.000259276	0.000213886	0.000151009	0.000246046	0.982812	-0.00945873	0.000190679	0.0823362	-0.00101939	0.000188144	0.849163
ENSG00000172239	0.00450274	5.74199e-06	1.09932e-10	-0.00149071	7.06541e-06	0.0808965	-0.00229519	5.00206e-06	0.000150599	-0.000435807	4.3943e-06	0.411786	0.00292982	6.96486e-06	0.0159754	-0.00193288	6.60947e-06	0.0931736	-0.00210723	5.12217e-06	0.0184297	-0.000922992	5.05406e-06	0.293806
ENSG00000172381	-0.0274924	0.000279438	1.55673e-08	-0.00162246	0.000343844	0.785284	-0.00485875	0.000243429	0.249234	-0.00925457	0.000213852	0.0125436	-0.0681731	0.00114872	1.54142e-05	-0.0332197	0.00109011	0.0248972	-0.00507539	0.000844802	0.657165	0.00742329	0.000833569	0.510681
ENSG00000172425	0.00641955	1.6266e-05	4.38122e-08	-0.000671042	2.0015e-05	0.640483	-0.00204696	1.41699e-05	0.0443038	0.000648688	1.24482e-05	0.467922	0.0168958	5.30458e-05	6.95322e-07	0.00657412	5.03392e-05	0.0387506	-0.000909856	3.90115e-05	0.711179	0.00286116	3.84928e-05	0.238424
ENSG00000172602	-0.00766608	2.12717e-05	1.09767e-08	-0.00128229	2.61744e-05	0.435184	-0.00151001	1.85306e-05	0.194357	-0.00150128	1.62791e-05	0.141925	-0.00810097	8.58283e-05	0.0572997	-0.00439637	8.14489e-05	0.276082	-0.00369634	6.31207e-05	0.237425	0.00540672	6.22814e-05	0.080257
ENSG00000172742	-0.0124419	4.80483e-05	6.97067e-10	-0.00460568	5.91226e-05	0.062297	-0.00341113	4.18567e-05	0.0511627	-0.00655247	3.6771e-05	2.08508e-05	-0.0179494	0.00011567	0.000315282	-0.00334558	0.000109768	0.475023	-0.0101949	8.50674e-05	0.00521854	-0.00669261	8.39363e-05	0.0622491
ENSG00000172828	-0.00986956	4.08263e-05	1.07161e-07	-0.00508664	5.0236e-05	0.0255442	-0.00606197	3.55653e-05	0.000173874	-0.00763312	3.1244e-05	7.87414e-08	-0.00738724	0.000133397	0.163836	-0.00253292	0.00012659	0.614472	0.0011474	9.8104e-05	0.768402	0.00850664	9.67995e-05	0.02749
ENSG00000172830	-0.0164966	4.42328e-05	2.22539e-17	-0.00826287	5.44276e-05	0.000498596	-0.000400171	3.85328e-05	0.811445	-0.00695716	3.3851e-05	2.51885e-06	0.012692	7.454e-05	0.00147223	0.00174141	7.07366e-05	0.643164	0.00074289	5.4819e-05	0.798683	0.00246526	5.40901e-05	0.391252
ENSG00000172840	0.0150319	6.10662e-05	4.01174e-11	0.00308964	7.51408e-05	0.267161	-0.00325454	5.31971e-05	0.0988098	0.00479826	4.67335e-05	0.0056353	0.0220533	7.4476e-05	5.16463e-08	0.00555237	7.06759e-05	0.140063	-0.0034381	5.47719e-05	0.238122	0.00813658	5.40436e-05	0.00487177
ENSG00000172888	0.00159991	1.77597e-05	0.189868	0.000301332	2.1853e-05	0.840926	-0.00633511	1.54711e-05	3.00962e-09	-0.00210001	1.35913e-05	0.0246114	0.00571328	6.11265e-05	0.111837	0.00739219	5.80075e-05	0.0304431	-0.0040034	4.49543e-05	0.129719	0.00393179	4.43566e-05	0.131506
ENSG00000172922	0.0199104	0.000113543	1.39175e-10	-0.0045806	0.000139712	0.227657	-0.000865425	9.89115e-05	0.747442	0.000620066	8.68935e-05	0.792836	0.0112512	0.000408629	0.225507	0.0103587	0.000387779	0.239615	-0.00670299	0.000300518	0.325996	0.0022712	0.000296522	0.735733
ENSG00000173080	0.0152398	4.5745e-05	1.18143e-14	0.004439	5.62884e-05	0.0655609	-0.00114878	3.98502e-05	0.500697	0.00800951	3.50083e-05	1.01732e-07	0.0360745	0.000144913	2.38559e-10	0.0205491	0.000137519	0.00010592	0.00332113	0.000106573	0.413704	0.0149727	0.000105156	0.000217517
ENSG00000173262	-0.0153894	5.13921e-05	1.85643e-13	-0.005718	6.32371e-05	0.0252629	-0.00503386	4.47696e-05	0.0054176	-0.00433219	3.933e-05	0.00643825	0.00673309	0.000208032	0.309213	-0.000590953	0.000197417	0.925012	-0.00691753	0.000152993	0.155751	-0.000704989	0.000150959	0.883259
ENSG00000173436	0.00333318	5.61287e-06	1.27551e-06	-0.000853421	6.90653e-06	0.312015	-0.00360881	4.88958e-06	1.86518e-09	-0.000417143	4.29548e-06	0.42685	0.00541284	1.12051e-05	0.00047861	-0.00111202	1.06333e-05	0.445572	-0.00206467	8.24056e-06	0.068192	0.000113459	8.13099e-06	0.918894
ENSG00000173456	0.00739275	1.16874e-05	1.24504e-13	-0.00066582	1.43811e-05	0.584606	-0.000214972	1.01813e-05	0.803116	0.00317702	8.94425e-06	2.86437e-05	0.0146325	4.60472e-05	3.7555e-06	-0.000217316	4.36977e-05	0.941353	-0.00486698	3.38645e-05	0.0341073	0.00223722	3.34142e-05	0.322306
ENSG00000173473	0.0130597	6.39684e-05	1.96492e-08	0.00691799	7.87119e-05	0.015268	0.000710878	5.57253e-05	0.724538	0.0113388	4.89545e-05	1.98656e-10	0.00324982	7.25772e-05	0.405876	0.00769749	6.88739e-05	0.0385565	1.43227e-05	5.33755e-05	0.996024	0.00812278	5.26658e-05	0.00441676
ENSG00000173540	0.0076456	1.53745e-05	2.18893e-11	0.000735732	1.8918e-05	0.598417	-0.00228333	1.33933e-05	0.0210458	0.00262993	1.1766e-05	0.00250038	0.0126713	0.00019162	0.0466434	0.0105329	0.000181842	0.0811725	-0.00377698	0.000140923	0.418858	0.0106207	0.000139049	0.021692
ENSG00000173812	0.000715529	4.22318e-05	0.703729	-0.00541368	5.19654e-05	0.0194596	-0.0138692	3.67897e-05	5.33407e-17	-0.0073233	3.23196e-05	4.0242e-07	0.00381875	8.11463e-05	0.355715	-0.0037979	7.70058e-05	0.333122	-0.0103225	5.96774e-05	0.000758557	-0.00379172	5.88839e-05	0.206586
ENSG00000173862	-0.00939769	3.45579e-05	3.83386e-08	0.0023464	4.25229e-05	0.262628	-0.00119443	3.01047e-05	0.420517	-0.0042678	2.64469e-05	0.00106907	-0.0105511	5.3332e-05	0.00177053	0.000197918	5.06107e-05	0.950357	0.00155887	3.9222e-05	0.52702	-0.000885732	3.87004e-05	0.71561
ENSG00000173950	0.013819	8.18608e-05	1.47952e-07	0.00371519	0.000100728	0.249153	-0.000741219	7.13121e-05	0.745322	0.00815589	6.26475e-05	4.92713e-05	0.0143397	3.03369e-05	2.96863e-08	0.00503674	2.8789e-05	0.0362852	-0.0010164	2.23107e-05	0.584454	0.00452925	2.2014e-05	0.0139301
ENSG00000173991	0.00173338	6.1474e-05	0.445141	0.0160607	7.56427e-05	1.0425e-08	-0.00259074	5.35524e-05	0.190263	0.0053359	4.70456e-05	0.00215868	0.0127687	0.000168591	0.0326491	0.0222522	0.000159989	9.95798e-05	-0.00345477	0.000123987	0.430495	0.0130833	0.000122338	0.00264427
ENSG00000174151	-0.0169451	3.96925e-05	4.27861e-20	0.00167367	4.88408e-05	0.455888	-0.00539231	3.45776e-05	0.000703775	-0.00456834	3.03763e-05	0.00108407	-0.0206193	0.000140036	0.000171467	0.0029769	0.00013289	0.563432	-0.00236695	0.000102987	0.553347	0.00812311	0.000101617	0.0398224
ENSG00000174175	-0.00763502	8.31941e-05	0.00387869	-0.00405848	0.000102369	0.211766	-0.00674942	7.24736e-05	0.00338494	-0.0124544	6.36678e-05	8.76712e-10	-0.00606277	0.000236062	0.389924	0.000985016	0.000224017	0.882915	-0.0196897	0.000173607	0.000171286	-0.00799303	0.000171299	0.118759
ENSG00000174238	0.020928	0.000105339	2.65495e-12	0.0185545	0.000129617	4.27064e-07	0.000666693	9.17645e-05	0.796755	0.0137996	8.06149e-05	1.56618e-09	0.0345323	0.000201516	2.05327e-07	0.0226477	0.000191234	0.000285294	-0.00389245	0.000148201	0.416562	0.0109254	0.00014623	0.0212898
ENSG00000174483	-0.0143465	5.42072e-05	2.2566e-11	0.000346713	6.67009e-05	0.894838	-0.00152878	4.72219e-05	0.410391	-0.00396964	4.14843e-05	0.0150409	-0.00166338	0.000138421	0.757937	0.0057647	0.000131358	0.260796	-0.00945642	0.000101799	0.0176749	0.00282802	0.000100445	0.47039
ENSG00000174579	0.0135167	6.79789e-05	1.72712e-08	0.00923638	8.36468e-05	0.0016882	0.00232163	5.9219e-05	0.264314	0.00578933	5.20238e-05	0.00155271	0.0045933	7.21697e-05	0.239009	0.00319001	6.84872e-05	0.388614	-0.00465735	5.30757e-05	0.104836	0.000756591	5.237e-05	0.789051
ENSG00000174600	0.00573959	6.66593e-06	2.61028e-14	0.00256013	8.2023e-06	0.00542932	-0.000716305	5.80694e-06	0.271406	0.00234909	5.10139e-06	4.18929e-05	0.00816018	2.03103e-05	9.55462e-05	0.000736578	1.9274e-05	0.707346	-0.00217013	1.49368e-05	0.1541	0.00298279	1.47382e-05	0.0474324
ENSG00000174697	-0.0176698	0.000115105	1.48624e-08	-0.00481856	0.000141634	0.207515	0.000110311	0.000100272	0.967482	-0.0055768	8.80886e-05	0.0190673	-0.0015912	0.000437249	0.868246	0.00306016	0.000414939	0.736749	0.00171607	0.000321566	0.807805	0.00235905	0.000317291	0.734687
ENSG00000174738	0.00603124	1.22663e-05	3.24067e-09	0.0021418	1.50935e-05	0.0861837	-5.99127e-05	1.06856e-05	0.945925	0.00277336	9.38731e-06	0.000360345	0.00921279	2.81509e-05	0.000180419	-0.000664005	2.67145e-05	0.773746	-0.00149389	2.0703e-05	0.404176	0.00426317	2.04277e-05	0.0162486
ENSG00000174837	-0.0135778	4.63785e-05	7.83903e-12	-0.00183622	5.70678e-05	0.449175	-0.00560565	4.0402e-05	0.0011189	-0.00138752	3.54931e-05	0.357867	0.00112833	0.000137363	0.833769	0.00242598	0.000130354	0.634482	-0.00606367	0.000101021	0.125796	-0.00447037	9.96775e-05	0.252316
ENSG00000174943	0.0129482	4.93409e-05	2.4318e-10	0.0108654	6.0713e-05	1.48704e-05	-0.0026284	4.29827e-05	0.138034	0.00931258	3.77602e-05	2.61726e-09	0.0243686	0.000127587	3.71656e-06	0.0131026	0.000121077	0.00803682	-0.000712427	9.38315e-05	0.851693	0.0104	9.25839e-05	0.00595683
ENSG00000174944	0.0133941	4.48584e-05	6.79097e-12	-0.00328909	5.51974e-05	0.168171	-0.00354252	3.90778e-05	0.0360975	-0.00249853	3.43298e-05	0.0923762	0.0282182	0.000147415	6.64316e-07	0.00802677	0.000139893	0.129504	-0.00913499	0.000108413	0.0262912	-0.00366289	0.000106972	0.365061
ENSG00000174946	0.0223987	0.000173948	5.28366e-09	0.0153343	0.00021404	0.00111894	0.00676675	0.000151533	0.0420457	0.0160524	0.000133121	4.49485e-08	0.0124924	0.000858764	0.353035	0.0231009	0.000814945	0.0708535	-0.0175016	0.000631561	0.0773703	-0.00637532	0.000623163	0.51352
ENSG00000175065	-0.00645018	0.00017849	0.0955298	-0.0102794	0.000219628	0.0308998	-0.00455697	0.000155489	0.176361	-0.0168236	0.000136597	1.53175e-08	-0.0126849	0.000457997	0.196869	0.00105311	0.000434627	0.909996	-0.0139619	0.000336825	0.0538026	-0.0165665	0.000332346	0.0205536
ENSG00000175182	0.0112047	2.19189e-05	2.63232e-16	0.00529088	2.69708e-05	0.00153614	-0.000208493	1.90944e-05	0.859848	0.00614775	1.67744e-05	3.68465e-09	0.0168622	7.75328e-05	3.77445e-05	0.00998969	7.35767e-05	0.00951684	-0.00116653	5.702e-05	0.694566	0.0139632	5.62618e-05	2.80497e-06
ENSG00000175287	0.0110117	2.15623e-05	4.83328e-16	0.00166287	2.6532e-05	0.314866	-0.00127109	1.87838e-05	0.277855	0.00421793	1.65015e-05	4.31286e-05	0.0172711	8.93781e-05	8.29601e-05	0.00777617	8.48176e-05	0.0595066	0.00332564	6.57314e-05	0.297465	0.0122765	6.48574e-05	0.000114781
ENSG00000175309	-0.0191495	3.83973e-05	7.77566e-26	-0.00442201	4.72472e-05	0.0452822	-0.00647143	3.34494e-05	3.61321e-05	-0.00597699	2.93852e-05	1.41257e-05	-0.015056	0.000104839	0.00146812	-0.00237819	9.94898e-05	0.593719	-0.00843871	7.71019e-05	0.0150134	0.00252969	7.60767e-05	0.458136
ENSG00000175398	0.0177452	8.28694e-05	2.21787e-11	0.00283468	0.000101969	0.382127	-0.000797591	7.21907e-05	0.728304	0.00784732	6.34193e-05	0.000103426	0.0123704	0.000199821	0.0571054	-0.00429282	0.000189625	0.485567	-0.009995	0.000146954	0.0367087	-0.000707032	0.000145	0.880559
ENSG00000175463	0.0152367	8.59393e-05	1.58917e-08	0.000159607	0.000105747	0.961455	-0.00594103	7.4865e-05	0.0111273	0.00296083	6.57687e-05	0.149568	0.0199262	9.09718e-05	7.29877e-06	0.0083619	8.63299e-05	0.0446635	-0.00166288	6.69034e-05	0.605366	0.00584915	6.60138e-05	0.0661196
ENSG00000175485	0.0139204	3.3395e-05	1.7022e-16	0.0040461	4.10919e-05	0.0494964	0.000562246	2.90917e-05	0.69968	0.00531307	2.5557e-05	3.47941e-05	0.0105806	8.77083e-05	0.0142202	0.00753335	8.3233e-05	0.065314	-0.00620236	6.45033e-05	0.0502963	-0.00577277	6.36457e-05	0.0647468
ENSG00000175514	-0.00742136	2.27657e-05	8.75332e-08	-0.00121644	2.80128e-05	0.474245	-0.0041252	1.98321e-05	0.00062079	-0.00290249	1.74224e-05	0.0060951	-0.00418772	6.78876e-05	0.268304	0.0028977	6.44236e-05	0.419372	-0.00317118	4.99266e-05	0.254384	0.00385958	4.92628e-05	0.159975
ENSG00000175591	0.000572816	4.55793e-06	0.354128	-0.00293525	5.60845e-06	0.000117499	-0.00249744	3.97059e-06	3.75857e-06	-0.00118884	3.48815e-06	0.0120386	0.0165952	3.66693e-05	5.8575e-09	0.00128424	3.47982e-05	0.626185	-0.00134693	2.69677e-05	0.509813	0.0018815	2.66091e-05	0.350912
ENSG00000175793	-0.0134735	5.63948e-05	7.08719e-10	0.000763414	6.93928e-05	0.775375	-0.00416725	4.91277e-05	0.0278983	-0.0054093	4.31585e-05	0.0011696	-0.0079237	0.000171021	0.187125	-0.00218357	0.000162294	0.701326	-0.0103719	0.000125774	0.0192226	0.00567581	0.000124102	0.192851
ENSG00000175827	0.0207063	6.14574e-05	1.8879e-19	0.0029128	7.56222e-05	0.297041	0.000368971	5.35379e-05	0.851967	0.00630951	4.70329e-05	0.000288082	0.0274135	0.000215524	5.80172e-05	0.0166165	0.000204527	0.00968436	-0.00559877	0.000158503	0.258735	0.00423519	0.000156395	0.38639
ENSG00000175938	0.00615135	1.00203e-05	2.55218e-11	0.00340131	1.23298e-05	0.00259263	4.85025e-05	8.72904e-06	0.951557	0.00379695	7.66844e-06	6.98079e-08	0.00848898	2.28872e-05	0.000130633	0.00685341	2.17193e-05	0.00109757	0.00223971	1.68319e-05	0.165829	0.00680079	1.66081e-05	2.51941e-05
ENSG00000175970	0.0158943	2.76908e-05	8.74309e-25	0.00428097	3.4073e-05	0.0224935	0.00180988	2.41225e-05	0.172779	0.00938909	2.11915e-05	1.44748e-15	0.0139146	8.11372e-05	0.000840639	0.00542881	7.69972e-05	0.166815	0.000390101	5.96708e-05	0.897852	0.00509776	5.88773e-05	0.0897944
ENSG00000176020	0.0076456	1.53745e-05	2.18893e-11	0.000735732	1.8918e-05	0.598417	-0.00228333	1.33933e-05	0.0210458	0.00262993	1.1766e-05	0.00250038	0.0126713	0.00019162	0.0466434	0.0105329	0.000181842	0.0811725	-0.00377698	0.000140923	0.418858	0.0106207	0.000139049	0.021692
ENSG00000176075	-0.00169993	2.87866e-06	0.000550586	-0.00171017	3.54214e-06	0.00471032	-0.000835793	2.50771e-06	0.0509252	-0.00213004	2.20302e-06	1.69117e-08	-0.00134898	6.62886e-06	0.253835	-0.00147516	6.29062e-06	0.188685	-0.00133139	4.87507e-06	0.125983	-0.00103004	4.81024e-06	0.229916
ENSG00000176095	0.00596485	8.60852e-06	3.07431e-12	0.0036496	1.05926e-05	0.000490887	0.000548546	7.49921e-06	0.45856	0.00342363	6.58803e-06	1.55282e-07	0.00682911	1.59352e-05	0.000223536	0.00262011	1.51221e-05	0.13227	-0.00146531	1.17192e-05	0.276982	0.00126575	1.15634e-05	0.341135
ENSG00000176349	-0.0116054	3.53543e-05	2.09315e-11	-0.000365536	4.35027e-05	0.862994	-0.000422821	3.07984e-05	0.777987	-0.00252981	2.70563e-05	0.0549507	-0.00767965	0.000108723	0.10905	-0.00805844	0.000103175	0.0765341	-5.76618e-05	7.99583e-05	0.986921	0.00289571	7.88951e-05	0.404355
ENSG00000176438	0.0441095	8.92077e-05	8.92321e-55	-0.00293232	0.000109768	0.383547	-0.00336454	7.77122e-05	0.15795	0.00807749	6.827e-05	0.00011724	0.049027	0.000184228	4.8402e-14	0.00990188	0.000174828	0.094461	-0.0104405	0.000135487	0.023135	0.00159078	0.000133686	0.724789
ENSG00000176623	0.00913798	2.48304e-05	2.9966e-10	-0.00127043	3.05533e-05	0.474235	-0.00299841	2.16307e-05	0.0171306	0.00413166	1.90025e-05	0.000187793	0.0250946	0.000136817	4.189e-06	0.00462089	0.000129835	0.364425	-0.00173551	0.000100619	0.660112	0.00359941	9.92812e-05	0.355552
ENSG00000176654	-0.0156812	7.32313e-05	3.08907e-10	-0.00553216	9.01097e-05	0.0697078	-0.00578588	6.37945e-05	0.00740528	-0.00479393	5.60433e-05	0.0115342	0.0111674	0.000268365	0.137912	0.0017669	0.000254671	0.804318	-0.00474704	0.000197364	0.390622	-0.00199821	0.000194739	0.714059
ENSG00000176659	-0.0173427	4.43941e-05	6.041e-19	-0.00991154	5.46262e-05	3.10641e-05	-0.00636535	3.86734e-05	0.000156651	-0.0103754	3.39745e-05	2.94546e-12	0.0119949	9.40467e-05	0.00732599	0.00238909	8.92479e-05	0.571531	-0.00292306	6.91648e-05	0.371891	0.00134706	6.82451e-05	0.6765
ENSG00000176895	-0.00473283	0.000109835	0.118932	-0.00709796	0.00013515	0.0574135	-0.00591258	9.56814e-05	0.0253978	-0.0131584	8.40559e-05	1.68585e-08	-0.0106637	0.000330736	0.201707	-0.00380373	0.00031386	0.630946	-0.016805	0.000243233	0.00645581	-0.0164857	0.000239999	0.0067665
ENSG00000176922	-0.00866797	0.000176794	0.024445	-0.0113479	0.000217542	0.016677	-0.0066639	0.000154012	0.0470296	-0.0168551	0.000135299	1.2312e-08	-0.0218279	0.00052213	0.0379254	-0.00687965	0.000495488	0.489319	-0.017994	0.00038399	0.0200881	-0.0175636	0.000378884	0.0214555
ENSG00000177025	-0.0117092	3.57492e-05	1.79803e-11	0.00349731	4.39887e-05	0.10074	-0.00262785	3.11425e-05	0.0815315	-0.00287351	2.73586e-05	0.0301867	-0.0149125	6.3539e-05	5.62307e-05	0.00355739	6.02969e-05	0.305645	-0.00092388	4.67285e-05	0.731193	0.000383578	4.61071e-05	0.885055
ENSG00000177103	-0.0105524	2.86638e-05	1.33956e-11	-0.00287695	3.52703e-05	0.131582	-0.00728896	2.49701e-05	7.60689e-08	-0.00542204	2.19362e-05	5.17647e-06	-0.0106815	8.33849e-05	0.011163	-0.00576072	7.91301e-05	0.147918	-0.00876672	6.13237e-05	0.00467631	0.000553918	6.05083e-05	0.855401
ENSG00000177338	0.00727683	2.10501e-05	4.8859e-08	0.00299095	2.59018e-05	0.0673941	0.000684464	1.83375e-05	0.554204	0.00291143	1.61095e-05	0.00422695	0.00149635	5.8383e-05	0.669477	-0.000935247	5.5404e-05	0.778583	8.90862e-05	4.29366e-05	0.97243	0.00186105	4.23657e-05	0.464517
ENSG00000177455	0.0177398	7.62962e-05	3.22927e-12	0.0014501	9.3881e-05	0.641223	-0.00496125	6.64645e-05	0.024422	0.0115867	5.83889e-05	2.56557e-09	0.00702901	0.000128893	0.177709	0.00437047	0.000122316	0.376796	-0.00147809	9.47917e-05	0.699582	0.00904117	9.35313e-05	0.0172135
ENSG00000177576	-0.0184072	0.000113765	3.00155e-09	-0.00763314	0.000139986	0.0446759	-0.0052953	9.91052e-05	0.0491422	-0.00765741	8.70637e-05	0.00121456	-0.033794	0.000320484	4.83254e-05	-0.00215614	0.000304131	0.782037	-0.009667	0.000235694	0.110136	-0.0026851	0.00023256	0.652328
ENSG00000177602	0.0132413	4.88083e-05	7.62951e-11	0.00805961	6.00577e-05	0.00122271	-0.000637893	4.25187e-05	0.717342	0.0100751	3.73526e-05	9.75427e-11	0.000310175	8.67339e-05	0.94212	0.00108263	8.23083e-05	0.789443	-0.000879049	6.37868e-05	0.779648	0.00402964	6.29386e-05	0.194213
ENSG00000177674	-0.010575	2.31867e-05	5.24801e-14	-0.00408757	2.85308e-05	0.0172691	-0.00540892	2.01988e-05	8.93473e-06	-0.0057899	1.77446e-05	6.49207e-08	0.0131624	5.98879e-05	0.000242647	0.0053772	5.68321e-05	0.11113	-0.000929309	4.40434e-05	0.721891	0.00196743	4.34578e-05	0.445207
ENSG00000178035	0.00412804	6.68277e-06	3.96732e-08	0.0011132	8.22302e-06	0.226851	-0.000830739	5.82161e-06	0.202715	0.00181271	5.11427e-06	0.00157576	0.00583626	2.31281e-05	0.00849675	0.00389972	2.1948e-05	0.0631804	-0.00219122	1.70091e-05	0.177415	0.00107916	1.67829e-05	0.50037
ENSG00000178038	0.00369301	4.53788e-06	2.54957e-09	0.00138018	5.58378e-06	0.0690898	-0.000845925	3.95312e-06	0.115503	0.0011167	3.4728e-06	0.0180753	0.00592145	5.32079e-05	0.0774785	0.00387768	5.04929e-05	0.222531	-0.000716013	3.91307e-05	0.771086	0.00396157	3.86104e-05	0.103461
ENSG00000178084	-0.00389453	7.9652e-05	0.131878	-0.00843749	9.80103e-05	0.00802211	-0.00419595	6.93879e-05	0.0624382	-0.0107792	6.09571e-05	5.67862e-08	-0.0111869	0.000209484	0.0926939	-0.0124684	0.000198795	0.0484836	-0.0154409	0.000154061	0.00169706	-0.0126166	0.000152013	0.0091809
ENSG00000178257	-0.00696156	1.60776e-05	2.41692e-09	0.000108611	1.97831e-05	0.939392	-0.00295793	1.40058e-05	0.00348449	-0.00308963	1.2304e-05	0.000516946	-0.00120373	3.51034e-05	0.657879	0.00142398	3.33122e-05	0.580952	-0.00217136	2.58161e-05	0.277747	0.00313822	2.54728e-05	0.11224
ENSG00000178307	-0.0138209	1.33026e-05	1.84566e-37	-0.00365468	1.63686e-05	0.00496021	-0.0017722	1.15884e-05	0.0541626	-0.00438774	1.01804e-05	6.39426e-08	-0.0133648	4.41239e-05	1.53344e-05	-0.0030756	4.18725e-05	0.287902	-0.00439228	3.24501e-05	0.0506572	-0.00438929	3.20186e-05	0.0477919
ENSG00000178449	0.0117529	2.72824e-05	1.28311e-14	0.000841868	3.35704e-05	0.650972	-0.0032273	2.37667e-05	0.0143752	0.00535677	2.0879e-05	3.9331e-06	0.00487298	7.25903e-05	0.212991	0.00137517	6.88864e-05	0.710827	-0.0088957	5.33851e-05	0.00212094	0.00462251	5.26753e-05	0.103811
ENSG00000178789	-0.0222531	5.28662e-05	2.19421e-25	-0.00694509	6.50508e-05	0.00739452	-0.00639593	4.60537e-05	0.000497939	-0.00820044	4.04581e-05	3.93672e-07	-0.00705971	0.000177805	0.248902	0.00113423	0.000168732	0.84508	-0.00302589	0.000130763	0.501305	0.000709537	0.000129024	0.872995
ENSG00000178802	0.00184146	1.36061e-05	0.0847831	5.81242e-05	1.67421e-05	0.96472	-0.00575914	1.18528e-05	7.37954e-10	-0.00070841	1.04127e-05	0.386113	0.00798332	2.8357e-05	0.00118649	-0.00145467	2.69101e-05	0.53043	-0.00274193	2.08546e-05	0.127604	0.00180639	2.05773e-05	0.30854
ENSG00000178904	-0.0169862	9.6762e-05	2.93733e-09	-0.0069203	0.000119064	0.0484166	-0.0080443	8.42931e-05	0.00120513	-0.00664103	7.40512e-05	0.00234175	0.00897341	0.000226568	0.194301	-0.00153501	0.000215007	0.814782	-0.0056039	0.000166625	0.270211	0.000456013	0.000164409	0.927481
ENSG00000179038	-0.0100741	7.15683e-05	4.07166e-05	-0.00357422	8.80635e-05	0.235736	-0.00200404	6.23459e-05	0.347665	-0.0101128	5.47707e-05	7.72666e-08	-0.00676473	0.00022743	0.328483	0.00437957	0.000215825	0.50483	-0.013439	0.000167259	0.00859657	-0.0136338	0.000165035	0.00691535
ENSG00000179055	-0.00433162	0.000112834	0.159106	-0.00681004	0.00013884	0.0720544	-0.00224824	9.8294e-05	0.401416	-0.0133326	8.6351e-05	1.70336e-08	0.00337217	0.00020866	0.610877	-0.00193287	0.000198013	0.758564	-0.0138158	0.000153455	0.00483231	-0.00821036	0.000151414	0.0884216
ENSG00000179256	-0.00211988	0.000125684	0.513707	-0.0113634	0.000154651	0.00448313	-0.0061258	0.000109488	0.0303829	-0.013751	9.61848e-05	3.53927e-08	0.0105603	0.000375512	0.235325	0.000539806	0.000356351	0.948976	-0.0130496	0.000276163	0.046571	-0.0116527	0.000272491	0.0715332
ENSG00000179262	-0.0390217	9.48994e-05	1.89294e-41	-0.00783884	0.000116772	0.0240006	-0.00625759	8.26705e-05	0.0109413	-0.0134066	7.26258e-05	6.48463e-10	-0.0399869	0.000257212	1.04533e-07	0.000947148	0.000244088	0.892085	-0.00486807	0.000189162	0.368539	0.00152337	0.000186647	0.775382
ENSG00000179362	-0.0022437	8.35993e-05	0.396717	-0.0114075	0.000102867	0.000471996	-0.00586761	7.28265e-05	0.0110175	-0.011558	6.39779e-05	1.35055e-08	0.00258739	0.000225329	0.707123	-0.000895842	0.000213832	0.890955	-0.0103752	0.000165714	0.0411193	-0.0119143	0.00016351	0.0175854
ENSG00000179456	0.0123808	3.44889e-05	4.87985e-13	0.010303	4.2438e-05	9.1994e-07	0.00125478	3.00446e-05	0.39696	0.00844619	2.63941e-05	1.09416e-10	0.0171222	8.20352e-05	4.71599e-05	0.0142879	7.78493e-05	0.000332734	0.00624986	6.03311e-05	0.0414523	0.00514042	5.95289e-05	0.0888926
ENSG00000179468	-0.0126574	5.13993e-05	1.30593e-09	0.00150535	6.32458e-05	0.55562	-0.00329164	4.47758e-05	0.0688274	-0.000527929	3.93355e-05	0.739633	-0.0105276	0.000165937	0.0755115	0.00516755	0.00015747	0.357074	-0.00133258	0.000122035	0.759127	0.00420601	0.000120413	0.32699
ENSG00000179695	-0.00438718	0.000270478	0.356909	-0.0181008	0.000332818	0.00203348	-0.00644568	0.000235624	0.120323	-0.0201042	0.000206995	3.93146e-08	0.00531974	0.00062862	0.643742	-0.00158475	0.000596545	0.884553	-0.0194537	0.000462306	0.0219747	-0.0204133	0.000456159	0.0148945
ENSG00000179813	0.0310463	0.000107906	2.58298e-24	0.0103764	0.000132776	0.00509664	-0.00227378	9.40007e-05	0.385511	0.00797843	8.25794e-05	0.000538834	0.0378222	0.000273303	9.74694e-07	0.0169573	0.000259357	0.0189519	-0.010995	0.000200995	0.0493356	0.00507973	0.000198323	0.356264
ENSG00000179820	-0.00455544	1.03344e-05	1.07034e-06	-0.0017685	1.27163e-05	0.122661	-0.00501068	9.00267e-06	7.87554e-10	-0.00299737	7.90882e-06	2.69541e-05	0.00394862	3.54894e-05	0.149112	0.00238757	3.36785e-05	0.357522	-0.00194685	2.61e-05	0.333026	0.0063241	2.57529e-05	0.00155138
ENSG00000179933	0.0192294	4.67718e-05	9.03511e-22	0.00549064	5.75519e-05	0.0243228	0.00241928	4.07447e-05	0.160859	0.00457825	3.57941e-05	0.00254876	0.00611021	6.36107e-05	0.0955931	-0.000323825	6.0365e-05	0.925688	-0.0108387	4.67813e-05	6.89482e-05	-0.00115794	4.61592e-05	0.662761
ENSG00000180061	-0.0572741	0.000239022	6.0361e-36	-0.0034617	0.000294112	0.52969	-0.00137688	0.000208221	0.724012	-0.0119069	0.000182922	0.000520311	-0.0349331	0.000874329	0.0103886	-0.0193126	0.000829716	0.134174	-0.00322161	0.000643008	0.746741	0.00255131	0.000634458	0.79548
ENSG00000180139	0.0079753	1.91064e-05	3.66998e-10	0.00610263	2.35101e-05	9.20667e-05	-0.00070195	1.66443e-05	0.524331	0.00181806	1.4622e-05	0.0606177	0.000894397	8.21945e-05	0.829722	0.00433192	7.80005e-05	0.272795	-0.00248619	6.04483e-05	0.416515	0.00877546	5.96446e-05	0.00385931
ENSG00000180332	-0.00519942	0.000148919	0.141241	-0.0154227	0.000183241	0.000398066	-0.00638582	0.000129729	0.0381217	-0.0163968	0.000113966	1.60498e-09	0.015047	0.000582062	0.174546	0.000265004	0.000552362	0.979869	-0.0230648	0.000428066	0.00485078	-0.0195313	0.000422374	0.0154682
ENSG00000180354	-0.00112825	1.51525e-05	0.31684	-0.00269115	1.86449e-05	0.0524291	-0.00643035	1.31999e-05	7.46333e-11	-0.00421264	1.15961e-05	1.12641e-06	0.00787603	2.1178e-05	0.000222232	-0.000275678	2.00974e-05	0.890546	-0.00199628	1.5575e-05	0.199051	-0.000410529	1.53679e-05	0.788711
ENSG00000180433	0.00393595	0.000104985	0.184683	-0.00895234	0.000129181	0.0142661	-0.00155801	9.1456e-05	0.546601	-0.0129559	8.03438e-05	1.33788e-08	-0.000577226	0.000249455	0.936498	-0.00500698	0.000236726	0.466634	-0.00398773	0.000183457	0.454395	-0.010143	0.000181017	0.0543693
ENSG00000180509	-0.0372169	9.13226e-05	2.23749e-39	-0.0115083	0.000112371	0.00073811	-0.00922158	7.95546e-05	0.000134403	-0.0183121	6.98885e-05	1.12636e-17	-0.0102141	0.000333877	0.223514	0.00230939	0.000316841	0.771568	-0.0120634	0.000245543	0.0510154	-0.00671318	0.000242279	0.270149
ENSG00000180549	-0.0110933	3.77837e-05	5.64545e-10	-0.0110993	4.64922e-05	4.40511e-07	-0.0101225	3.29148e-05	8.52922e-11	-0.00815611	2.89156e-05	2.5393e-09	0.0174132	0.000108949	0.00031702	0.0036767	0.00010339	0.418635	-0.000431714	8.01246e-05	0.902422	0.00393505	7.90592e-05	0.257853
ENSG00000180878	-0.00995312	4.05962e-05	7.70853e-08	0.000844598	4.99528e-05	0.709829	-0.00345551	3.53649e-05	0.0316402	-0.00258852	3.10679e-05	0.0668445	0.0160219	0.000133106	0.00264161	0.00773884	0.000126314	0.12401	-0.00403312	9.78901e-05	0.300482	0.00297784	9.65885e-05	0.438302
ENSG00000180929	0.0119496	4.09328e-05	1.41616e-10	-0.00456568	5.0367e-05	0.0452814	-0.00420881	3.56581e-05	0.00916549	0.000355216	3.13255e-05	0.80214	0.0184587	0.000115393	0.000209833	-0.00232375	0.000109505	0.619296	-0.0099418	8.48636e-05	0.00637407	-0.00274247	8.37352e-05	0.443297
ENSG00000181631	-0.0208618	6.77183e-05	4.52789e-18	-0.00259635	8.33261e-05	0.375869	-0.00398109	5.8992e-05	0.0552178	-0.00735952	5.18243e-05	5.64434e-05	-0.0116439	0.000401602	0.205829	0.00165467	0.00038111	0.849564	-0.00729893	0.00029535	0.280727	-0.00554284	0.000291423	0.406256
ENSG00000181873	0.0169565	4.6669e-05	2.11754e-17	0.00250492	5.74254e-05	0.303431	-0.000409947	4.06552e-05	0.811939	0.00207103	3.57155e-05	0.171348	0.0301604	7.43995e-05	2.58974e-13	0.00977096	7.06033e-05	0.0096248	0.00287612	5.47157e-05	0.323306	0.00604825	5.39881e-05	0.0357724
ENSG00000181908	0.00816477	1.4158e-05	1.02956e-13	-0.00431884	1.74212e-05	0.00129436	-0.00362239	1.23336e-05	0.00013936	-0.00064975	1.0835e-05	0.435809	0.0214486	5.49857e-05	8.99696e-10	0.00387093	5.218e-05	0.230955	-0.00221062	4.04382e-05	0.377138	0.00396781	3.99005e-05	0.108631
ENSG00000181963	-0.00404845	1.33604e-05	0.000134644	-0.00382983	1.64397e-05	0.00330785	-0.00492902	1.16388e-05	1.00666e-07	-0.00488643	1.02246e-05	1.93412e-09	0.0125092	9.60097e-05	0.00565907	0.00697671	9.11108e-05	0.102603	-0.00441048	7.06085e-05	0.182703	0.00048456	6.96696e-05	0.881897
ENSG00000182346	-0.0163062	0.000106482	5.46401e-08	-0.00604101	0.000131025	0.100451	-0.00653484	9.27609e-05	0.0121182	-0.00983762	8.14902e-05	1.77345e-05	-0.0302869	0.00023262	1.96302e-05	-0.00334345	0.000220751	0.614618	-0.00845145	0.000171076	0.101167	-0.00450764	0.000168801	0.374887
ENSG00000182481	0.00147845	7.27666e-05	0.549441	-0.00930911	8.9538e-05	0.00221875	-0.00453684	6.33898e-05	0.0350817	-0.010434	5.56878e-05	3.85905e-08	0.00627025	0.000144441	0.255853	-0.00636637	0.000137071	0.224166	-0.0164705	0.000106226	6.0045e-05	-0.00851033	0.000104814	0.0340024
ENSG00000182544	0.004756	8.86074e-06	3.90013e-08	0.00466098	1.0903e-05	1.16792e-05	-0.00196983	7.71893e-06	0.00876077	0.00263108	6.78106e-06	6.8794e-05	0.00422347	3.48711e-05	0.119635	0.00182592	3.30918e-05	0.477673	-0.00158797	2.56453e-05	0.425599	0.00154514	2.53043e-05	0.432037
ENSG00000182545	0.0368363	0.000218443	1.57622e-17	0.00475172	0.000268789	0.36687	-0.00177281	0.000190294	0.634384	0.0161309	0.000167172	9.14092e-07	0.0237116	0.000483021	0.0191712	0.00757675	0.000458375	0.428601	-0.0063931	0.000355228	0.388802	0.0123849	0.000350505	0.0911693
ENSG00000182676	-0.0354189	0.00010373	4.95916e-32	0.00162575	0.000127638	0.654113	-0.00555425	9.03629e-05	0.030708	-0.00820171	7.93836e-05	0.000285823	-0.024116	0.000255193	0.00109719	0.0039808	0.000242171	0.567109	-0.00988908	0.000187676	0.0671991	-7.44388e-05	0.000185181	0.988831
ENSG00000182885	-0.0141716	4.55635e-05	6.06004e-13	-0.00402116	5.6065e-05	0.0946153	-0.00656952	3.96921e-05	0.000117703	-0.0070816	3.48694e-05	2.3559e-06	0.0228101	0.000196204	0.00043704	0.00985343	0.000186193	0.10679	0.00065152	0.000144294	0.890339	0.00653288	0.000142376	0.161796
ENSG00000183018	0.00997217	3.65555e-05	1.41744e-08	2.0545e-06	4.49808e-05	0.999239	-0.00510406	3.18449e-05	0.00083205	5.02494e-05	2.79756e-05	0.970078	0.0273902	0.000285179	0.000460274	0.00767514	0.000270628	0.296849	-0.00359934	0.000209729	0.527639	0.00349826	0.00020694	0.53384
ENSG00000183160	0.0155116	6.48506e-05	3.78026e-11	-0.00235497	7.97975e-05	0.411768	-0.00333226	5.64938e-05	0.101	0.00150098	4.96297e-05	0.400272	0.0220497	0.000151862	0.000115004	0.00378394	0.000144114	0.480737	-0.00738077	0.000111684	0.0765344	0.00697619	0.000110199	0.0897034
ENSG00000183172	0.0122485	3.39496e-05	5.66917e-13	0.004166	4.17744e-05	0.0448706	-0.002443	2.95748e-05	0.096559	0.00476803	2.59814e-05	0.000227554	0.012278	0.000123215	0.0163617	0.000872899	0.000116928	0.856645	-0.0120879	9.06158e-05	0.00136081	0.0039519	8.94109e-05	0.285234
ENSG00000183504	0.00592598	1.39019e-05	4.58384e-08	0.00460441	1.7106e-05	0.000538923	0.000772965	1.21104e-05	0.411139	0.00357237	1.0639e-05	1.6103e-05	0.0030225	3.65262e-05	0.276038	0.00415498	3.46625e-05	0.114947	-0.000402604	2.68625e-05	0.843466	0.00177597	2.65053e-05	0.377622
ENSG00000183531	0.0417688	0.000208183	5.99926e-23	0.00245602	0.000256166	0.632799	-0.00328528	0.000181356	0.366698	0.00687779	0.000159321	0.0315559	0.0720873	0.00069265	5.96054e-09	0.0240164	0.000657308	0.0366766	-0.00568871	0.000509396	0.521827	0.0120463	0.000502623	0.169718
ENSG00000183624	0.0051297	1.50382e-05	5.22132e-06	0.00138726	1.85042e-05	0.315369	-0.00261063	1.31003e-05	0.00766365	0.00469302	1.15086e-05	5.34606e-08	0.0036785	5.11946e-05	0.262838	0.000757558	4.85824e-05	0.807839	0.00407769	3.76501e-05	0.0918532	0.00649126	3.71494e-05	0.0067225
ENSG00000183696	-0.0154383	5.06215e-05	1.03105e-13	-0.00765541	6.22889e-05	0.00255774	-0.00892275	4.40983e-05	7.22054e-07	-0.00735929	3.87403e-05	3.25231e-06	-0.00221988	0.000211029	0.739054	0.00540704	0.000200261	0.392783	-0.00487369	0.000155197	0.320342	1.56652e-05	0.000153133	0.997415
ENSG00000183814	-0.00694479	8.21419e-06	1.13898e-16	0.00126402	1.01074e-05	0.215819	-0.00178154	7.15569e-06	0.0137968	-0.00272556	6.28625e-06	1.85986e-05	-0.00395472	2.00699e-05	0.0549791	0.00127938	1.90458e-05	0.511935	0.000440881	1.476e-05	0.770514	0.00322409	1.45638e-05	0.0312071
ENSG00000183955	-0.00381739	1.94788e-06	1.03254e-20	-0.0011825	2.39683e-06	0.0174821	-0.000591398	1.69687e-06	0.0930704	-0.00159882	1.4907e-06	2.58956e-07	-0.00308029	6.50352e-06	0.00880796	-0.000490633	6.17167e-06	0.658561	-0.00114006	4.78288e-06	0.185698	-0.00111841	4.71929e-06	0.188243
ENSG00000184224	0.00492469	5.81739e-06	2.48532e-12	-0.000187833	7.15819e-06	0.826963	-0.00142487	5.06775e-06	0.0192576	0.0011507	4.452e-06	0.0314102	0.0107336	3.11157e-05	3.47029e-05	0.000735991	2.9528e-05	0.761828	-0.00392679	2.28834e-05	0.0375382	0.00126792	2.25792e-05	0.494844
ENSG00000184361	0.00752608	1.03605e-05	1.20486e-15	0.00144383	1.27484e-05	0.208085	-0.00253087	9.0254e-06	0.00184996	0.00193196	7.92879e-06	0.00680622	-0.000243574	2.55349e-05	0.916312	-0.000942941	2.4232e-05	0.668206	-0.00144133	1.87791e-05	0.398086	0.00145564	1.85294e-05	0.387086
ENSG00000184428	0.0251689	4.86667e-05	2.97994e-34	0.00238496	5.98834e-05	0.337299	-0.000976834	4.23954e-05	0.578786	0.00846759	3.72442e-05	4.88535e-08	0.0385567	0.000179112	1.03988e-09	0.0095617	0.000169973	0.10144	0.000950942	0.000131724	0.833185	0.00750466	0.000129973	0.0927641
ENSG00000184502	-0.00421616	5.15619e-05	0.0426777	-0.00989735	6.3446e-05	0.000112949	-0.00667505	4.49175e-05	0.000234377	-0.00860226	3.94599e-05	7.24759e-08	-0.00153036	0.000165945	0.795658	-0.000822409	0.000157478	0.883402	-0.0110594	0.000122041	0.0113266	-0.0124831	0.000120418	0.00381992
ENSG00000184517	-0.000241443	1.19558e-05	0.809416	-0.00339439	1.47113e-05	0.00591072	-0.00226689	1.04151e-05	0.00940533	-0.00419175	9.14965e-06	5.07261e-08	0.00105555	3.50598e-05	0.697583	-0.000961653	3.32709e-05	0.709107	-0.00331695	2.57841e-05	0.0975021	-0.00462147	2.54412e-05	0.0195393
ENSG00000184551	0.0289348	5.68803e-05	2.57959e-38	0.00855914	6.99901e-05	0.00146711	-0.00012228	4.95506e-05	0.948744	0.0110365	4.353e-05	5.20934e-11	0.0391618	0.000112306	1.40994e-14	0.0181144	0.000106576	0.000103718	-0.00365485	8.25932e-05	0.307014	0.0113878	8.1495e-05	0.00135971
ENSG00000184557	-0.00585547	2.56794e-05	6.82728e-05	-0.000174825	3.15981e-05	0.922854	-0.00748129	2.23703e-05	5.68393e-09	-0.00468065	1.96523e-05	3.20093e-05	-0.000826357	5.24347e-05	0.803538	0.00175102	4.97592e-05	0.578638	-0.00272536	3.85621e-05	0.265018	0.00302871	3.80493e-05	0.209463
ENSG00000184574	0.0134499	6.68714e-05	1.55315e-08	-0.00268489	8.2284e-05	0.356787	-0.00498411	5.82542e-05	0.0157524	0.00115443	5.11761e-05	0.524055	0.00442247	0.000175057	0.466379	-0.00614482	0.000166125	0.286432	-0.00636907	0.000128743	0.154234	0.00128764	0.000127031	0.770016
ENSG00000184640	-0.0199433	6.4192e-05	1.72689e-17	0.000649341	7.89871e-05	0.820039	-0.00793804	5.59201e-05	8.85933e-05	-0.00815419	4.91257e-05	4.65128e-06	0.00382729	0.000135046	0.472944	0.00218303	0.000128156	0.666118	-0.01091	9.93172e-05	0.00566233	0.000342726	9.79966e-05	0.9294
ENSG00000184677	-0.00897307	1.37331e-05	1.19765e-16	-0.000229828	1.68983e-05	0.861799	-0.00198236	1.19634e-05	0.034038	-0.00269433	1.05098e-05	0.00105109	-0.0128998	5.90357e-05	0.000290638	-0.00403348	5.60234e-05	0.228352	-0.00225249	4.34167e-05	0.385115	0.00386097	4.28394e-05	0.131805
ENSG00000185024	-0.0122029	4.67978e-05	8.8452e-10	-0.00185346	5.75838e-05	0.446978	-0.00527473	4.07673e-05	0.00226422	-0.00467925	3.5814e-05	0.00204901	0.000178675	0.000271513	0.981141	0.014348	0.000257659	0.0461222	-0.00312918	0.000199679	0.573574	0.0109212	0.000197023	0.0471229
ENSG00000185189	-0.00983389	3.2979e-05	3.95581e-09	0.00247406	4.058e-05	0.226642	-0.00178724	2.87292e-05	0.217321	-0.00260224	2.52386e-05	0.0409599	-0.00203694	0.000109333	0.671112	0.000421518	0.000103755	0.926216	-0.0019606	8.04071e-05	0.578425	0.00345084	7.93379e-05	0.321817
ENSG00000185278	-0.00211852	1.18305e-05	0.0334985	-0.00571349	1.45572e-05	3.34023e-06	-0.00418538	1.0306e-05	1.51626e-06	-0.00452896	9.0538e-06	3.34331e-09	-0.00377817	2.93895e-05	0.129355	-0.00345864	2.78899e-05	0.14341	-0.00445692	2.16139e-05	0.0152624	-0.00207323	2.13265e-05	0.25107
ENSG00000185298	0.00632856	1.01725e-05	9.81601e-12	0.000922772	1.25171e-05	0.416762	-0.000827239	8.86165e-06	0.303848	0.00183152	7.78494e-06	0.00961701	0.0151806	3.69232e-05	9.88059e-08	0.00321152	3.50392e-05	0.225215	-0.00387379	2.71544e-05	0.0594773	0.00157978	2.67934e-05	0.434986
ENSG00000185404	-0.00999625	1.89205e-05	3.57128e-15	-0.000394658	2.32813e-05	0.798971	0.00027659	1.64824e-05	0.800953	-0.00325489	1.44797e-05	0.000746585	-0.0044341	1.58146e-05	0.0155246	0.000763857	1.50076e-05	0.659075	-0.000813293	1.16305e-05	0.544474	-0.000925186	1.14759e-05	0.484758
ENSG00000185475	0.0106918	2.55681e-05	4.17213e-13	0.00432767	3.1461e-05	0.0163732	-0.000108935	2.22733e-05	0.931929	0.00415912	1.9567e-05	0.000211227	0.00691823	4.76119e-05	0.0294179	0.00262535	4.51825e-05	0.382369	-0.00183326	3.50153e-05	0.43117	0.0031565	3.45497e-05	0.169962
ENSG00000185863	0.0225109	8.28048e-05	2.69039e-17	-0.00565254	0.00010189	0.0813493	-0.00166698	7.21344e-05	0.46767	0.00781019	6.33699e-05	0.000110809	0.0266627	0.000281413	0.000595101	0.00489427	0.000267054	0.502858	-0.00409788	0.000206959	0.469173	-0.000529364	0.000204208	0.924473
ENSG00000185933	0.0112314	5.12961e-05	6.87526e-08	0.000166105	6.31189e-05	0.948094	-0.00461753	4.4686e-05	0.0106524	0.00087788	3.92565e-05	0.580141	0.0144759	0.00014042	0.00807524	0.00269446	0.000133255	0.6015	-0.00199892	0.000103269	0.617117	0.00498387	0.000101896	0.20695
ENSG00000186193	-0.00143678	1.21498e-05	0.154644	-0.00360489	1.49501e-05	0.00373611	-0.00492258	1.05842e-05	2.47366e-08	-0.00249526	9.29815e-06	0.00125447	0.00166818	2.54329e-05	0.471013	0.000378252	2.41351e-05	0.863203	-0.00318	1.87041e-05	0.0622899	0.000109301	1.84554e-05	0.948085
ENSG00000186265	0.0100935	3.26945e-05	1.31259e-09	0.00440436	4.023e-05	0.0307141	0.00138791	2.84814e-05	0.33591	0.00328669	2.50209e-05	0.009547	0.0102637	9.64505e-05	0.0232458	0.00343539	9.15291e-05	0.421866	-0.00568676	7.09326e-05	0.0867821	0.000947476	6.99894e-05	0.771958
ENSG00000186350	0.0220155	0.000100737	5.6236e-14	0.0160849	0.000123955	7.26168e-06	0.000761103	8.77561e-05	0.763674	0.00987058	7.70935e-05	9.58209e-06	0.0243682	0.000359172	0.00532821	0.0257654	0.000340845	0.0019333	0.00452427	0.000264146	0.479332	0.0153837	0.000260634	0.0151961
ENSG00000186439	-0.0114539	9.2424e-05	4.03577e-05	-0.00921421	0.000113726	0.00719585	-0.00708791	8.0514e-05	0.00350351	-0.0131887	7.07314e-05	7.32917e-10	-0.0149768	0.000281896	0.0524944	-0.00314204	0.000267512	0.667307	-0.0146586	0.000207314	0.0100252	-0.0108096	0.000204558	0.0537673
ENSG00000186442	-0.0105981	6.31948e-05	4.40721e-06	0.00428994	7.776e-05	0.129947	-2.75833e-05	5.50514e-05	0.989024	-0.00256192	4.83625e-05	0.145925	-0.031069	0.000147563	5.03689e-08	-0.00552336	0.000140034	0.296641	-0.00580943	0.000108522	0.156931	-0.000737512	0.000107079	0.855276
ENSG00000186517	-0.00670749	1.66191e-05	1.53492e-08	0.00173159	2.04494e-05	0.233237	-0.00162111	1.44775e-05	0.114997	-0.0014869	1.27184e-05	0.0998604	-0.00378314	6.00809e-05	0.28774	-0.0022413	5.70152e-05	0.506667	-0.00458936	4.41853e-05	0.0799439	-0.000426905	4.35978e-05	0.868584
ENSG00000186889	-0.0117434	0.000714164	0.12919	-0.0332666	0.000878765	0.00048608	-0.0201614	0.000622135	0.00281236	-0.0378401	0.000546544	2.08877e-10	-0.00169995	0.00213872	0.936131	-0.00151026	0.00202959	0.940199	-0.0276954	0.00157288	0.0765656	-0.0470227	0.00155197	0.00241921
ENSG00000186970	-0.0124759	6.26461e-05	5.89304e-08	-0.00216067	7.70848e-05	0.443551	-0.00371029	5.45734e-05	0.0632071	-0.00845254	4.79426e-05	1.55284e-06	-0.0136432	0.000253939	0.0626726	0.00132651	0.000240982	0.848351	-0.012454	0.000186754	0.0210391	-0.00825468	0.000184271	0.12034
ENSG00000187097	0.0116943	5.66463e-05	9.02678e-08	0.0059804	6.97022e-05	0.0258218	-0.00194269	4.93467e-05	0.306184	0.00605694	4.3351e-05	0.000288461	0.0197896	0.000133108	0.000215264	0.010537	0.000126316	0.0365196	4.80662e-05	9.78918e-05	0.990147	0.00230095	9.65902e-05	0.549181
ENSG00000187231	-0.00734525	1.71939e-05	1.15191e-09	-0.000879775	2.11568e-05	0.551487	-0.00194254	1.49783e-05	0.0633761	-0.00168763	1.31584e-05	0.066356	0.0098696	0.000250073	0.174248	0.00693391	0.000237313	0.314173	0.00608605	0.000183911	0.254409	0.00433221	0.000181466	0.410739
ENSG00000187492	-0.0166023	3.14919e-05	7.18776e-24	-0.00124163	3.87502e-05	0.534579	-0.00244546	2.74338e-05	0.0841539	-0.00439212	2.41005e-05	0.000421501	-0.0284274	0.000167618	2.52417e-06	-0.00944502	0.000159065	0.0944582	-0.00670342	0.000123271	0.125505	0.00158191	0.000121632	0.713592
ENSG00000187522	0.0159474	7.93871e-05	7.77449e-10	-0.00238419	9.76843e-05	0.452615	-0.00174415	6.91571e-05	0.437705	-0.000850451	6.07543e-05	0.666629	0.0144817	0.000338037	0.0866633	-0.00683183	0.000320789	0.393582	-0.0159919	0.000248603	0.0103057	-0.000510959	0.000245297	0.933462
ENSG00000187546	-0.00463534	0.000253734	0.314915	-0.0147913	0.000312214	0.00921265	-0.00381601	0.000221037	0.342252	-0.019461	0.00019418	4.00084e-08	-0.000382524	0.000690911	0.974691	-0.00832225	0.000655657	0.467199	-0.0215642	0.000508117	0.0154771	-0.0131311	0.000501361	0.134074
ENSG00000187676	0.00945857	3.77711e-05	1.19042e-07	-0.00213755	4.64767e-05	0.328985	-0.00413385	3.29039e-05	0.00771587	0.00178281	2.8906e-05	0.190561	0.0279987	9.98185e-05	2.75628e-09	0.0141428	9.47253e-05	0.00125478	-0.00319232	7.34096e-05	0.34389	0.00265994	7.24335e-05	0.424033
ENSG00000187695	-0.0485526	0.000182638	5.45552e-34	-0.00517346	0.000224733	0.282651	-0.00139236	0.000159103	0.682917	-0.0130735	0.000139771	1.33379e-05	-0.0201705	0.000677743	0.0919094	-0.00379007	0.000643161	0.738067	-0.012898	0.000498432	0.142589	-0.0108871	0.000491805	0.209532
ENSG00000187735	0.0233922	0.000113274	5.01773e-14	0.0016818	0.000139381	0.657368	-0.000452431	9.86769e-05	0.866154	0.00858318	8.66874e-05	0.000280062	0.0228859	0.00021624	0.000769315	0.00900686	0.000205207	0.160039	-0.00669205	0.00015903	0.177939	0.00733078	0.000156915	0.134884
ENSG00000187758	-0.0183504	0.000117826	6.18926e-09	0.00504051	0.000144983	0.192524	-0.00446179	0.000102643	0.103283	-0.00605159	9.01715e-05	0.0119388	-0.0312746	0.000328858	0.000199159	-0.00104177	0.000312078	0.89501	0.000132755	0.000241852	0.982687	-0.00118952	0.000238636	0.843784
ENSG00000187942	-0.00486156	5.50616e-05	0.0237403	-0.00727746	6.77523e-05	0.00595867	-0.00694558	4.79662e-05	0.000212133	-0.010048	4.21382e-05	1.20199e-09	-0.00505356	0.000205107	0.441949	-5.85328e-05	0.000194641	0.992509	-0.00776068	0.000150842	0.108898	-0.0103257	0.000148836	0.0309021
ENSG00000187959	0.0222292	8.53979e-05	1.87165e-16	0.00272206	0.000105081	0.408377	6.22045e-05	7.43934e-05	0.978708	0.00829307	6.53544e-05	5.32163e-05	0.0098348	0.000207533	0.137339	-0.00524374	0.000196943	0.403299	-0.00943601	0.000152626	0.052858	0.00942276	0.000150596	0.0500802
ENSG00000187994	0.00860941	1.90157e-05	1.2388e-11	0.00184755	2.33984e-05	0.234423	-0.00142744	1.65653e-05	0.194434	0.00499646	1.45525e-05	2.57536e-07	0.00423668	9.61988e-05	0.346683	0.00588369	9.12902e-05	0.168796	-0.00172437	7.07475e-05	0.602335	0.00185387	6.98068e-05	0.570236
ENSG00000188037	0.00817005	2.40665e-05	1.02863e-08	0.00249381	2.96134e-05	0.15372	-0.000392382	2.09653e-05	0.75115	0.00208469	1.84179e-05	0.0552482	0.0124304	4.39172e-05	5.38182e-05	0.00939391	4.16764e-05	0.00123563	-0.00349853	3.22981e-05	0.118289	0.00344937	3.18686e-05	0.11857
ENSG00000188095	-0.0176858	5.9078e-05	3.3064e-15	0.00133623	7.26944e-05	0.625567	-0.00445221	5.14651e-05	0.0217354	-0.00659942	4.52119e-05	0.000110171	-0.0220706	0.000194469	0.000627253	-0.00107919	0.000184546	0.8589	-0.00504308	0.000143018	0.284146	-0.000711119	0.000141117	0.878245
ENSG00000188206	0.0258527	0.000111587	5.73082e-17	-8.23126e-05	0.000137306	0.982549	-0.00257155	9.72078e-05	0.334505	0.00804334	8.53968e-05	0.000601606	0.0668357	0.000488298	1.66311e-10	0.0213352	0.000463382	0.0271226	-0.00722318	0.000359109	0.332911	-0.00105956	0.000354334	0.885462
ENSG00000188321	-0.00157391	4.52415e-05	0.419006	-0.00748746	5.56689e-05	0.00180566	-0.00507584	3.94116e-05	0.00280503	-0.00919448	3.4623e-05	8.40407e-10	0.00370331	0.000120944	0.463067	-0.00286631	0.000114773	0.549455	-0.0116885	8.89457e-05	0.00176544	-0.0088403	8.77631e-05	0.0162026
ENSG00000188373	0.00609332	4.39752e-05	0.00152822	0.0151339	5.41107e-05	1.89273e-10	0.00579175	3.83085e-05	0.000546006	0.00726605	3.36539e-05	8.28749e-07	-0.0122104	0.000261318	0.100325	0.00805225	0.000247984	0.252973	-0.00729045	0.000192181	0.181858	0.00713524	0.000189626	0.185414
ENSG00000188389	0.0112693	4.08657e-05	1.38054e-09	0.00639645	5.02845e-05	0.0050223	0.00225972	3.55997e-05	0.161167	0.00437821	3.12742e-05	0.00202219	-0.0174821	0.00024285	0.0149101	-0.00658307	0.000230459	0.332177	-0.00842638	0.000178599	0.109661	0.000576401	0.000176225	0.911523
ENSG00000188396	-0.0298006	4.5438e-05	1.35338e-49	-0.00194186	5.59106e-05	0.418768	-0.00746774	3.95828e-05	1.18277e-05	-0.011545	3.47734e-05	1.76589e-14	-0.0282573	0.000121147	4.50983e-08	-0.00810449	0.000114965	0.0914411	-0.0110385	8.90951e-05	0.0031457	-0.00171073	8.79104e-05	0.640599
ENSG00000188629	-0.00279656	4.32618e-05	0.142074	-0.0080454	5.32329e-05	0.0006083	-0.00406485	3.7687e-05	0.0143542	-0.0088822	3.31079e-05	1.33144e-09	0.00615134	0.000134651	0.248305	-0.00445039	0.00012778	0.378573	-0.011315	9.90264e-05	0.00407467	-0.00880363	9.77097e-05	0.0231899
ENSG00000188831	-0.00192888	0.000141593	0.575571	-0.0126092	0.000174227	0.00297017	-0.00629285	0.000123347	0.0361243	-0.0153432	0.00010836	6.94343e-09	0.00687392	0.00041341	0.4613	0.00364479	0.000392315	0.680524	-0.0157407	0.000304034	0.022271	-0.0195008	0.000299991	0.00419166
ENSG00000189043	0.023748	0.000177532	9.12837e-10	0.016093	0.000218449	0.000712001	0.0023599	0.000154654	0.482557	0.0151943	0.000135864	2.92998e-07	-0.0110923	0.000410803	0.233349	-0.00201707	0.000389842	0.819173	-0.00694997	0.000302117	0.309796	0.00337573	0.0002981	0.616888
ENSG00000189143	-0.0388688	0.000368567	3.75917e-12	-0.0164359	0.000453515	0.0163413	-0.0118428	0.000321073	0.0145336	-0.0106479	0.000282062	0.0123832	-0.0340814	0.00106289	0.0232069	-0.0204552	0.00100865	0.150131	-0.0173243	0.000781679	0.1159	-0.0046634	0.000771285	0.667438
ENSG00000189167	-0.00796032	9.98742e-06	7.29102e-18	-0.00421873	1.22893e-05	0.000184157	-0.00336362	8.70042e-06	2.55862e-05	-0.00347206	7.6433e-06	7.74741e-07	0.00758729	6.5142e-05	0.041068	-0.00148415	6.18181e-05	0.672754	-7.14038e-05	4.79074e-05	0.979078	-0.000343906	4.72704e-05	0.898143
ENSG00000189196	-0.00845816	9.27485e-05	0.00244881	-0.0105865	0.000114125	0.00205929	-0.0129566	8.07967e-05	1.07726e-07	-0.0116586	7.09797e-05	5.29513e-08	-0.00739367	0.000217144	0.274469	-0.00665074	0.000206064	0.300216	-0.0143161	0.000159694	0.00421121	-0.0163568	0.000157571	0.000943157
ENSG00000189419	-0.00975958	3.03157e-05	1.12447e-09	-0.0050587	3.73029e-05	0.00997788	-0.00516966	2.64091e-05	0.000202767	-0.00526963	2.32004e-05	1.64472e-05	0.0231209	0.000104691	1.30788e-06	0.0133994	9.93491e-05	0.00280846	-0.000632071	7.69929e-05	0.854709	0.00584609	7.59692e-05	0.0867744
ENSG00000196104	-0.00180684	2.25333e-05	0.188717	-0.00319215	2.77268e-05	0.0592031	-0.00335678	1.96296e-05	0.00509919	-0.00626155	1.72445e-05	3.13792e-09	0.00354341	8.69418e-05	0.407658	0.00336019	8.25056e-05	0.407995	-0.00523242	6.39396e-05	0.0969244	-0.00340682	6.30894e-05	0.272792
ENSG00000196155	-0.0110313	1.11628e-05	3.85738e-29	0.000266808	1.37357e-05	0.822635	-0.000408803	9.72437e-06	0.627595	-0.00135846	8.54283e-06	0.0666246	-0.00613638	6.8586e-05	0.106937	-0.00310899	6.50864e-05	0.388736	-0.0066859	5.04402e-05	0.0171833	0.00564835	4.97695e-05	0.041105
ENSG00000196208	-0.0214846	8.00925e-05	2.14161e-16	-0.00754823	9.85523e-05	0.0179977	-0.007414	6.97716e-05	0.00103912	-0.0111697	6.12942e-05	2.04369e-08	-0.0140442	0.000247427	0.0522785	0.00323499	0.000234802	0.636663	-0.0152904	0.000181965	0.00418994	-0.00273418	0.000179546	0.601606
ENSG00000196331	-0.0366466	0.000128665	5.20922e-28	0.00196233	0.00015832	0.627256	-0.00202818	0.000112085	0.478395	-0.00848045	9.84665e-05	0.000754617	-0.0272207	0.000143309	1.12842e-06	-0.0139475	0.000135996	0.00776654	-0.0041573	0.000105394	0.30367	-0.000887536	0.000103992	0.823751
ENSG00000196350	-0.00382221	2.2111e-05	0.00503975	-0.00360923	2.72072e-05	0.0313073	-0.00313176	1.92617e-05	0.00833671	-0.00576734	1.69214e-05	3.54522e-08	-0.00152364	6.77775e-05	0.686645	-0.0021296	6.43191e-05	0.552459	-0.00955671	4.98456e-05	0.000648294	-0.00583936	4.91828e-05	0.0337081
ENSG00000196371	0.0146967	4.00096e-05	1.79908e-15	-0.00293824	4.92311e-05	0.192368	-0.00467729	3.48539e-05	0.00340757	0.00447539	3.0619e-05	0.00142878	0.0114133	2.99318e-05	7.51621e-06	0.000110409	2.84045e-05	0.963023	-0.00128397	2.20127e-05	0.486791	0.00193715	2.17201e-05	0.287867
ENSG00000196374	-0.0146949	4.17001e-05	6.52468e-15	-0.0010456	5.13112e-05	0.649474	-0.00491448	3.63266e-05	0.0025814	-0.00418337	3.19128e-05	0.0034966	-0.0177678	9.8399e-05	0.000113135	-0.00230571	9.33782e-05	0.593443	-0.00145022	7.23656e-05	0.664792	0.00741051	7.14034e-05	0.0253662
ENSG00000196396	0.0143618	5.44025e-05	2.3327e-11	-0.00231001	6.69412e-05	0.379389	-0.0012512	4.73921e-05	0.501236	0.00436302	4.16338e-05	0.00765108	0.0071759	0.000167342	0.227063	0.00264708	0.000158803	0.638354	-0.00622917	0.000123068	0.1541	0.00909944	0.000121432	0.035197
ENSG00000196460	-0.0257084	3.81995e-05	2.14694e-44	-0.00430666	4.70038e-05	0.0505956	-0.0072335	3.3277e-05	3.71882e-06	-0.00990345	2.92338e-05	6.97667e-13	-0.00595308	5.23687e-05	0.0736171	0.00222311	4.96966e-05	0.480529	-0.00144789	3.85135e-05	0.553228	-0.00124802	3.80014e-05	0.604457
ENSG00000196511	-0.00159694	7.61272e-06	0.0457171	-0.00372574	9.36731e-06	0.000155048	-0.00265721	6.63173e-06	0.000138561	-0.00369184	5.82596e-06	1.87144e-09	0.000406942	1.93767e-05	0.840284	0.000254958	1.8388e-05	0.89415	-0.00342735	1.42502e-05	0.0215204	-0.00128015	1.40607e-05	0.382566
ENSG00000196597	-0.0185199	2.09998e-05	3.99098e-42	-0.00210269	2.58399e-05	0.197854	-0.00215174	1.82937e-05	0.0627693	-0.00583742	1.6071e-05	1.04717e-08	0.00246644	4.11087e-05	0.401936	0.00230006	3.90112e-05	0.410127	0.00352789	3.02326e-05	0.103576	0.0059471	2.98306e-05	0.00560052
ENSG00000196684	0.0366974	0.00026936	1.86079e-14	0.0142905	0.000331442	0.0146024	0.00872944	0.000234649	0.0350679	0.0255346	0.000206139	3.07423e-12	0.0459633	0.000693241	0.000166793	0.0340237	0.000657869	0.00318901	0.014304	0.000509831	0.108004	0.0233985	0.000503052	0.00791996
ENSG00000196814	0.0141697	4.10958e-05	3.63406e-14	-0.00242412	5.05677e-05	0.288562	-0.00208891	3.58001e-05	0.196471	0.000794204	3.14503e-05	0.576079	0.0241143	0.000165998	5.58157e-05	0.00370632	0.000157528	0.508855	-0.000506944	0.00012208	0.90715	0.00698361	0.000120457	0.104136
ENSG00000196850	-0.00128326	6.91751e-05	0.594105	-0.0070937	8.51186e-05	0.0167484	-0.0154253	6.0261e-05	2.90221e-13	-0.00332267	5.29391e-05	0.0715113	0.00831755	0.000206979	0.20809	0.00419039	0.000196418	0.50357	0.00182238	0.000152218	0.707328	0.00034818	0.000150194	0.94204
ENSG00000196961	-0.00729324	9.986e-06	2.73993e-15	-0.0017136	1.22876e-05	0.128095	-0.00234534	8.69918e-06	0.0032914	-0.00304442	7.64221e-06	1.44636e-05	0.00326146	7.89782e-06	0.0118096	-7.83091e-05	7.49483e-06	0.94896	-0.000958014	5.8083e-06	0.31263	0.000751097	5.73107e-06	0.422245
ENSG00000197061	-0.00590063	1.41796e-05	7.02964e-08	0.000237283	1.74477e-05	0.859603	-0.00226499	1.23524e-05	0.0171727	-0.00356207	1.08515e-05	2.05752e-05	-0.0103743	7.06523e-05	0.00745112	-0.00553318	6.70473e-05	0.131144	-0.00691292	5.19599e-05	0.0152253	0.000130309	5.1269e-05	0.962853
ENSG00000197121	0.0196217	3.66825e-05	3.75908e-28	0.00269108	4.51372e-05	0.212419	-0.00303483	3.19555e-05	0.0470752	0.00235602	2.80729e-05	0.0792758	0.0216766	8.55231e-05	5.3767e-07	0.00699275	8.11593e-05	0.0830818	-0.00150514	6.28963e-05	0.629546	0.00390266	6.206e-05	0.205421
ENSG00000197142	0.0258068	9.30192e-05	6.5627e-20	-0.00623923	0.000114458	0.0695162	-0.00137504	8.10325e-05	0.571904	0.00586855	7.11868e-05	0.00608176	0.0551372	0.000380118	2.00991e-09	0.0179446	0.000360723	0.0350986	0.0169713	0.000279551	0.0102472	0.0172225	0.000275834	0.00829715
ENSG00000197238	0.000811428	0.000274056	0.865564	-0.0195944	0.000337221	0.000908806	-0.00506654	0.00023874	0.225051	-0.0199901	0.000209733	5.71521e-08	0.0106969	0.00103614	0.468966	-0.00646468	0.000983269	0.64459	-0.0291311	0.000762007	0.00762747	-0.0246027	0.000751875	0.0221938
ENSG00000197249	-0.0286443	4.5785e-05	7.76243e-46	-0.00859569	5.63376e-05	0.0003715	-0.00692976	3.98851e-05	5.09373e-05	-0.0125076	3.50389e-05	1.41711e-16	-0.0154205	0.000122726	0.00258218	-0.000900987	0.000116464	0.851795	-0.00529393	9.02565e-05	0.15725	-0.00138818	8.90564e-05	0.70661
ENSG00000197279	0.0201789	0.000168672	9.03347e-08	0.0158701	0.000207548	0.000616039	0.00483698	0.000146937	0.139885	0.0162012	0.000129084	2.07717e-08	0.0199881	0.00015633	0.000553487	0.0111558	0.000148353	0.0410364	-0.00572521	0.00011497	0.175277	0.00729725	0.000113441	0.0802441
ENSG00000197308	-0.00162633	1.0549e-06	5.13624e-08	-0.00126881	1.29804e-06	0.000536501	-0.0011319	9.18967e-07	1.313e-05	-0.000805302	8.0731e-07	0.000411594	0.000693931	7.52281e-06	0.581342	-0.000713734	7.13895e-06	0.550084	0.000149739	5.5325e-06	0.87144	-3.50668e-05	5.45894e-06	0.969361
ENSG00000197415	-0.0410018	0.000166365	3.38728e-27	0.00132517	0.000204709	0.773049	-0.00617905	0.000144927	0.0576342	-0.0078277	0.000127318	0.0062162	-0.0454198	0.000465515	6.24211e-06	0.00344871	0.000441762	0.713502	-0.00637487	0.000342354	0.381396	0.00712168	0.000337802	0.321741
ENSG00000197530	-0.000133875	3.36577e-05	0.936473	-0.00197811	4.14151e-05	0.338583	0.0010884	2.93205e-05	0.457011	-0.000269267	2.57579e-05	0.834079	0.0133271	2.83401e-05	9.32579e-08	0.000844274	2.6894e-05	0.715642	-0.00220863	2.08421e-05	0.219294	0.000722428	2.0565e-05	0.683541
ENSG00000197548	-0.00625871	1.54712e-05	4.42535e-08	-0.00338597	1.9037e-05	0.0157607	-0.00253019	1.34776e-05	0.0108288	-0.00302687	1.184e-05	0.000525683	0.0111133	4.88296e-05	0.000590478	0.00152183	4.6338e-05	0.61693	-0.000771539	3.59107e-05	0.743467	0.000913259	3.54332e-05	0.694625
ENSG00000197561	-0.0107178	3.25335e-05	1.10006e-10	-0.00424428	4.00319e-05	0.0368469	-0.00219185	2.83412e-05	0.127727	-0.00582842	2.48977e-05	4.2603e-06	0.0189696	9.53406e-05	2.92768e-05	0.00311514	9.04759e-05	0.463802	-0.000531027	7.01164e-05	0.871929	0.000832133	6.91841e-05	0.797939
ENSG00000197584	-0.0109999	3.68389e-05	4.78909e-10	0.000743421	4.53296e-05	0.73099	-0.0013539	3.20918e-05	0.376514	-0.00436331	2.81925e-05	0.00119617	-0.016451	5.39466e-05	1.60698e-06	-0.00486306	5.11939e-05	0.128927	-0.0014715	3.96739e-05	0.552699	-0.0056276	3.91464e-05	0.0218698
ENSG00000197599	0.0147744	5.64885e-05	1.51365e-11	0.00891859	6.95081e-05	0.000881827	0.000513799	4.92093e-05	0.786357	0.00537522	4.32302e-05	0.001268	0.0203343	0.000133429	0.000147281	0.0094007	0.00012662	0.0622342	-0.00895872	9.81274e-05	0.0220308	0.00187622	9.68226e-05	0.625635
ENSG00000197658	-0.00589939	0.000157461	0.104541	-0.012334	0.000193752	0.00584874	-0.00748103	0.00013717	0.0181795	-0.0160185	0.000120503	9.75245e-09	-0.00376264	0.000522704	0.719788	-0.00979419	0.000496032	0.325414	-0.0208798	0.000384412	0.00709722	-0.0242119	0.000379301	0.00159197
ENSG00000197683	-0.000447945	4.91523e-05	0.825339	-0.00394183	6.04809e-05	0.114639	-0.00323002	4.28184e-05	0.0678741	-0.00872142	3.76159e-05	2.2709e-08	-0.00218454	0.00013723	0.684388	-0.00197219	0.000130228	0.698974	-0.00830244	0.000100923	0.0362721	-0.0120554	9.95811e-05	0.00214427
ENSG00000197813	0.0147788	9.95205e-05	3.42715e-07	0.0204089	0.000122458	1.088e-08	0.00453881	8.66961e-05	0.0713724	0.0147511	7.61623e-05	3.2964e-11	0.0155995	0.000241976	0.0293858	0.0227205	0.000229629	0.000877573	0.00643047	0.000177956	0.220953	0.0245809	0.00017559	3.03194e-06
ENSG00000198049	0.00309558	4.42943e-06	4.14636e-07	0.00454407	5.45033e-06	1.64101e-09	0.000120021	3.85865e-06	0.82112	0.00188945	3.38981e-06	5.2858e-05	0.00772352	1.36295e-05	7.09387e-06	0.00555633	1.29341e-05	0.000611299	2.2158e-05	1.00236e-05	0.985805	0.0025187	9.8903e-06	0.0410439
ENSG00000198104	-0.00340153	6.35314e-05	0.140601	0.000186627	7.81742e-05	0.947598	-0.00662451	5.53446e-05	0.00100083	-0.0102498	4.86201e-05	7.61318e-09	-0.016987	0.000189233	0.00742115	0.00236468	0.000179577	0.692955	-0.00807833	0.000139168	0.0824268	-0.00463415	0.000137317	0.311889
ENSG00000198189	0.00996897	2.27698e-05	7.82009e-13	0.00276536	2.80178e-05	0.103921	-0.00369346	1.98356e-05	0.00217743	0.00139457	1.74255e-05	0.18727	0.00722539	2.83264e-05	0.00328117	0.00570666	2.6881e-05	0.0142109	-0.0004691	2.08321e-05	0.793894	0.00303744	2.05551e-05	0.0871347
ENSG00000198339	-0.00486633	9.80722e-05	0.0897776	-0.010045	0.000120676	0.00445524	-0.00409525	8.54344e-05	0.101215	-0.0122791	7.50539e-05	2.52006e-08	-0.00331114	0.000182779	0.593477	-0.00348668	0.000173453	0.553652	-0.012617	0.000134421	0.00595139	-0.00886884	0.000132634	0.0494172
ENSG00000198400	-0.0139969	3.9364e-05	2.1259e-14	-0.00411496	4.84367e-05	0.0657455	-0.0066816	3.42915e-05	2.53141e-05	-0.00459391	3.0125e-05	0.000968163	-0.0277891	0.000141286	5.73649e-07	-0.0054214	0.000134076	0.295145	-0.00549015	0.000103906	0.171559	0.00313411	0.000102524	0.428504
ENSG00000198517	0.0080081	1.18025e-05	1.46565e-15	0.000770041	1.45227e-05	0.529258	-0.00108691	1.02816e-05	0.209792	0.00315964	9.03234e-06	3.45836e-05	0.00806454	2.20809e-05	0.000213588	0.00244366	2.09543e-05	0.232733	-0.00201917	1.6239e-05	0.20331	0.00171542	1.60231e-05	0.273204
ENSG00000198668	0.00539227	0.000291807	0.275665	-0.0149902	0.000359063	0.0138495	-0.0127177	0.000254204	0.00319573	-0.0217167	0.000223318	1.11925e-08	0.00577966	0.000651107	0.621524	-0.00431231	0.000617884	0.697878	-0.0183579	0.000478844	0.0335619	-0.00581628	0.000472477	0.493636
ENSG00000198704	-0.0135997	6.03497e-05	1.78684e-09	-0.00206954	7.42592e-05	0.454622	-0.00300546	5.25729e-05	0.125171	-0.00938644	4.61851e-05	5.60968e-08	0.00747332	0.000208027	0.259117	0.00825354	0.000197412	0.189232	-0.00789496	0.000152989	0.105371	0.00225111	0.000150955	0.639206
ENSG00000198723	-0.00472488	7.53801e-06	3.31809e-09	-0.00480852	9.27539e-06	9.59821e-07	-0.00306242	6.56665e-06	1.03133e-05	-0.00369308	5.76879e-06	1.54114e-09	0.00164066	1.90651e-05	0.412943	-0.00128156	1.80923e-05	0.500296	-0.00277073	1.40211e-05	0.0606578	-0.00106591	1.38346e-05	0.463505
ENSG00000198755	0.0087307	1.49345e-05	1.00923e-14	0.00917235	1.83767e-05	3.55209e-11	0.000770053	1.301e-05	0.429537	0.00552326	1.14293e-05	1.42236e-10	0.00328234	2.47059e-05	0.150621	0.00202869	2.34453e-05	0.348768	-0.00085333	1.81695e-05	0.610889	0.00425874	1.79279e-05	0.0104318
ENSG00000198756	0.0147404	1.84156e-05	2.56339e-31	0.00278806	2.26601e-05	0.0683257	-0.000249803	1.60425e-05	0.817472	0.00407502	1.40933e-05	1.91273e-05	0.0270126	6.66511e-05	3.66821e-12	0.00898752	6.32502e-05	0.0118436	-0.000932976	4.90172e-05	0.734816	0.00366177	4.83655e-05	0.178426
ENSG00000198833	0.028088	7.22379e-05	3.44939e-29	0.00729315	8.88874e-05	0.0160966	-0.00194187	6.29291e-05	0.365056	0.012344	5.52831e-05	7.216e-11	0.019432	0.000129681	0.000231757	0.0063802	0.000123064	0.198634	-0.00413592	9.53713e-05	0.282085	0.0050197	9.41031e-05	0.186004
ENSG00000198837	0.0233591	2.97538e-05	8.293e-47	0.00850021	3.66114e-05	1.28512e-05	0.00183886	2.59196e-05	0.181454	0.00819428	2.27703e-05	1.61543e-11	0.0280435	7.9031e-05	2.99686e-11	0.0113694	7.49984e-05	0.0035128	0.00124125	5.81218e-05	0.678997	0.0100459	5.73489e-05	0.000763777
ENSG00000198870	-0.00524759	7.79584e-06	1.09055e-10	-0.00292485	9.59264e-06	0.00331487	-0.00281384	6.79125e-06	6.69435e-05	-0.00284011	5.9661e-06	4.70669e-06	0.0010995	1.51721e-05	0.538431	-0.00154222	1.43979e-05	0.363357	-0.00143776	1.1158e-05	0.274319	-0.0010578	1.10096e-05	0.41482
ENSG00000198986	0.0166791	3.01222e-05	4.62541e-25	0.00707047	3.70648e-05	0.000306677	0.00477525	2.62406e-05	0.000573145	0.00922066	2.30523e-05	5.36686e-14	0.0191275	0.000123256	0.000202037	0.00589834	0.000116967	0.222806	0.000865751	9.06465e-05	0.8172	0.00978033	8.94412e-05	0.00847341
ENSG00000198987	0.00259571	0.000148886	0.462517	-0.0270719	0.000183202	5.84709e-10	-0.0251585	0.000129701	5.48289e-16	-0.0138704	0.000113942	3.19228e-07	0.0275475	0.000517499	0.00863822	-0.0123972	0.000491093	0.211143	-0.0285674	0.000380584	0.000229535	-0.0221289	0.000375524	0.00368863
ENSG00000198997	-0.00926376	3.15591e-05	1.42697e-08	-0.0043255	3.88329e-05	0.0307803	-0.00170375	2.74924e-05	0.229274	-0.005015	2.4152e-05	5.82137e-05	-0.00353702	9.81117e-05	0.436507	0.00100628	9.31055e-05	0.815474	-0.00376582	7.21543e-05	0.260209	-0.00585954	7.11949e-05	0.0762381
ENSG00000199004	-0.0281531	0.000151924	5.20209e-15	0.00306538	0.000186939	0.485148	-0.0007138	0.000132347	0.818394	-0.0122354	0.000116266	7.90579e-06	-0.0678142	0.000722169	7.43404e-08	-0.0217049	0.00068532	0.0642286	-0.00846267	0.000531105	0.350889	-0.00788688	0.000524043	0.378223
ENSG00000199023	0.0168706	3.03907e-05	2.21698e-25	0.00197604	3.73952e-05	0.314406	-0.00226067	2.64745e-05	0.104095	0.00548598	2.32578e-05	7.50774e-06	0.00834309	5.59098e-05	0.0154526	0.00382119	5.3057e-05	0.240896	-0.00386056	4.11177e-05	0.126574	0.00279777	4.0571e-05	0.261433
ENSG00000199072	0.0199896	0.000163651	7.64149e-08	0.00393024	0.000201369	0.388523	-0.00122975	0.000142562	0.703101	0.0151998	0.000125241	9.23371e-08	0.0153892	0.000599134	0.171105	0.010325	0.000568563	0.332881	-0.0200228	0.000440621	0.0157751	-0.00252034	0.000434762	0.757083
ENSG00000199090	0.006766	1.48449e-05	1.59301e-09	0.00264433	1.82663e-05	0.0541653	0.000620252	1.29319e-05	0.523315	0.00423964	1.13607e-05	7.44696e-07	0.00357355	6.82766e-05	0.346103	0.000664646	6.47928e-05	0.853403	0.000716919	5.02127e-05	0.797042	0.00263794	4.9545e-05	0.337849
ENSG00000199157	0.0174075	0.000111826	1.51112e-08	-0.00095483	0.000137599	0.799919	-0.00706621	9.74155e-05	0.00812551	0.00282509	8.55793e-05	0.228012	0.0287531	0.000339356	0.000743034	0.00424904	0.00032204	0.596281	-0.00227205	0.000249573	0.71469	0.0055149	0.000246254	0.368746
ENSG00000199161	0.0103911	2.72839e-05	8.70387e-12	0.0105829	3.35723e-05	1.49862e-08	0.0025829	2.3768e-05	0.05005	0.00454289	2.08802e-05	8.97054e-05	0.00777154	6.40466e-05	0.0348737	0.0112685	6.07786e-05	0.00133066	-0.00201304	4.71018e-05	0.456081	0.00813343	4.64755e-05	0.00243044
ENSG00000199273	0.0269728	0.000190946	2.08637e-11	0.0035028	0.000234955	0.476776	-0.00414636	0.00016634	0.23425	0.010378	0.000146129	0.000713904	0.02796	0.000645146	0.0168789	0.0312656	0.000612227	0.00494248	-0.00637608	0.00047446	0.456992	0.00187255	0.000468151	0.824724
ENSG00000199290	0.00385097	5.9502e-06	5.62209e-08	0.000826452	7.32161e-06	0.341649	-0.000255361	5.18344e-06	0.678098	0.00225562	4.55364e-06	3.13643e-05	0.00566781	2.44605e-05	0.0128994	0.00801397	2.32124e-05	0.000229644	-0.00187984	1.7989e-05	0.260331	0.00219401	1.77498e-05	0.183214
ENSG00000199315	-0.0126196	0.000659877	0.0898618	-0.0309763	0.000811967	0.000726239	-0.00665806	0.000574844	0.304183	-0.0322415	0.000504999	1.70494e-08	-0.0247982	0.00188966	0.214176	-0.01575	0.00179324	0.40547	-0.0216067	0.00138971	0.141303	-0.00486032	0.00137123	0.73697
ENSG00000199348	-0.00547672	0.000177835	0.15616	-0.0114579	0.000218822	0.0159599	-0.00559334	0.000154919	0.0964392	-0.0165419	0.000136096	2.48652e-08	-0.00769052	0.000361778	0.378359	-0.007429	0.000343319	0.369877	-0.0114252	0.000266063	0.0756834	-0.0154791	0.000262525	0.0149393
ENSG00000199349	-0.0192448	8.21147e-05	3.30927e-13	-0.00938184	0.000101041	0.00369898	-0.00556307	7.15332e-05	0.0150126	-0.0169204	6.28418e-05	7.08451e-17	0.00166422	0.000305083	0.835459	-0.00123728	0.000289516	0.870734	-0.00965798	0.000224367	0.101896	-0.00419533	0.000221384	0.470722
ENSG00000199373	-0.025643	0.000247225	2.04295e-08	0.000790115	0.000304206	0.887827	-0.00305684	0.000215367	0.440847	-0.00814028	0.000189199	0.0195527	-0.0367551	0.000575052	0.000921502	0.00324079	0.00054571	0.756229	-0.00940026	0.000422911	0.24572	0.0064174	0.000417288	0.421644
ENSG00000199378	-0.010171	0.000226294	0.0196198	-0.00875986	0.000278451	0.102267	-0.00939158	0.000197133	0.0133902	-0.0216915	0.000173181	9.80113e-11	-0.00100842	0.00105531	0.946047	0.00303748	0.00100146	0.829931	-0.0307999	0.000776106	0.00520975	-0.0179524	0.000765786	0.09757
ENSG00000199506	-0.000791542	0.00012206	0.804553	-0.0121758	0.000150192	0.00200556	-0.00546333	0.000106331	0.0500411	-0.0134525	9.34113e-05	4.43544e-08	-0.00430265	0.000326967	0.60402	0.00303325	0.000310283	0.700005	-0.0195786	0.000240461	0.00144852	-0.0180616	0.000237264	0.0028777
ENSG00000199536	-0.00890784	9.99845e-05	0.0021197	-0.01521	0.000123029	2.05353e-05	-0.00476761	8.71003e-05	0.0588234	-0.0122742	7.65174e-05	3.45586e-08	0.0263707	0.000377361	0.00328282	0.000494499	0.000358106	0.953368	-0.015553	0.000277523	0.0181167	-0.00415368	0.000273833	0.520762
ENSG00000199545	0.0354794	0.000234244	2.07863e-15	0.00743393	0.000288233	0.172864	-0.00173123	0.000204059	0.653809	0.0184601	0.000179265	5.91556e-08	0.0444906	0.000681164	0.000235082	0.0264028	0.000646408	0.020641	-0.00175769	0.000500949	0.841771	0.0245642	0.000494288	0.00494587
ENSG00000199552	0.0242485	0.000224068	2.53334e-08	0.0153724	0.000275712	0.00398515	-0.000913066	0.000195194	0.808899	0.0132931	0.000171478	6.35977e-05	-0.03299	0.00113035	0.0330297	-0.00614197	0.00107268	0.674768	-0.00781348	0.000831295	0.491042	0.0083908	0.000820242	0.453585
ENSG00000199580	-0.0217716	9.95027e-05	7.44178e-14	-0.00786926	0.000122436	0.0269041	-0.0039734	8.66806e-05	0.114383	-0.0111457	7.61487e-05	5.0307e-07	-0.0278958	0.000216411	4.47393e-05	-0.0165086	0.000205369	0.0103162	-0.0145666	0.000159155	0.00354321	-0.00725148	0.000157039	0.139297
ENSG00000199687	-0.00838045	2.23472e-05	1.11875e-09	-0.0065244	2.74978e-05	0.000110617	-0.00463671	1.94675e-05	0.00010413	-0.00567145	1.71021e-05	6.9393e-08	0.0149656	0.000116739	0.00270937	0.000873222	0.000110782	0.852713	-0.00789767	8.58531e-05	0.0308447	-0.00051728	8.47116e-05	0.885636
ENSG00000199695	-0.0195478	3.01155e-05	1.83064e-33	-0.00539558	3.70565e-05	0.00583468	-0.0047482	2.62347e-05	0.000614902	-0.00885375	2.30471e-05	4.88238e-13	0.0101138	8.70051e-05	0.0185836	0.00814978	8.25656e-05	0.0453891	-0.00144868	6.39862e-05	0.645294	2.8768e-05	6.31354e-05	0.992607
ENSG00000199710	-0.0101555	8.50658e-05	0.000147337	-0.00821006	0.000104672	0.0125419	-0.00873366	7.4104e-05	0.000178866	-0.0118221	6.51002e-05	8.49587e-09	0.00519732	0.000268565	0.489486	-0.0109884	0.000254862	0.124155	-0.014502	0.000197511	0.00906622	-0.00925914	0.000194885	0.0903282
ENSG00000199733	-0.00216397	8.05205e-05	0.404922	-0.00834626	9.90789e-05	0.00909738	-0.00274936	7.01444e-05	0.224533	-0.0110787	6.16217e-05	2.88502e-08	-0.0117937	0.000332736	0.159322	-0.00124713	0.000315758	0.875199	-0.0201093	0.000244704	0.00118801	-0.0225515	0.000241451	0.000236953
ENSG00000199744	-0.0115916	4.35483e-05	1.57778e-09	-0.00412679	5.35854e-05	0.0793238	-0.00623274	3.79366e-05	0.000185879	-0.00584855	3.33272e-05	6.57791e-05	-0.0189102	0.00016692	0.00154298	-0.00425328	0.000158403	0.449686	-0.00618923	0.000122758	0.156229	-0.000242068	0.000121126	0.955112
ENSG00000199792	-0.00365565	6.75434e-05	0.124576	-0.00766897	8.31109e-05	0.00887529	-0.00440229	5.88396e-05	0.0337966	-0.0104163	5.16904e-05	1.23845e-08	0.00386199	0.000192001	0.543563	-0.00859743	0.000182204	0.15469	-0.011631	0.000141203	0.013265	-0.00895529	0.000139326	0.05286
ENSG00000199805	0.0328846	0.000112376	5.1534e-26	-0.00738904	0.000138277	0.0505215	-0.00178641	9.7895e-05	0.504063	0.0074287	8.60005e-05	0.00158656	0.0555676	0.000466194	4.19475e-08	0.0143165	0.000442407	0.128379	-0.0186528	0.000342853	0.0108292	0.00138602	0.000338295	0.84708
ENSG00000199912	0.0750873	0.000972121	1.73008e-16	-0.0185455	0.00119618	0.0951194	-0.00366144	0.000846851	0.641504	0.0239281	0.000743957	0.000544372	0.103641	0.0032052	8.02563e-05	0.0270371	0.00304166	0.273044	8.2624e-05	0.0023572	0.996548	0.00751218	0.00232586	0.690201
ENSG00000199961	-0.0221326	8.26198e-05	8.15482e-17	-0.00605287	0.000101662	0.0617174	-0.00668338	7.19732e-05	0.00359272	-0.0111401	6.32283e-05	3.62894e-08	-0.0160386	0.000294365	0.0422045	-0.00266693	0.000279345	0.721053	-0.0111949	0.000216485	0.0537681	-0.00207564	0.000213607	0.716298
ENSG00000199964	-0.0179643	5.10153e-05	8.13097e-18	-0.0016111	6.27734e-05	0.52665	-0.00302514	4.44413e-05	0.0932234	-0.00658643	3.90416e-05	3.29743e-05	-0.0132885	0.000102941	0.0045435	-0.00620197	9.76884e-05	0.160874	-0.00363294	7.57059e-05	0.288916	-0.00235083	7.46993e-05	0.486538
ENSG00000199994	0.020427	5.72599e-05	3.1504e-20	-0.00055235	7.04572e-05	0.837655	0.000804925	4.98813e-05	0.673211	0.00301182	4.38206e-05	0.0725653	0.00990358	0.000174044	0.102426	0.00734765	0.000165163	0.201297	0.00142904	0.000127997	0.748156	-0.00123878	0.000126295	0.777883
ENSG00000200011	-0.0172134	5.24252e-05	4.09721e-16	-0.00996869	6.45083e-05	0.000114954	-0.00754192	4.56696e-05	3.78609e-05	-0.00991136	4.01206e-05	7.96807e-10	0.0314249	0.00041249	0.000824655	0.0168941	0.000391442	0.0567014	-0.00466082	0.000303357	0.496491	0.000823822	0.000299324	0.903011
ENSG00000200021	0.0107137	4.58114e-05	5.18982e-08	0.0041319	5.637e-05	0.0867331	-0.000987148	3.9908e-05	0.563103	0.00512777	3.50591e-05	0.000640849	-0.00460092	0.000135752	0.389583	-0.00707287	0.000128826	0.163779	-0.0105325	9.98365e-05	0.00769547	0.00324068	9.8509e-05	0.403633
ENSG00000200036	-0.000391863	0.000207927	0.925218	-0.0161817	0.00025585	0.00165709	-0.00837607	0.000181133	0.0213679	-0.0178038	0.000159125	2.88038e-08	0.000776737	0.000538432	0.941827	0.00450555	0.000510958	0.655606	-0.0126415	0.000395979	0.107019	-0.0176956	0.000390714	0.0224917
ENSG00000200047	-0.00816684	6.27466e-05	0.000378314	-0.00539619	7.72085e-05	0.0559741	-0.00418953	5.46609e-05	0.036106	-0.0102488	4.80195e-05	6.17524e-09	-0.0040931	0.000137106	0.44623	0.00184098	0.000130111	0.71799	-0.00820108	0.000100832	0.0385093	-0.00827456	9.94915e-05	0.0343654
ENSG00000200048	-0.0150955	0.000555421	0.0270468	-0.0259662	0.000683435	0.00201099	-0.010182	0.000483848	0.0868449	-0.0326154	0.000425059	5.21794e-10	-0.00886619	0.00159072	0.628007	-0.0147595	0.00150955	0.395516	-0.0262463	0.00116986	0.0517652	-0.0308928	0.00115431	0.0204781
ENSG00000200052	-0.0106295	0.000203444	0.0101222	-0.00899471	0.000250334	0.0768322	-0.00700958	0.000177228	0.0514781	-0.017631	0.000155694	2.77827e-08	-0.015112	0.000625745	0.188422	-0.00523171	0.000593816	0.630965	-0.0176521	0.000460192	0.0370817	-0.0168102	0.000454073	0.0441536
ENSG00000200060	-0.00448989	0.000219053	0.294803	-0.0190263	0.00026954	0.000315841	-0.00694528	0.000190825	0.0629311	-0.0187797	0.000167639	1.19263e-08	0.00485352	0.000701799	0.689632	-0.00264938	0.00066599	0.818298	-0.0151821	0.000516124	0.0900575	-0.0256275	0.000509262	0.00387954
ENSG00000200115	0.00681428	1.84336e-05	4.78422e-08	0.000474187	2.26822e-05	0.75655	-0.000503398	1.60582e-05	0.64203	0.000561832	1.41071e-05	0.554809	0.0183177	0.000137631	0.000739803	0.00738661	0.000130608	0.148705	-0.00224959	0.000101218	0.569849	0.0029702	9.98718e-05	0.44709
ENSG00000200130	-0.00642596	1.32005e-05	1.22134e-09	0.00141671	1.6243e-05	0.273801	-0.000776612	1.14995e-05	0.396764	0.000325808	1.01023e-05	0.685688	-0.00220718	1.9318e-05	0.274059	-0.00113617	1.83323e-05	0.552726	0.00178421	1.4207e-05	0.22936	-1.6673e-05	1.40181e-05	0.990907
ENSG00000200164	-0.0161918	2.82632e-05	3.67253e-25	-0.00720389	3.47773e-05	0.00014705	-0.00679893	2.46211e-05	4.35893e-07	-0.00752646	2.16296e-05	2.10321e-10	0.0159274	0.000176878	0.00939433	0.00671172	0.000167853	0.246809	0.00152339	0.000130082	0.734223	0.00371266	0.000128352	0.401917
ENSG00000200171	-0.00210346	0.000129928	0.523899	-0.0137126	0.000159874	0.000747642	-0.0029187	0.000113186	0.310061	-0.0135713	9.94332e-05	8.69504e-08	-0.00217374	0.000360099	0.802811	-0.00680412	0.000341724	0.410353	-0.0158798	0.000264827	0.0135468	-0.0140956	0.000261306	0.0262055
ENSG00000200175	0.0211683	0.00010719	2.32325e-12	0.0101739	0.000131896	0.00586089	0.00207385	9.33774e-05	0.427118	0.0121866	8.20318e-05	1.21157e-07	0.0246048	0.000225617	0.000404617	0.0135606	0.000214105	0.0387146	-0.00410192	0.000165925	0.418455	0.00943256	0.000163719	0.059904
ENSG00000200201	0.0151548	5.31682e-05	1.01974e-12	0.00696757	6.54224e-05	0.00737183	0.00182982	4.63168e-05	0.319812	0.00940014	4.06892e-05	6.9908e-09	0.0143926	0.000151171	0.0111048	0.00927567	0.000143457	0.0837859	0.00119632	0.000111176	0.773036	0.00922989	0.000109697	0.0246664
ENSG00000200225	0.00619019	1.30306e-05	3.76292e-09	0.00230888	1.60339e-05	0.072717	-2.8938e-05	1.13514e-05	0.974644	0.00408321	9.97222e-06	3.64247e-07	0.00441984	2.88809e-05	0.0736857	0.00200954	2.74072e-05	0.390602	-9.41622e-05	2.12399e-05	0.958578	0.00194355	2.09575e-05	0.277697
ENSG00000200227	-0.00333956	5.1683e-05	0.108736	-0.00725486	6.3595e-05	0.00466174	-0.00568286	4.5023e-05	0.00174863	-0.00864617	3.95526e-05	6.4485e-08	0.0114063	0.000169605	0.0569002	0.00359044	0.000160951	0.526639	-0.0109966	0.000124732	0.0127328	-0.00508796	0.000123074	0.241007
ENSG00000200241	-0.0302307	8.23917e-05	1.32582e-29	-0.00535005	0.000101381	0.0981597	-0.00246943	7.17745e-05	0.280815	-0.013264	6.30537e-05	5.54012e-11	-0.0229634	0.000185598	0.000275179	-0.00228679	0.000176128	0.699819	-0.0066698	0.000136494	0.147354	-0.011282	0.000134679	0.0132762
ENSG00000200287	-0.00467938	0.000204247	0.258177	-0.0164677	0.000251322	0.00123904	-0.00560203	0.000177927	0.120268	-0.0175399	0.000156309	3.47567e-08	-0.000442042	0.000581986	0.968137	-0.00888929	0.00055229	0.397542	-0.0190208	0.00042801	0.0199367	-0.0246687	0.000422319	0.00228643
ENSG00000200334	-0.0130322	2.80618e-05	3.97938e-17	-0.00962959	3.45295e-05	3.69108e-07	-0.00477517	2.44457e-05	0.000360095	-0.00750635	2.14755e-05	2.02706e-10	0.0124484	0.000116594	0.0123745	0.00683144	0.000110645	0.146765	-0.00295834	8.57465e-05	0.416946	0.00349012	8.46064e-05	0.331877
ENSG00000200575	-0.0122072	0.000645817	0.0972194	-0.0216056	0.000794666	0.0170988	-0.0136738	0.000562595	0.0330058	-0.0317894	0.000494239	1.90029e-08	0.0238831	0.00195814	0.239848	0.0204528	0.00185823	0.288747	-0.0222218	0.00144008	0.137256	-0.0264722	0.00142093	0.0730026
ENSG00000200612	-0.00123035	2.18358e-05	0.363187	-0.00424349	2.68686e-05	0.0108728	-0.00167733	1.9022e-05	0.154795	-0.00566744	1.67108e-05	5.00383e-08	-0.0060875	8.33261e-05	0.146645	-0.00171008	7.90744e-05	0.666978	-0.00775741	6.12806e-05	0.0121745	-0.00479455	6.04657e-05	0.115266
ENSG00000200653	0.0236972	0.000105831	3.08794e-15	0.00666504	0.000130223	0.0690994	-0.000728416	9.21936e-05	0.778912	0.00899602	8.09918e-05	8.21063e-05	0.038221	0.000331355	6.58414e-06	0.0171768	0.000314447	0.0307715	-0.0144316	0.000243688	0.0192677	0.00573722	0.000240448	0.344037
ENSG00000200761	0.0120149	3.45891e-05	2.42003e-12	0.00136692	4.25612e-05	0.514165	0.000314018	3.01319e-05	0.832344	0.00412435	2.64708e-05	0.00157436	0.0220515	0.000115284	1.0286e-05	0.00796669	0.000109401	0.0889883	-0.000454729	8.4783e-05	0.900096	0.00524449	8.36557e-05	0.142917
ENSG00000200807	-0.0131724	5.31762e-05	5.44781e-10	0.00279907	6.54323e-05	0.281356	-0.00217931	4.63238e-05	0.236136	-0.00409182	4.06953e-05	0.0113985	-0.00270652	9.45669e-05	0.544136	0.0107615	8.97416e-05	0.0114123	-0.000108368	6.95474e-05	0.973648	0.0024058	6.86226e-05	0.457532
ENSG00000200816	0.0153474	2.39851e-05	1.68924e-26	0.000261016	2.95132e-05	0.881078	7.5965e-05	2.08943e-05	0.950961	0.00434675	1.83556e-05	6.41942e-05	0.0178734	0.000112061	0.000268843	0.00376307	0.000106343	0.414382	-0.00745619	8.24133e-05	0.0374331	0.00277462	8.13175e-05	0.431251
ENSG00000200831	-0.0115916	4.35483e-05	1.57778e-09	-0.00412679	5.35854e-05	0.0793238	-0.00623274	3.79366e-05	0.000185879	-0.00584855	3.33272e-05	6.57791e-05	-0.0189102	0.00016692	0.00154298	-0.00425328	0.000158403	0.449686	-0.00618923	0.000122758	0.156229	-0.000242068	0.000121126	0.955112
ENSG00000200877	-0.00604013	6.20085e-06	1.06213e-16	-0.00504591	7.63003e-06	1.49146e-08	-0.00329872	5.40179e-06	1.67439e-07	-0.00352304	4.74546e-06	2.16101e-10	0.00178354	9.34339e-06	0.203924	0.000409947	8.86664e-06	0.758028	-0.00142426	6.87141e-06	0.167833	0.00100604	6.78005e-06	0.323136
ENSG00000200879	-0.0164434	0.000378219	0.00353526	0.0161533	0.000465392	0.0198209	0.00446151	0.000329481	0.363099	0.00183583	0.000289448	0.670086	-0.0958959	0.00133066	2.20876e-08	0.00104822	0.00126276	0.947368	-0.00656767	0.000978608	0.593629	-0.00590126	0.000965596	0.627023
ENSG00000200895	-0.00352252	0.000330894	0.503618	-0.00717263	0.000407159	0.268453	-0.0252406	0.000288254	4.28821e-08	-0.0108409	0.000253231	0.00720877	0.00134704	0.000691814	0.911104	0.00450907	0.000656514	0.693748	-0.0200742	0.000508781	0.0242206	-0.00929883	0.000502016	0.288603
ENSG00000200902	-0.00521759	0.000114619	0.0924467	-0.0076181	0.000141036	0.045904	-0.00474124	9.98488e-05	0.0792373	-0.0129942	8.7717e-05	4.89269e-08	-0.00962145	0.000399015	0.294103	0.00126458	0.000378655	0.884372	-0.00771184	0.000293448	0.252925	-0.0187671	0.000289546	0.00502245
ENSG00000200922	0.00445729	0.000495945	0.4894	-0.0272446	0.000610251	0.000607098	-0.0142092	0.000432036	0.0114867	-0.0292778	0.000379543	3.53301e-09	0.0203973	0.00146964	0.246564	0.00436477	0.00139465	0.793676	-0.0227036	0.00108082	0.0798723	-0.025867	0.00106645	0.0433019
ENSG00000200959	-0.0164908	3.72797e-05	3.01647e-20	-0.000734366	4.5872e-05	0.735659	-0.00394079	3.24758e-05	0.0105666	-0.00333418	2.85299e-05	0.0137971	-0.0186575	0.000147406	0.000893883	-0.0109033	0.000139885	0.0397448	-0.0131317	0.000108407	0.00146543	-0.0115436	0.000106966	0.00452737
ENSG00000200972	-0.0349625	0.000144079	3.31825e-23	0.00122146	0.000177286	0.775155	0.00022018	0.000125512	0.942022	-0.00757447	0.000110262	0.0044438	-0.0381148	0.000441613	9.30452e-05	0.000111997	0.000419079	0.990232	-0.0158587	0.000324775	0.0258443	0.00417343	0.000320457	0.550863
ENSG00000200983	-0.0198087	9.82596e-05	7.03466e-12	-0.00150884	0.000120907	0.669194	-0.00367239	8.55976e-05	0.14198	-0.0088054	7.51973e-05	6.32873e-05	-0.0148964	0.000325428	0.0725342	-0.00896255	0.000308823	0.254204	-0.0121339	0.00023933	0.0468276	-0.00087735	0.000236148	0.883837
ENSG00000200985	0.00338362	0.000365502	0.541022	-0.0192047	0.000449743	0.00485338	-0.00800854	0.000318402	0.0968646	-0.0238679	0.000279716	2.02504e-08	-9.92733e-05	0.000984478	0.994497	-0.0107588	0.000934245	0.431082	-0.0293042	0.000724015	0.00591338	-0.0238098	0.000714388	0.02316
ENSG00000201013	0.0189817	4.3714e-05	1.31853e-22	0.00257568	5.37892e-05	0.274248	-0.00284002	3.80809e-05	0.0886768	0.00803207	3.3454e-05	4.75902e-08	-0.00414651	8.27507e-05	0.32073	-0.00076358	7.85283e-05	0.847096	-0.00463584	6.08574e-05	0.131547	-0.00284922	6.00482e-05	0.347049
ENSG00000201023	-0.00795814	1.5833e-05	6.76194e-12	-0.00361053	1.94822e-05	0.0109365	-0.00358035	1.37927e-05	0.000369049	-0.0037428	1.21169e-05	2.28898e-05	0.00879422	0.000159888	0.130145	0.000684723	0.00015173	0.901001	-0.00645779	0.000117587	0.130722	0.00138155	0.000116023	0.74275
ENSG00000201065	-0.00125763	0.000173209	0.741363	-0.0132025	0.00021313	0.0049117	-0.00513588	0.000150889	0.121927	-0.0162145	0.000132555	3.08264e-08	0.000305064	0.000489478	0.976019	-0.00232117	0.000464502	0.80955	-0.0159506	0.000359977	0.0331932	-0.0151513	0.00035519	0.0402862
ENSG00000201096	-0.0201133	3.88409e-05	5.90408e-28	-0.00270352	4.77931e-05	0.223447	-0.00287135	3.38358e-05	0.0678694	-0.00951645	2.97247e-05	7.56276e-12	-0.0153521	0.000100415	0.000926323	-0.00245766	9.52913e-05	0.573245	-0.00413568	7.38482e-05	0.221706	-0.00568373	7.28663e-05	0.0890858
ENSG00000201118	0.0377794	0.000346531	3.34542e-12	-0.00898209	0.0004264	0.175717	-0.00144687	0.000301876	0.757957	0.0118038	0.000265198	0.0042559	0.048517	0.00120986	0.0025303	0.0113775	0.00114812	0.45259	-0.0182456	0.000889765	0.120645	0.00141158	0.000877935	0.902964
ENSG00000201157	-0.0152303	6.33435e-05	5.03724e-11	5.32026e-05	7.7943e-05	0.985029	0.000595763	5.51809e-05	0.766627	-0.00267357	4.84763e-05	0.129614	-0.0167745	8.95972e-05	0.000133202	-0.0027037	8.50255e-05	0.511851	-0.000733178	6.58925e-05	0.818406	0.00370522	6.50164e-05	0.240098
ENSG00000201223	0.023929	8.67756e-05	1.67501e-18	0.00189257	0.000106776	0.568498	-0.00415109	7.55935e-05	0.0773853	0.00537623	6.64087e-05	0.00925973	0.0423132	0.000281233	7.46303e-08	0.00488224	0.000266883	0.503772	-0.00338211	0.000206828	0.550066	0.000289147	0.000204077	0.958689
ENSG00000201255	-0.0102081	2.06332e-05	1.38176e-14	-0.00542512	2.53887e-05	0.000816127	-0.00388079	1.79743e-05	0.000719571	-0.00457909	1.57904e-05	5.71437e-06	0.0178349	0.000144877	0.00135075	0.0117081	0.000137484	0.0260056	0.000370556	0.000106547	0.927287	-0.000757624	0.00010513	0.85002
ENSG00000201312	-0.0250643	6.21354e-05	3.28723e-27	-0.00775221	7.64564e-05	0.00582189	-0.00750224	5.41285e-05	0.00016581	-0.00940741	4.75517e-05	8.10825e-08	-0.0123779	0.000179732	0.044793	-0.00341435	0.000170562	0.558609	-0.0121915	0.000132181	0.00734235	-0.00540307	0.000130423	0.226502
ENSG00000201370	0.0233026	8.57362e-05	7.77855e-18	0.00331846	0.000105497	0.314484	-0.00134053	7.4688e-05	0.565972	0.011043	6.56132e-05	8.27172e-08	0.0307708	0.000214607	6.53401e-06	0.0088233	0.000203657	0.167094	-0.000777108	0.000157829	0.875054	0.00988984	0.00015573	0.0431935
ENSG00000201376	0.0183532	7.22962e-05	1.37646e-13	0.00710725	8.89591e-05	0.0190515	-0.00270544	6.29799e-05	0.207203	0.00504032	5.53277e-05	0.00752316	0.0307473	0.000151658	1.0054e-07	0.0208168	0.00014392	0.000123215	-0.00231887	0.000111534	0.576822	0.00620163	0.000110051	0.130977
ENSG00000201423	-0.00366076	0.000305221	0.469258	-0.0159798	0.000375568	0.0103137	-0.00409734	0.000265889	0.352492	-0.0219259	0.000233583	1.70908e-08	0.0175718	0.000850122	0.189487	-0.0027355	0.000806745	0.829362	-0.0206486	0.000625206	0.0364137	-0.0217105	0.000616893	0.0258461
ENSG00000201444	0.00935601	3.06973e-05	6.43049e-09	-0.0016408	3.77724e-05	0.405858	-0.00169359	2.67416e-05	0.225621	-9.36901e-05	2.34924e-05	0.939165	0.00453881	9.59408e-05	0.312782	0.00295518	9.10454e-05	0.488412	-0.002798	7.05578e-05	0.397381	-0.00627666	6.96196e-05	0.0548925
ENSG00000201519	0.0198918	7.63909e-05	6.47413e-15	-0.000591193	9.39976e-05	0.849413	4.12715e-05	6.6547e-05	0.985063	0.00723564	5.84614e-05	0.000192167	0.0122238	8.16317e-05	0.00338781	0.00487756	7.74664e-05	0.21545	-0.00669968	6.00344e-05	0.02852	-0.00469869	5.92361e-05	0.118886
ENSG00000201586	-0.0192335	0.000253181	3.11432e-05	-0.0206444	0.000311534	0.000277751	-0.0095098	0.000220555	0.0178935	-0.0242315	0.000193757	8.58189e-12	-0.0125741	0.000681	0.29393	0.000665423	0.000646252	0.953289	-0.0267976	0.000500828	0.00250444	-0.0182363	0.000494169	0.0364026
ENSG00000201604	-0.00679617	9.13941e-05	0.0141534	-0.0106607	0.000112459	0.00177248	-0.00726931	7.96168e-05	0.00260357	-0.0118307	6.99432e-05	2.68013e-08	-0.0131086	0.000320105	0.110902	-0.00230866	0.000303771	0.766918	-0.0139537	0.000235415	0.0213055	-0.00869352	0.000232285	0.145005
ENSG00000201774	-0.0122627	0.000502836	0.0590413	-0.0262384	0.00061873	0.00103967	-0.014952	0.000438039	0.00826207	-0.0277629	0.000384817	2.64102e-08	-0.0076787	0.00147374	0.662845	-0.00867625	0.00139854	0.603701	-0.0310367	0.00108383	0.0170261	-0.0271935	0.00106942	0.0339398
ENSG00000201788	-0.00856115	0.000307259	0.0917446	-0.0148644	0.000378076	0.0173851	-0.0049399	0.000267665	0.263919	-0.0219907	0.000235143	1.73027e-08	-0.00866575	0.000729031	0.484295	-0.00369026	0.000691832	0.75356	-0.0197044	0.000536151	0.0311138	-0.0269357	0.000529022	0.00291284
ENSG00000201790	-0.00545469	0.000165786	0.143523	-0.0092788	0.000203997	0.0432091	-0.00540366	0.000144423	0.0962469	-0.0154915	0.000126875	6.3733e-08	-0.00552187	0.000393726	0.544185	-0.0026401	0.000373636	0.759884	-0.0136144	0.000289558	0.0426127	-0.0144507	0.000285708	0.0292595
ENSG00000201793	0.0103576	2.91207e-05	4.41837e-11	0.00348528	3.58325e-05	0.0699711	0.000972345	2.53682e-05	0.475002	0.00517373	2.22859e-05	1.59008e-05	0.00323467	0.000152907	0.568593	-0.000542587	0.000145105	0.91971	-0.00216856	0.000112452	0.603243	-7.06381e-05	0.000110957	0.986308
ENSG00000201861	-0.0195662	6.5675e-05	1.45708e-16	0.00212228	8.08119e-05	0.462313	-0.00313358	5.7212e-05	0.125373	-0.00399139	5.02606e-05	0.0263277	-0.000604415	0.000150643	0.914508	0.00217831	0.000142956	0.683524	-0.00726693	0.000110787	0.0799492	0.00276159	0.000109314	0.499218
ENSG00000201867	0.00767654	2.3844e-05	6.3808e-08	0.00509976	2.93396e-05	0.00341057	0.00337561	2.07714e-05	0.00618062	0.00411558	1.82477e-05	0.000146882	-0.00499677	2.42885e-05	0.0276559	-0.00233367	2.30492e-05	0.277119	-0.000111281	1.78625e-05	0.946635	-0.00265529	1.7625e-05	0.106223
ENSG00000201884	-0.0700002	0.00034246	2.44111e-37	-0.00746783	0.000421391	0.257406	-0.00758301	0.00029833	0.104358	-0.033623	0.000262082	4.48291e-16	-0.0767324	0.000875391	3.33502e-08	-0.0182123	0.000830724	0.157974	-0.0136454	0.000643789	0.172198	-0.0290601	0.000635229	0.00337413
ENSG00000201957	0.00681696	0.000492496	0.288774	-0.0223888	0.000606007	0.00467362	-0.00712986	0.000429032	0.202826	-0.0269226	0.000376903	4.96399e-08	-0.00356697	0.000861132	0.79103	-0.00684457	0.000817192	0.592165	-0.0161011	0.000633302	0.104551	-0.02795	0.000624882	0.00445804
ENSG00000202019	-0.0106145	3.12807e-05	7.20666e-11	-0.00543355	3.84903e-05	0.00644572	-0.00685253	2.72498e-05	1.28557e-06	-0.00652443	2.39389e-05	1.56479e-07	0.0224635	0.000220024	0.00105848	0.00977196	0.000208797	0.130848	0.000547639	0.000161812	0.912854	-0.00046377	0.000159661	0.925166
ENSG00000202074	-0.0455199	0.000163033	1.62963e-33	-0.00643201	0.000200609	0.157475	-0.00284697	0.000142024	0.376721	-0.0197459	0.000124768	4.12493e-12	-0.0294442	0.000375761	0.00102284	-0.00566138	0.000356587	0.502416	-0.0148954	0.000276346	0.0232764	-0.0109507	0.000272671	0.0903732
ENSG00000202081	-0.0181791	3.56391e-05	3.74119e-25	0.0010311	4.38532e-05	0.627816	-0.00205679	3.10466e-05	0.172043	-0.00832889	2.72743e-05	3.79328e-10	-0.0150604	9.07072e-05	0.000633917	0.00101047	8.60788e-05	0.807448	-0.00639749	6.67088e-05	0.0471228	-0.00315816	6.58218e-05	0.319519
ENSG00000202242	0.0206057	0.000115789	4.8885e-11	0.0219157	0.000142476	1.26186e-08	0.00605935	0.000100868	0.0256735	0.0112302	8.86125e-05	2.65584e-06	0.0176808	0.000322525	0.0324539	0.0154371	0.000306068	0.0489735	0.00158959	0.000237195	0.793043	0.0119362	0.000234041	0.046515
ENSG00000202250	-0.00673224	0.0004082	0.249856	-0.0151929	0.000502282	0.0349019	-0.00703735	0.000355598	0.167382	-0.0253354	0.000312392	1.75555e-08	-0.00447717	0.00112495	0.771063	0.00378024	0.00106755	0.79571	-0.0214435	0.000827325	0.0587558	-0.0200642	0.000816324	0.0730112
ENSG00000202251	-0.0223309	9.285e-05	2.11678e-15	0.000748937	0.00011425	0.827297	-0.00527162	8.08851e-05	0.0301812	-0.00310781	7.10574e-05	0.14561	-0.0243633	0.000232541	0.000557717	-0.0088843	0.000220675	0.181366	-0.00478298	0.000171017	0.352814	0.000250688	0.000168744	0.960611
ENSG00000202252	-0.0164434	0.000378219	0.00353526	0.0161533	0.000465392	0.0198209	0.00446151	0.000329481	0.363099	0.00183583	0.000289448	0.670086	-0.0958959	0.00133066	2.20876e-08	0.00104822	0.00126276	0.947368	-0.00656767	0.000978608	0.593629	-0.00590126	0.000965596	0.627023
ENSG00000202275	0.0409039	0.000134128	6.00344e-33	-0.00143386	0.000165042	0.728199	-0.00252393	0.000116844	0.387598	0.00953078	0.000102647	0.000209701	0.0568842	0.000313785	1.39538e-11	-0.00072375	0.000297774	0.925221	-0.00797633	0.000230767	0.182544	-0.00264516	0.000227699	0.653763
ENSG00000202345	0.0607087	0.000828129	4.71052e-13	0.0255035	0.001019	0.0129356	0.00215959	0.000721414	0.766052	0.0141764	0.000633761	0.0262952	0.139706	0.00199771	4.40201e-11	0.0621517	0.00189578	0.00152441	0.0132616	0.00146918	0.379395	0.013377	0.00144964	0.368876
ENSG00000202379	0.0022871	5.27132e-05	0.276657	-0.00687962	6.48626e-05	0.0078798	-0.00193116	4.59204e-05	0.291681	-0.00913726	4.0341e-05	1.56145e-08	-0.000253452	0.000258205	0.97257	0.000284338	0.00024503	0.967575	-0.0122918	0.000189892	0.0239008	-0.0204391	0.000187367	0.000156964
ENSG00000202423	-0.0150955	0.000555421	0.0270468	-0.0259662	0.000683435	0.00201099	-0.010182	0.000483848	0.0868449	-0.0326154	0.000425059	5.21794e-10	-0.00886619	0.00159072	0.628007	-0.0147595	0.00150955	0.395516	-0.0262463	0.00116986	0.0517652	-0.0308928	0.00115431	0.0204781
ENSG00000202470	-0.000268999	0.000101395	0.926484	-0.011368	0.000124765	0.0015533	-0.00402934	8.83292e-05	0.112739	-0.0127116	7.7597e-05	1.41196e-08	0.00591459	0.000325293	0.474839	9.50813e-06	0.000308694	0.999034	-0.0169523	0.00023923	0.00560715	-0.0193872	0.000236049	0.00135489
ENSG00000202502	-0.00824294	3.08012e-05	3.19935e-07	-0.00792205	3.79003e-05	6.3917e-05	-0.00615559	2.68321e-05	1.15549e-05	-0.00790829	2.35719e-05	1.61053e-10	0.0222312	0.000204911	0.000789028	0.00950186	0.000194455	0.127965	-0.00392167	0.000150698	0.416969	-0.0024908	0.000148694	0.601228
ENSG00000202513	0.000123827	0.000310978	0.980651	-0.0185756	0.000382652	0.00314496	-0.0057539	0.000270905	0.195878	-0.0212701	0.000237989	5.91281e-08	-0.000106683	0.000884475	0.993761	-0.00888601	0.000839344	0.492623	-0.0260367	0.00065047	0.00982367	-0.0329236	0.000641821	0.000972813
ENSG00000202534	-0.0189828	4.37901e-05	1.4231e-22	-0.00202613	5.38829e-05	0.390139	-0.00199291	3.81472e-05	0.232542	-0.00758654	3.35123e-05	2.53536e-07	0.00261718	0.000200509	0.687037	0.00261825	0.000190278	0.671049	-0.00216621	0.00014746	0.650257	-0.00052373	0.0001455	0.911526
ENSG00000202569	-0.0177172	0.000141824	3.05951e-07	-0.0107889	0.000174512	0.0110628	-0.0236861	0.000123549	5.33624e-15	-0.011129	0.000108537	2.58508e-05	0.0013504	0.000302705	0.865638	0.000265603	0.00028726	0.972024	-0.0051667	0.000222619	0.378986	-0.00989763	0.000219659	0.0881457
ENSG00000203394	0.0329809	0.000144905	8.92542e-21	-0.00354014	0.000178303	0.409128	-0.00333398	0.000126232	0.27223	0.00109723	0.000110895	0.680798	0.0445941	0.000427839	3.77058e-06	0.00649634	0.000406009	0.47078	-0.0135055	0.000314646	0.0536068	0.00684667	0.000310462	0.32038
ENSG00000203395	-0.00764748	2.93947e-05	1.19824e-06	-0.0111504	3.61696e-05	9.11648e-09	-0.00469676	2.56068e-05	0.000605543	-0.00441222	2.24955e-05	0.000246317	0.0221288	0.000120383	1.46426e-05	0.012337	0.000114241	0.0101678	0.00249098	8.85335e-05	0.501102	0.00778755	8.73563e-05	0.0335884
ENSG00000203403	0.00277476	4.51332e-05	0.153817	-0.00597353	5.55355e-05	0.0126408	-0.00536809	3.93172e-05	0.00155771	-0.00273821	3.45401e-05	0.0659635	0.0441226	0.000256612	4.95266e-09	0.020183	0.000243518	0.00402565	0.0095083	0.00018872	0.0791995	0.00909636	0.000186211	0.0887235
ENSG00000203520	-0.113645	0.000526371	6.44019e-61	0.00946293	0.000647689	0.247046	-0.00432367	0.000458541	0.454977	-0.0198401	0.000402827	9.83401e-05	-0.083597	0.00132854	9.18144e-07	0.0158786	0.00126075	0.31731	-0.00642035	0.000977048	0.601645	-0.00645439	0.000964057	0.594814
ENSG00000203583	0.0115862	3.3768e-05	7.82421e-12	0.00686307	4.15508e-05	0.000932529	-0.00209364	2.94165e-05	0.153265	0.00355347	2.58424e-05	0.00583412	0.00875146	0.000130366	0.0954354	0.00343484	0.000123714	0.489671	-0.00661336	9.58749e-05	0.0866902	0.00829353	9.46001e-05	0.0296809
ENSG00000203593	-0.00194045	1.03894e-05	0.0377007	-0.00176771	1.27839e-05	0.123823	-0.00164837	9.05058e-06	0.0427153	-0.00422723	7.95091e-06	3.85189e-09	-0.000716362	8.20733e-06	0.585755	-0.00102563	7.78855e-06	0.411075	-0.00282308	6.03592e-06	0.00370375	-0.00261134	5.95566e-06	0.00647034
ENSG00000203645	-0.0148953	0.000108874	8.92005e-07	-0.0131233	0.000133967	0.000424609	-0.00573528	9.48439e-05	0.0294138	-0.0142244	8.33202e-05	9.32581e-10	-0.00773984	0.000403907	0.401407	-0.00287923	0.000383297	0.742092	-0.018485	0.000297045	0.00670419	-0.0161742	0.000293096	0.0160798
ENSG00000203666	0.0136484	1.46413e-05	1.51286e-33	-0.000708205	1.80159e-05	0.603404	-0.000730008	1.27546e-05	0.449428	0.00367299	1.12049e-05	1.553e-05	0.0170515	4.04408e-05	1.18957e-08	-0.00164739	3.83773e-05	0.55188	-0.0044219	2.97414e-05	0.0399207	0.00271348	2.93459e-05	0.200445
ENSG00000203709	-0.0212893	5.91828e-05	3.73727e-21	0.00505566	7.28234e-05	0.0652103	-0.00840662	5.15564e-05	1.55055e-05	-0.00755409	4.52922e-05	9.88484e-06	-0.0183278	0.000146483	0.00105923	-0.0062106	0.000139009	0.238968	-0.0148671	0.000107728	0.000311842	0.00232252	0.000106296	0.564377
ENSG00000203747	-0.0167286	5.23706e-05	2.48103e-15	-0.0101975	6.44411e-05	7.91906e-05	-0.00641845	4.5622e-05	0.000447238	-0.0102905	4.00788e-05	1.75558e-10	0.0273369	0.000402101	0.00315473	0.0138328	0.000381584	0.113722	-0.00118501	0.000295717	0.860945	0.00288487	0.000291785	0.665636
ENSG00000203797	-0.00380841	0.000106392	0.202311	-0.00786084	0.000130914	0.0325277	-0.0164379	9.26823e-05	3.30274e-10	-0.00841711	8.14212e-05	0.000236888	0.00312104	0.000238517	0.659582	-0.00438357	0.000226346	0.514511	-0.0160963	0.000175412	0.00215958	-0.0136155	0.00017308	0.00842508
ENSG00000203837	-0.00336142	0.000179635	0.3864	-0.00876185	0.000221037	0.0666283	-0.00464014	0.000156487	0.169966	-0.0173331	0.000137473	6.27321e-09	-0.00398426	0.000431941	0.676043	-0.00515021	0.000409901	0.569267	-0.0177085	0.000317662	0.0119506	-0.0213358	0.000313438	0.00219788
ENSG00000203876	-0.00712233	6.57782e-05	0.00245116	-0.00723409	8.09389e-05	0.0123655	-0.00644544	5.73019e-05	0.00165176	-0.0103006	5.03396e-05	1.15636e-08	0.00255113	0.000237362	0.718137	0.00102001	0.00022525	0.879116	-0.0125916	0.000174563	0.015868	-0.0071396	0.000172242	0.164483
ENSG00000203896	0.0416485	0.000156556	1.42101e-29	0.0157362	0.00019264	0.000424832	0.00312407	0.000136382	0.32226	0.0168493	0.000119811	1.47828e-09	0.0324857	0.000321396	9.44121e-05	0.0244959	0.000304997	0.00183499	-0.00256388	0.000236365	0.671657	0.00463962	0.000233222	0.43708
ENSG00000203943	-0.0128983	4.85004e-05	2.00505e-10	-0.00100173	5.96789e-05	0.686397	-0.00313329	4.22505e-05	0.0745762	0.000895478	3.7117e-05	0.561712	0.00366394	0.000308048	0.649094	0.00362404	0.00029233	0.635315	-0.00610702	0.000226548	0.30273	-0.0112268	0.000223535	0.0553276
ENSG00000204084	-0.0116672	2.77559e-05	3.25613e-14	0.00276277	3.41531e-05	0.141139	-0.00372775	2.41792e-05	0.00507301	-0.00344799	2.12414e-05	0.00317564	-0.00402866	9.22704e-05	0.360863	-0.00527871	8.75623e-05	0.207349	-0.00569875	6.78585e-05	0.0793483	-0.00114791	6.69562e-05	0.719612
ENSG00000204160	0.00642573	1.08948e-05	2.35352e-11	0.0071136	1.34058e-05	1.7549e-09	0.000860414	9.49084e-06	0.30142	0.00347491	8.33768e-06	2.1736e-06	0.00950354	3.99177e-05	0.00114288	0.00582874	3.78809e-05	0.0346753	0.000190682	2.93567e-05	0.928714	0.00481099	2.89663e-05	0.0226919
ENSG00000204165	-0.0159046	8.04216e-05	1.1014e-09	0.000494389	9.89572e-05	0.87702	-0.00405542	7.00583e-05	0.0731006	-0.00311799	6.1546e-05	0.116726	0.00693832	0.000237095	0.326297	0.0012745	0.000224997	0.849199	-0.00956073	0.000174367	0.0663826	0.00896099	0.000172049	0.0811078
ENSG00000204248	0.00473691	7.93567e-06	7.43123e-09	0.0031476	9.76469e-06	0.00173556	-0.000121721	6.91306e-06	0.863974	0.00248407	6.07311e-06	7.15522e-05	0.0106981	2.91186e-05	2.02362e-05	0.0082595	2.76329e-05	0.00049446	0.000873319	2.14147e-05	0.631471	0.0061166	2.113e-05	0.000736044
ENSG00000204277	-0.0652292	0.000172372	3.00937e-61	-0.0115877	0.0002121	0.0133103	-0.00848449	0.000150159	0.0104695	-0.0196495	0.000131915	1.91543e-11	-0.0835761	0.000467741	1.09717e-15	-0.0222319	0.000443874	0.018697	-0.00093151	0.000343991	0.898408	-0.0109855	0.000339417	0.127687
ENSG00000204314	0.00624515	1.55427e-05	5.07269e-08	0.0034866	1.9125e-05	0.0131261	-0.00287439	1.35399e-05	0.00388428	0.0017116	1.18947e-05	0.0501853	0.0115955	5.15576e-05	0.000486786	0.0105531	4.89268e-05	0.000815425	-0.000895289	3.7917e-05	0.711706	0.00491039	3.74128e-05	0.0405674
ENSG00000204316	0.0198266	0.000169091	1.55345e-07	0.0156489	0.000208063	0.000744373	0.00962449	0.000147301	0.00337778	0.0157108	0.000129404	5.61941e-08	0.0203014	0.000355596	0.0194283	0.0253201	0.000337451	0.00219463	-0.00285115	0.000261516	0.654066	0.0100253	0.000258039	0.110919
ENSG00000204370	-0.0317871	6.17206e-05	3.25108e-42	4.76581e-05	7.59461e-05	0.986414	-0.00289838	5.37672e-05	0.143654	-0.00950417	4.72343e-05	5.40459e-08	-0.0292663	0.000127617	3.44362e-08	-0.0039573	0.000121105	0.421203	-0.010069	9.38535e-05	0.0085834	-0.00421125	9.26056e-05	0.2632
ENSG00000204371	0.0011276	8.33414e-06	0.177417	0.000700293	1.0255e-05	0.495954	-0.00394553	7.26019e-06	6.78278e-08	-0.00010992	6.37806e-06	0.86356	0.00229309	2.45131e-05	0.313025	0.00142227	2.32623e-05	0.509448	-0.0034287	1.80277e-05	0.0407296	0.002575	1.7788e-05	0.118861
ENSG00000204410	-0.00323025	5.78473e-06	3.7453e-06	-0.00344949	7.118e-06	5.89979e-05	-0.00368282	5.0393e-06	1.53856e-09	-0.002334	4.42701e-06	1.25331e-05	0.00115878	1.85057e-05	0.557153	-0.00288896	1.75614e-05	0.12357	-0.00021486	1.36096e-05	0.882302	0.00259186	1.34287e-05	0.0709866
ENSG00000204438	0.00451029	6.21544e-06	5.132e-10	0.00117564	7.64799e-06	0.185719	-0.000708101	5.41451e-06	0.260192	0.000776211	4.75663e-06	0.16008	0.00246187	1.99901e-05	0.230502	-2.15498e-05	1.89701e-05	0.991166	-0.000792354	1.47013e-05	0.599431	0.00306465	1.45059e-05	0.0401086
ENSG00000204482	-0.00674463	1.0852e-05	2.17054e-12	-0.00498127	1.33531e-05	2.29654e-05	-0.005323	9.45356e-06	1.8847e-10	-0.00426484	8.30493e-06	6.04538e-09	0.008661	8.88472e-05	0.0458212	0.00303429	8.43137e-05	0.459786	1.95073e-05	6.53409e-05	0.995105	0.0033182	6.44721e-05	0.290657
ENSG00000204622	0.0013508	2.59186e-05	0.359494	-3.65729e-05	3.18923e-05	0.983912	-0.000543336	2.25786e-05	0.672193	0.00213099	1.98353e-05	0.0589975	0.0225283	6.44298e-05	2.61696e-09	0.0108212	6.11423e-05	0.00210721	0.00202641	4.73836e-05	0.454443	0.00572576	4.67536e-05	0.0327155
ENSG00000204659	0.00629011	1.15257e-05	1.97429e-10	0.00045783	1.41822e-05	0.705034	-0.000731303	1.00405e-05	0.393113	0.00226926	8.82056e-06	0.00258723	0.00399321	2.32758e-05	0.07187	0.00240049	2.20881e-05	0.253501	-0.00309346	1.71177e-05	0.0580266	0.00281667	1.68901e-05	0.0801427
ENSG00000204936	-0.0284754	0.000127735	7.15509e-18	-0.0111127	0.000157176	0.0058321	-0.00943398	0.000111275	0.000951357	-0.012856	9.77546e-05	3.13577e-07	-0.0129973	0.00055988	0.231631	0.0167501	0.000531312	0.1046	0.00144424	0.000411753	0.856425	-0.00186871	0.000406278	0.812462
ENSG00000205018	0.0071043	2.08135e-05	8.45893e-08	-0.00269436	2.56106e-05	0.0974905	-0.00411198	1.81314e-05	0.000360698	-0.00143055	1.59284e-05	0.157122	0.00492811	7.58806e-05	0.217988	-0.00183538	7.20088e-05	0.62843	-0.0126753	5.58049e-05	2.09991e-05	-0.00376659	5.50629e-05	0.194509
ENSG00000205056	0.013112	4.6047e-05	3.28731e-11	0.00179013	5.66599e-05	0.459029	-0.00019995	4.01133e-05	0.906996	0.00867799	3.52394e-05	9.1802e-09	-0.00166018	8.07818e-05	0.68722	-0.00447073	7.66599e-05	0.253639	-0.000301989	5.94094e-05	0.920663	5.35403e-05	5.86194e-05	0.985722
ENSG00000205231	0.00888691	2.29444e-05	1.86739e-10	0.00461673	2.82326e-05	0.00687792	-0.00132427	1.99877e-05	0.273094	0.00369558	1.75591e-05	0.000508599	0.00315621	6.12723e-05	0.379674	0.00217086	5.81459e-05	0.52419	-0.000409817	4.50615e-05	0.87667	0.00716864	4.44624e-05	0.00622618
ENSG00000205318	-0.0293901	0.000182938	9.52775e-14	-0.00818587	0.000225102	0.0894751	-0.00462194	0.000159364	0.175563	-0.0165101	0.000140001	4.10947e-08	-0.0173454	0.000287286	0.0262462	0.000528801	0.000272628	0.942864	-0.0129801	0.000211279	0.0237447	-0.0145554	0.00020847	0.01026
ENSG00000205403	-0.0366104	7.41093e-05	3.20846e-46	-0.0130659	9.11901e-05	2.14129e-05	-0.00566912	6.45594e-05	0.00909275	-0.01316	5.67153e-05	7.17022e-12	-0.029435	0.000155382	4.45966e-07	-0.00955039	0.000147454	0.0791011	-0.00620643	0.000114273	0.140623	-0.0015677	0.000112753	0.705587
ENSG00000205625	-0.00308658	0.000163952	0.405115	-0.00961325	0.00020174	0.0351926	-0.0101984	0.000142825	0.00161293	-0.0163413	0.000125471	9.83483e-09	0.0079618	0.000436069	0.406119	0.00895393	0.000413819	0.324975	-0.0105184	0.000320699	0.136071	-0.00135024	0.000316434	0.845983
ENSG00000205629	0.0124037	4.27572e-05	7.36124e-11	-0.00250479	5.2612e-05	0.282341	-0.00362762	3.72474e-05	0.027939	0.00121249	3.27218e-05	0.402705	0.0172893	9.44083e-05	0.000125208	-0.000339244	8.95911e-05	0.936073	-0.00870904	6.94307e-05	0.00822166	-0.00209752	6.85075e-05	0.516774
ENSG00000205744	0.0068917	1.38141e-05	1.91186e-10	0.000630893	1.6998e-05	0.633749	-0.00233471	1.2034e-05	0.0128304	0.000238617	1.05719e-05	0.772006	0.016131	8.40426e-05	0.000148272	0.00284181	7.97544e-05	0.476563	0.00100264	6.18075e-05	0.745805	0.00149045	6.09857e-05	0.62531
ENSG00000205758	-0.0212827	8.7542e-05	6.68946e-15	-0.0128443	0.000107719	0.000120325	-0.00732905	7.62612e-05	0.00192467	-0.0105733	6.69952e-05	3.73636e-07	0.037713	0.000582809	0.000735402	0.0190328	0.000553071	0.0708229	-0.00166075	0.000428615	0.838421	0.00351156	0.000422916	0.662166
ENSG00000205784	-0.00855867	2.88899e-05	4.32939e-08	-0.00300097	3.55485e-05	0.117187	-0.00425142	2.51671e-05	0.00173721	-0.00373883	2.21093e-05	0.00171771	0.0145054	0.000100319	0.0017269	0.00346249	9.52006e-05	0.42733	-0.00343948	7.3778e-05	0.309091	0.000725767	7.2797e-05	0.827677
ENSG00000205885	-0.00933613	2.67458e-05	5.57963e-10	-0.00735684	3.29102e-05	6.77001e-05	-0.00828343	2.32993e-05	2.69659e-10	-0.00873093	2.04684e-05	4.06805e-14	0.00111233	5.37499e-05	0.74085	-0.00344981	5.10073e-05	0.280139	-0.0054326	3.95293e-05	0.0286315	-0.00513781	3.90037e-05	0.0358805
ENSG00000206561	0.0080914	2.0055e-05	5.39564e-10	-0.0012692	2.46774e-05	0.426339	-0.00171242	1.74707e-05	0.129614	0.00183087	1.5348e-05	0.0651399	0.0173561	8.56166e-05	5.38051e-05	0.0105227	8.1248e-05	0.00934776	-0.00133276	6.29651e-05	0.669448	0.00551632	6.21278e-05	0.0739897
ENSG00000206562	-0.00515025	1.08003e-05	7.0085e-08	-0.00509062	1.32896e-05	1.44664e-05	-0.00358593	9.40855e-06	1.59565e-05	-0.00340716	8.26539e-06	3.08703e-06	-0.00186816	5.88087e-05	0.595447	-6.96376e-06	5.5808e-05	0.998336	-0.00245164	4.32497e-05	0.34363	-0.000908699	4.26746e-05	0.721877
ENSG00000206583	-0.00156751	0.000792729	0.847512	-0.0220342	0.000975439	0.0281452	-0.00581098	0.000690577	0.413224	-0.0337495	0.00060667	7.12129e-08	-0.00751277	0.00233902	0.7349	-0.0183686	0.00221967	0.383211	-0.0308561	0.00172019	0.0592808	-0.0323166	0.00169731	0.0453587
ENSG00000206598	-0.0139883	0.000542408	0.0381452	-0.0258951	0.000667423	0.00182822	-0.00980194	0.000472512	0.0953035	-0.028281	0.000415101	4.82166e-08	0.00257311	0.00160055	0.888494	-0.0122118	0.00151888	0.483333	-0.0305239	0.00117709	0.0242649	-0.0215552	0.00116144	0.106218
ENSG00000206599	-0.0122387	3.48255e-05	1.13831e-12	-0.00276357	4.28521e-05	0.18878	-0.00486226	3.03378e-05	0.0011065	-0.0052076	2.66517e-05	7.069e-05	0.0108093	5.48393e-05	0.00158884	0.00222064	5.20411e-05	0.491059	-0.000705507	4.03305e-05	0.777645	-1.31832e-05	3.97942e-05	0.995733
ENSG00000206613	0.0154842	0.000156694	2.02895e-05	0.0290852	0.000192809	8.93703e-11	0.00280539	0.000136502	0.374279	0.0160483	0.000119917	8.43931e-09	0.0454721	0.000459529	5.32596e-06	0.039476	0.000436081	2.98819e-05	0.00535263	0.000337951	0.459385	0.0176575	0.000333458	0.0137714
ENSG00000206650	-0.0232211	0.000222179	8.35505e-08	-0.0113778	0.000273388	0.0322514	-0.0143493	0.000193549	0.000139435	-0.00986155	0.000170032	0.00286132	0.00966022	0.00117284	0.538716	0.00260675	0.001113	0.861194	-0.016163	0.000862545	0.162435	-0.00449249	0.000851076	0.693546
ENSG00000206662	-0.0034931	0.000347375	0.517439	-0.0144064	0.000427438	0.0301373	-0.00608383	0.000302611	0.195692	-0.0224265	0.000265843	6.35469e-08	0.00210912	0.000832703	0.873406	-0.000911361	0.000790214	0.942163	-0.0172541	0.000612395	0.077027	-0.0238747	0.000604252	0.0133615
ENSG00000206675	-0.00309806	0.000577884	0.656234	-0.0206444	0.000711075	0.0160114	-0.00909992	0.000503417	0.133506	-0.0285658	0.00044225	9.20354e-08	0.0163032	0.00154672	0.366447	0.00192072	0.0014678	0.910671	-0.031903	0.0011375	0.0166603	-0.0235676	0.00112238	0.0725157
ENSG00000206700	-0.000763149	7.44621e-05	0.760016	-0.00733611	9.16242e-05	0.0171025	-0.00348013	6.48667e-05	0.109938	-0.0110395	5.69853e-05	9.06358e-09	0.0027992	0.00013341	0.597352	0.000234237	0.000126603	0.962842	-0.0101773	9.81139e-05	0.00936357	-0.00481264	9.68093e-05	0.2112
ENSG00000206701	-0.00983617	0.000140263	0.00416569	-0.00780541	0.000172591	0.0644434	-0.00683963	0.000122188	0.0221316	-0.0141216	0.000107342	8.32422e-08	-0.00607733	0.000406849	0.511425	0.00461642	0.000386089	0.599125	-0.0101505	0.000299209	0.136433	-0.0129261	0.00029523	0.0548792
ENSG00000206719	-0.00332315	0.000349492	0.539254	-0.0133878	0.000430043	0.0445321	-0.00492634	0.000304455	0.296184	-0.0225252	0.000267463	6.10205e-08	-0.0142164	0.00108924	0.348028	-0.017194	0.00103366	0.231895	-0.0278366	0.000801061	0.0128319	-0.0174937	0.00079041	0.111985
ENSG00000206755	-0.00269784	4.88401e-05	0.182523	-0.00344837	6.00968e-05	0.166147	-0.00489798	4.25464e-05	0.00550602	-0.00147606	3.73769e-05	0.340524	0.05348	0.000336625	6.78712e-10	0.0134283	0.000319448	0.0933992	0.00223034	0.000247564	0.718616	0.00513722	0.000244272	0.400502
ENSG00000206772	-0.0145226	5.61274e-05	2.85072e-11	-0.0052077	6.90637e-05	0.0511564	-0.00265359	4.88947e-05	0.160328	-0.00559994	4.29538e-05	0.000756577	-0.012559	0.000157157	0.0295473	-0.00229914	0.000149138	0.673569	-0.00662971	0.000115578	0.117649	-0.00635349	0.000114041	0.128538
ENSG00000206797	0.00670712	0.000154239	0.0622609	-0.0160892	0.000189788	0.000283637	-0.0030813	0.000134363	0.325322	-0.0152331	0.000118038	3.54033e-08	-0.000688049	0.000270225	0.927297	-0.00728191	0.000256437	0.309236	-0.00282036	0.000198732	0.611115	-0.00828904	0.000196089	0.130476
ENSG00000206808	0.00362288	0.000256951	0.435057	-0.0139405	0.000316173	0.0147226	-0.00430034	0.000223839	0.287552	-0.0195265	0.000196642	4.37864e-08	0.0069683	0.000699027	0.565682	-6.71373e-05	0.000663359	0.995346	-0.0184824	0.000514085	0.0388792	-0.0205581	0.00050725	0.0199999
ENSG00000206827	-0.000307366	0.000782678	0.96973	-0.0238252	0.000963071	0.0169128	-0.00237511	0.00068182	0.736417	-0.0345056	0.000598977	2.97765e-08	-0.00863976	0.00203993	0.676705	-0.036552	0.00193584	0.0637018	-0.0439484	0.00150023	0.00415231	-0.0390724	0.00148028	0.0097181
ENSG00000206835	-0.0140044	0.00017669	0.000280957	-0.0072389	0.000217414	0.126473	-0.00620999	0.000153922	0.0641073	-0.0158414	0.00013522	8.4534e-08	-0.0123475	0.000490599	0.22478	-0.00857538	0.000465566	0.374076	-0.0228638	0.000360801	0.00237855	-0.0154767	0.000356004	0.0364235
ENSG00000206841	-0.0255963	8.36348e-05	1.36623e-21	-0.0087331	0.000102911	0.00740997	-0.00617689	7.28574e-05	0.007466	-0.0123489	6.40051e-05	1.3353e-09	-0.0042704	0.000547636	0.6908	-0.0202556	0.000519693	0.0474288	-0.0134595	0.000402748	0.0889127	-0.00906949	0.000397393	0.244784
ENSG00000206877	0.0128692	5.50877e-05	2.53459e-09	-0.00975053	6.77844e-05	0.000232653	-0.0039332	4.7989e-05	0.0357441	-0.00263052	4.21582e-05	0.109819	0.00898391	0.000257115	0.222454	-0.0102872	0.000243996	0.141189	-0.0167678	0.00018909	0.00208788	-0.0142641	0.000186576	0.00785814
ENSG00000206881	-0.0350608	0.000307518	6.86853e-12	-0.0184346	0.000378395	0.00320631	-0.00891267	0.000267891	0.0440101	-0.0235601	0.000235341	1.61078e-09	-0.0027989	0.000952045	0.843244	-0.00530248	0.000903467	0.693039	-0.0216724	0.000700163	0.0379634	-0.021893	0.000690853	0.0336461
ENSG00000206898	-0.0107973	4.25375e-05	1.25407e-08	-0.0019955	5.23416e-05	0.390481	-0.00468756	3.7056e-05	0.00442117	-0.00364528	3.25536e-05	0.0117258	-0.00316868	7.68268e-05	0.430854	0.008249	7.29067e-05	0.0312136	-0.00194508	5.65008e-05	0.510798	0.00536164	5.57495e-05	0.0668031
ENSG00000206908	-0.00678705	7.95011e-06	1.78782e-16	-7.44527e-05	9.78246e-06	0.940915	-0.000159076	6.92564e-06	0.822998	-0.00188295	6.08416e-06	0.00261082	-0.0132011	3.80295e-05	4.39193e-06	-0.00980448	3.6089e-05	0.000299187	-0.00250949	2.7968e-05	0.228227	-0.00187499	2.75961e-05	0.361325
ENSG00000206915	-0.00731565	0.000586682	0.296927	-0.0230359	0.000721901	0.0076542	-0.00611574	0.000511081	0.316844	-0.0293112	0.000448983	5.35462e-08	0.00131462	0.00139333	0.938801	0.00253476	0.00132224	0.876038	-0.0233294	0.0010247	0.0646252	-0.0158615	0.00101107	0.202308
ENSG00000206976	-0.00462078	9.66396e-05	0.104607	-0.0133923	0.000118913	0.000135484	-0.00753649	8.41864e-05	0.00239945	-0.0126741	7.39575e-05	6.97338e-09	0.0117398	0.000278849	0.126043	0.00303766	0.00026462	0.676069	-0.0118155	0.000205074	0.0365781	-0.0119395	0.000202347	0.0323145
ENSG00000206977	-0.00583932	0.00011731	0.0627099	-0.00975874	0.000144348	0.0115085	-0.00634982	0.000102193	0.0201938	-0.0130652	8.97765e-05	5.89553e-08	-0.00959619	0.000296418	0.224853	0.00495056	0.000281293	0.509039	-0.006856	0.000217994	0.238329	-0.00952521	0.000215096	0.0971943
ENSG00000206996	0.025536	0.000182301	8.35573e-11	-0.00945458	0.000224318	0.0494694	-0.0023215	0.000158809	0.495444	-0.00149018	0.000139514	0.618411	0.041417	0.000539674	0.000121553	0.0140741	0.000512137	0.164618	-0.0150905	0.000396893	0.0548384	0.00039275	0.000391615	0.959492
ENSG00000207008	0.0417652	0.000126181	3.48135e-36	0.00737011	0.000155263	0.0656454	0.00329616	0.000109921	0.244742	0.0143981	9.65653e-05	8.50183e-09	0.0446441	0.00035588	4.21896e-07	0.00994799	0.000337721	0.226257	0.00627504	0.000261725	0.324483	-0.000860421	0.000258245	0.891014
ENSG00000207012	-0.0706066	0.000326166	1.1801e-39	-0.00866363	0.000401341	0.178233	-0.00781696	0.000284135	0.0862674	-0.0297275	0.000249612	1.67167e-13	-0.056092	0.000626884	1.59882e-06	-0.00410289	0.000594897	0.706615	-0.0177677	0.000461029	0.0360351	-0.0191798	0.000454899	0.0218969
ENSG00000207023	-0.00787577	0.000138002	0.0206735	-0.00582095	0.000169809	0.164372	-0.00473985	0.000120219	0.10978	-0.014793	0.000105612	1.53152e-08	-0.0144841	0.000388725	0.109954	-0.00201335	0.00036889	0.814537	-0.0227255	0.00028588	0.000706821	-0.0263424	0.000282079	7.31242e-05
ENSG00000207118	-0.0164434	0.000378219	0.00353526	0.0161533	0.000465392	0.0198209	0.00446151	0.000329481	0.363099	0.00183583	0.000289448	0.670086	-0.0958959	0.00133066	2.20876e-08	0.00104822	0.00126276	0.947368	-0.00656767	0.000978608	0.593629	-0.00590126	0.000965596	0.627023
ENSG00000207124	-0.00562383	1.19821e-05	2.30851e-08	-0.00231145	1.47438e-05	0.0610032	-0.00253971	1.04381e-05	0.00366537	-0.00385233	9.16985e-06	5.57828e-07	-0.00261286	4.84793e-05	0.413546	-0.000563993	4.60057e-05	0.852385	-0.0070529	3.56532e-05	0.00286038	-0.00425039	3.51791e-05	0.0673608
ENSG00000207129	0.00463366	0.000252414	0.313829	-0.0176828	0.00031059	0.00180878	-0.0025818	0.000219887	0.519395	-0.0195567	0.00019317	3.16778e-08	0.00200965	0.000657361	0.864325	-0.00294786	0.000623819	0.791694	-0.0167521	0.000483443	0.0534456	-0.0180196	0.000477015	0.0353515
ENSG00000207169	0.0172425	8.9717e-05	4.01935e-10	-0.00446859	0.000110395	0.185521	-0.0017397	7.81559e-05	0.466507	0.00364727	6.86598e-05	0.0823595	0.02127	0.000321089	0.0100342	0.00796453	0.000304706	0.307607	-0.016166	0.000236139	0.00781646	-0.010226	0.000232999	0.0871482
ENSG00000207186	-0.0182345	2.6925e-05	1.20213e-32	0.000485424	3.31307e-05	0.792864	-0.00166905	2.34554e-05	0.202295	-0.00453856	2.06055e-05	8.18079e-05	-0.023419	8.07071e-05	2.85474e-08	-0.00796139	7.6589e-05	0.0424137	-0.00358324	5.93544e-05	0.237572	1.85355e-05	5.85652e-05	0.995054
ENSG00000207223	0.0482354	0.000228808	2.36973e-27	0.0203137	0.000281544	0.000168443	0.00703737	0.000199323	0.0652207	0.0302836	0.000175105	4.06161e-19	0.0578483	0.000785633	9.33261e-06	0.023066	0.000745546	0.0593831	0.0209196	0.000577778	0.0275095	0.0434707	0.000570096	4.54323e-06
ENSG00000207240	-0.00804508	9.68511e-05	0.00479605	-0.00633235	0.000119174	0.071022	-0.00705308	8.43707e-05	0.00453437	-0.0131136	7.41194e-05	2.17803e-09	-0.0218507	0.000266667	0.00375092	-0.00571208	0.00025306	0.421882	-0.0119257	0.000196115	0.0309954	-0.00820935	0.000193507	0.131641
ENSG00000207255	-0.00587004	0.000238158	0.189023	-0.0134749	0.000293049	0.0143289	-0.00512379	0.000207469	0.188144	-0.0186937	0.000182261	5.19654e-08	-0.00448748	0.000595947	0.68865	-0.00981504	0.000565539	0.355995	-0.0179221	0.000438277	0.0301255	-0.0202695	0.00043245	0.0130381
ENSG00000207274	-0.00679521	0.00011148	0.0263248	-0.0102688	0.000137174	0.00638777	-0.00669319	9.71144e-05	0.0120316	-0.013918	8.53147e-05	3.21421e-09	0.00577625	0.000355279	0.504234	0.00315915	0.000337151	0.700249	-0.0048457	0.000261283	0.446223	-0.00359541	0.000257809	0.566705
ENSG00000207352	0.0266326	0.000165305	1.20892e-12	-0.00974789	0.000203405	0.0334327	0.000850921	0.000144004	0.793009	0.00283482	0.000126507	0.319747	0.0372784	0.00052709	0.000453767	0.00947005	0.000500195	0.343672	-0.0170804	0.000387638	0.0280036	-0.0078613	0.000382483	0.304014
ENSG00000207356	-0.0156833	5.81584e-05	1.73983e-12	-0.00286382	7.15628e-05	0.291911	-0.00490452	5.0664e-05	0.0108471	-0.00479113	4.45082e-05	0.00462166	-0.0160172	0.000226193	0.0207639	-0.00652743	0.000214652	0.319115	-0.00580118	0.000166349	0.253347	-0.00651615	0.000164137	0.19362
ENSG00000207370	0.00042613	2.67443e-05	0.775948	-0.00502616	3.29084e-05	0.00642442	-0.00235525	2.3298e-05	0.0710893	-0.00651306	2.04672e-05	1.52523e-08	-0.000758267	4.50699e-05	0.805513	0.00189548	4.27702e-05	0.516727	-0.00580344	3.31458e-05	0.0107785	-0.00504649	3.27051e-05	0.0244755
ENSG00000207403	-0.0295805	0.000321389	1.39873e-08	0.00625495	0.000395463	0.327457	-0.00478855	0.000279974	0.289648	-0.00121933	0.000245957	0.758869	-0.0593077	0.00107469	9.68497e-05	-0.0147954	0.00101985	0.300229	0.00211426	0.00079036	0.848391	0.00035565	0.000779851	0.974
ENSG00000207410	-0.0124226	6.83931e-05	2.3539e-07	-0.0102952	8.41565e-05	0.000485823	-0.0105525	5.95798e-05	4.62484e-07	-0.0104951	5.23407e-05	1.18662e-08	0.0275768	0.000454016	0.00503885	0.0139038	0.00043085	0.134536	-0.00612378	0.000333897	0.394515	-0.00235701	0.000329458	0.739668
ENSG00000207445	0.00670233	1.70138e-05	2.29828e-08	0.00751009	2.09352e-05	3.53734e-07	0.000322177	1.48214e-05	0.756801	0.00400058	1.30206e-05	1.26698e-05	0.00852747	7.49475e-05	0.0323658	0.00497729	7.11233e-05	0.187169	-0.00571867	5.51186e-05	0.050888	-0.00112581	5.43857e-05	0.696068
ENSG00000207492	-0.00839271	0.000177441	0.0296498	-0.0118258	0.000218338	0.0127801	-0.0066492	0.000154576	0.0479234	-0.0160826	0.000135795	5.74147e-08	-0.0142402	0.000597172	0.204512	-0.0119383	0.000566701	0.262203	-0.0198869	0.000439178	0.0163174	-0.0124313	0.000433339	0.127121
ENSG00000207493	0.00822691	0.000210318	0.0501922	-0.0147105	0.000258792	0.00445396	-0.00502404	0.000183216	0.169692	-0.018103	0.000160955	2.03376e-08	0.0121489	0.000947698	0.389876	0.000923404	0.000899342	0.945064	-0.0254709	0.000696966	0.0146274	-0.02183	0.000687699	0.0337504
ENSG00000207516	-0.0137085	4.90332e-05	1.82661e-11	-0.00688081	6.03345e-05	0.00586288	-0.008883	4.27147e-05	5.3832e-07	-0.00665694	3.75248e-05	1.87174e-05	-0.0167478	0.000194842	0.00926403	-0.00974336	0.000184901	0.109512	-0.0130221	0.000143293	0.00596889	-0.00789373	0.000141388	0.090037
ENSG00000207550	-0.00793038	2.58028e-05	7.84393e-08	0.000712628	3.17498e-05	0.693737	-0.00164397	2.24778e-05	0.199529	-0.000292917	1.97467e-05	0.794668	-0.00824633	9.04476e-05	0.0594092	-0.00675832	8.58325e-05	0.103276	-0.00606408	6.65179e-05	0.0594309	0.000822738	6.56334e-05	0.794956
ENSG00000207582	0.011688	3.62409e-05	2.65672e-11	-0.00369934	4.45938e-05	0.0846714	-0.00162196	3.15708e-05	0.285486	-0.000719914	2.77349e-05	0.589402	0.0205916	0.000122185	6.03595e-05	0.0041662	0.000115951	0.386849	-0.00572623	8.98587e-05	0.125312	0.000121123	8.86638e-05	0.973739
ENSG00000207584	-0.00987475	1.33283e-05	2.66811e-20	-0.00188735	1.64002e-05	0.146861	-0.00132915	1.16108e-05	0.148996	-0.00283277	1.02e-05	0.000472256	-0.00182412	2.83689e-05	0.455491	0.000390202	2.69213e-05	0.866353	-0.00133569	2.08633e-05	0.457446	0.00119681	2.05859e-05	0.499792
ENSG00000207622	-0.00812072	2.61191e-05	4.61858e-08	-0.00542948	3.2139e-05	0.00289743	-0.00453059	2.27533e-05	0.000450094	-0.0013333	1.99887e-05	0.239111	-0.00107549	6.29905e-05	0.767693	1.72861e-05	5.97764e-05	0.996008	0.00208765	4.63251e-05	0.435766	0.00296863	4.57092e-05	0.261597
ENSG00000207633	-0.0238142	0.000122752	1.73371e-13	-0.00318794	0.000151044	0.419318	-0.0100961	0.000106934	0.000310382	-0.00429773	9.39413e-05	0.0801238	0.0136768	0.000375342	0.124486	0.0211043	0.00035619	0.012752	-0.00325892	0.000276038	0.618105	0.0154859	0.000272367	0.0168073
ENSG00000207654	0.0726135	0.000233174	1.35538e-56	-0.00805523	0.000286916	0.138794	0.00170763	0.000203126	0.657494	0.00959737	0.000178446	0.00460473	0.0722605	0.000626666	9.69302e-10	0.0222658	0.00059469	0.041668	-0.000709615	0.000460869	0.933035	-0.00434403	0.000454741	0.602216
ENSG00000207656	-0.00359097	0.000143782	0.301033	-0.0127237	0.000176921	0.00293103	-0.00369942	0.000125254	0.221334	-0.014744	0.000110035	3.27865e-08	0.007291	0.000369578	0.4086	0.00661314	0.00035072	0.429605	-0.0178273	0.000271799	0.00627169	-0.0151396	0.000268185	0.0184786
ENSG00000207714	-0.0112594	4.0525e-05	1.22008e-09	0.00486977	4.98652e-05	0.0318802	-0.00281603	3.53028e-05	0.0795752	-0.00351413	3.10134e-05	0.0128006	-0.00851041	0.000127236	0.100715	0.00183885	0.000120744	0.708064	-0.0117897	9.35732e-05	0.00209842	0.00632503	9.2329e-05	0.0927725
ENSG00000207757	0.00663312	1.80622e-05	7.91284e-08	0.00466501	2.22252e-05	0.00209049	-0.000137706	1.57347e-05	0.897778	0.0037437	1.38229e-05	7.28092e-05	0.00410284	6.548e-05	0.269462	0.000854756	6.21389e-05	0.808279	-0.00268698	4.8156e-05	0.325322	0.00701184	4.75157e-05	0.00959967
ENSG00000207779	0.00259571	0.000148886	0.462517	-0.0270719	0.000183202	5.84709e-10	-0.0251585	0.000129701	5.48289e-16	-0.0138704	0.000113942	3.19228e-07	0.0275475	0.000517499	0.00863822	-0.0123972	0.000491093	0.211143	-0.0285674	0.000380584	0.000229535	-0.0221289	0.000375524	0.00368863
ENSG00000207781	-0.0222745	9.7889e-05	1.24228e-14	-0.00109968	0.000120451	0.755049	-0.00384082	8.52748e-05	0.123885	-0.00987975	7.49137e-05	6.98568e-06	7.27696e-05	0.000263743	0.992206	0.00352525	0.000250285	0.618084	-0.00308125	0.000193964	0.573926	0.000938462	0.000191385	0.86218
ENSG00000207808	-0.0156511	2.2916e-05	1.26694e-28	-0.00570701	2.81977e-05	0.000834096	-0.00622975	1.9963e-05	2.73588e-07	-0.00616389	1.75374e-05	7.28427e-09	-0.00319614	5.40857e-05	0.343751	-0.00687727	5.1326e-05	0.0322956	-0.00556909	3.97763e-05	0.0253403	-0.000968092	3.92474e-05	0.692534
ENSG00000207875	0.017693	2.35124e-05	5.77095e-35	0.00655167	2.89316e-05	0.000153641	0.0033724	2.04826e-05	0.00587602	0.00810825	1.79939e-05	6.99494e-14	0.0210864	7.96344e-05	4.38476e-07	0.00669474	7.5571e-05	0.0855169	0.000933518	5.85655e-05	0.756507	0.00897535	5.77868e-05	0.00269205
ENSG00000207895	-0.0123835	5.06026e-05	2.19369e-09	0.00237819	6.22656e-05	0.34808	-0.000704567	4.40818e-05	0.694543	0.0014314	3.87258e-05	0.363845	-0.00149994	0.000124357	0.769365	0.00207346	0.000118012	0.669323	-0.00352018	9.14558e-05	0.349734	0.00861168	9.02398e-05	0.0208571
ENSG00000207939	-0.00885221	2.60455e-05	2.50115e-09	-0.00553349	3.20485e-05	0.00236895	-0.00538221	2.26892e-05	3.02877e-05	-0.00528866	1.99324e-05	3.11857e-06	0.0138797	0.00014913	0.0136525	0.00595573	0.000141521	0.263015	-0.0057545	0.000109675	0.163087	0.00213958	0.000108216	0.598718
ENSG00000207980	-0.0156511	2.2916e-05	1.26694e-28	-0.00570701	2.81977e-05	0.000834096	-0.00622975	1.9963e-05	2.73588e-07	-0.00616389	1.75374e-05	7.28427e-09	-0.00319614	5.40857e-05	0.343751	-0.00687727	5.1326e-05	0.0322956	-0.00556909	3.97763e-05	0.0253403	-0.000968092	3.92474e-05	0.692534
ENSG00000208035	-0.00659797	1.62924e-05	1.89778e-08	-0.00448664	2.00475e-05	0.00183386	-0.00408761	1.41929e-05	6.16959e-05	-0.00482397	1.24685e-05	7.778e-08	0.0142897	7.8226e-05	0.000483899	0.0059798	7.42345e-05	0.121064	-0.00116442	5.75297e-05	0.696377	-8.45777e-06	5.67648e-05	0.997708
ENSG00000208036	0.00639741	1.57566e-05	2.97694e-08	0.00447578	1.93881e-05	0.00157418	-0.00021375	1.37261e-05	0.830934	0.00349752	1.20584e-05	7.24928e-05	0.00392269	5.62506e-05	0.254672	0.000475272	5.33804e-05	0.884259	-0.00321491	4.13684e-05	0.204409	0.00663911	4.08183e-05	0.00816399
ENSG00000208317	-0.0313082	0.000109945	2.8474e-24	-0.0200128	0.000135285	9.4886e-08	-0.0124234	9.57771e-05	2.82273e-06	-0.0158106	8.41399e-05	1.36082e-11	-0.0215755	0.00027819	0.00506078	-0.013117	0.000263995	0.0715201	-0.0112623	0.000204589	0.0459851	-0.00691224	0.000201869	0.213659
ENSG00000211452	-0.0250296	0.000234163	1.85918e-08	0.0036671	0.000288133	0.50118	-0.00176465	0.000203988	0.647518	-0.0015338	0.000179203	0.651006	-0.00393606	0.000622686	0.730971	-0.0106612	0.000590913	0.326715	-0.0176902	0.000457942	0.0362219	-0.00930893	0.000451853	0.262862
ENSG00000211574	-0.00158442	8.01096e-05	0.540936	0.00125965	9.85734e-05	0.692813	-0.0131425	6.97865e-05	6.84455e-09	-0.00582215	6.13073e-05	0.00336444	0.00207357	0.000215778	0.758301	0.00350287	0.000204768	0.583911	-0.0127634	0.00015869	0.0103847	0.004212	0.00015658	0.389271
ENSG00000211663	-0.0115391	3.845e-05	1.64908e-10	-0.00481294	4.7312e-05	0.0294582	-0.00532939	3.34953e-05	0.000668472	-0.00388568	2.94255e-05	0.00472735	-0.01607	0.00014569	0.00392592	-0.00504977	0.000138256	0.336847	-0.000934016	0.000107145	0.818579	0.00374189	0.00010572	0.351994
ENSG00000211691	0.0326897	0.000173597	2.18239e-17	-0.00374214	0.000213607	0.425349	-0.00766887	0.000151227	0.0211075	0.000634936	0.000132852	0.827823	0.043881	0.000421762	4.56901e-06	0.00529345	0.000400242	0.553875	-0.00857954	0.000310177	0.216115	-0.00114436	0.000306053	0.867056
ENSG00000211706	-0.0121394	3.89324e-05	2.42044e-11	-0.00115929	4.79056e-05	0.602013	-0.00176705	3.39155e-05	0.261582	-0.00440568	2.97947e-05	0.00146134	-0.00222721	9.7477e-05	0.622938	-0.00097922	9.25032e-05	0.819775	-0.00316779	7.16875e-05	0.341887	0.000607933	7.07343e-05	0.853244
ENSG00000211752	-0.0195181	5.69192e-05	9.70413e-19	-0.00591603	7.0038e-05	0.0278326	-0.00876514	4.95845e-05	4.37241e-06	-0.00916697	4.35598e-05	4.73265e-08	0.00203593	0.0001337	0.701123	0.0119994	0.000126877	0.0176092	-0.00423932	9.83267e-05	0.277555	0.00646259	9.70193e-05	0.0938358
ENSG00000211777	-0.010998	0.000102439	0.000179799	-0.00767678	0.00012605	0.0333603	-0.0109188	8.92389e-05	1.98593e-05	-0.0129182	7.83961e-05	9.80421e-09	-0.0116338	0.000280814	0.130831	-1.31479e-05	0.000266485	0.998562	-0.0129137	0.000206519	0.0228857	-0.0058955	0.000203773	0.290955
ENSG00000211779	0.0136051	7.39115e-05	5.2285e-08	0.00208846	9.09467e-05	0.495338	-0.00289506	6.43871e-05	0.181933	-0.00279078	5.65639e-05	0.14302	0.00620568	0.000143255	0.25881	0.0115472	0.000135945	0.0272391	-0.0106724	0.000105354	0.0085571	0.000553085	0.000103953	0.889589
ENSG00000211782	-0.0296902	0.000258099	2.19048e-10	0.00170787	0.000317586	0.765398	-0.0041502	0.00022484	0.305786	-0.014008	0.000197521	8.60847e-05	-0.0173984	0.00168777	0.356194	0.0237247	0.00160165	0.185217	-0.00525712	0.00124124	0.704478	0.017543	0.00122473	0.200101
ENSG00000211807	-0.0351318	8.59416e-05	1.82529e-37	-0.00214168	0.00010575	0.5167	-0.00401359	7.4867e-05	0.0861858	-0.0109633	6.57705e-05	1.0585e-07	-0.0428818	0.000198835	1.34201e-10	-0.00882155	0.000188689	0.151314	-0.00621238	0.000146229	0.192141	-0.00158151	0.000144285	0.736181
ENSG00000211826	0.0181207	5.28445e-05	1.55854e-17	0.00797307	6.50242e-05	0.00210748	0.00148857	4.60349e-05	0.416894	0.00898604	4.04415e-05	2.77555e-08	0.00966643	6.18635e-05	0.00770457	0.00217082	5.87069e-05	0.526184	-0.00073347	4.54963e-05	0.78223	0.000776311	4.48913e-05	0.766849
ENSG00000211859	0.0189311	7.5068e-05	6.99713e-14	0.00959921	9.23698e-05	0.00189796	0.00192726	6.53946e-05	0.377854	0.00705328	5.7449e-05	0.000245185	0.0151488	0.00025199	0.038117	0.00747338	0.000239132	0.279896	-0.00477087	0.000185321	0.373275	0.00560667	0.000182857	0.289068
ENSG00000211860	0.011715	4.09056e-05	3.14035e-10	0.00578241	5.03336e-05	0.0112273	0.000526753	3.56344e-05	0.744013	0.00349372	3.13048e-05	0.0137659	0.0082581	0.00020896	0.213524	0.0028949	0.000198297	0.64553	-0.00148973	0.000153675	0.76001	0.00680041	0.000151632	0.158196
ENSG00000211867	0.008648	0.000296948	0.0831571	0.0332372	0.000365389	6.96147e-08	-0.00014672	0.000258683	0.97307	0.00595844	0.000227252	0.11875	-0.0199571	0.00125082	0.219167	0.0026929	0.00118699	0.861149	-0.00200362	0.000919889	0.866638	0.0319719	0.000907657	0.00691809
ENSG00000211870	0.00862867	7.05989e-05	0.000398894	0.0180188	8.68707e-05	2.10438e-09	0.00261157	6.15014e-05	0.217915	0.00648419	5.40288e-05	0.000506907	-0.019628	0.000132052	0.00022858	-0.00410194	0.000125314	0.412446	-0.000169013	9.71153e-05	0.965225	-0.00221357	9.5824e-05	0.562891
ENSG00000211871	0.00753131	6.95287e-05	0.00183676	0.0173622	8.55538e-05	5.98483e-09	0.00239607	6.05691e-05	0.254653	0.00620442	5.32098e-05	0.000799513	-0.020155	0.00015313	0.000436012	-0.00797995	0.000145317	0.139155	0.00173265	0.000112617	0.678145	-0.000442729	0.000111119	0.914406
ENSG00000211900	-0.0128651	0.000392709	0.0250424	-0.0451969	0.000483221	1.94214e-10	-0.0135007	0.000342104	0.00696665	-0.00778439	0.000300537	0.0763766	0.0233862	0.00141698	0.17622	-0.0351901	0.00134468	0.0323493	-0.0104365	0.00104209	0.411404	-0.00666651	0.00102823	0.594773
ENSG00000211909	-0.0251724	0.000113479	6.09388e-16	0.000232908	0.000139633	0.951063	-0.00578551	9.88555e-05	0.0314001	-0.00483053	8.68443e-05	0.040817	-0.0151555	0.000312287	0.0622274	0.0122105	0.000296353	0.11313	-0.00495651	0.000229665	0.405986	0.0164308	0.000226612	0.0054884
ENSG00000211918	-0.0379155	0.000375988	1.92766e-11	-0.0155772	0.000462646	0.0242343	-0.0127425	0.000327537	0.00923897	-0.0135054	0.00028774	0.00169427	0.00621314	0.000432444	0.514964	0.00574633	0.000410379	0.525691	-0.00769834	0.000318033	0.272921	0.000680034	0.000313804	0.92174
ENSG00000211921	-0.0324645	0.000314003	3.11432e-10	-0.00797	0.000386375	0.206866	-0.00284647	0.00027354	0.524214	-0.00403149	0.000240304	0.304582	0.00182866	0.00044081	0.849411	0.00240111	0.000418317	0.792778	-0.00309097	0.000324185	0.662589	0.0048666	0.000319874	0.486365
ENSG00000211979	0.0302429	0.000302909	2.34345e-09	-0.00947787	0.000372724	0.126484	-0.00783253	0.000263876	0.0744973	-0.00205648	0.000231814	0.593852	0.0443257	0.000660547	0.000199052	-0.0222796	0.000626843	0.0470956	0.00191311	0.000485786	0.82537	0.0102023	0.000479327	0.233546
ENSG00000211996	0.000165627	7.41463e-05	0.94703	-0.0074382	9.12356e-05	0.0154031	-0.00244669	6.45916e-05	0.260001	-0.0105488	5.67436e-05	3.67817e-08	0.00232918	0.000193542	0.71515	0.0006723	0.000183667	0.911605	-0.0118191	0.000142337	0.0122002	-0.0115974	0.000140444	0.0126825
ENSG00000212024	-0.0162885	5.28269e-05	1.62882e-14	-0.00971102	6.50025e-05	0.000181764	-0.00841977	4.60195e-05	4.65756e-06	-0.00948299	4.0428e-05	4.61847e-09	0.0280502	0.00024492	0.000111995	0.013164	0.000232423	0.0539963	-8.99819e-05	0.000180121	0.986402	0.00907252	0.000177726	0.0822819
ENSG00000212066	0.0132161	5.42224e-05	6.99118e-10	-0.0030735	6.67196e-05	0.241439	-0.00267198	4.72352e-05	0.150348	0.00276107	4.1496e-05	0.090716	0.0421787	0.000271539	4.92371e-08	0.0121883	0.000257683	0.0899924	-0.00370815	0.000199698	0.504882	0.00310042	0.000197043	0.572
ENSG00000212071	0.0138611	7.7342e-05	5.90803e-08	0.000258554	9.51679e-05	0.934229	-0.00245555	6.73755e-05	0.268348	0.00062311	5.91893e-05	0.74914	0.014589	0.000181658	0.0187839	0.0052155	0.000172389	0.374319	-0.00972255	0.000133597	0.0330953	0.000300188	0.00013182	0.946652
ENSG00000212197	0.0173731	9.21009e-05	5.00541e-10	-0.00743345	0.000113328	0.0297968	-0.00314694	8.02326e-05	0.19366	-0.000717668	7.04841e-05	0.735739	0.0218351	0.00025185	0.00288987	0.00547535	0.000238999	0.428239	-0.0025927	0.000185218	0.628245	-0.00327709	0.000182755	0.535134
ENSG00000212221	0.0173844	5.96541e-05	1.25964e-14	-0.00129826	7.34032e-05	0.637058	-0.00215581	5.19669e-05	0.268515	0.00648544	4.56528e-05	0.000155457	0.00370843	0.00012988	0.478256	0.00255853	0.000123253	0.606113	-0.00381487	9.55178e-05	0.321431	0.0040855	9.42477e-05	0.281915
ENSG00000212304	-0.0459605	0.000157785	3.84621e-35	-0.000936469	0.000194152	0.83424	-0.00469022	0.000137453	0.138876	-0.00913007	0.000120752	0.00105464	-0.0586023	0.000441306	3.22427e-09	-0.00659034	0.000418788	0.47128	-0.0122478	0.00032455	0.0846466	-0.00312441	0.000320234	0.655055
ENSG00000212309	-0.0555765	0.000169292	1.36855e-46	-0.00200989	0.000208311	0.664582	-0.00404692	0.000147477	0.217594	-0.0163128	0.000129558	1.76608e-08	-0.0769986	0.00051974	1.4081e-12	-0.011396	0.00049322	0.25131	-0.0165987	0.000382233	0.0315044	-0.0133268	0.00037715	0.0797631
ENSG00000212345	-0.0330838	0.00011245	2.75874e-26	-0.00383152	0.000138368	0.310546	-0.00448554	9.79598e-05	0.0936463	-0.0135954	8.60574e-05	8.43383e-09	-0.0161082	0.000211471	0.0162092	-0.00180351	0.000200681	0.775731	-0.0047627	0.000155522	0.331975	-0.00626813	0.000153455	0.195915
ENSG00000212373	-0.00646251	0.00027214	0.17614	-0.0178535	0.000334863	0.00241343	-0.00731681	0.000237071	0.0787808	-0.0204174	0.000208266	2.66936e-08	0.00529604	0.000767988	0.677	-0.000445078	0.000728801	0.970569	-0.0159848	0.000564801	0.0880039	-0.0182014	0.000557292	0.0491442
ENSG00000212422	-0.0026827	0.000460549	0.665917	-0.0268196	0.000566697	0.000461799	-0.00778192	0.000401202	0.150626	-0.0258442	0.000352455	6.19789e-08	-0.00428355	0.00116408	0.784328	-0.00631675	0.00110469	0.670652	-0.027354	0.000856103	0.0179609	-0.0350954	0.00084472	0.00215431
ENSG00000212496	-0.00076918	0.00029599	0.877278	-0.0175509	0.00036421	0.00423272	-0.0055486	0.000257848	0.201097	-0.02124	0.000226519	2.8888e-08	0.0076942	0.000805441	0.554607	-0.00324555	0.000764343	0.792784	-0.0246386	0.000592346	0.0104486	-0.0224678	0.00058447	0.0178748
ENSG00000212505	-0.00380125	0.000218043	0.373977	-0.0119329	0.000268298	0.0234044	-0.00320291	0.000189945	0.389831	-0.0186354	0.000166867	1.4253e-08	0.00172214	0.000324571	0.834931	0.00470764	0.000308009	0.548428	-0.0111222	0.000238699	0.0679453	-0.0119004	0.000235525	0.0478682
ENSG00000212517	0.0511904	0.000263291	8.00266e-27	0.00295343	0.000323975	0.609421	0.00297864	0.000229363	0.466749	0.00561594	0.000201495	0.118401	0.0543489	0.000614804	2.62394e-06	0.0185237	0.000583433	0.0868298	-0.00734734	0.000452145	0.380018	-0.00234459	0.000446133	0.776367
ENSG00000212518	-0.0114361	0.000202276	0.00553141	-0.0102943	0.000248897	0.0422989	-0.0117205	0.00017621	0.001104	-0.0184661	0.0001548	5.47081e-09	0.00597294	0.000511817	0.565009	0.000300283	0.000485702	0.975675	-0.0199423	0.000376406	0.00933474	-0.00768495	0.000371401	0.30787
ENSG00000212534	-0.00648088	0.000102618	0.0272283	-0.0141495	0.00012627	9.13782e-05	-0.00717301	8.93948e-05	0.0050407	-0.0142667	7.85331e-05	2.60118e-10	-0.0200288	0.000504891	0.0526673	-0.0151741	0.000479129	0.121499	-0.0187989	0.000371312	0.0135678	-0.0191728	0.000366375	0.0107499
ENSG00000212569	-0.00138531	0.000311743	0.786395	-0.0167548	0.000383594	0.00778942	-0.00635739	0.000271571	0.153519	-0.0210447	0.000238575	8.42037e-08	0.00128142	0.000959967	0.928159	-0.00747523	0.000910984	0.579499	-0.0271033	0.000705989	0.00988229	-0.025421	0.000696602	0.0141438
ENSG00000212586	-0.00146611	4.37659e-05	0.44404	-0.00684369	5.38531e-05	0.00372702	-0.00257818	3.81261e-05	0.122429	-0.00847692	3.34937e-05	8.59291e-09	0.00223066	0.000125096	0.663765	-0.000460628	0.000118713	0.924626	-0.00691112	9.19997e-05	0.067699	-0.00919289	9.07764e-05	0.0139762
ENSG00000212607	-0.0272825	0.000181895	3.91701e-12	-0.00211994	0.000223818	0.659061	-0.00420366	0.000158455	0.21663	-0.0106595	0.000139203	0.000369711	-0.021856	0.000607421	0.0538839	-0.0109437	0.000576428	0.308085	-0.0143183	0.000446716	0.0857494	-0.000279448	0.000440776	0.972827
ENSG00000212657	0.0128939	5.61091e-05	3.2898e-09	0.0055412	6.90412e-05	0.0379636	-0.000192634	4.88787e-05	0.918785	0.00771482	4.29398e-05	3.57899e-06	0.0116273	9.9411e-05	0.0114096	0.0062857	9.43385e-05	0.148194	0.00416053	7.31099e-05	0.216642	0.00717023	7.21377e-05	0.0313306
ENSG00000213029	-0.00118807	0.000228892	0.786212	-0.0187045	0.000281647	0.000531105	-0.00564557	0.000199396	0.139119	-0.0194383	0.000175169	7.84253e-09	0.00591695	0.000833734	0.655119	-0.010275	0.000791193	0.413895	-0.0266638	0.000613154	0.00649088	-0.0272344	0.000605001	0.00485535
ENSG00000213096	0.0164075	4.08323e-05	1.73004e-18	0.00348854	5.02434e-05	0.125536	0.00140911	3.55705e-05	0.381989	0.00754243	3.12486e-05	1.11868e-07	0.0183347	8.37143e-05	1.6552e-05	0.0026243	7.94427e-05	0.510099	-0.00220089	6.1566e-05	0.475987	0.00289699	6.07474e-05	0.341825
ENSG00000213104	-0.0194309	6.62901e-05	3.17625e-16	-0.0201429	8.15687e-05	5.25803e-12	-0.0136574	5.77478e-05	3.83515e-11	-0.0152648	5.07313e-05	5.33892e-17	0.00362772	0.000290999	0.642985	0.00295031	0.000276151	0.691175	-0.00560887	0.00021401	0.330083	0.00319486	0.000211164	0.573765
ENSG00000213109	-0.00946126	0.000372325	0.0904734	-0.0212293	0.000458138	0.00204101	-0.00220084	0.000324346	0.651113	-0.0242226	0.000284937	1.69524e-08	-0.00147886	0.000980255	0.917986	-0.0126923	0.000930238	0.352031	-0.0225882	0.000720909	0.0330714	-0.0298089	0.000711324	0.00447344
ENSG00000213111	-0.0124369	8.57789e-05	3.75896e-06	-0.0102923	0.000105549	0.0018385	-0.0102909	7.47252e-05	1.11481e-05	-0.0139481	6.56459e-05	1.44062e-11	0.0130164	0.000284448	0.093177	0.0163842	0.000269934	0.0261979	-0.0116029	0.000209191	0.0420631	-0.00575909	0.00020641	0.305347
ENSG00000213152	-0.079454	0.00042969	2.99302e-38	0.0105808	0.000528726	0.152034	-0.0104852	0.00037432	0.0450252	-0.0187067	0.000328839	4.83259e-05	-0.119081	0.00132051	5.6897e-12	-0.0268759	0.00125313	0.0900183	-0.0131945	0.000971143	0.282209	-0.00448044	0.00095823	0.711106
ENSG00000213172	-0.0431102	0.000383001	4.41649e-14	-0.0276437	0.000471275	7.61132e-05	-0.0227654	0.000333646	4.25359e-06	-0.0260569	0.000293107	2.242e-09	-0.0628717	0.00118914	8.56534e-05	-0.0298239	0.00112847	0.0476069	-0.0217656	0.000874532	0.0620363	-0.00275493	0.000862904	0.810332
ENSG00000213265	0.0397348	0.000165359	7.87607e-26	-0.0093938	0.000203471	0.0404279	-0.00822972	0.000144051	0.0112381	0.00559359	0.000126548	0.0497441	0.0663898	0.000520359	7.18285e-10	0.00336509	0.000493808	0.734719	-0.0145322	0.000382688	0.0596571	-0.00225003	0.000377599	0.766996
ENSG00000213614	0.0271422	0.000171809	1.23013e-12	0.00714615	0.000211408	0.126053	0.00127857	0.00014967	0.698945	0.00575777	0.000131484	0.0475406	0.0282144	0.00024385	9.88304e-05	0.0155289	0.000231408	0.0228785	-0.00388543	0.000179335	0.460968	0.000710367	0.00017695	0.891298
ENSG00000213859	0.0248595	0.000185593	3.65178e-10	0.0233136	0.000228369	1.68198e-06	0.00851105	0.000161677	0.0133263	0.0206549	0.000142033	1.0556e-11	0.0558975	0.000413509	5.29583e-09	0.0301893	0.000392409	0.000722664	0.00899956	0.000304107	0.190136	0.0225447	0.000300063	0.000956408
ENSG00000214109	-0.0120041	5.72155e-05	4.79787e-08	-0.00804214	7.04026e-05	0.00287581	-0.00635541	4.98426e-05	0.000880402	-0.00750621	4.37866e-05	7.95939e-06	0.0111345	0.000241422	0.11892	0.00809445	0.000229104	0.231911	-0.0126291	0.000177549	0.0164488	-0.00276582	0.000175188	0.592888
ENSG00000214215	0.00484006	7.80846e-06	2.63278e-09	0.00338154	9.60817e-06	0.000695374	0.00129827	6.80225e-06	0.0655883	0.00233878	5.97576e-06	0.000163274	-0.00914506	0.000155685	0.110777	-0.0059444	0.000147741	0.274201	-0.000644776	0.000114496	0.878258	0.00426714	0.000112973	0.304613
ENSG00000214335	-0.000498142	8.47067e-05	0.851705	-0.00832485	0.00010423	0.01119	-0.00615781	7.37912e-05	0.00804515	-0.0114534	6.48254e-05	2.2445e-08	0.00242759	0.000267346	0.746209	0.00508376	0.000253705	0.47524	-0.0107003	0.000196615	0.0530682	-0.0112712	0.000194	0.0389973
ENSG00000214484	0.0204097	0.000140133	3.10592e-09	0.00304497	0.000172431	0.470307	-0.0053112	0.000122075	0.0753833	0.00603736	0.000107243	0.0214423	0.0217653	0.000526468	0.0392782	0.0159931	0.000499605	0.110017	-0.0162149	0.00038718	0.0368099	-0.00380586	0.000382032	0.618331
ENSG00000214491	0.016198	2.66535e-05	1.47905e-26	0.00400652	3.27967e-05	0.029485	-0.000541032	2.32189e-05	0.677779	0.00462046	2.03977e-05	5.57571e-05	0.0239639	9.26463e-05	1.08818e-07	0.00755467	8.7919e-05	0.0720806	-0.0082934	6.81349e-05	0.0110365	0.00485412	6.7229e-05	0.130427
ENSG00000214535	-0.0499226	0.0003452	4.64463e-20	-0.00113372	0.000424763	0.864002	-0.00174945	0.000300717	0.708905	-0.00730771	0.000264179	0.0760006	-0.0310742	0.00103065	0.0354651	-0.0144502	0.000978059	0.301525	-0.0177482	0.00075797	0.101959	0.00758106	0.000747892	0.478228
ENSG00000214643	-0.00489227	0.000113328	0.112571	-0.00903661	0.000139449	0.0172717	-0.00373272	9.87247e-05	0.164573	-0.0139448	8.67294e-05	4.01804e-09	-0.00509247	0.000383194	0.570722	0.00131411	0.000363641	0.877442	-0.0137928	0.000281812	0.0373666	-0.0178241	0.000278065	0.00652698
ENSG00000214650	-0.0652671	0.000183135	4.68981e-58	0.000100153	0.000225345	0.983426	-0.0130603	0.000159536	0.000134154	-0.0255205	0.000140152	3.54438e-17	-0.0493999	0.000519883	3.38915e-06	-0.00413769	0.000493356	0.676806	-0.0150972	0.000382338	0.0503456	-0.00747926	0.000377254	0.324756
ENSG00000214803	-0.0054838	2.69074e-05	0.000267731	-0.00528563	3.31091e-05	0.00427674	-0.00730808	2.34401e-05	2.66874e-08	-0.00256431	2.0592e-05	0.0257751	0.00127593	9.0695e-05	0.770243	-0.00264387	8.60672e-05	0.523761	-0.0040608	6.66998e-05	0.20679	-0.00112344	6.5813e-05	0.723065
ENSG00000214860	-0.0107502	3.0332e-05	2.0874e-11	-0.0156882	3.7323e-05	2.26483e-15	-0.00818561	2.64234e-05	4.49997e-09	-0.00753119	2.32129e-05	8.29074e-10	0.00596117	2.26267e-05	0.00659457	0.00208258	2.14722e-05	0.3149	-0.000662822	1.66404e-05	0.679607	0.000807671	1.64191e-05	0.610051
ENSG00000214922	0.00385097	5.9502e-06	5.62209e-08	0.000826452	7.32161e-06	0.341649	-0.000255361	5.18344e-06	0.678098	0.00225562	4.55364e-06	3.13643e-05	0.00549868	2.26343e-05	0.0121567	0.00730551	2.14794e-05	0.000474465	-0.00210512	1.66459e-05	0.190222	0.00227653	1.64246e-05	0.151203
ENSG00000214998	0.0355013	0.000375115	3.05166e-10	-0.00087532	0.000461572	0.899051	0.00245219	0.000326777	0.615681	0.0146316	0.000287073	0.000663901	0.0113908	0.000689877	0.344769	-0.00178332	0.000654676	0.876056	0.00025923	0.000507356	0.97666	-0.00646531	0.00050061	0.459792
ENSG00000215030	0.0174182	0.000117224	3.14904e-08	0.012602	0.000144242	0.00110498	0.00253045	0.000102119	0.354161	0.0104534	8.9711e-05	1.38615e-05	0.0132279	0.000445736	0.172585	-0.00423111	0.000422993	0.645293	-6.9652e-05	0.000327808	0.992197	0.0159929	0.000323449	0.0234006
ENSG00000215034	0.0211757	4.00629e-05	7.55337e-30	-0.00299494	4.92967e-05	0.184224	-0.00249771	3.49003e-05	0.117802	0.00296642	3.06598e-05	0.0345248	0.0283583	0.000110886	1.03488e-08	0.00460625	0.000105228	0.315324	-0.010745	8.15489e-05	0.00266477	0.00223179	8.04646e-05	0.524436
ENSG00000215203	-0.00286845	4.96013e-05	0.159615	-0.00409952	6.10335e-05	0.102404	-0.00420154	4.32096e-05	0.0181034	-0.00853137	3.79595e-05	5.19259e-08	-0.00902161	0.000154282	0.114021	-0.00349906	0.000146409	0.517673	-0.00961684	0.000113463	0.0222583	-0.00213229	0.000111955	0.606117
ENSG00000215210	-0.00163965	8.80276e-06	0.0564138	-0.00275322	1.08316e-05	0.00925905	-0.000576594	7.66842e-06	0.44102	-0.00378789	6.73668e-06	9.71419e-09	-0.00412634	3.036e-05	0.103253	-0.00066587	2.88109e-05	0.78132	-0.00125239	2.23277e-05	0.50061	-0.0032339	2.20308e-05	0.0785649
ENSG00000215244	-0.0153511	3.24251e-05	3.52316e-20	-0.00523934	3.98985e-05	0.00987047	-0.00374015	2.82467e-05	0.00927425	-0.00873593	2.48147e-05	6.05344e-12	0.0115472	0.000140583	0.0343561	0.00440011	0.00013341	0.394188	-0.00341734	0.000103389	0.393168	-0.00232871	0.000102015	0.555269
ENSG00000215271	0.0144384	4.29148e-05	4.28227e-14	0.00580147	5.28059e-05	0.0130016	0.000306438	3.73847e-05	0.852862	0.00704317	3.28424e-05	1.32104e-06	0.013689	0.000207623	0.0389846	0.00606759	0.000197029	0.333711	0.00552203	0.000152692	0.25642	0.00760865	0.000150662	0.113345
ENSG00000215481	0.0646584	0.000244318	5.97061e-44	0.000736111	0.000300629	0.894832	-0.00426508	0.000212834	0.279382	0.0162964	0.000186975	2.71806e-06	0.070388	0.000640622	3.58328e-09	0.0208752	0.000607934	0.0588212	-0.0196331	0.000471133	0.0220107	0.00962445	0.000464868	0.25377
ENSG00000215527	-0.0158784	7.35745e-05	2.04643e-10	-0.00910268	9.0532e-05	0.00292821	-0.0116338	6.40935e-05	8.50407e-08	-0.0105751	5.6306e-05	3.01584e-08	0.00469156	0.000258065	0.524468	-0.00871319	0.000244897	0.213303	-0.00799709	0.000189789	0.140691	-0.011225	0.000187265	0.0364195
ENSG00000215811	0.0062685	4.53231e-05	0.0013208	0.0125646	5.57692e-05	1.79977e-07	0.00176602	3.94826e-05	0.298374	0.00887021	3.46854e-05	3.26821e-09	0.0143751	0.000115	0.00368969	0.0181005	0.000109132	0.000126008	0.00544039	8.45745e-05	0.133289	0.0136171	8.34499e-05	0.000160992
ENSG00000215841	-0.0139912	5.33477e-05	4.81894e-11	-0.0121907	6.56434e-05	3.00016e-06	-0.00923497	4.64732e-05	5.86268e-07	-0.011003	4.08266e-05	1.42092e-11	0.0375525	0.000455461	0.000148267	0.0171487	0.000432221	0.0655993	-0.00203432	0.00033496	0.777526	0.00671431	0.000330506	0.344901
ENSG00000215900	-0.0253035	0.000219897	4.47922e-09	0.00160609	0.000270579	0.761114	-0.00797515	0.000191561	0.0330884	-0.00295684	0.000168285	0.368211	-0.0172784	0.000500798	0.0930401	-0.00640097	0.000475245	0.511266	-0.00980728	0.000368302	0.194488	-0.00180867	0.000363405	0.808163
ENSG00000215915	0.0116471	4.22263e-05	7.36495e-10	0.001019	5.19587e-05	0.659818	0.00120313	3.67849e-05	0.462924	0.0025127	3.23155e-05	0.0810829	0.0139252	0.000105106	0.00326538	-0.000623745	9.97426e-05	0.888847	-0.0065177	7.72978e-05	0.0601828	0.000363092	7.627e-05	0.915267
ENSG00000215996	-0.0181249	5.65437e-05	1.63109e-16	-0.0093683	6.95759e-05	0.000480879	-0.00826861	4.92573e-05	1.3716e-05	-0.0112362	4.32724e-05	2.05859e-11	0.0316263	0.00046102	0.00144125	0.0217327	0.000437496	0.0205742	0.00151307	0.000339048	0.834539	0.00538906	0.00033454	0.451029
ENSG00000216011	-0.00148076	0.000223814	0.732453	-0.015003	0.000275399	0.00492516	-0.00493098	0.000194973	0.191374	-0.0188358	0.000171283	1.54008e-08	-0.00279156	0.00064385	0.810465	-0.00879905	0.000610997	0.425897	-0.0193069	0.000473507	0.0246517	-0.0138886	0.000467211	0.100798
ENSG00000216054	0.0235354	0.000159254	1.50588e-10	0.0246925	0.000195959	4.51308e-08	0.00698077	0.000138732	0.0283949	0.0115938	0.000121876	3.52627e-05	-0.0175391	0.000374401	0.0488138	0.00175516	0.000355297	0.834938	-0.011049	0.000275345	0.09122	-0.00988808	0.000271684	0.1254
ENSG00000216197	0.00658742	1.58096e-05	1.22324e-08	0.00238021	1.94534e-05	0.0930188	-0.000468298	1.37723e-05	0.640528	0.00125289	1.20989e-05	0.155099	0.00977028	3.05207e-05	0.000137404	0.002922	2.89633e-05	0.224871	-0.000324098	2.24458e-05	0.861947	0.00308739	2.21474e-05	0.0938708
ENSG00000217075	0.0465867	0.000275467	1.05556e-21	0.00275911	0.000338956	0.64077	-0.00323946	0.000239969	0.439044	0.00991236	0.000210812	0.00708677	0.0720065	0.000747269	2.07701e-08	0.00630644	0.00070914	0.596211	-0.0265704	0.000549564	0.00419311	-0.00473794	0.000542257	0.602654
ENSG00000217495	0.020735	0.000253652	7.31895e-06	0.0163794	0.000312114	0.00393302	-0.00047842	0.000220966	0.905194	0.0208452	0.000194118	4.13487e-09	0.0221185	0.00105854	0.138987	0.0402236	0.00100453	0.00475963	0.000358179	0.000778485	0.973967	0.029436	0.000768134	0.00687317
ENSG00000217805	-0.0923355	0.00130781	2.65236e-18	-0.00192483	0.00160924	0.881235	-0.00798989	0.00113928	0.381086	-0.013578	0.00100086	0.0902899	-0.0551264	0.00287287	0.0255081	-0.00582255	0.00272628	0.802943	-0.0016375	0.0021128	0.927841	0.0161354	0.0020847	0.366088
ENSG00000218018	0.0182213	4.44125e-05	1.06543e-20	0.00534387	5.46487e-05	0.0244957	-0.000310887	3.86894e-05	0.85326	0.00730377	3.39885e-05	8.23993e-07	0.00397948	0.000194829	0.534373	0.00543835	0.000184888	0.371053	-0.00696612	0.000143283	0.139693	0.000297882	0.000141378	0.94888
ENSG00000218107	0.0502344	0.000205677	1.8717e-32	0.00188741	0.000253081	0.711822	0.000649618	0.000179173	0.85747	0.0166506	0.000157403	1.78873e-07	0.110873	0.000967654	9.74505e-14	0.0217018	0.000918279	0.1097	0.00598442	0.000711642	0.568589	0.0151019	0.000702179	0.145353
ENSG00000218153	-0.033784	0.00024586	1.52031e-13	0.00230583	0.000302526	0.67977	-0.00405181	0.000214178	0.305643	-0.0125748	0.000188155	0.000302787	-0.0373895	0.000166835	8.75089e-10	-0.0039284	0.000158322	0.484914	-0.00325703	0.000122695	0.454967	-0.00285328	0.000121064	0.507061
ENSG00000219445	-0.00338309	0.00016312	0.360295	-0.00952577	0.000200716	0.0364114	-0.00439137	0.0001421	0.172912	-0.0171194	0.000124835	1.75446e-09	-0.0048347	0.000400203	0.598372	-0.00465353	0.000379783	0.593161	-0.0159983	0.000294322	0.0182498	-0.0123705	0.000290408	0.0639021
ENSG00000219532	-0.00352252	0.000330894	0.503618	-0.00717263	0.000407159	0.268453	-0.0252406	0.000288254	4.28821e-08	-0.0108409	0.000253231	0.00720877	0.00134704	0.000691814	0.911104	0.00450907	0.000656514	0.693748	-0.0200742	0.000508781	0.0242206	-0.00929883	0.000502016	0.288603
ENSG00000220392	0.0455102	0.000336762	2.25269e-17	-0.00319804	0.000414379	0.624728	0.00244265	0.000293366	0.597685	0.00950042	0.000257721	0.0195559	0.0772207	0.00144571	1.28073e-05	0.0286347	0.00137194	0.0843253	-0.0102796	0.00106322	0.42312	0.00826912	0.00104908	0.513662
ENSG00000220989	-0.00744255	0.000772035	0.354935	-0.026547	0.000949975	0.00737983	-0.00566905	0.000672549	0.418584	-0.0334376	0.000590833	6.33112e-08	0.0187096	0.00256528	0.420875	-0.00920724	0.00243438	0.676274	-0.0477571	0.00188658	0.00545898	-0.0410406	0.0018615	0.0153741
ENSG00000221028	0.013392	3.12248e-05	2.39923e-16	0.00612657	3.84216e-05	0.0021154	0.00213376	2.72011e-05	0.130148	0.00581694	2.38961e-05	2.81502e-06	0.00807722	7.34624e-05	0.040573	0.0051472	6.97139e-05	0.168332	-3.20958e-05	5.40264e-05	0.991143	-0.00124726	5.33081e-05	0.662029
ENSG00000221069	0.024311	0.000215034	1.19615e-08	0.000307309	0.000264596	0.953091	-0.00459512	0.000187324	0.214174	0.00541887	0.000164564	0.0954824	0.0118293	0.000462701	0.231091	0.0239809	0.000439091	0.0108215	-0.000115582	0.000340284	0.987292	0.0147987	0.000335759	0.0393836
ENSG00000221083	0.0183072	9.50536e-05	1.13269e-10	0.00752036	0.000116962	0.0304809	0.00488455	8.28047e-05	0.0471078	0.0119827	7.27438e-05	3.32418e-08	0.0162315	0.000131177	0.00215943	0.00923398	0.000124484	0.0647048	0.0057632	9.64718e-05	0.136465	0.0111213	9.5189e-05	0.00374944
ENSG00000221176	-0.0160398	6.72797e-05	1.92206e-11	-0.000969182	8.27864e-05	0.740142	-0.00881823	5.86099e-05	2.1204e-05	-0.00472878	5.14886e-05	0.00933617	-0.0171459	0.000160664	0.00339354	-0.00256259	0.000152466	0.64239	-0.015492	0.000118157	0.00033385	-0.00579947	0.000116586	0.169882
ENSG00000221258	0.0195498	0.000105247	6.04114e-11	-0.005349	0.000129504	0.143433	-0.00519542	9.16845e-05	0.0447714	0.00223414	8.05446e-05	0.325735	0.0338668	0.000297796	2.43873e-05	0.0074091	0.000282601	0.32434	-0.00948784	0.000219008	0.103845	0.00285153	0.000216096	0.619662
ENSG00000221264	0.0073832	7.42397e-05	0.00311583	-0.00803061	9.13506e-05	0.00895616	-0.0092602	6.4673e-05	2.1331e-05	-0.00170304	5.68151e-05	0.372409	0.044327	0.000301195	5.24344e-08	0.0152794	0.000285827	0.0437745	-0.00912132	0.000221508	0.119927	-0.00151221	0.000218563	0.793509
ENSG00000221374	-0.0010762	0.000100815	0.711229	-0.00880978	0.00012405	0.013862	-0.00394206	8.78234e-05	0.119677	-0.0130081	7.71526e-05	5.9016e-09	0.000931576	0.000280062	0.903412	-0.00261102	0.000265771	0.720057	-0.00853143	0.000205966	0.131412	-0.0139653	0.000203227	0.0125909
ENSG00000221384	-0.0046876	0.000217595	0.272459	-0.0276672	0.000267746	1.56584e-07	-0.0131316	0.000189555	0.000425909	-0.0231174	0.000166524	2.1498e-12	-0.0203374	0.000622857	0.0763556	-0.0217086	0.000591075	0.0463507	-0.027857	0.000458068	0.00103221	-0.0299356	0.000451977	0.000358892
ENSG00000221403	-0.00499511	4.03351e-05	0.00665191	-0.00944743	4.96316e-05	3.10721e-05	-0.00668577	3.51375e-05	3.12994e-05	-0.00809857	3.08682e-05	1.01123e-08	0.0131243	0.000141504	0.0166333	0.00444151	0.000134283	0.391304	-0.00724413	0.000104066	0.0717456	-0.00902654	0.000102682	0.0231643
ENSG00000221409	-0.0140914	6.77483e-05	3.98835e-09	-0.0055072	8.3363e-05	0.0604903	-0.00354939	5.90181e-05	0.0874385	-0.0108509	5.18473e-05	3.2041e-09	-0.0158804	0.000151661	0.00519882	-0.00244189	0.000143922	0.648795	-0.0157919	0.000111536	0.000169708	-0.0102837	0.000110053	0.0125327
ENSG00000221413	0.000572789	9.95966e-05	0.842858	-0.0118858	0.000122552	0.000844113	-0.0046761	8.67624e-05	0.0633282	-0.0120401	7.62205e-05	5.87049e-08	-0.00246618	0.000328101	0.766625	0.00286483	0.00031136	0.716386	-0.0138908	0.000241295	0.0235523	-0.0142526	0.000238087	0.0185778
ENSG00000221463	-0.00715371	0.000337705	0.178876	-0.0198967	0.00041554	0.0024032	-0.00525383	0.000294187	0.257071	-0.0226531	0.000258443	3.02945e-08	-0.00748813	0.000913338	0.589172	0.00415683	0.000866734	0.75204	-0.0231278	0.000671696	0.0238417	-0.0229008	0.000662765	0.0233546
ENSG00000221465	-0.0198847	0.000146114	1.54474e-08	-0.0123429	0.000179791	0.00419686	-0.00640828	0.000127286	0.0356693	-0.0109114	0.00011182	4.81069e-05	-0.0432689	0.000500195	3.15387e-05	-0.0124778	0.000474673	0.200523	-0.0256842	0.000367859	0.000738961	-0.0256508	0.000362968	0.000637782
ENSG00000221467	-0.00188132	0.000108612	0.532972	-0.0103404	0.000133645	0.00540081	-0.00537065	9.46158e-05	0.0411461	-0.0126041	8.31198e-05	5.45256e-08	0.000467291	0.000323937	0.954864	0.000149606	0.000307408	0.984765	-0.015725	0.000238233	0.00997215	-0.0131376	0.000235065	0.0288936
ENSG00000221468	-0.0120911	4.76274e-05	1.73513e-09	-0.00209612	5.86047e-05	0.393944	-0.00529494	4.14901e-05	0.00238061	-0.005307	3.64489e-05	0.000530538	-0.0219403	0.000165517	0.000233716	-0.0125939	0.000157071	0.0250795	-0.0203227	0.000121726	4.08512e-06	-0.0059125	0.000120107	0.168002
ENSG00000221489	-0.00815556	1.66094e-05	6.58133e-12	-0.00160928	2.04375e-05	0.267769	-0.00244189	1.4469e-05	0.0176071	-0.003323	1.2711e-05	0.000239673	-0.0164764	7.4925e-05	4.19102e-05	-0.00753915	7.11019e-05	0.0460657	-0.00755063	5.51021e-05	0.0100897	-0.00569474	5.43694e-05	0.048765
ENSG00000221495	-0.032388	0.000206506	1.16361e-14	-0.0050457	0.000254102	0.324398	-0.00798592	0.000179895	0.0276728	-0.0107342	0.000158037	0.000762825	-0.00209045	0.000456516	0.831106	-0.00626959	0.000433222	0.500403	-0.0219464	0.000335736	0.002498	-0.0115912	0.000331272	0.103841
ENSG00000221535	-0.00587304	1.09127e-05	1.0043e-09	-0.00181158	1.34279e-05	0.123846	-0.00182385	9.50646e-06	0.0286999	-0.00309926	8.3514e-06	2.40234e-05	-0.00910125	5.48287e-05	0.00769785	-0.00409453	5.20311e-05	0.204532	-0.00916771	4.03227e-05	0.000279882	-0.00492363	3.97865e-05	0.0464158
ENSG00000221536	-0.00233707	0.000148422	0.507624	-0.0104887	0.000182631	0.0157488	-0.00444745	0.000129296	0.147899	-0.0145687	0.000113586	7.64267e-08	0.00390495	0.000453044	0.689229	-0.00725752	0.000429927	0.43367	-0.0176545	0.000333182	0.0143858	-0.0144314	0.000328752	0.0423051
ENSG00000221537	-0.000180619	3.53249e-05	0.916404	-0.00530871	4.34666e-05	0.0122443	-0.000226004	3.07728e-05	0.880159	-0.00729684	2.70339e-05	3.43948e-08	-0.00843885	0.000167547	0.155874	-0.0113077	0.000158998	0.0454232	-0.0031666	0.000123219	0.468522	-0.00320947	0.000121581	0.456523
ENSG00000221556	-0.0156407	8.58381e-05	6.49398e-09	0.00232453	0.000105622	0.481295	-0.00160474	7.47768e-05	0.49227	-0.00259128	6.56912e-05	0.206939	-0.0221792	0.000148994	9.04107e-05	-0.00233955	0.000141392	0.659763	0.00203634	0.000109575	0.621002	0.00024771	0.000108118	0.951386
ENSG00000221571	-0.00183991	0.000278134	0.703167	-0.0154377	0.000342238	0.00943385	-0.00969104	0.000242293	0.0213206	-0.0199344	0.000212854	7.74482e-08	-0.00315068	0.000819068	0.810341	-0.00482375	0.000777275	0.698644	-0.0307805	0.000602367	0.00155703	-0.0277909	0.000594358	0.00374834
ENSG00000221595	0.0267213	0.000330922	4.29308e-07	0.0335556	0.000407194	2.48813e-07	0.0033543	0.000288279	0.464758	0.0218421	0.000253252	6.77477e-08	0.000159083	0.000913533	0.990845	0.0493341	0.00086692	0.000206942	0.00959757	0.00067184	0.346887	0.0280439	0.000662907	0.00558555
ENSG00000221610	6.09174e-05	0.000203763	0.98824	-0.0119881	0.000250726	0.0184944	-0.00239888	0.000177505	0.505238	-0.0177917	0.000155938	2.13498e-08	0.000133105	0.000653464	0.990943	-0.00459101	0.000620121	0.679956	-0.0204598	0.000480577	0.0181553	-0.0176959	0.000474187	0.038185
ENSG00000221672	0.0123128	5.82442e-05	2.87993e-08	0.0155259	7.16684e-05	1.30981e-08	0.00436506	5.07387e-05	0.0234435	0.0102583	4.45738e-05	1.58234e-09	0.011969	0.000118754	0.017124	0.0158389	0.000112694	0.000929403	0.00727858	8.7335e-05	0.0483793	0.0139466	8.61737e-05	0.00014322
ENSG00000221680	0.0149315	5.97183e-05	3.29331e-11	-0.00420304	7.34823e-05	0.12696	-0.00055627	5.20229e-05	0.775336	-0.00212494	4.5702e-05	0.214691	0.0261918	0.000180188	2.7083e-05	0.00767063	0.000170994	0.189854	-0.00964466	0.000132516	0.0337944	-0.00458732	0.000130754	0.304966
ENSG00000221693	-0.0266978	7.68284e-05	3.64571e-25	0.00436602	9.45359e-05	0.162168	-0.00672891	6.69281e-05	0.00236677	-0.00709679	5.87962e-05	0.000264886	-0.0282191	0.000247257	0.000109837	-0.00120003	0.000234641	0.860834	-0.00321887	0.000181841	0.544094	0.00447914	0.000179423	0.392393
ENSG00000221730	0.0382192	0.000177134	1.28897e-22	-0.00249415	0.000217961	0.598878	0.00162402	0.000154308	0.628535	0.010354	0.00013556	0.000456416	0.054997	0.000654575	4.01726e-06	0.0151106	0.000621175	0.175457	-0.00875061	0.000481394	0.311028	0.000980203	0.000474993	0.908368
ENSG00000221740	-0.0252308	0.00013059	3.87369e-14	-0.00601532	0.000160688	0.139643	-0.0106902	0.000113762	0.000213943	-0.011511	9.99393e-05	5.81016e-06	-0.0268655	0.00032076	0.00117889	-0.0024511	0.000304394	0.753239	-0.0160253	0.000235897	0.00833182	-0.00144394	0.00023276	0.808627
ENSG00000221764	0.0217419	9.18205e-05	7.7865e-15	0.000419611	0.000112983	0.902171	-0.00370372	7.99883e-05	0.125524	0.00213862	7.02695e-05	0.313864	0.0432199	0.00016046	8.6634e-13	0.00949224	0.000152273	0.0858752	-0.00252268	0.000118007	0.555072	0.0034983	0.000116438	0.40697
ENSG00000221793	0.00262026	0.000275365	0.585499	-0.0144941	0.000338831	0.0142966	-0.0067587	0.00023988	0.106463	-0.0221483	0.000210734	2.0507e-09	-0.00204333	0.000618664	0.85787	-0.00625086	0.000587096	0.56382	-0.0150897	0.000454984	0.0728238	-0.0183273	0.000448934	0.0274243
ENSG00000221801	-0.0151253	3.29654e-05	2.33081e-19	-0.0033346	4.05633e-05	0.103173	-0.00398203	2.87174e-05	0.00601539	-0.00551178	2.52282e-05	1.55063e-05	0.0151805	0.000179544	0.0139545	0.00843018	0.000170383	0.149019	-0.00191554	0.000132042	0.67178	0.00329692	0.000130286	0.459979
ENSG00000221802	0.00684629	1.63342e-05	5.77093e-09	0.00219591	2.0099e-05	0.12735	0.00131715	1.42294e-05	0.196404	0.0024589	1.25005e-05	0.00608808	0.00455401	4.27304e-05	0.129496	0.00149939	4.05501e-05	0.598319	0.00113575	3.14252e-05	0.606604	0.00430305	3.10074e-05	0.0486371
ENSG00000221823	0.0190799	5.98433e-05	3.32429e-17	0.00522077	7.36361e-05	0.0582988	-0.000192267	5.21318e-05	0.921501	0.00815173	4.57976e-05	2.12671e-06	0.0191642	0.000204537	0.00370202	0.0085751	0.000194101	0.169003	-0.00463096	0.000150423	0.337469	0.00960924	0.000148423	0.0441875
ENSG00000221932	0.0246561	9.49489e-05	5.21044e-18	0.00455572	0.000116833	0.189503	-0.00183707	8.27136e-05	0.454797	0.00627648	7.26637e-05	0.00368785	0.01955	0.000275879	0.0106734	0.00600195	0.000261802	0.406718	0.000195859	0.00020289	0.972116	0.00693716	0.000200192	0.210117
ENSG00000221995	0.010329	1.65496e-05	4.03806e-18	0.00574703	2.0364e-05	7.59624e-05	0.00195228	1.4417e-05	0.0571997	0.00500368	1.26653e-05	3.24729e-08	0.00434557	6.1126e-05	0.226146	0.000974413	5.80071e-05	0.774654	-0.00315573	4.49539e-05	0.232016	0.00716773	4.43562e-05	0.00617167
ENSG00000222004	-0.00403466	3.38653e-05	0.0167216	-0.00598334	4.16706e-05	0.00394229	-0.00468319	2.95013e-05	0.00144126	-0.00707387	2.59168e-05	4.67197e-08	-0.00225293	0.00011246	0.64332	0.000988626	0.000106722	0.830427	-0.0102544	8.27064e-05	0.00439054	-0.00360152	8.16067e-05	0.307978
ENSG00000222009	-0.0301026	6.01287e-05	3.7894e-39	0.000878477	7.39873e-05	0.750485	-0.00767099	5.23804e-05	9.08049e-05	-0.00975527	4.6016e-05	1.58014e-08	-0.0255282	0.000168626	2.36369e-05	-0.00674048	0.000160022	0.233595	-0.00693005	0.000124012	0.114347	-0.0006763	0.000122364	0.875671
ENSG00000222044	-0.0193763	5.81539e-05	3.82438e-18	0.00082994	7.15573e-05	0.759994	-0.000690365	5.06601e-05	0.719646	-0.00487238	4.45048e-05	0.00397283	-0.00565391	0.0001289	0.278071	-0.00381948	0.000122323	0.439831	-0.0079032	9.47968e-05	0.0397042	-4.00274e-05	9.35363e-05	0.991549
ENSG00000222072	-0.00556187	1.45634e-05	5.26819e-07	-0.00388145	1.792e-05	0.00434778	-0.00335566	1.26867e-05	0.000500449	-0.00648042	1.11453e-05	2.9066e-14	-0.00416293	7.15819e-05	0.283848	-0.00833095	6.79294e-05	0.0242407	-0.00603833	5.26435e-05	0.0349925	-0.00596408	5.19435e-05	0.0348092
ENSG00000222085	-0.000511401	0.000455757	0.934059	-0.0234734	0.000560801	0.00205397	-0.00874793	0.000397027	0.104357	-0.0279173	0.000348788	4.26419e-09	0.0121064	0.00116869	0.440312	0.00381081	0.00110906	0.7979	-0.0304168	0.00085949	0.00869994	-0.0314671	0.000848062	0.00597092
ENSG00000222101	-0.0111362	0.000124316	0.000573017	-0.0110529	0.000152968	0.00544207	-0.0072658	0.000108296	0.00984123	-0.0141485	9.51378e-05	1.1898e-08	-0.00516385	0.000380717	0.564076	0.00370902	0.000361291	0.662388	-0.0137735	0.000279991	0.0370186	-0.00755535	0.000276268	0.2452
ENSG00000222139	-0.00866054	7.81652e-05	0.000730042	-0.0115778	9.61809e-05	0.000243502	-0.00393818	6.80927e-05	0.0775042	-0.0119531	5.98193e-05	1.27476e-09	0.0164851	0.000351921	0.0560842	0.00232787	0.000333965	0.775608	-0.00377562	0.000258814	0.55088	-0.00819237	0.000255372	0.190114
ENSG00000222267	0.0125801	5.15952e-05	1.75879e-09	0.00526563	6.34869e-05	0.0397326	-0.00226118	4.49465e-05	0.212081	0.00448759	3.94854e-05	0.00485412	0.0166095	0.000161612	0.0046419	0.0117362	0.000153366	0.0345518	-0.00811444	0.000118854	0.0591663	0.00984686	0.000117274	0.0204783
ENSG00000222274	-0.0322587	0.000213056	3.66336e-14	-0.0103889	0.000262162	0.0458519	-0.0073565	0.000185601	0.0458071	-0.0122526	0.00016305	0.000156214	0.0276141	0.000831501	0.0374539	-0.0014158	0.000789074	0.910197	-0.0123503	0.000611511	0.204783	-0.00445263	0.00060338	0.642779
ENSG00000222300	-0.0333783	8.41619e-05	8.7921e-35	-0.00187748	0.00010356	0.565674	-0.00604556	7.33166e-05	0.00904516	-0.0128633	6.44084e-05	3.10657e-10	-0.0464693	0.000205	8.75019e-12	-0.0247556	0.00019454	8.65888e-05	-0.00785309	0.000150764	0.104675	-0.00252649	0.000148759	0.596109
ENSG00000222317	-0.000331555	0.000211302	0.937207	-0.01227	0.000260003	0.0179066	-0.00728031	0.000184073	0.0471799	-0.0190907	0.000161708	3.66553e-09	0.00408344	0.000680169	0.732875	0.0113111	0.000645463	0.319454	-0.0173526	0.000500217	0.0492399	-0.0174221	0.000493565	0.0454168
ENSG00000222365	-0.0451437	0.000150825	1.93769e-35	-0.00108001	0.000185587	0.805025	-0.00429986	0.000131389	0.165193	-0.00960069	0.000115425	0.000428105	-0.0571158	0.000415023	2.71538e-09	-0.00582215	0.000393846	0.511622	-0.0118233	0.00030522	0.0860697	-0.00384507	0.000301162	0.570792
ENSG00000222375	-0.0828001	0.000499017	5.56547e-36	-0.00205289	0.000614032	0.79644	-0.000237332	0.000434713	0.9664	-0.0237406	0.000381894	1.74243e-06	-0.0922402	0.00163647	1.05634e-06	-0.0116494	0.00155297	0.508409	-0.00395317	0.00120351	0.772079	-0.0121503	0.00118751	0.367179
ENSG00000222378	-0.0144717	5.8431e-05	8.00185e-11	-0.00543476	7.18983e-05	0.0460842	-3.26547e-05	5.09015e-05	0.986486	-0.00643897	4.47168e-05	0.00014816	-0.0110104	0.000235899	0.118786	-0.00376098	0.000223862	0.573848	-0.0131082	0.000173487	0.0118135	0.000457249	0.00017118	0.928734
ENSG00000222385	0.000709791	0.000301861	0.887786	-0.017573	0.000371434	0.00456903	-0.00591078	0.000262962	0.177486	-0.0209157	0.000231012	6.26491e-08	0.00952043	0.00087609	0.48334	-0.00496924	0.000831387	0.699769	-0.0259478	0.000644303	0.00972616	-0.0265075	0.000635736	0.0074551
ENSG00000222391	0.0328056	5.76533e-05	1.43962e-47	-0.00501479	7.09413e-05	0.063882	-0.00325626	5.02239e-05	0.0891942	0.00330287	4.41216e-05	0.0497426	0.0462019	0.000211444	2.20653e-11	0.00549889	0.000200655	0.385269	-0.00832687	0.000155502	0.0903097	-0.00390622	0.000153435	0.419877
ENSG00000222412	-0.008031	2.14052e-05	2.4343e-09	-0.000197088	2.63387e-05	0.904819	-0.0018899	1.86468e-05	0.105443	-0.00262537	1.63812e-05	0.0105053	0.00171632	4.17367e-05	0.56258	-9.32043e-05	3.9607e-05	0.973561	-0.00259721	3.06944e-05	0.233882	-0.00146728	3.02863e-05	0.495189
ENSG00000222477	-0.0219531	0.000176354	1.31511e-08	-0.0127508	0.000217001	0.00709302	-0.013368	0.000153629	6.82275e-05	-0.006518	0.000134963	0.0268506	-0.0141499	0.000300339	0.0757861	0.000333405	0.000285015	0.964749	-0.0084203	0.000220879	0.150436	-0.000264245	0.000217942	0.963464
ENSG00000222501	-0.0163569	8.94391e-05	2.77409e-09	0.00199054	0.000110053	0.554664	-0.00179469	7.79137e-05	0.451838	-0.00488214	6.8447e-05	0.0199046	0.00114773	0.000300225	0.885184	0.00263033	0.000284906	0.727313	0.00342108	0.000220794	0.558466	0.00600194	0.000217858	0.29844
ENSG00000222514	-0.00418404	4.44688e-05	0.0303326	-0.00419099	5.47181e-05	0.0778381	-0.0033056	3.87385e-05	0.049489	-0.00882017	3.40317e-05	2.84727e-09	0.00738509	0.000122971	0.147195	0.0101995	0.000116696	0.0352232	-0.0064437	9.04363e-05	0.0856864	-0.00651869	8.92338e-05	0.0780974
ENSG00000222545	-0.0108564	4.82994e-05	7.70902e-08	-0.00406045	5.94315e-05	0.101131	-0.00480053	4.20754e-05	0.00622149	-0.00272218	3.69631e-05	0.07722	0.0121359	0.000210755	0.0690933	0.00983717	0.000200001	0.120238	0.00576244	0.000154996	0.239841	0.0108603	0.000152935	0.0251654
ENSG00000222713	-0.00495313	0.000302978	0.32574	-0.0177557	0.000372809	0.00423513	-0.00892501	0.000263935	0.042172	-0.0213297	0.000231867	3.64628e-08	-0.0035538	0.000525378	0.735384	0.000582528	0.00049857	0.953444	-0.0262981	0.000386379	0.000747354	-0.0215719	0.000381241	0.00494825
ENSG00000222733	-0.000498142	8.47067e-05	0.851705	-0.00832485	0.00010423	0.01119	-0.00615781	7.37912e-05	0.00804515	-0.0114534	6.48254e-05	2.2445e-08	0.00242759	0.000267346	0.746209	0.00508376	0.000253705	0.47524	-0.0107003	0.000196615	0.0530682	-0.0112712	0.000194	0.0389973
ENSG00000222788	0.0178826	3.31024e-05	4.16844e-26	0.00177458	4.07319e-05	0.386659	-0.000132829	2.88368e-05	0.927066	0.0054148	2.5333e-05	2.26563e-05	0.0246745	0.000123569	1.9761e-06	0.0107283	0.000117264	0.0271853	0.000131685	9.08765e-05	0.971988	0.00343228	8.96681e-05	0.35393
ENSG00000222808	0.0348891	0.000210324	1.85854e-16	0.00561619	0.0002588	0.277104	0.00301736	0.000183221	0.409459	0.0207372	0.000160959	1.39459e-10	0.0463834	0.000703225	0.000162062	0.00978528	0.000667342	0.396874	0.00290461	0.000517173	0.745441	0.0125628	0.000510296	0.155307
ENSG00000222858	0.0104645	4.03505e-05	1.47397e-08	0.0010492	4.96505e-05	0.642917	0.000314939	3.51508e-05	0.844159	0.00426186	3.08799e-05	0.00249283	0.0165884	0.000124138	0.00128134	0.0115402	0.000117803	0.0178252	-0.00241269	9.12945e-05	0.521067	-0.0026644	9.00806e-05	0.47267
ENSG00000222869	-0.0111729	3.77194e-05	4.12362e-10	-0.00513759	4.6413e-05	0.0189598	-0.00633966	3.28588e-05	4.44131e-05	-0.00433973	2.88664e-05	0.00144948	0.0249978	0.000197667	0.000126698	0.0114335	0.000187581	0.0624285	-0.00217456	0.00014537	0.646657	0.000624933	0.000143437	0.893771
ENSG00000222870	-0.00367559	5.27757e-05	0.0806721	-0.0042084	6.49395e-05	0.104059	-0.00418946	4.59749e-05	0.022322	-0.00888508	4.03888e-05	3.86961e-08	-0.00686266	0.000140446	0.207354	-0.000869313	0.00013328	0.866184	-0.00672161	0.000103288	0.0934122	-0.0085684	0.000101915	0.0304384
ENSG00000222915	0.0190773	0.00013756	2.22417e-08	0.00406705	0.000169264	0.330433	-0.00328778	0.000119833	0.266458	0.0101616	0.000105273	9.54053e-05	0.0187006	0.000253802	0.0108854	0.00672355	0.000240851	0.33263	-0.00136908	0.000186653	0.798931	0.00315226	0.000184172	0.552324
ENSG00000222952	-0.00966137	2.69057e-05	1.58845e-10	-0.00556887	3.3107e-05	0.00261412	-0.00625387	2.34386e-05	1.88669e-06	-0.00587769	2.05907e-05	3.47536e-07	0.0130748	0.000102959	0.00523179	0.00127686	9.77058e-05	0.772534	-0.00557382	7.57194e-05	0.104153	-0.00346424	7.47126e-05	0.305434
ENSG00000223082	-0.00658599	0.000149815	0.0632257	-0.0140965	0.000184345	0.00124625	-0.00494414	0.00013051	0.109379	-0.0164554	0.000114652	1.57178e-09	-0.000428233	0.000373117	0.961453	0.000344593	0.000354079	0.96731	-0.0165556	0.000274402	0.011463	-0.0153195	0.000270753	0.0176728
ENSG00000223123	-0.00441974	0.000410494	0.451208	-0.0266538	0.000505105	0.000228032	-0.00871219	0.000357596	0.088337	-0.0258166	0.000314148	1.03655e-08	0.00945736	0.00114191	0.541896	0.00108564	0.00108364	0.941167	-0.0278995	0.000839792	0.0148378	-0.0219629	0.000828626	0.0515419
ENSG00000223263	0.0164507	6.77476e-05	6.98043e-12	0.00963167	8.33622e-05	0.00103886	0.000308073	5.90175e-05	0.882026	0.0102827	5.18467e-05	1.98227e-08	0.0243364	0.00016419	4.35484e-05	0.0221885	0.000155812	8.45215e-05	-0.000652871	0.00012075	0.879951	0.010244	0.000119145	0.0167886
ENSG00000223343	0.000927139	4.89502e-06	0.147906	-0.000807961	6.02324e-06	0.305398	-0.00305861	4.26424e-06	4.80245e-08	-0.000878348	3.74612e-06	0.0732996	0.00212309	1.23244e-05	0.187952	-0.000526715	1.16955e-05	0.730368	-0.00127724	9.06372e-06	0.281249	-0.000428291	8.94321e-06	0.71401
ENSG00000223360	-0.0123466	5.96039e-05	3.78981e-08	0.00186728	7.33414e-05	0.497219	-0.00105461	5.19232e-05	0.588102	-0.00355185	4.56144e-05	0.0379736	-0.00376244	9.82056e-05	0.408096	0.00107891	9.31947e-05	0.802515	0.00422727	7.22234e-05	0.20661	0.0025967	7.12631e-05	0.43138
ENSG00000223396	-0.0260743	0.000135218	1.57626e-14	-0.0116548	0.000166384	0.00494945	-0.00657566	0.000117794	0.0250571	-0.013858	0.000103482	8.45588e-08	-0.025028	0.00046228	0.0115586	-0.0133451	0.000438692	0.154548	-0.00825922	0.000339974	0.2553	-0.0064811	0.000335454	0.365455
ENSG00000223458	-0.00371209	8.12566e-05	0.15504	0.00600123	9.99847e-05	0.0617826	-0.00254965	7.07857e-05	0.262177	0.000349345	6.21851e-05	0.86115	-0.0321624	0.000151929	2.77363e-08	-0.0023767	0.000144176	0.657846	-0.00435225	0.000111733	0.29565	-0.00160228	0.000110247	0.69618
ENSG00000223552	-0.00805157	1.32845e-05	3.75749e-14	-0.0030327	1.63463e-05	0.0196042	-0.00375025	1.15726e-05	4.69746e-05	-0.00258394	1.01665e-05	0.00139792	-0.00162827	7.71083e-05	0.686074	-0.00164137	7.31738e-05	0.667675	-0.00941013	5.67078e-05	0.00161832	-0.00175787	5.59537e-05	0.547679
ENSG00000223623	-0.0109227	0.000146645	0.00186335	-0.019594	0.000180444	5.93052e-06	-0.0102592	0.000127748	0.000797249	-0.0170936	0.000112227	2.37164e-10	-0.00877282	0.000379972	0.326885	-0.00185475	0.000360584	0.826982	-0.0144238	0.000279443	0.0288564	-0.0103404	0.000275727	0.111704
ENSG00000223642	0.00518564	0.000193444	0.197925	-0.0162684	0.000238029	0.00104402	-0.00434139	0.000168516	0.215959	-0.0166057	0.000148041	8.01037e-08	-0.00234364	0.000477304	0.815102	0.00219322	0.000452949	0.81762	-0.0155549	0.000351024	0.0354307	-0.0174303	0.000346356	0.017012
ENSG00000223649	0.0182555	5.99228e-05	6.94224e-16	0.01146	7.37339e-05	3.38906e-05	0.00219271	5.2201e-05	0.261481	0.0112372	4.58585e-05	7.36782e-11	0.0165133	0.000120882	0.00116225	0.00879968	0.000114714	0.0666668	-0.00480221	8.89002e-05	0.195982	0.00832187	8.77182e-05	0.023511
ENSG00000223720	0.0909904	0.000408815	3.21354e-51	0.00831506	0.000503039	0.248436	0.00404341	0.000356134	0.427879	0.0265126	0.000312863	3.87503e-09	0.127603	0.0011777	1.00262e-14	0.0134427	0.00111761	0.368489	-0.0175644	0.000866116	0.129894	0.0132476	0.0008546	0.246648
ENSG00000223859	0.0102751	3.44537e-05	1.79048e-09	0.00259263	4.23946e-05	0.215133	-0.00159758	3.00139e-05	0.280605	0.000149242	2.63671e-05	0.908641	0.0216447	0.00011681	1.67433e-05	0.0144788	0.00011085	0.00224582	-0.00385838	8.59056e-05	0.290356	-0.00318704	8.47633e-05	0.375961
ENSG00000223911	-0.0239364	0.000215572	2.06733e-08	-0.000726876	0.000265257	0.889477	-0.00948035	0.000187793	0.0105342	0.00176505	0.000164975	0.587443	-0.0325004	0.00076433	0.0107699	-0.0104934	0.00072533	0.383519	-0.00275875	0.000562111	0.767401	0.00847498	0.000554637	0.357392
ENSG00000223975	-0.0104628	2.70514e-05	5.12567e-12	0.00241344	3.32863e-05	0.192843	-0.0027951	2.35655e-05	0.0332203	-0.00314899	2.07022e-05	0.00633904	-0.0118104	4.67716e-05	0.000195311	-0.0037869	4.43851e-05	0.203916	-0.00467668	3.43973e-05	0.0433049	0.000205579	3.39399e-05	0.928044
ENSG00000223989	0.0230214	0.000194469	1.37594e-08	0.0100824	0.000239291	0.0425293	-0.00312635	0.000169409	0.37412	0.0130824	0.000148826	2.40564e-05	0.0391883	0.000593382	0.000511057	0.0306524	0.000563104	0.00407183	0.00782244	0.000436391	0.341477	0.0213688	0.000430588	0.0087517
ENSG00000223997	-0.0494343	0.000441976	8.3868e-16	-0.00973236	0.000543843	0.193892	-0.00895993	0.000385022	0.0911938	-0.0240226	0.000338241	2.7741e-07	-0.0284577	0.00107063	0.0586447	0.0230033	0.001016	0.107002	-0.0163387	0.000787374	0.139482	-0.0086431	0.000776905	0.42767
ENSG00000224079	0.0228364	0.000135892	1.77245e-11	0.0112031	0.000167213	0.00704079	0.0072769	0.000118381	0.0134014	0.0153986	0.000103997	2.98293e-09	0.0430174	0.00040764	4.85312e-06	0.0220694	0.00038684	0.01245	0.00446621	0.00029979	0.51214	0.00938362	0.000295804	0.163261
ENSG00000224247	-0.00899761	2.53471e-05	8.23384e-10	-0.0013764	3.11891e-05	0.442879	-0.00435933	2.20808e-05	0.000609206	-0.00419256	1.93979e-05	0.000176093	0.00896578	0.000306542	0.264721	0.00613286	0.000290901	0.421232	-0.010015	0.00022544	0.0906644	0.00319881	0.000222443	0.583175
ENSG00000224276	0.0177947	7.92231e-05	6.88412e-12	-0.00130133	9.74825e-05	0.681521	-0.00324368	6.90142e-05	0.148599	0.006037	6.06288e-05	0.00223437	0.0288123	0.000477735	0.00429178	0.0100852	0.000453359	0.289567	-0.00742079	0.000351341	0.31459	0.0144901	0.000346669	0.0470716
ENSG00000224277	0.0188973	8.55764e-05	2.42697e-12	0.00246049	0.0001053	0.455339	0.000685265	7.45488e-05	0.768985	0.0093991	6.5491e-05	4.82461e-06	0.0267337	0.000186892	2.60213e-05	0.0109989	0.000177356	0.0652614	-0.00168091	0.000137446	0.715531	0.0143659	0.000135618	0.00172802
ENSG00000224322	-0.000689378	3.1343e-05	0.670619	-0.00321464	3.8567e-05	0.107137	-0.00277071	2.73041e-05	0.0498571	-0.00707478	2.39866e-05	1.36467e-08	-0.00452578	9.6231e-05	0.3149	-0.000478826	9.13208e-05	0.91072	-0.0100635	7.07712e-05	0.00252899	-0.00515762	6.98301e-05	0.114904
ENSG00000224375	0.00098345	0.000320453	0.849504	-0.0164101	0.000394312	0.0101458	-0.00454335	0.000279159	0.314342	-0.021485	0.000245241	6.85849e-08	0.0036878	0.00122826	0.818569	-0.0147182	0.00116558	0.335011	-0.0224031	0.000903297	0.0587941	-0.0310197	0.000891287	0.0081719
ENSG00000224397	-0.0149086	3.29576e-05	7.22225e-19	-0.00169981	4.05538e-05	0.405949	-0.00500915	2.87106e-05	0.000552797	-0.00678066	2.52222e-05	1.09771e-07	-0.00420281	6.74496e-05	0.265043	0.0013263	6.4008e-05	0.710676	-0.00715823	4.96045e-05	0.0101503	-0.0021585	4.89449e-05	0.429992
ENSG00000224420	-0.0202308	0.000104468	1.1011e-11	-0.00736979	0.000128546	0.0430909	-0.00706166	9.10059e-05	0.0062099	-0.0101388	7.99484e-05	8.02367e-06	-0.0323475	0.000277066	2.912e-05	-0.0075589	0.000262928	0.297248	-0.00264174	0.000203762	0.638086	-0.00671018	0.000201053	0.226379
ENSG00000224441	0.00976767	2.64005e-05	6.70746e-11	0.00562215	3.24853e-05	0.00215932	-0.00385106	2.29984e-05	0.00299693	0.0018115	2.02041e-05	0.111692	0.0142069	5.99448e-05	7.72776e-05	0.00133893	5.68861e-05	0.691201	-0.0016507	4.40852e-05	0.527516	0.00244627	4.3499e-05	0.342846
ENSG00000224563	0.00619483	2.95876e-05	8.6668e-05	0.000510339	3.6407e-05	0.792276	-0.00225961	2.57749e-05	0.0996734	0.00364167	2.26432e-05	0.00254654	0.0258647	9.48475e-05	1.60921e-08	0.0104634	9.00079e-05	0.0140192	0.00192215	6.97537e-05	0.558616	0.00640466	6.88263e-05	0.0488567
ENSG00000224579	-0.0147612	5.99838e-05	6.00056e-11	-0.00124924	7.38089e-05	0.650729	-0.00384065	5.22541e-05	0.049402	-0.00508376	4.59051e-05	0.00308753	-0.0125071	0.00019971	0.0543624	-0.00278982	0.00018952	0.650236	-0.00436037	0.000146873	0.360694	0.0031699	0.00014492	0.50054
ENSG00000224614	0.0183594	5.42467e-05	1.55937e-17	0.00711628	6.67495e-05	0.00674157	-0.00169545	4.72563e-05	0.361453	0.00656646	4.15146e-05	5.95084e-05	0.00684392	7.48914e-05	0.0854026	0.00437298	7.10701e-05	0.246195	-0.0041886	5.50774e-05	0.152002	0.00233065	5.43451e-05	0.418698
ENSG00000224721	-0.0104691	3.90338e-05	8.36503e-09	-0.00413047	4.80303e-05	0.0636146	-0.00197798	3.40038e-05	0.209484	-0.00292678	2.98722e-05	0.0346045	-0.00704745	0.00010677	0.137713	-0.00535798	0.000101322	0.234081	-0.00167887	7.85215e-05	0.630129	-0.000901963	7.74775e-05	0.793147
ENSG00000224727	-0.0486616	0.000306797	2.64699e-21	-0.0117733	0.000377507	0.0593184	-0.0125757	0.000267262	0.0044624	-0.0179212	0.000234789	4.14184e-06	-0.00749176	0.00115872	0.631433	0.00332254	0.0010996	0.822588	-0.020403	0.00085216	0.0763136	-0.00061271	0.000840829	0.956875
ENSG00000224739	0.00929783	3.4342e-05	4.83337e-08	-0.00331484	4.22572e-05	0.11246	-0.000106869	2.99166e-05	0.942359	0.00502561	2.62817e-05	0.000112257	0.0140998	9.18123e-05	0.00145662	0.00366947	8.71275e-05	0.379275	-0.00112999	6.75215e-05	0.726679	0.00765237	6.66237e-05	0.0169014
ENSG00000224794	-0.0207193	4.90301e-05	7.06485e-24	-0.00407908	6.03307e-05	0.102132	-0.00806927	4.2712e-05	5.21587e-06	-0.00936229	3.75224e-05	1.92304e-09	-0.0151178	0.000191517	0.0177266	-0.00507299	0.000181745	0.399983	-0.00832623	0.000140848	0.0752131	0.00263044	0.000138975	0.568077
ENSG00000224870	-0.00379999	5.62706e-06	3.59708e-08	-0.00226706	6.924e-06	0.00736278	-0.00185966	4.90195e-06	0.00190842	-0.00237666	4.30635e-06	6.51192e-06	0.00322734	1.0574e-05	0.0310844	0.000332176	1.00344e-05	0.814473	0.000407833	7.77642e-06	0.710088	0.00110372	7.67302e-06	0.308252
ENSG00000224972	-0.00152349	0.000295035	0.75934	-0.0155712	0.000363036	0.0110108	-0.0108831	0.000257017	0.0120751	-0.0213613	0.000225788	2.29178e-08	0.00759032	0.00118031	0.630121	-0.0215447	0.00112008	0.150335	-0.0359216	0.000868035	0.00209055	-0.0123792	0.000856493	0.279459
ENSG00000225092	0.0624942	0.000649466	4.98938e-17	-0.0180852	0.000799156	0.0464928	-0.00186564	0.000565774	0.771623	0.000452651	0.000497031	0.936107	0.0831223	0.00244595	0.00028638	0.00756027	0.00232114	0.725484	-0.0339967	0.00179882	0.0422282	-0.0122631	0.00177491	0.45651
ENSG00000225111	-0.0398756	0.00025912	2.44152e-17	-0.00175053	0.000318842	0.760175	-0.00945188	0.000225729	0.0200009	-0.0137251	0.000198302	0.000122902	0.0493469	0.00150215	0.00578799	0.00940372	0.0014255	0.577359	-0.00477814	0.00110473	0.714807	0.00105484	0.00109004	0.934835
ENSG00000225331	0.0492487	0.000272889	3.32758e-24	0.0142745	0.000335785	0.0153687	-0.000598952	0.000237724	0.885692	0.0195942	0.00020884	9.70645e-08	0.0158164	9.21839e-05	0.000375611	0.0091709	8.74802e-05	0.0287947	-0.00293593	6.77948e-05	0.365004	0.00452433	6.68934e-05	0.157507
ENSG00000225335	-0.00865053	2.57486e-05	4.62753e-09	7.44794e-05	3.16832e-05	0.967136	-0.0043775	2.24306e-05	0.000638126	-0.00304826	1.97052e-05	0.00675979	0.00538442	0.000136699	0.315768	-0.00454251	0.000129724	0.372402	-0.00374739	0.000100532	0.342396	0.000891816	9.91956e-05	0.818757
ENSG00000225350	-0.00200587	0.000150564	0.572345	-0.0112413	0.000185266	0.0101932	-0.00466711	0.000131162	0.131661	-0.0153192	0.000115225	2.02423e-08	-0.00160925	0.000333277	0.847614	0.00282251	0.000316272	0.722486	-0.0108354	0.000245102	0.0792154	-0.0138055	0.000241843	0.0236353
ENSG00000225377	-0.0105008	1.85567e-05	7.55426e-17	0.00156674	2.28336e-05	0.307365	-0.00234435	1.61654e-05	0.0310552	-0.00204373	1.42013e-05	0.0323654	-0.00806985	0.000134714	0.130259	-0.00362707	0.00012784	0.473	-0.00216963	9.90727e-05	0.579589	0.0040674	9.77554e-05	0.292843
ENSG00000225493	0.0158252	9.59148e-05	2.74259e-08	-0.00161061	0.000118021	0.64436	-0.000849145	8.3555e-05	0.731022	0.0022592	7.34029e-05	0.29789	0.0290076	0.000305567	0.000340626	0.0105476	0.000289975	0.166323	-0.00818139	0.000224723	0.165947	0.00610412	0.000221735	0.294552
ENSG00000225528	-0.0055546	1.09729e-05	8.16965e-09	-0.00348951	1.3502e-05	0.00314323	-0.00231348	9.55894e-06	0.00567271	-0.00192534	8.3975e-06	0.00877447	4.87221e-05	2.7782e-05	0.983923	-0.00260698	2.63644e-05	0.256332	-0.00214477	2.04317e-05	0.228255	-0.00114528	2.01601e-05	0.51404
ENSG00000225578	0.021053	4.88174e-05	1.12198e-24	0.00651149	6.00689e-05	0.008962	-0.00219929	4.25267e-05	0.212117	0.00838294	3.73596e-05	6.92665e-08	0.0203856	8.54336e-05	2.28465e-06	0.0100148	8.10743e-05	0.0132333	-0.00491535	6.28305e-05	0.115625	0.0023479	6.1995e-05	0.445588
ENSG00000225625	-0.00243979	0.00023502	0.582548	-0.019841	0.000289187	0.000287562	-0.00736586	0.000204735	0.0569011	-0.018243	0.000179859	8.82827e-08	0.0143013	0.000929561	0.306891	-0.000646958	0.00088213	0.961121	-0.0197254	0.000683628	0.0558159	-0.0243772	0.000674538	0.0167767
ENSG00000225742	0.0062984	6.92681e-05	0.00901798	0.0203546	8.52331e-05	9.07498e-12	0.00233922	6.03421e-05	0.265196	0.00842547	5.30103e-05	5.21993e-06	0.00941693	0.000180081	0.126739	0.024608	0.000170892	3.22114e-05	-0.00128474	0.000132437	0.776582	0.00617552	0.000130676	0.167427
ENSG00000225751	-0.00181146	0.000537187	0.7872	-0.0323269	0.000660999	9.35332e-05	-0.00881553	0.000467964	0.131663	-0.0286586	0.000411105	2.75065e-08	0.0157903	0.00159684	0.389267	-0.0228507	0.00151536	0.189548	-0.0295969	0.00117436	0.0287056	-0.0299625	0.00115875	0.0248358
ENSG00000225760	0.0366913	0.000343187	1.06898e-11	-0.01223	0.000422285	0.0639922	-0.00611515	0.000298963	0.190708	-0.00481849	0.000262638	0.240519	0.0537385	0.000974903	0.000205076	0.0027805	0.000925159	0.837911	-0.012321	0.000716973	0.242602	-0.00805811	0.00070744	0.438356
ENSG00000225761	0.0228017	9.01392e-05	2.0827e-16	0.00136046	0.000110915	0.687523	-3.07388e-05	7.85237e-05	0.989758	0.00534965	6.89829e-05	0.0110603	0.0236337	0.00019379	0.00024901	0.00545943	0.000183902	0.367924	-0.00158004	0.000142519	0.736552	0.00797315	0.000140624	0.0860145
ENSG00000225779	0.0305842	0.000363113	3.38855e-08	0.00619139	0.000446804	0.361807	-0.000557145	0.000316322	0.907712	0.0155668	0.000277888	0.000233236	-0.0399216	0.00129105	0.0158909	-0.0248398	0.00122517	0.112948	-0.0198665	0.000949474	0.101918	9.33435e-05	0.000936849	0.993773
ENSG00000225782	0.00232153	0.000381459	0.681408	-0.0250563	0.000469378	0.000324856	-0.00602752	0.000332303	0.221192	-0.0245403	0.000291928	1.64576e-08	0.0135148	0.00120755	0.39678	-0.00660313	0.00114593	0.662505	-0.0256342	0.000888066	0.0293478	-0.0285375	0.000876258	0.0140562
ENSG00000225822	0.0115482	3.22264e-05	2.98032e-12	0.00396667	3.9654e-05	0.0499562	-0.00215292	2.80736e-05	0.132788	0.00324279	2.46626e-05	0.0100026	0.0245578	0.000113642	8.25002e-07	0.00406606	0.000107843	0.381191	-0.00389916	8.35756e-05	0.278693	0.00471508	8.24644e-05	0.184509
ENSG00000225825	-0.0222482	0.000119295	2.7936e-12	0.0076002	0.00014679	0.0509135	-0.00219123	0.000103922	0.426398	-0.000828768	9.12956e-05	0.732007	-0.00119872	0.000347777	0.88856	0.0177081	0.000330032	0.0297418	-0.00501768	0.000255766	0.42534	0.0119753	0.000252365	0.0543892
ENSG00000225940	-0.00866181	2.81777e-05	2.0081e-08	-0.00430565	3.46722e-05	0.0228954	-0.00313445	2.45467e-05	0.0193135	-0.0052816	2.15642e-05	7.53335e-06	-0.0158341	0.000178308	0.0101103	-0.00358415	0.000169209	0.537612	-0.00880218	0.000131133	0.0513728	-0.00485646	0.000129389	0.274998
ENSG00000225973	-0.005367	1.14795e-05	5.07591e-08	-0.00185519	1.41253e-05	0.124421	-0.00293571	1.00002e-05	0.000604002	-0.0030299	8.78517e-06	5.65086e-05	-3.41512e-05	2.94068e-05	0.989046	0.0002654	2.79063e-05	0.910483	-0.00414663	2.16266e-05	0.0239528	0.00182444	2.13391e-05	0.312519
ENSG00000226025	-0.0162334	8.24353e-05	8.09812e-10	0.00137939	0.000101435	0.669783	-0.00899977	7.18125e-05	8.79274e-05	-0.00558133	6.30871e-05	0.00558076	-0.0263144	0.00029829	0.000987442	-0.00697567	0.000283069	0.353806	-0.00725554	0.000219371	0.213565	-0.00940231	0.000216454	0.102643
ENSG00000226083	-0.0284705	0.000325935	5.8104e-08	0.00393292	0.000401057	0.540893	-0.00641344	0.000283934	0.159098	-0.00435789	0.000249436	0.276041	-0.013961	0.000621788	0.22278	-0.00718194	0.000590061	0.508338	-0.0102862	0.000457281	0.221932	-0.00706163	0.000451201	0.395153
ENSG00000226238	-0.0284574	7.08976e-05	2.09082e-30	0.00633608	8.72381e-05	0.0347765	-0.00109917	6.17616e-05	0.604762	-0.00604862	5.42574e-05	0.00120624	-0.0263272	9.9363e-05	1.91242e-08	0.00287953	9.4293e-05	0.50708	3.81069e-05	7.30745e-05	0.990958	0.00119511	7.21029e-05	0.718734
ENSG00000226240	-0.00764224	0.000230411	0.0821726	-0.0144653	0.000283517	0.00753315	-0.00617594	0.00020072	0.106833	-0.0183793	0.000176332	5.26356e-08	-0.000615748	0.000729091	0.960351	0.001865	0.000691889	0.873932	-0.0155802	0.000536196	0.0878922	-0.0215288	0.000529066	0.017082
ENSG00000226253	-0.0232317	0.000133361	5.11781e-12	-0.000722271	0.000164099	0.860639	-0.00549038	0.000116176	0.0595515	-0.0132564	0.00010206	2.44835e-07	0.0125684	0.000560143	0.247471	0.00198217	0.000531561	0.847436	-0.017092	0.000411946	0.0328987	-0.00386322	0.000406469	0.623928
ENSG00000226272	0.0164124	5.65735e-05	7.54437e-14	0.00463021	6.96127e-05	0.0841219	-0.000726331	4.92833e-05	0.701817	0.00742536	4.32953e-05	8.85941e-06	0.0244406	0.000145987	1.38361e-05	0.018262	0.000138538	0.000579839	0.00152055	0.000107363	0.709142	0.00783964	0.000105936	0.0519361
ENSG00000226397	0.00973405	3.41012e-05	9.98113e-09	0.00951329	4.19609e-05	5.12464e-06	0.00104881	2.97068e-05	0.476433	0.00747696	2.60974e-05	8.8159e-09	-0.00537487	0.000107582	0.259069	0.005164	0.000102093	0.253208	-0.00311056	7.9119e-05	0.374305	0.00377235	7.8067e-05	0.27499
ENSG00000226409	-0.00724182	0.000700026	0.344522	-0.0212246	0.000861369	0.0244367	-0.00935802	0.000609819	0.160924	-0.0345525	0.000535725	4.47057e-09	-0.0057376	0.0021886	0.789198	0.0157129	0.00207692	0.440571	-0.0322537	0.00160956	0.0416263	-0.0326889	0.00158816	0.0364219
ENSG00000226440	-0.0231083	7.75253e-05	3.14454e-19	-0.0014336	9.53934e-05	0.647656	-0.00041488	6.75352e-05	0.851799	-0.00502101	5.93295e-05	0.0101306	0.0123297	0.000355554	0.154656	0.00485602	0.000337412	0.554219	-0.0160954	0.000261486	0.0118005	0.00101316	0.000258009	0.871765
ENSG00000226527	0.0285895	5.3474e-05	1.17573e-39	0.00179376	6.57987e-05	0.491135	-0.00149677	4.65832e-05	0.417094	0.00551949	4.09232e-05	0.000671188	0.038828	0.000158972	8.1083e-11	0.00389579	0.00015086	0.477991	-0.00823301	0.000116913	0.0535919	0.00340143	0.000115358	0.417905
ENSG00000226594	-0.00651248	9.4201e-05	0.0205661	-0.00791467	0.000115913	0.0221759	-0.00259887	8.20621e-05	0.288463	-0.0119866	7.20913e-05	2.85705e-08	-0.00754509	0.000330346	0.365772	-0.00505925	0.00031349	0.522658	-0.014904	0.000242946	0.0155251	-0.0109197	0.000239716	0.0717869
ENSG00000226599	-0.00427514	9.38265e-05	0.127526	-0.0142546	0.000115452	3.77182e-05	-0.00640385	8.17358e-05	0.00882528	-0.012124	7.18047e-05	1.86451e-08	-0.00637294	0.000190604	0.314636	-0.00918768	0.000180878	0.126992	-0.0149309	0.000140176	0.00146696	-0.0135604	0.000138312	0.00337343
ENSG00000226648	0.0187637	6.26227e-05	4.87299e-16	0.0156931	7.70561e-05	2.97849e-08	-1.93016e-05	5.4553e-05	0.992284	0.00759264	4.79247e-05	1.56715e-05	0.0110088	0.000218804	0.105401	0.00179613	0.00020764	0.7803	0.000554421	0.000160915	0.911534	0.00571086	0.000158776	0.246588
ENSG00000226690	-0.0216802	0.000141427	3.79245e-10	0.00324758	0.000174023	0.443389	0.00116163	0.000123202	0.69855	0.00327925	0.000108233	0.213409	-0.00184887	0.000693864	0.878389	0.0207422	0.00065846	0.0711603	-0.0119233	0.000510289	0.180265	-0.000965386	0.000503504	0.912329
ENSG00000226738	0.0166608	8.39043e-05	4.15293e-10	0.00551352	0.000103243	0.0912361	0.000576997	7.30922e-05	0.802779	0.00713865	6.42113e-05	0.000445923	0.0169549	0.000211632	0.0114583	0.0158525	0.000200833	0.0127215	0.00157883	0.00015564	0.747692	0.0165495	0.000153571	0.000704572
ENSG00000226759	0.0327838	5.24265e-05	8.64685e-52	0.0132453	6.45099e-05	3.11888e-07	0.000951441	4.56707e-05	0.602381	0.0124071	4.01216e-05	1.71655e-14	0.044423	0.000135361	2.21789e-15	0.0136697	0.000128454	0.00726823	-0.00518975	9.95487e-05	0.186664	0.00630261	9.8225e-05	0.104338
ENSG00000226780	0.00275315	3.94508e-06	1.82027e-06	0.00441545	4.85435e-06	5.41514e-10	0.000307581	3.43671e-06	0.539242	0.00177906	3.01914e-06	5.49867e-05	0.00669343	1.2432e-05	4.38988e-05	0.0046169	1.17977e-05	0.00281152	-0.000317236	9.14287e-06	0.789707	0.00232014	9.02131e-06	0.048722
ENSG00000226790	-0.0181763	8.30808e-05	7.76883e-12	-0.000372104	0.000102229	0.908768	-0.00166804	7.23748e-05	0.468128	-0.00360051	6.35811e-05	0.074746	-0.00718534	0.00019813	0.266227	-0.00347705	0.00018802	0.570489	-0.011448	0.000145711	0.016382	-0.0116683	0.000143773	0.0131849
ENSG00000226797	-0.00766137	2.37073e-05	6.21145e-08	0.000418546	2.91714e-05	0.809329	-0.00116896	2.06523e-05	0.341209	-0.00198739	1.8143e-05	0.065576	-0.00443262	0.000105444	0.347005	0.00197112	0.000100063	0.659282	0.00154718	7.75464e-05	0.655189	0.00699274	7.65153e-05	0.0414146
ENSG00000226849	0.00746249	1.27856e-05	8.24622e-13	0.00355154	1.57324e-05	0.00535236	0.0021168	1.1138e-05	0.0190066	0.00379833	9.78472e-06	1.76161e-06	0.00661391	9.17254e-05	0.132867	0.00213268	8.70451e-05	0.609038	-0.00328884	6.74577e-05	0.309094	0.00943021	6.65607e-05	0.00329657
ENSG00000226877	-0.00494944	0.000605254	0.487164	-0.0243372	0.000744754	0.00554011	-0.00646677	0.00052726	0.297393	-0.0334335	0.000463196	1.05007e-09	0.0155634	0.00207297	0.456345	-0.0226133	0.0019672	0.254354	-0.0487614	0.00152453	0.00162888	-0.0319372	0.00150426	0.0357069
ENSG00000226979	0.0109756	4.66994e-05	3.31704e-08	0.00472182	5.74628e-05	0.0525605	-0.00106024	4.06816e-05	0.538478	0.00521059	3.57387e-05	0.00059118	-0.0133684	0.000100176	0.00381297	-0.00150855	9.50645e-05	0.729181	-0.00350098	7.36724e-05	0.300189	-0.00527255	7.26929e-05	0.114199
ENSG00000227039	0.00967808	3.25776e-05	5.57939e-09	0.00151939	4.00861e-05	0.454961	-0.000432058	2.83795e-05	0.764078	0.00308945	2.49314e-05	0.0146503	0.0176009	8.91749e-05	5.98294e-05	0.00296991	8.46247e-05	0.470173	-0.00107785	6.55819e-05	0.735127	0.00451759	6.47099e-05	0.151301
ENSG00000227047	-0.0181848	0.000124028	1.96505e-08	0.00552177	0.000152615	0.164112	-0.000703793	0.000108046	0.802154	-0.00299617	9.4918e-05	0.22476	-0.0255577	0.00035308	0.00322375	-0.00571075	0.000335064	0.485231	-0.0115367	0.000259666	0.0694624	-0.00337702	0.000256213	0.589334
ENSG00000227048	0.0279084	0.000187007	2.54489e-12	0.00602585	0.000230109	0.216224	-0.0011016	0.000162909	0.749431	0.0116563	0.000143115	0.00012349	0.0358243	0.000667379	0.002679	0.0151397	0.000633326	0.178809	0.0102737	0.000490811	0.238953	0.0271153	0.000484284	0.00174948
ENSG00000227070	-0.00141444	2.14018e-05	0.291028	-0.00507201	2.63345e-05	0.00211602	-0.00756788	1.86439e-05	1.12988e-10	-0.0020836	1.63786e-05	0.0421976	0.00122822	4.64991e-05	0.694606	0.00108016	4.41265e-05	0.715967	-0.00337793	3.41969e-05	0.142646	0.00144862	3.37422e-05	0.523466
ENSG00000227091	-0.00520675	9.48045e-05	0.0648724	0.00597171	0.000116655	0.0852745	-0.00251442	8.25878e-05	0.305956	-0.000206775	7.25531e-05	0.923643	-0.0406561	0.00025054	4.44512e-08	-0.0154895	0.000237756	0.025126	-0.00966784	0.000184255	0.0709104	-0.00024302	0.000181805	0.963211
ENSG00000227157	-0.00813511	8.63452e-05	0.00252757	-0.00303057	0.000106246	0.359997	-0.00277179	7.52186e-05	0.237021	-0.0130932	6.60793e-05	2.54958e-10	-0.0215135	0.000310459	0.0081075	-0.00721097	0.000294617	0.347464	-0.0226314	0.000228321	0.000165673	-0.0153454	0.000225285	0.00924303
ENSG00000227188	-0.0110039	4.62405e-05	2.61971e-08	0.000352269	5.68981e-05	0.884384	-0.00315902	4.02818e-05	0.0656135	-0.00270683	3.53875e-05	0.0725345	-0.018004	0.000139481	0.000981258	-5.04918e-05	0.000132364	0.992164	-0.00342942	0.000102579	0.389638	0.00601257	0.000101215	0.126827
ENSG00000227258	-0.00636544	1.3832e-05	4.02718e-09	-0.00242973	1.702e-05	0.0668069	-0.00164184	1.20496e-05	0.08019	-0.00209685	1.05855e-05	0.0110128	-0.00344978	2.17191e-05	0.107279	-0.00341127	2.06109e-05	0.0933638	-0.000845492	1.59729e-05	0.590807	0.000383806	1.57605e-05	0.804597
ENSG00000227388	0.00120053	2.18897e-05	0.375517	-0.000540731	2.69348e-05	0.745625	-0.00277827	1.90689e-05	0.018642	-0.00184606	1.6752e-05	0.0750719	0.0277485	0.000119247	6.08748e-08	0.0076388	0.000113162	0.108753	0.00344869	8.76978e-05	0.349512	0.00587964	8.65317e-05	0.106452
ENSG00000227415	-0.0037325	0.000346423	0.488558	-0.0219234	0.000426267	0.000962307	-0.0131365	0.000301782	0.0051846	-0.0245237	0.000265115	3.26583e-09	-0.0160911	0.00104575	0.27846	-0.00983591	0.000992394	0.484886	-0.0361725	0.000769079	0.00100731	-0.0269318	0.000758853	0.0127685
ENSG00000227467	-0.0290916	0.000203982	2.79733e-12	-0.0099588	0.000250995	0.0504363	-0.0148412	0.000177696	3.95045e-05	-0.0200364	0.000156106	3.04183e-10	-0.0414391	0.000466584	3.65903e-05	-0.0169949	0.000442776	0.0713958	-0.0167423	0.00034314	0.0221138	-0.00963239	0.000338577	0.180943
ENSG00000227475	-0.012612	0.000393064	0.0281117	-0.0213624	0.000483657	0.00252181	-0.0130816	0.000342413	0.0089584	-0.0270666	0.000300809	8.8253e-10	-0.0154578	0.0009998	0.286955	-0.00363466	0.000948785	0.791739	-0.0341966	0.000735283	0.00146678	-0.0318919	0.000725506	0.00261925
ENSG00000227481	-0.00948319	2.93719e-05	1.81797e-09	-0.000948329	3.61416e-05	0.623314	-0.00319331	2.5587e-05	0.0195747	-0.00573526	2.24781e-05	1.92582e-06	-0.0162819	0.000109044	0.000752376	-0.0097443	0.00010348	0.0326623	-0.00722867	8.01944e-05	0.0408096	-0.000556132	7.91281e-05	0.872887
ENSG00000227489	0.00100445	0.000100088	0.728761	-0.00651305	0.000123156	0.0677653	-0.0034333	8.71904e-05	0.17373	-0.0120671	7.65966e-05	5.90939e-08	0.00608028	0.000307933	0.450227	-0.000605095	0.000292221	0.936863	-0.0103801	0.000226463	0.0802288	-0.0148759	0.000223452	0.011267
ENSG00000227512	-0.00200649	2.24899e-05	0.144033	-0.00166906	2.76734e-05	0.323258	-0.000882089	1.95918e-05	0.460864	-0.00137648	1.72113e-05	0.190305	-0.0304408	0.000170878	6.32744e-07	-0.0316522	0.000162159	5.3999e-08	-0.0139076	0.000125669	0.00174656	-0.0117056	0.000123998	0.0074611
ENSG00000227619	-0.0105087	2.68829e-05	3.56798e-12	-0.00341997	3.30789e-05	0.0642222	-0.00371348	2.34187e-05	0.00456065	-0.00612177	2.05733e-05	1.10907e-07	0.00717204	6.87021e-05	0.0599376	-0.00426193	6.51966e-05	0.238016	0.000789212	5.05256e-05	0.777768	0.00189799	4.98538e-05	0.491656
ENSG00000227687	-0.0274962	7.06544e-05	1.19005e-28	0.00182259	8.69389e-05	0.542782	-0.00197856	6.15497e-05	0.350736	-0.00676834	5.40712e-05	0.000286193	-0.028459	0.000185306	7.19566e-06	0.000841553	0.000175851	0.887068	-0.00632656	0.00013628	0.168923	0.00260985	0.000134468	0.564731
ENSG00000227751	0.0115401	3.66804e-05	6.06842e-11	0.00563254	4.51346e-05	0.00910561	-0.00291866	3.19537e-05	0.0561655	0.00327044	2.80712e-05	0.0148867	0.0186938	9.67014e-05	4.28653e-05	0.00885234	9.17672e-05	0.0392748	-0.00522175	7.11171e-05	0.116161	0.00947943	7.01715e-05	0.00400531
ENSG00000227813	0.033287	0.000198025	5.69778e-16	0.00968954	0.000243666	0.0533852	0.00770236	0.000172507	0.0301013	0.017248	0.000151547	3.62013e-08	0.0236769	0.00029203	0.00270185	0.0168628	0.000277129	0.0239429	0.00675432	0.000214768	0.24184	0.0036851	0.000211912	0.517222
ENSG00000227962	0.0683551	0.00142437	4.90968e-10	0.00155963	0.00175266	0.907654	-0.00336944	0.00124083	0.723359	0.018147	0.00109006	0.0301054	0.0115325	0.00420671	0.698326	0.0311524	0.00399206	0.270304	0.00083908	0.00309374	0.96941	0.0172818	0.0030526	0.423658
ENSG00000228027	-0.00403987	6.20952e-05	0.0767317	-0.00902095	7.6407e-05	0.0013329	-0.0054152	5.40935e-05	0.00649125	-0.0100241	4.7521e-05	1.09612e-08	-0.00721479	0.000267595	0.336645	-0.00572576	0.000253941	0.421577	-0.00755275	0.000196797	0.171725	-0.00994533	0.000194181	0.0684769
ENSG00000228083	0.00199919	4.33723e-05	0.294485	-0.00791494	5.33688e-05	0.000756618	-0.0042628	3.77832e-05	0.0103467	-0.00792095	3.31925e-05	6.43898e-08	0.00172303	0.000230553	0.804621	0.00213679	0.000218789	0.7465	-0.0142364	0.000169555	0.00572495	-0.00702953	0.000167301	0.164897
ENSG00000228100	-0.0132337	5.43246e-05	6.88633e-10	-0.00193606	6.68455e-05	0.460954	-0.00777634	4.73243e-05	3.00565e-05	-0.00774959	4.15742e-05	2.23885e-06	0.0110526	0.000191511	0.0823664	0.00540748	0.000181739	0.369668	0.00032241	0.000140843	0.944941	0.0024949	0.00013897	0.588168
ENSG00000228111	-0.0492746	0.000233711	6.85882e-28	0.00606653	0.000287577	0.265408	-0.00305887	0.000203595	0.427628	-0.00607861	0.000178858	0.0728542	-0.044664	0.000745412	0.000411708	-0.0120278	0.000707377	0.3119	0.000218746	0.000548198	0.981052	-0.00174255	0.000540909	0.847947
ENSG00000228176	-0.0191233	5.41769e-05	6.97349e-19	-0.00655455	6.66637e-05	0.0125082	-0.00651932	4.71956e-05	0.000455319	-0.00835205	4.14612e-05	3.34903e-07	-0.0224726	0.000139565	4.2389e-05	-0.0103418	0.000132444	0.0449785	-0.00996072	0.000102641	0.012863	-0.00185408	0.000101276	0.637348
ENSG00000228295	-0.00133409	7.79652e-05	0.601782	-0.0064314	9.59347e-05	0.0410167	-0.00685842	6.79184e-05	0.00210071	-0.0109232	5.96662e-05	2.7095e-08	-0.00118711	0.000221456	0.861944	0.000440822	0.000210156	0.945746	-0.0122435	0.000162866	0.0151874	-0.00971335	0.0001607	0.0505593
ENSG00000228313	0.00263081	2.67339e-06	3.13471e-08	0.00117411	3.28955e-06	0.0439531	0.00020953	2.32889e-06	0.611398	0.000669172	2.04592e-06	0.0648553	0.000759207	7.09816e-06	0.534572	0.00115212	6.73598e-06	0.320869	-0.00054622	5.2202e-06	0.543476	-0.000838809	5.15079e-06	0.344552
ENSG00000228358	-0.00938744	0.000401216	0.105631	-0.01189	0.000493688	0.0957955	-0.00647656	0.000349514	0.199947	-0.0238042	0.000307047	9.17972e-08	-0.0141784	0.00121457	0.375415	-0.0189079	0.0011526	0.213177	-0.0269073	0.000893231	0.022632	-0.0246115	0.000881354	0.0344844
ENSG00000228401	-0.0199719	4.51154e-05	4.3394e-24	-0.00474206	5.55136e-05	0.0476291	-0.00925549	3.93017e-05	5.30053e-08	-0.00897455	3.45265e-05	1.97227e-09	-0.00106602	0.000114639	0.828175	0.000299715	0.00010879	0.948727	-0.00775173	8.43091e-05	0.0324655	0.002444	8.31881e-05	0.493024
ENSG00000228430	-0.0409684	0.000196323	2.28855e-23	-0.00450123	0.000241572	0.367241	-0.010995	0.000171024	0.00188937	-0.0139392	0.000150245	7.55489e-06	-0.061065	0.000531218	1.73447e-08	-0.0152513	0.000504112	0.129154	-0.00728954	0.000390674	0.34881	-0.00979753	0.000385479	0.202138
ENSG00000228495	-0.029426	0.000116622	1.4283e-20	0.000561696	0.000143502	0.883921	-0.00423948	0.000101594	0.119711	-0.00531244	8.92502e-05	0.026508	-0.0548334	0.000431553	1.94885e-08	-0.0231836	0.000409533	0.0107412	-0.015148	0.000317377	0.0312501	-0.000658169	0.000313157	0.924171
ENSG00000228506	0.0120431	1.61766e-05	2.13792e-24	0.00175679	1.9905e-05	0.220264	0.000388795	1.4092e-05	0.701523	0.00248885	1.23798e-05	0.00527389	0.0116535	4.42916e-05	0.00015943	0.0039426	4.20316e-05	0.174148	-0.00122617	3.25734e-05	0.58505	0.00199469	3.21403e-05	0.36819
ENSG00000228536	-0.00280219	4.44921e-05	0.146892	-0.00192711	5.47467e-05	0.417421	-0.00139038	3.87588e-05	0.408587	-0.00862215	3.40495e-05	6.37694e-09	-0.00251844	0.000127398	0.626732	-3.19285e-05	0.000120897	0.994815	-0.00515287	9.36923e-05	0.176569	-0.0095798	9.24465e-05	0.0111708
ENSG00000228553	0.00570384	1.34016e-05	8.32208e-08	0.00110009	1.64904e-05	0.398988	-0.00141245	1.16746e-05	0.126197	0.000736328	1.02561e-05	0.364046	0.0107934	5.29743e-05	0.00133868	0.00901869	5.02713e-05	0.00466648	-0.00281689	3.89589e-05	0.251753	0.000391265	3.84409e-05	0.871702
ENSG00000228577	0.0344952	0.000120666	1.34081e-26	0.007715	0.000148477	0.048794	0.000960028	0.000105117	0.728959	0.0120558	9.23447e-05	7.95451e-07	0.0376363	0.000346157	1.38275e-05	0.0252338	0.000328494	0.00198151	-0.00171983	0.000254574	0.784088	0.00619573	0.000251189	0.317468
ENSG00000228606	0.0119358	3.24473e-05	6.706e-13	0.00231061	3.99258e-05	0.254945	-0.000639691	2.82661e-05	0.656141	0.00327342	2.48317e-05	0.00956497	0.0141854	5.12516e-05	2.04387e-05	0.00236245	4.86365e-05	0.448601	-0.00225219	3.7692e-05	0.351372	0.00313297	3.71908e-05	0.189183
ENSG00000228618	-0.00449361	0.000269876	0.344829	-0.0196133	0.000332077	0.000819711	-0.00535955	0.000235099	0.195931	-0.01961	0.000206534	8.05614e-08	-0.00849001	0.000757292	0.501368	-0.0143043	0.000718651	0.232945	-0.0237934	0.000556936	0.0107636	-0.0169257	0.00054953	0.0653312
ENSG00000228620	-0.00920341	3.00455e-05	7.81536e-09	-0.00392641	3.69704e-05	0.044476	-0.00505134	2.61737e-05	0.000265262	-0.00426601	2.29936e-05	0.000453983	0.00342173	0.000109976	0.477064	2.47658e-05	0.000104365	0.995671	-0.00487698	8.088e-05	0.16865	0.0040651	7.98045e-05	0.244692
ENSG00000228686	-0.000488216	0.000163035	0.894933	-0.0128929	0.000200612	0.00463768	-0.00280028	0.000142026	0.384599	-0.0152229	0.00012477	8.35658e-08	0.00828186	0.000515828	0.426868	-0.00621557	0.000489507	0.529677	-0.0139393	0.000379355	0.0695619	-0.0236388	0.000374311	0.0019098
ENSG00000228730	-0.0309521	0.000162664	1.0253e-16	0.000649405	0.000200156	0.886349	-0.00211221	0.000141703	0.511444	-0.00887661	0.000124486	0.00170766	-0.0181115	0.000353956	0.0364686	0.0118852	0.000335895	0.14736	-0.00398509	0.00026031	0.5302	0.00685339	0.000256849	0.27423
ENSG00000228742	-0.0169771	0.000119039	8.64913e-08	-0.0113798	0.000146475	0.00345285	-0.00620505	0.000103699	0.0242382	-0.0166655	9.10993e-05	7.44441e-12	-0.0178247	0.000382128	0.0474927	-0.00319691	0.00036263	0.707176	-0.0179706	0.000281028	0.00673152	-0.0203548	0.000277292	0.00190122
ENSG00000228789	0.0224091	7.31219e-05	3.53957e-19	0.0103319	8.99752e-05	0.000708817	-0.00218213	6.36993e-05	0.31171	0.00831275	5.59597e-05	1.21025e-05	0.0234332	0.000188934	0.00023482	0.00795231	0.000179294	0.184418	-0.00421822	0.000138948	0.363289	-0.000363258	0.000137101	0.936719
ENSG00000228848	0.0188497	0.000135779	2.648e-08	0.00123467	0.000167073	0.766144	-0.00137949	0.000118282	0.638801	0.00142348	0.00010391	0.581411	0.0620274	0.000511884	5.78328e-09	0.0167755	0.000485765	0.0892108	8.15958e-05	0.000376455	0.99147	0.00889574	0.000371449	0.238015
ENSG00000228917	-0.0258337	2.8736e-05	5.64785e-58	-0.00588371	3.53592e-05	0.00209195	-0.00438574	2.5033e-05	0.00119906	-0.00938691	2.19915e-05	4.66763e-15	-0.0152185	0.000106433	0.00141811	-0.00674934	0.000101002	0.13353	-0.00904309	7.82737e-05	0.00973402	-0.00244745	7.72329e-05	0.476199
ENSG00000228958	-0.00981625	5.79242e-05	8.88779e-06	-0.0118352	7.12746e-05	1.33972e-05	-0.00779109	5.04599e-05	5.13186e-05	-0.0102	4.43289e-05	1.76446e-09	0.0129906	0.000239584	0.0680031	0.00264221	0.000227359	0.694986	-0.0146162	0.000176197	0.00539191	4.23615e-05	0.000173854	0.99344
ENSG00000229013	-0.00587004	0.000238158	0.189023	-0.0134749	0.000293049	0.0143289	-0.00512379	0.000207469	0.188144	-0.0186937	0.000182261	5.19654e-08	-0.00448748	0.000595947	0.68865	-0.00981504	0.000565539	0.355995	-0.0179221	0.000438277	0.0301255	-0.0202695	0.00043245	0.0130381
ENSG00000229140	-0.0271928	7.6839e-05	5.14417e-26	-0.00476997	9.45489e-05	0.126771	-0.00760715	6.69373e-05	0.0005922	-0.00931976	5.88043e-05	1.72538e-06	-0.0151363	0.000210613	0.0235224	0.000516936	0.000199867	0.934784	-0.00768255	0.000154891	0.117283	-0.00699756	0.000152832	0.148106
ENSG00000229153	-0.0066252	1.77081e-05	6.10612e-08	0.00106753	2.17895e-05	0.476436	-0.00156111	1.54262e-05	0.141441	-0.00241544	1.35519e-05	0.00964823	-0.00340625	7.25027e-05	0.383435	-0.00397557	6.88033e-05	0.283882	-0.00494337	5.33207e-05	0.0859651	-0.00053952	5.26117e-05	0.849035
ENSG00000229245	-0.0269981	7.11063e-05	1.49106e-27	-0.00483236	8.74949e-05	0.10783	-0.00505667	6.19434e-05	0.0175135	-0.0121258	5.44171e-05	1.10106e-10	-0.0387648	0.00016506	1.82797e-10	-0.00255557	0.000156638	0.647756	-0.00462771	0.00012139	0.286057	-0.00258523	0.000119776	0.545609
ENSG00000229323	-0.0188089	0.000125241	7.55667e-09	-0.0069275	0.000154106	0.0824123	-0.0066186	0.000109102	0.0191238	-0.00857566	9.58457e-05	0.000554933	0.0428574	0.000660054	0.000317311	0.0235971	0.000626375	0.0354782	-0.00502809	0.000485424	0.561921	0.0093953	0.000478969	0.272367
ENSG00000229370	-0.00642982	0.000303186	0.202253	-0.0149221	0.000373064	0.016233	-0.00571657	0.000264116	0.193122	-0.0251639	0.000232026	8.91546e-11	0.0143953	0.000908104	0.298093	-0.00152236	0.000861768	0.907612	-0.0250726	0.000667847	0.014088	-0.0211993	0.000658967	0.0351799
ENSG00000229399	0.0214158	0.000161559	6.94376e-09	0.00458	0.000198796	0.311872	0.00683106	0.000140741	0.0332126	0.0155807	0.00012364	3.60948e-08	-0.0105755	0.000624609	0.356589	-0.000749362	0.000592739	0.945085	-0.00153261	0.000459357	0.855759	0.0264656	0.000453249	0.00159287
ENSG00000229407	-0.00507622	3.78779e-05	0.00443266	-0.00549375	4.66081e-05	0.0122988	-0.00693541	3.29969e-05	8.36565e-06	-0.00748668	2.89877e-05	4.56911e-08	-0.00716686	0.000105832	0.129499	-0.011748	0.000100431	0.00906006	-0.0144066	7.78317e-05	4.164e-05	-0.00854067	7.67968e-05	0.0130493
ENSG00000229473	0.0297361	0.000297823	3.17343e-09	0.0134301	0.000366465	0.0290358	7.6726e-05	0.000259445	0.985936	0.0179541	0.000227921	2.85353e-06	0.0361018	0.000509743	0.000551831	0.00346216	0.000483733	0.724659	0.0012439	0.00037488	0.870272	0.0100979	0.000369896	0.179658
ENSG00000229603	-0.0057933	0.000218374	0.175821	-0.0153752	0.000268705	0.00353335	-0.00426269	0.000190233	0.252831	-0.0186105	0.00016712	1.52657e-08	0.00033284	0.000681887	0.977832	0.00302978	0.000647093	0.789835	-0.0254976	0.00050148	0.0040249	-0.0180621	0.000494812	0.0383394
ENSG00000229647	-0.0116976	3.11776e-05	6.77656e-13	0.00157754	3.83635e-05	0.427788	-0.0017289	2.716e-05	0.219668	-0.00105012	2.386e-05	0.396038	-0.00503612	3.55058e-05	0.0660979	-0.00204445	3.36942e-05	0.430801	-0.001234	2.61121e-05	0.539409	0.00175451	2.57649e-05	0.376665
ENSG00000229654	0.0208873	7.62693e-05	2.75056e-16	0.00307493	9.3848e-05	0.323056	0.00173788	6.64411e-05	0.430154	0.00854248	5.83683e-05	1.06885e-05	0.00249976	0.000380748	0.780043	-0.0174721	0.00036132	0.0403253	-0.00756867	0.000280014	0.250705	0.00695838	0.00027629	0.284443
ENSG00000229666	0.0135551	5.84186e-05	1.1023e-09	-0.00385926	7.1883e-05	0.156502	-0.00546499	5.08906e-05	0.00462894	-0.00222759	4.47073e-05	0.18849	0.02583	8.39654e-05	2.25097e-09	0.00511631	7.96811e-05	0.200172	-0.000561538	6.17507e-05	0.855857	0.00572092	6.09296e-05	0.0613957
ENSG00000229679	0.0114293	3.17918e-05	3.54705e-12	0.00114946	3.91192e-05	0.567176	0.00244858	2.76951e-05	0.0852309	0.00538679	2.433e-05	1.70242e-05	0.0114651	6.66292e-05	0.00236216	0.00442049	6.32294e-05	0.214013	-0.00253668	4.90011e-05	0.357257	0.00742627	4.83496e-05	0.00657115
ENSG00000229740	0.0280779	0.000219358	7.55016e-11	-0.000830503	0.000269916	0.874929	-0.00688718	0.000191091	0.0653506	0.00356327	0.000167873	0.277631	0.0793936	0.00095614	4.49432e-08	0.01074	0.000907353	0.425151	-0.00389274	0.000703174	0.709046	0.00814543	0.000693824	0.428941
ENSG00000229873	-0.00463755	7.3958e-06	4.57942e-09	-0.00381838	9.10039e-06	8.39939e-05	-0.00295848	6.44276e-06	1.69146e-05	-0.00318669	5.65995e-06	1.37842e-07	0.00441909	2.67499e-05	0.0632031	-0.000221123	2.5385e-05	0.921762	-0.00158258	1.96727e-05	0.364688	0.000585212	1.94111e-05	0.733934
ENSG00000229923	-0.00925035	3.31122e-05	3.22499e-08	0.00160346	4.0744e-05	0.434149	-0.00393692	2.88453e-05	0.00673086	-0.00173938	2.53405e-05	0.172603	-0.00512478	0.000121189	0.310553	0.00270242	0.000115005	0.572892	-0.00935007	8.91262e-05	0.0122223	-0.00286319	8.79411e-05	0.434804
ENSG00000229951	-0.0103207	1.97162e-05	1.75789e-15	-0.0113464	2.42604e-05	1.06265e-12	-0.0092029	1.71755e-05	3.89724e-16	-0.00696145	1.50887e-05	2.10764e-12	0.0071962	2.95604e-05	0.00413911	0.000283312	2.8052e-05	0.904717	-0.00271854	2.17396e-05	0.138952	0.00136933	2.14505e-05	0.449465
ENSG00000229964	-0.018073	3.63776e-05	1.98412e-24	0.000869443	4.47619e-05	0.68575	-0.00215364	3.16899e-05	0.156964	-0.00399678	2.78395e-05	0.00281674	-0.0290538	0.000140623	1.69298e-07	-0.0101475	0.000133448	0.0499911	-0.00795013	0.000103418	0.0475499	-0.000431765	0.000102043	0.912899
ENSG00000230001	-0.00588805	3.1458e-05	0.000295351	-0.00208885	3.87085e-05	0.295909	-0.00333928	2.74043e-05	0.0183367	-0.00791227	2.40746e-05	2.43095e-10	-0.0084109	8.32197e-05	0.0450886	-0.00181855	7.89734e-05	0.64704	-0.00832001	6.12023e-05	0.00717426	-0.00783344	6.03885e-05	0.0102649
ENSG00000230046	-0.0145076	6.51177e-05	6.54977e-10	-0.00558888	8.01261e-05	0.052007	-0.00217327	5.67265e-05	0.285681	-0.003459	4.98341e-05	0.0531632	0.00550836	0.000265063	0.460956	0.0135085	0.000251538	0.0573245	-0.00680599	0.000194936	0.215813	-0.00440054	0.000192344	0.417017
ENSG00000230149	0.00797619	2.04281e-05	1.3268e-09	0.00645656	2.51364e-05	6.30976e-05	-0.000667469	1.77957e-05	0.558211	0.00404441	1.56335e-05	5.59044e-05	0.0100077	0.000118953	0.0461201	0.00820306	0.000112884	0.0847275	-0.00327605	8.74818e-05	0.373543	0.00972773	8.63186e-05	0.00769826
ENSG00000230163	0.0293844	0.000142781	4.09691e-17	-0.00438736	0.000175689	0.302777	-0.00182216	0.000124382	0.545452	-0.00147059	0.000109269	0.5786	0.0454245	0.00049376	1.12744e-05	0.00811004	0.000468566	0.402036	-0.00501928	0.000363126	0.503271	-0.00252171	0.000358298	0.733176
ENSG00000230257	-0.0195906	0.000296602	8.83439e-05	-0.0207331	0.000364963	0.000741154	-0.00739488	0.000258381	0.0887989	-0.0288947	0.000226987	5.7936e-14	-0.00214715	0.000755834	0.864809	-0.0106418	0.000717267	0.374172	-0.0292138	0.000555863	0.00176929	-0.0307005	0.000548472	0.000879312
ENSG00000230286	-0.0120617	5.79439e-05	5.02815e-08	0.00432439	7.12989e-05	0.110918	-0.00216343	5.04772e-05	0.259887	-0.0028469	4.43441e-05	0.09155	-0.0175983	0.000122551	0.000593734	0.00292866	0.000116298	0.543474	-0.00362878	9.01278e-05	0.331559	0.00327782	8.89294e-05	0.374007
ENSG00000230294	0.0262563	7.21873e-05	7.78403e-26	0.00574865	8.88251e-05	0.057659	0.000754676	6.28851e-05	0.72471	0.0113459	5.52444e-05	2.01308e-09	0.0284863	0.000191368	9.76186e-06	0.0081744	0.000181604	0.175239	0.00252873	0.000140738	0.587999	0.00487012	0.000138867	0.29063
ENSG00000230322	0.0110005	2.94738e-05	3.61521e-12	-0.000706037	3.6267e-05	0.715079	-0.00050629	2.56758e-05	0.711571	0.00562988	2.25561e-05	3.0701e-06	0.0260234	0.000175144	2.35294e-05	0.00779931	0.000166208	0.176393	-0.00666668	0.000128806	0.136036	0.0100119	0.000127094	0.0235813
ENSG00000230385	-0.0157373	4.7997e-05	7.26748e-15	-0.0025342	5.90594e-05	0.304595	-0.00657335	4.1812e-05	0.000173663	-0.00759527	3.67318e-05	8.1728e-07	-0.0154023	0.000140013	0.00479487	-0.00585701	0.000132869	0.255964	-0.010906	0.00010297	0.00659198	-0.000991564	0.000101601	0.801244
ENSG00000230394	-0.00198498	0.000207925	0.634464	-0.0133029	0.000255848	0.00967575	-0.00675747	0.000181131	0.0632857	-0.0196519	0.000159123	9.42536e-10	-0.0175522	0.000595082	0.117432	-0.012233	0.000564717	0.249802	-0.0274256	0.000437641	0.000950014	-0.0207888	0.000431822	0.0108483
ENSG00000230408	0.00200205	5.30884e-05	0.342652	-0.0152643	6.53243e-05	4.84218e-09	-0.00638174	4.62473e-05	0.000526485	-0.00475298	4.06281e-05	0.00327596	-0.00184481	0.000242833	0.796354	-0.00414572	0.000230442	0.541211	-0.0107704	0.000178587	0.0411226	-0.00324483	0.000176212	0.531724
ENSG00000230428	0.0230711	9.11532e-05	1.37414e-16	0.00953109	0.000112162	0.00512383	0.00340391	7.9407e-05	0.157598	0.0094787	6.97588e-05	7.88402e-06	0.0337134	0.000717212	0.00635665	0.0260912	0.000680616	0.0257731	0.0183065	0.000527459	0.043384	0.00949568	0.000520446	0.287197
ENSG00000230470	0.0110592	3.96666e-05	1.59738e-09	-0.00340048	4.88091e-05	0.129756	-0.00230899	3.45551e-05	0.14618	-0.00320057	3.03566e-05	0.0219141	0.019294	0.000139757	0.000424573	0.0106604	0.000132626	0.0389398	-0.00496329	0.000102781	0.213847	-0.00569265	0.000101415	0.148643
ENSG00000230479	0.0300978	0.000142917	7.55652e-18	0.00471412	0.000175857	0.268426	-0.00204938	0.0001245	0.496727	0.00719931	0.000109373	0.00662466	0.0346412	0.000350898	6.81e-05	0.0046473	0.000332994	0.568825	-0.0119559	0.000258061	0.059184	0.00666699	0.00025463	0.285384
ENSG00000230613	-0.0125971	6.32837e-05	5.12731e-08	-0.00541243	7.78694e-05	0.056283	-0.00839333	5.51288e-05	3.00418e-05	-0.00604598	4.84305e-05	0.000615869	-0.00269832	0.000201012	0.678255	0.00350283	0.000190755	0.570426	-0.00475481	0.00014783	0.320526	-0.00324598	0.000145865	0.491729
ENSG00000230628	0.0126014	4.74869e-05	3.35535e-10	-0.00305091	5.84318e-05	0.214057	-0.00232458	4.13676e-05	0.181174	-0.00101123	3.63414e-05	0.507808	0.0198815	0.000217371	0.00349295	0.00861348	0.00020628	0.180161	-0.0160843	0.000159861	0.00133424	-0.00071486	0.000157736	0.884188
ENSG00000230709	0.00613951	4.37055e-05	0.00135987	0.012828	5.37788e-05	5.81553e-08	0.00289043	3.80735e-05	0.0831346	0.0057708	3.34475e-05	8.4534e-05	-0.00899522	7.73543e-05	0.0263345	-0.00220057	7.34072e-05	0.56554	0.00116073	5.68887e-05	0.695678	0.00308543	5.61322e-05	0.292328
ENSG00000230790	0.0078572	1.95e-05	9.73818e-10	0.000812562	2.39944e-05	0.605509	-0.00157636	1.69872e-05	0.157076	0.00340827	1.49232e-05	0.000505997	0.0197695	6.72904e-05	2.63105e-07	0.0101175	6.38569e-05	0.00485884	0.00204448	4.94874e-05	0.460217	0.00605269	4.88294e-05	0.0272125
ENSG00000230803	-0.028684	0.00028555	5.37516e-09	-0.00341255	0.000351364	0.570822	-0.00816421	0.000248754	0.0555412	-0.011302	0.000218529	0.00257175	-0.0499242	0.000581796	8.81257e-06	-0.0109059	0.00055211	0.299349	-0.0143229	0.00042787	0.0790757	-0.00907287	0.000422181	0.258924
ENSG00000230848	-0.0259651	0.00010868	1.65456e-17	0.000743111	0.000133729	0.841412	-0.00370026	9.46752e-05	0.159451	-0.00489577	8.31719e-05	0.0341588	-0.0296658	0.000327429	0.000400185	0.00131335	0.000310722	0.86758	0.00469808	0.000240801	0.441725	0.00439671	0.000237599	0.465592
ENSG00000230947	-0.020445	0.000173754	9.50512e-08	-0.00532717	0.000213801	0.256705	-0.00813472	0.000151363	0.0144929	-0.00406083	0.000132972	0.164523	0.0371024	0.000698148	0.0023685	0.0192738	0.000662525	0.0944957	-0.0152086	0.000513439	0.0886706	0.000988619	0.000506612	0.910503
ENSG00000230969	0.0082409	2.64216e-05	3.50707e-08	-6.05675e-05	3.25112e-05	0.973615	-0.00278054	2.30168e-05	0.0320808	0.00352971	2.02202e-05	0.00196768	0.0199219	0.000161878	0.000715039	0.00752194	0.000153618	0.175026	-0.00646323	0.00011905	0.132778	0.00979649	0.000117467	0.0212322
ENSG00000231010	0.00473552	8.00675e-06	8.72955e-09	0.000225533	9.85216e-06	0.822968	-0.00442882	6.97498e-06	6.71128e-10	0.000215703	6.1275e-06	0.730814	0.0059462	0.000125243	0.247221	0.00190024	0.000118852	0.69652	0.000404589	9.21073e-05	0.914658	0.00111038	9.08826e-05	0.76566
ENSG00000231177	0.0244551	0.000154271	1.40601e-11	0.0084311	0.000189828	0.0568538	-0.00525659	0.000134391	0.0934746	0.000940958	0.000118062	0.732419	0.0235849	0.00023809	0.000951591	0.0160559	0.000225942	0.0173089	0.00365145	0.000175099	0.483168	0.0156532	0.000172771	0.00247479
ENSG00000231221	-0.00594326	9.28089e-05	0.0332148	-0.00954321	0.0001142	0.00547561	-0.0121052	8.08494e-05	6.87234e-07	-0.0115275	7.1026e-05	7.5039e-08	-0.0180954	0.000186474	0.00409561	-0.000141487	0.000176959	0.981011	-0.0126625	0.000137139	0.00627462	-0.00562564	0.000135315	0.216383
ENSG00000231246	-0.0419367	0.000171973	1.70981e-27	0.00663756	0.00021161	0.155502	-0.00691998	0.000149812	0.0365337	-0.00898078	0.00013161	0.00202379	-0.0317159	0.000425883	0.000893002	0.000716874	0.000404152	0.936396	0.00180982	0.000313207	0.794904	0.00921434	0.000309043	0.180393
ENSG00000231256	-0.00620069	8.3036e-06	1.63127e-13	-0.00164976	1.02174e-05	0.108169	-0.00258318	7.23358e-06	0.000388085	-0.00215236	6.35468e-06	0.000763254	0.00585694	3.88607e-05	0.0411795	-0.000667277	3.68778e-05	0.805769	-0.00443247	2.85793e-05	0.035674	-0.00147597	2.81993e-05	0.477066
ENSG00000231274	-0.00844325	2.50439e-05	6.62738e-09	0.00506764	3.0816e-05	0.00452141	-0.00268816	2.18167e-05	0.0333006	-0.00105174	1.91659e-05	0.342921	-0.0108923	7.51924e-05	0.00647077	0.00279432	7.13556e-05	0.459317	-0.00378071	5.52987e-05	0.196777	0.00227313	5.45634e-05	0.431185
ENSG00000231298	-0.00350309	0.000369425	0.529034	-0.0191141	0.00045457	0.00529604	-0.00854901	0.00032182	0.0779389	-0.0254215	0.000282718	2.85004e-09	-0.00671618	0.00140859	0.696486	-0.0184936	0.00133672	0.258111	-0.0310441	0.00103592	0.014655	-0.0199602	0.00102215	0.110793
ENSG00000231329	-0.000858186	1.77232e-05	0.481407	-0.0012339	2.18081e-05	0.410711	-0.000949245	1.54394e-05	0.371374	-0.00516225	1.35634e-05	3.57165e-08	-0.00192598	6.27077e-05	0.596042	-1.25761e-05	5.9508e-05	0.997089	-0.00475961	4.61171e-05	0.075503	-0.0022042	4.55039e-05	0.403278
ENSG00000231357	-0.0759353	0.000702044	1.55554e-22	-0.00120319	0.000863851	0.898572	-0.00397449	0.000611577	0.552033	-0.0335032	0.000537269	1.3379e-08	-0.0323475	0.00232353	0.144135	-0.00849844	0.00220497	0.685504	-0.00742285	0.0017088	0.648101	-0.00333933	0.00168608	0.835139
ENSG00000231394	-0.0270167	9.87067e-05	1.69768e-20	-0.00572155	0.000121457	0.106107	-0.00903194	8.59871e-05	0.000320744	-0.0106652	7.55395e-05	1.37112e-06	-0.0251747	0.000304378	0.001794	-0.0131349	0.000288847	0.0844196	-0.0104819	0.000223849	0.0756221	-0.00711371	0.000220872	0.221116
ENSG00000231404	-0.0297017	0.000105554	6.8244e-23	-0.0125823	0.000129883	0.000599068	-0.010362	9.19523e-05	6.60806e-05	-0.0163912	8.07799e-05	8.72749e-13	0.0241803	0.000622935	0.0352988	0.0108436	0.000591149	0.318617	-0.0115456	0.000458125	0.170911	-0.00529583	0.000452034	0.52396
ENSG00000231407	0.056331	0.000139597	7.32802e-57	0.00317396	0.000171772	0.450848	0.00191988	0.000121608	0.519425	0.0159053	0.000106833	1.49653e-09	0.0742628	0.000427347	6.46176e-14	0.0146823	0.000405542	0.103464	-0.00703552	0.000314284	0.313423	0.0058099	0.000310105	0.398742
ENSG00000231435	-0.0107818	2.96019e-05	1.04265e-11	0.00136002	3.64246e-05	0.482918	-0.00256225	2.57874e-05	0.0619996	-0.00464139	2.26541e-05	0.000121918	-0.00854066	5.62346e-05	0.0134619	0.000365936	5.33652e-05	0.910744	-0.00559075	4.13566e-05	0.0276779	-0.000348127	4.08067e-05	0.889083
ENSG00000231507	0.0148084	4.17099e-05	4.10673e-15	0.00391774	5.13233e-05	0.0887373	-0.00181312	3.63351e-05	0.265743	0.0057972	3.19203e-05	5.29912e-05	0.0257415	0.000105821	9.43915e-08	0.00623118	0.000100421	0.164687	-0.00312531	7.78238e-05	0.368103	0.00267099	7.6789e-05	0.435577
ENSG00000231539	-0.0223389	0.000203232	7.02976e-08	0.00363151	0.000250073	0.474611	-0.00825159	0.000177043	0.0218326	-0.00385762	0.000155532	0.222077	-0.0519362	0.000596247	5.03307e-06	-0.00600529	0.000565823	0.572186	-0.00626971	0.000438498	0.446785	0.000332624	0.000432667	0.967357
ENSG00000231595	-0.0213222	6.05713e-05	8.96397e-21	-0.00502385	7.45319e-05	0.0701219	-0.00446601	5.27659e-05	0.0229931	-0.0070358	4.63548e-05	4.68776e-05	-0.00868264	0.000136152	0.105459	0.00408268	0.000129205	0.42175	-0.00304086	0.000100131	0.440021	0.00442568	9.87992e-05	0.254979
ENSG00000231689	-0.00194684	2.00519e-05	0.133307	-0.00335617	2.46735e-05	0.0355072	-0.00199024	1.7468e-05	0.0781618	-0.00618149	1.53456e-05	5.75844e-10	0.00194707	8.12821e-05	0.637833	0.00031537	7.71347e-05	0.935953	-0.00598707	5.97773e-05	0.0496779	-0.00935907	5.89825e-05	0.00196211
ENSG00000231705	0.0525203	0.000186956	2.12942e-38	0.00219675	0.000230046	0.652016	1.86984e-05	0.000162865	0.995674	0.0184728	0.000143076	1.30935e-09	0.0840759	0.000502607	6.21054e-15	0.0148405	0.000476962	0.129009	0.000378462	0.000369633	0.96009	0.0109794	0.000364718	0.141868
ENSG00000231711	0.00948992	1.3281e-05	5.83439e-19	0.00136649	1.63421e-05	0.292631	-0.0017886	1.15696e-05	0.0517862	0.00292142	1.01639e-05	0.000304518	0.0129369	4.37384e-05	2.58744e-05	0.00379877	4.15066e-05	0.187578	-0.00140953	3.21665e-05	0.527659	0.00451877	3.17388e-05	0.0407429
ENSG00000231747	-0.00966478	3.27661e-05	6.46148e-09	-0.0030942	4.0318e-05	0.129307	-0.00327501	2.85438e-05	0.0234001	-0.003131	2.50756e-05	0.0136416	0.00565889	8.18234e-05	0.173235	-0.00341605	7.76483e-05	0.385915	-0.00363029	6.01754e-05	0.234684	0.00163376	5.93752e-05	0.587486
ENSG00000231799	0.0301892	0.000176085	6.6226e-15	0.0154636	0.000216669	0.0010899	0.000934959	0.000153394	0.779971	0.0143379	0.000134756	1.17088e-06	-0.00182542	0.00104032	0.901808	0.0104345	0.00098724	0.457564	0.00410405	0.000765085	0.70607	0.0176376	0.000754912	0.10112
ENSG00000231816	-0.00427862	0.000262396	0.36166	-0.0170952	0.000322873	0.00308896	-0.00555865	0.000228583	0.173759	-0.0234626	0.000200809	8.10371e-11	-0.00299438	0.000737144	0.810004	-0.0179223	0.000699531	0.13008	-0.0217755	0.000542118	0.017918	-0.019129	0.000534909	0.0349034
ENSG00000231863	0.00668828	9.20845e-05	0.0161544	0.00221945	0.000113308	0.516217	-4.63521e-05	8.02183e-05	0.98472	0.000376476	7.04716e-05	0.859457	0.0223142	5.11242e-05	4.69747e-11	0.00444014	4.85156e-05	0.154344	-0.00199155	3.75983e-05	0.409244	0.00388379	3.70984e-05	0.103412
ENSG00000231867	-0.0268035	8.01662e-05	2.18821e-24	-0.00556783	9.8643e-05	0.0810172	-0.0013913	6.98358e-05	0.537846	-0.0116811	6.13506e-05	4.6301e-09	-0.00778838	0.000299355	0.326785	-0.000280963	0.00028408	0.970242	-0.00849352	0.000220155	0.14627	-0.014022	0.000217227	0.0153577
ENSG00000231890	0.00123076	1.09569e-05	0.199161	0.000905394	1.34823e-05	0.442655	-0.00461569	9.54498e-06	3.68422e-08	-0.000695859	8.38524e-06	0.34279	-0.000816462	1.95316e-05	0.687174	0.00119903	1.8535e-05	0.533236	-0.00132548	1.43641e-05	0.374266	0.0026515	1.41731e-05	0.0721804
[truncated: 889 more rows]
