# Supplementary material for: Alterations to DNA methylation patterns induced by chemotherapy treatment are associated with negative impacts on the olfactory pathway
Source: Breast Cancer Res. 2023 Nov 6;25:136. doi: 10.1186/s13058-023-01730-4 (PMC10626732; doi:10.1186/s13058-023-01730-4)
Supplement: Supplementary file 17 — Additional file 17. Characteristics of the 7,177 source cohort's (the Singapore Breast Cancer Cohort) patients with blood or saliva samples and clinical data. Comparison to the 2,145 selected patients in this study was done using the Chi-square test for categorical variables and the Kruskal Wallis test for the continuous variables, unknown values were excluded from the test. [file 13058_2023_1730_MOESM17_ESM.xlsx]

## Sheet: comparing to source
Additional file 15. Characteristics of the 7,177 source cohort's (the Singapore Breast Cancer Cohort) patients with blood or saliva samples and clinical data. Comparison to the 2,145 selected patients in this study was done using the Chi-square test for categorical variables and Kruskal Wallis test for the continuous variables, unknown values were excluded for the test.
	Selected	Source
	n=2,145	n=7,177	P-value
Year of diagnosis (%)
1989 to 2006	333 (16)	1,305 (18)	0.00203
2007 to 2009	249 (12)	954 (13)
2010 to 2013	664 (31)	2097 (29)
2014 to 2018	899 (42)	2821 (39)
Median age at diagnosis, years (IQR)	49.0 (44.0 to 57.0)	53.0 (46.0 to 61.0)	5.18e-39
Ethnicity (%)
Chinese	1,808 (84)	5,723 (80)	0.00444
Malay	240 (11)	837 (12)
Indian	87 (4)	402 (6)
Other	10 (<1%)	215 (3)
Specimen type (%)
Blood	1,817 (85)	5,621 (78)	1.24e-10
Saliva	328 (15)	1,556 (22)
Median time between sample collection and diagnosis, years (IQR)	0.7 (0.2 to 5.1)	2.0 (0.3 to 6.4)	8.62e-22
Unknown, n	6	41
Median time between sample collection and start of chemotherapy, years (IQR)	0.8 (0.0 to 4.8)	1.5 (0.1 to 5.1)	0.00507
Undetermined dates/ no chemotherapy, n	1101	4716
Stage (%)
0	57 (3)	967 (13)	1.86e-42
I	586 (27)	1,850 (26)
II	725 (34)	2,201 (31)
III	313 (15)	914 (13)
IV	120 (6)	273 (4)
Unknown	344 (16)	972 (14)
Nodal status (%)
Positive	679 (32)	1,732 (24)	1.68e-10
Negative	1,176 (55)	4,292 (60)
Unknown	290 (14)	1,153 (16)
Metastatic status (%)
No	1,865 (87)	6,497 (91)	0.000179
Yes	120 (6)	273 (4)
Unknown	160 (7)	407 (6)
Grade (%)
Well-differentiated	294 (14)	1,056 (15)	0.0285
Moderate-differentiated	806 (38)	2,665 (37)
Poorly-differentiated	897 (42)	2,674 (37)
Unknown	148 (7)	782 (11)
ER-status (%)
Positive	1,527 (71)	4,580 (64)	0.0764
Negative	550 (26)	1,486 (21)
Unknown	68 (3)	1111 (15)
PR-status (%)
Positive	1422 (66)	4035 (56)	1.24e-52
Negative	648 (30)	1962 (27)
Unknown	75 (3)	1180 (16)
HER2-status (%)
Positive	525 (24)	1329 (19)	1.7e-55
Negative	1300 (61)	3515 (49)
Unknown	320 (15)	2333 (33)
Chemotherapy (%)
No	618 (29)	2897 (40)	5.46e-32
Chemotherapy after sample collection	254 (12)	554 (8)
Chemotherapy before sample collection	790 (37)	1907 (27)
Undetermined dates	483 (23)	1375 (19)
Unknown	0 (0)	444 (6)
Surgery (%)
No	63 (3)	208 (3)	1
Yes	2003 (93)	6680 (93)
Unknown	79 (4)	289 (4)
Radiotherapy (%)
No	788 (37)	2739 (38)	0.00699
Yes	1212 (57)	3654 (51)
Unknown	145 (7)	784 (11)
Endocrine therapy (%)
No	1500 (70)	4595 (64)	3.79e-12
Yes	595 (28)	2162 (30)
Unknown	50 (2)	420 (6)
